# Supplementary material for: A novel eukaryotic RdRP-dependent small RNA pathway represses antiviral immunity by controlling an ERK pathway component in the black-legged tick
Source: PLoS One. 2023 Mar 30;18(3):e0281195. doi: 10.1371/journal.pone.0281195 (PMC10062562; doi:10.1371/journal.pone.0281195)
Supplement: S1 Table — Sheet1: Statistics of the sRNAseq libraries. Sheet2: Reference sequences used for classification of sRNA origins. Sheet3: ISCI IDs of genes with sequences that matched with the dsRNA sequences used for the knockdown. Sheet4: Trinity contigs and Gene IDs of the AGO/RdRP genes analyzed in this study. Sheet5: References for amino acid sequences of AGO/RdRPs used for the phylogenetic analysis. Sheet6: Repeat families identified by RepeatModeler2/RepeatMasker. Sheet7: Statistics of the total RNAseq libraries. Sheet8: List of the H. longicornis sRNA libraries analyzed in this study. (XLSX) [file pone.0281195.s011.xlsx]

## Sheet: ISE6 small RNA libraries
LIB ID	B049	B050	B051	B052	B053	B054	B055	B056	B057	B058	B059	B060	B061
Treatment	dsGFP	dsAgo-16	dsAgo-30	dsAgo-96	dsAgo-78	dsAub2	dsAGO3-1	dsAGO32	dsRdRP1	dsRdRP3	no transfection	no transfection oxidized	no transfection 5'TriP enriched
MINLENGTH	18	18	18	18	18	18	18	18	18	18	18	18	18
MAXLENGTH	30	30	30	30	30	30	30	30	30	30	30	30	30
MAPINDEX	Ise6_asm2	Ise6_asm2	Ise6_asm2	Ise6_asm2	Ise6_asm2	Ise6_asm2	Ise6_asm2	Ise6_asm2	Ise6_asm2	Ise6_asm2	Ise6_asm2	Ise6_asm2	Ise6_asm2
INDEXBASE	Ise6_asm2	Ise6_asm2	Ise6_asm2	Ise6_asm2	Ise6_asm2	Ise6_asm2	Ise6_asm2	Ise6_asm2	Ise6_asm2	Ise6_asm2	Ise6_asm2	Ise6_asm2	Ise6_asm2
NTMISMATCH ALLOWED	0	0	0	0	0	0	0	0	0	0	0	0	0
ALIGNREPORT	a	a	a	a	a	a	a	a	a	a	a	a	a
mapped reads	15550163	14287663	20279050	13265369	18413502	14041722	13574924	13174547	13546507	15489390	13006990	19404201	7463481
unmapped reads	4756834	3340341	4392559	2886453	5134578	3898668	3962283	4362280	4166288	3548897	2631163	1241377	799108
sum of map and unmap reads	20306997	17628004	24671609	16151822	23548080	17940390	17537207	17536827	17712795	19038287	15638153	20645578	8262589
percentage of mapped reads	76.58	81.05	82.2	82.13	78.2	78.27	77.41	75.13	76.48	81.36	83.17	93.99	90.33
dsRNAreads	783	533521	1324149	845205	1252254	1.16473e+06	490585	1132617	1913170	2464275	729	910	870
Normlization factor	15549380	13754142	18954901	12420164	17161248	1.2877e+07	13084339	12041930	11633337	13025115	13006261	19403291	7462611

## Sheet: Refs for sRNA classification
Index name	Database	Search criteria	Accession No or ID
ISCmir_bowtie_index	miRBase Release 22.1	Ixodes scapularis	isc-mir-2001 MI0010250,isc-bantam MI0012259,isc-let-7 MI0012260,isc-mir-1 MI0012261,isc-mir-10 MI0012262,isc-mir-100 MI0012263,isc-mir-12 MI0012264,isc-mir-124 MI0012265,isc-mir-133 MI0012266,isc-mir-137 MI0012267,isc-mir-153 MI0012268,isc-mir-184 MI0012269,isc-mir-219 MI0012270,isc-mir-252b MI0012271,isc-mir-263a MI0012272,isc-mir-275 MI0012273,isc-mir-279 MI0012274,isc-mir-285 MI0012275,isc-mir…
Ensemble_miRNA_bowtie_index	RNA central	Ixodes scapularis, miRNA	URS0000EF7B42_6945,URS0000EF7B4B_6945,URS0000EF7FA0_6945,URS0000EF80BD_6945,URS0000EF8390_6945,URS0000EF84C9_6945,URS0000EF86E3_6945,URS0000EF8762_6945,URS0000EF898A_6945,URS0000EF8BF9_6945,URS0000EF9547_6945,URS0000EF96AD_6945,URS0000EF978E_6945,URS0000EF9864_6945,URS0000EF98E9_6945,URS0000EF991E_6945,URS0000EF9BF0_6945,URS0001980A88_6945,URS0001980DBF_6945
Rfam_tRNA_bowtie_index	RNA central	Ixodes scapularis, tRNA, rfam	URS0000000D9F_6945,URS0000001ACC_6945,URS0000001BC2_6945,URS0000003163_6945,URS0000003839_6945,URS0000003A7B_6945,URS0000003C8A_6945,URS0000004777_6945,URS000000560C_6945,URS00000056A9_6945,URS000000618C_6945,URS0000006E8E_6945,URS0000006FB0_6945,URS00000073EE_6945,URS000000752D_6945,URS0000007D7E_6945,URS00000082CF_6945,URS0000008472_6945,URS0000008489_6945,URS0000008793_6945,URS000000948F_6945,…
Ensemble_tRNA_bowtie_index	RNA central	Ixodes scapularis, tRNA, ensembl	URS0000013A2A_6945,URS000004F225_6945,URS00001623F9_6945,URS000016D6E2_6945,URS0000172B80_6945,URS0000192DD5_6945,URS00001B3565_6945,URS00001D552A_6945,URS00001DC71D_6945,URS000022E5A7_6945,URS0000239002_6945,URS000028B56D_6945,URS00002CEEC8_6945,URS000031DF78_6945,URS000033D7B5_6945,URS0000381234_6945,URS00003C7C90_6945,URS00004EB39B_6945,URS00004F3FF9_6945,URS0000527488_6945,URS0000556537_6945,…
ENA_tRNA_bowtie_index	RNA central	Ixodes scapularis, tRNA, ENA	URS0000002A13_6945,URS0000002C83_6945,URS0000006297_6945,URS000000EB61_6945,URS000001ADBE_6945,URS000001B7EC_6945,URS0000021BA3_6945,URS0000022F8F_6945,URS0000026B25_6945,URS0000028674_6945,URS00000299D8_6945,URS000002CE65_6945,URS0000032B59_6945,URS0000033ACF_6945,URS0000035EC9_6945,URS0000036567_6945,URS0000036AB3_6945,URS0000037EB2_6945,URS000003A3A5_6945,URS000003A3DA_6945,URS000003C623_6945,…
IXODES_MRP_RNA	RNA central	Ixodes_AND_TAXONOMY6945_AND_so_rna_type_nameNcRNA_AND_so_rna_type_nameRNase_MRP_RNA	URS0000EF9785_6945,URS0000EF9621_6945,URS0000EF9915_6945,URS000068046A_6945
IXODES_SRP_RNA	RNA central	Ixodes_AND_TAXONOMY6945_AND_so_rna_type_nameSRP_RNA	URS0000EF8593_6945,URS0000EF8808_6945,URS0000EF96BE_6945,URS0000EF9598_6945,URS0000EF7BA4_6945,URS0000EF9D1E_6945,URS0000EF7C1F_6945,URS0000EF802A_6945,URS0000EF9E84_6945,URS0000EF7C12_6945,URS0000EF96C4_6945,URS0000EF946F_6945,URS0000EF9625_6945,URS0000EF96AC_6945,URS0000EF9750_6945,URS0000EF9C72_6945,URS0000EF8C2C_6945,URS0000EF8CD9_6945,URS0000EF8C63_6945,URS0000EF94DB_6945,URS0000EF8941_6945,…
IXODES_RNase_P_RNA	RNA central	Ixodes_AND_TAXONOMY6945_AND_so_rna_type_nameRNase_P_RNA	URS00006EAD0C_6945, URS00006C75EB_6945
IXODES_7SK_RNA	RNA central	Ixodes scapularis, 7SK RNA	URS00006CAB23_6945
IXODES_5S_rRNA_index	NCBI	(Ixodes AND srcdb_refseq[PROP]) AND "Ixodes scapularis"[porgn:__txid6945] and filered by ixodes scapularis, rRNA, Refseq, 5S ribosomal RNA	XR_005715239.1,XR_005715238.1,XR_005715237.1,XR_005715236.1,XR_005715235.1,XR_005715234.1,XR_005715233.1,XR_005715232.1,XR_005714842.1,XR_005714841.1,XR_005714840.1,XR_005714839.1,XR_005714838.1,XR_005714837.1,XR_005714836.1,XR_005714835.1,XR_005714834.1,XR_005714833.1,XR_005714832.1,XR_005714831.1,XR_005714830.1,XR_005714829.1,XR_005714828.1,XR_005714827.1,XR_003918796.2,XR_005716599.1,XR_005716…
IXODES_NO_5S_rRNA_index	NCBI	(Ixodes AND srcdb_refseq[PROP]) AND "Ixodes scapularis"[porgn:__txid6945] and filered by ixodes scapularis, rRNA, Refseq, but not 5S ribosomal RNA	XR_005715122.1,XR_005715121.1,XR_005715120.1,XR_005715119.1,XR_005715118.1,XR_005715117.1,XR_005715116.1,XR_005715115.1,XR_005718133.1,XR_005718132.1,XR_005718131.1,XR_005718130.1,XR_005718129.1,XR_005718127.1,XR_005718126.1,XR_005718125.1,XR_005718124.1,XR_005718123.1,XR_005718122.1,XR_005718121.1,XR_005718120.1,XR_005718119.1,XR_005718039.1,XR_005718038.1,XR_005718037.1,XR_005718036.1,XR_005718…
IXODES_Sno_RNA	RNA central	Ixodes_AND_TAXONOMY6945_AND_so_rna_type_nameSnoRNA	URS0000EF8AFC_6945,URS0000EF9B8F_6945,URS0000EF8FC1_6945,URS0000EF9388_6945,URS0001BC9743_6945,URS000197D9F7_6945,URS000197D6B1_6945,URS000198049E_6945,URS000197E8DC_6945,URS000197E8B3_6945,URS000197FC5A_6945,URS000197F263_6945,URS000197EF54_6945,URS00002E54D8_6945,URS000197D0A2_6945,URS000198009A_6945,URS000005760E_6945,URS00006AE66D_6945,URS0000384CDC_6945,URS00006807C4_6945,URS0000653CC6_6945,…
IXODES_cDNARNA	Vectorbase	ISCI	IscaI1.0
ISCW015916_Ago11	Vectorbase	ISCW015916	ISCW015916
IXODES_TE_ISE6_index	This study

## Sheet: ISCI# for dsRNA matching seq
Gene ID	dsRNA mapping to the gene
ISCI021130-RA	3-ISE6-dsAGO12
ISCI022696-RA	4-ISE6-dsAGO14
ISCI013378-RA	5-ISE6-dsAGO15
ISCI011373-RA	6-ISE6-dsAub2
ISCI012408-RA	7-ISE6-dsAGO31
ISCI004800-RA	8-ISE6-dsAGO32
ISCI008904-RA	9-ISE6-dsRdRP1
ISCI009270-RA	10-ISE6-dsRdRP3
ISCI002744-RA	Cross mapping with 9-ISE6-dsRdRP1
ISCI001204-RA	Match to 2-ISE6-dsAGO11
ISCI001004-RA	Cross mapping with 9-ISE6-dsRdRP1
ISCW015916_Ago11	2-ISE6-dsAGO11

## Sheet: AGO_RdRP contigs
Gene name (This study)	ISCI ID (for AGO11, ISCW ID is shown)	Gene name in Schnettler et al.	Trinity contig ID	Trinity contig sequence
AGO11	ISCW015916_Ago11	Ago-16	TRINITY_DN259270_c3_g3_i1	GCGGCTCCTCAGATATGCTCCCCTCCCCTCCAACGGAAAGAGCAAAAGTAGAACGGCCGGAGAGACACGCAGACACTACT GATCGAGTAGTCTTGGCAGTCCGTGGGTCCGCCGCGGTCGGGTCCAGAACACGGTGTCACCGATAGCGCGCCCTGCGTAA AAGACCAGAATTTGCTTCAGCGGGAACACTGACTGCCTGATCGCATCGTAGACAACATGGCGAGCGGTGGAGAACCACCA CCGCGTGGTCGTGGCCGCGGCAGTGCAAACCGCGGAGGACGCGGCAGGGCTCGAGGGGGTCCTCAGCGCGGGGGACAGGC ACCTGTACCCGGCCCTCGAGATGTCCCCCAAGAGCAGTCGTTTGCCCGGGCAATGCTCGAGAGGGGACAGCAGCA…
AGO12	ISCI021130-RA	Ago-30	TRINITY_DN272004_c11_g6_i3	CTAAGCGTACGCCAGAGCCATCTGTGGCCAGAGCCGGCGTACGCAGACGCCGCGGATGTCGGCTGTCGACGACCCATTTG TATAGTTTCGATATCAGTCGACTACTTCTCACACCCAGTCAAGGTTCGCCGACAGCTCGTCTCATGCCTTTGGGTGTTCA CTGCTCTCGGTTGTGAACATATATCTTTTACAACTTTTGTCAAATCCGCAGGTGACAAAAACGTCGCCACTCGGAAGAGT AAAGCAGTGATGACTAATAGGCGAAGATCGAAGAATAAAGGCCGGAAGAATATTGGCAGCCGCGGTGATCAGCCGTCGAG TTCGCTTGACGTCTCAGCGCTTGAGGAAAGCCTTCCGAACACACCAGAGTCTTCGACGGCACTTGCAGATCACGG…
AGO14	ISCI022696-RA	Ago-96	TRINITY_DN261393_c0_g5_i1	CTTTGTTTGGTGGCTCGCCACCCTCGCCACGGCCCGTGGGTTGCTTGTCTTGGTTTCATAATTCATTTGTCGATCGCGCC AGTGCACGATTGCCCTCTTCCCGAGTGACGTTTGGTCCCGCGACTCGACGCGGCACTCTGTCCAGGTTCAAGTGGCACCA TGCAAGCCGCTCCTGGGAAAGGTAGGGGTCGGGGCCGTGCAAGGATACTTCCAGGTACTGGAGTCCCTCCTGTGACAACG ACAGCATTACTGACTGAGGCGACACGAGCTCTTCAACAGTGTCGTCTGCAACGTGCCCTTCCTGGACCAGCTCTCCTTGA AACACCTCCTGAATCACCGTCACCAAAATTAGCATCACCGACATCAGCGTCACCGCCCAGGCCGGGGGACCTCTG…
AGO15	ISCI013378-RA	Ago-78	TRINITY_DN273352_c0_g13_i1	GGATACAGATACTACGTCGACTACGTCGGAGACAGTAAAATATTTATTATGTGCTTTATTGTTGCGTCTCATAAATTACC ACGCTGCAAACGGTTAAATAGGAATGACCGGGTAGAGGTGCTAGTTTTGGGTGAAATAGTTTATGGCTATTTTGTGACGT TGCAGAGGGCATCGATCCATTTTCCGCACTGGCCTTCCCCCTCCCCCAGTGTCGTCTCTTGCCCGTCCGCGCTTTGCAAC AACTCAAAGTGCTGAAGACAGGGCTACCGGAGCGATGTACCCAGTCGGCCAGCCTCCTGGGCCCCCCGGCGGAGGAGGAG GGGGGCCAGGGGGAGGGGCCCCACCCCCTCGGCCGAGTCCAGCCCCGCCCCCTCCCGTGGCACCCCTGGGCCCGG…
Aub2	ISCI011373-RA		TRINITY_DN257965_c10_g1_i1	AAGAGGCTCCAGATCAATGCGCTGCGCTCAGTGGCAAAGAGGCTTGTGCTTGTGCTTGTGCGCTTGATTTTATTTTCTGT TGTTTTGGACCGTCGAAGAACTTGCTGTAGGTCTTTGTGCAGTCGAGCGGTCGAGCCGCGGTTCGCGCAAGTCGTGCCTG AACCTGTTGATGAACTGCCAGGATTTGTGACCACCGCTGACATTACCAGCTTGCATTTCCGATTTCGCAAAACAAGTTAG ATGGAGGACCAGTCTACCGGACGAGCTCGTGGCCGGTCCCGCGGCAGGTCGCGTGGATCAGTCCCTCCGTCAGAGGCCGT GCGTCGTCCCGGGGCTGGTGTTCCCACTCCCGCACAACCGGCCCCGTCGTTCCAGCCGCCCATGGCCGGTGCGGC…
AGO3	ISCI012408-RA & ISCI004800-RA		TRINITY_DN266793_c1_g1_i1	GTGTGCCAAACCAAAGCACTGCGCCGACCGCAGGCGCCGTCTGCACGGTCGTCGTTCTATTGTGTTGTAGTCTTTTCTGC TATTGAACGTGTAAACAGTAAATTCTAAAGCACTATTTGATGTTGAACTTGGGCACAAAGCTGGATTTTGAAAGTTTAAA CTAATGGAAGAAGAGTTTTTAGGGTGCGGGAGGGGAGGCAGAGGAGCCCTCCTGCTTGCCGCCCTTCAGAAACAGACGAG GCGTCCTGGCACTGGGGGTTCCGGCGACAGCTCGGGCGATGCCACCTCGCCGTCGGAAGAATCGCGGCCTGCCAGCGGCC TCGCGCTGCCATCTGGTACCAGCACGTCTGTGTCGAGTCCTTCTGGTCCGAGCCCATCCCCGGCCCCACCTGTCG…
RdRP1	ISCI008904-RA		TRINITY_DN270211_c1_g2_i1	CGCCGCGCCACTCGCCGCGCGAAGTAGTTTTTTACGAGATTTGGTTGTCGGACTCAGAAACGATGCTCTTGGCGTTTAAA ACGTATGCGTCTTGACGAGCTAACATATATATAATTAAAGAAAGAAATTAGTAATGCTCCGCGTGAAGCCGTACTTGTTT TACTGCGGTTCTTGAGATGAAAACGAGGAGGCGGGCCGGGCCAGGTGGCCGGCTACGGCCGGCTGGCCGCGCATAGTTTC GTTTTTCGTGATGAACCCGGCCACAACGGTGTACTGTTGCCAAAGCAGCCAAAGTCTGACAGCGTTGTCGGGTCCTCGGA AAGTGGCGCCTGCTGCATACTTCTCCGATGGAATCGGGACAACAGAGTTTTCGAACGATGAGCTCCAAGAACATT…
RdRP3	ISCI009270-RA		TRINITY_DN271061_c2_g2_i2	TGAAAAAGAAAAACAGTTTTAAACACATTCAGGTCGCTGTTTACATTAAGTTTTTGTTTTACTTTCTTATGGCTAGCTTT AATTTTTGTTTGTCAACAGTCTGCTACAATCCAACGCAAGCCAATTATTTTTTGTATGCACGTTGGCGGAAAAAAAGGTT GGAAGTTAGGTTGGCGTGCTGATGAACTTTTTTGTTGCATAATTCACCGATGTCGCAGCGTTTGTCAAAAAATGGGCGAC GACGTGTGTCATGCAATCATCACCTGCCGTCGGGAAAAGCCAGCTCCCACCAGTGCTTCCCTGCGGCGCCTCTTCAACCT CTCCTGCTCCGTGAAGACCGAAAACAAGATGGCTGGACGATCGGACCTGGCATACTACGAGGACGACCTGGACGA…
RdRP4	ISCI004502-RA		TRINITY_DN272209_c2_g4_i6	CGTAATGGGCAGGAACGGTTGTCTTTTCGGCACTATTTACAAACAAATACCTACCTACGTTTTTCAACAGCACGTGGAAC GCGTGCGGATGCTGTCAGCCGGTTGCCGGGCTGTGGAGCTGGTGGCGCGTTCGGCAAGGTAGGCCCGCAGACGCTCGAGC TGTTCGAGATCGTGCACTAGTGCAACAAGCAGAACAACGGTGAGACGCGTGGCAGGTCAGCTGCCGTTTCTTCCCGAAAT TAACACTTTATGGTTCCTATATCTAGTCTTCGAATTATATGCATGTTCATGATGGACGGATTTGCAACATCAGTCGGTCA CATTGCTTCAAGTGTCTCTTCGCCATGCTCGACTTTAACAATAACAATACTTTATTTCAACTCAGGAGAGCTGGG…

## Sheet: AA seq for Phylogenetic anal
Contig ID	Species	Name on the figure	Gene name	Notes	Sequence
	Caenorhabditis elegans	Cel-Alg1	alg-1		https://www.uniprot.org/uniprot/G5EES3
	Caenorhabditis elegans	Cel-Alg2	alg-2		https://www.uniprot.org/uniprot/O16720
	Caenorhabditis elegans	Cel-Alg3	alg-3		https://www.uniprot.org/uniprot/G5ED77
	Caenorhabditis elegans	Cel-Alg4	alg-4	Putative protein tag-76	https://www.uniprot.org/uniprot/P34681
	Caenorhabditis elegans	Cel-Alg5	alg-5		https://www.uniprot.org/uniprot/Q9XVI3
	Caenorhabditis elegans	Cel-Prg1	prg-1	Piwi-like protein	https://www.uniprot.org/uniprot/P90786#sequences
	Caenorhabditis elegans	Cel-Ergo1	ergo-1	Piwi-like protein ergo-1	https://www.uniprot.org/uniprot/O61931
	Caenorhabditis elegans	Cel-Rde1	rde-1	Piwi domain-containing protein	https://www.uniprot.org/uniprot/G5EEH0
	Caenorhabditis elegans	Cel-Sago1	sago-1	Piwi-like protein	https://www.uniprot.org/uniprot/A0A0T7CIX3
	Caenorhabditis elegans	Cel-Sago2	sago-2		https://www.uniprot.org/uniprot/A0A0U1RML5
	Caenorhabditis elegans	Cel-Ppw1	ppw-1	Piwi-like protein	https://www.uniprot.org/uniprot/Q86NJ8
	Caenorhabditis elegans	Cel-CSR-1	csr-1	Piwi domain-containing protein	https://www.uniprot.org/uniprot/H2KZD5
	Caenorhabditis elegans	Cel-C04F12.1	C04F12.1	Piwi domain-containing protein	https://www.uniprot.org/uniprot/Q9XVF1
	Caenorhabditis elegans	Cel-Wago5	wago-5	Piwi-like protein	https://www.uniprot.org/uniprot/D9N120
	Caenorhabditis elegans	Cel-Ppw2	ppw-2	Piwi-like protein	https://www.uniprot.org/uniprot/Q9N585
	Caenorhabditis elegans	Cel-Wago4	wago-4	Argonaute protein wago-4	https://www.uniprot.org/uniprot/O62275
	Caenorhabditis elegans	Cel-Wago1	wago-1	Argonaute protein wago-1	https://www.uniprot.org/uniprot/Q21770
	Caenorhabditis elegans	Cel-Nrde3	nrde-3	Nuclear RNAi defective-3 protein, nrde-3,contains PAZ and Piwi domain	https://www.uniprot.org/uniprot/Q21691
	Caenorhabditis elegans	Cel-Wago10	wago-10	Piwi-like protein	https://www.uniprot.org/uniprot/Q9TXN7
	Caenorhabditis elegans	Cel-C16C10.3	C16C10.3	Uncharacterized protein, contains PAZ and Piwi domain	https://www.uniprot.org/uniprot/Q09249
	Drosophila melanogaster	Dme-Ago1	AGO1	Argonaute protein	https://www.uniprot.org/uniprot/Q7KY08
	Drosophila melanogaster	Dme-Ago2	AGO2	Protein argonaute-2	https://www.uniprot.org/uniprot/Q9VUQ5
	Drosophila melanogaster	Dme-Ago3	AGO3	Protein argonaute-3	https://www.uniprot.org/uniprot/Q7PLK0
	Drosophila melanogaster	Dme-Piwi	piwi	Protein piwi	https://www.uniprot.org/uniprot/Q9VKM1
	Drosophila melanogaster	Dme-Aub	aub	Protein aubergine	https://www.uniprot.org/uniprot/O76922
	Homo sapiens	Hsa-Ago1	AGO1	Protein argonaute-1	https://www.uniprot.org/uniprot/Q9UL18
	Homo sapiens	Hsa-Ago2	AGO2	Protein argonaute-2	https://www.uniprot.org/uniprot/Q9UKV8
	Homo sapiens	Hsa-Ago3	AGO3	Protein argonaute-3	https://www.uniprot.org/uniprot/Q9H9G7
	Homo sapiens	Hsa-Ago4	AGO4	Protein argonaute-4	https://www.uniprot.org/uniprot/Q9HCK5
	Homo sapiens	Hsa-Piwil1	PIWIL1	Piwi-like protein 1	https://www.uniprot.org/uniprot/Q96J94
	Homo sapiens	Hsa-Piwil2	PIWIL2	Piwi-like protein 2	https://www.uniprot.org/uniprot/Q8TC59
	Homo sapiens	Hsa-Piwil3	PIWIL3	Piwi-like protein 3	https://www.uniprot.org/uniprot/Q7Z3Z3
	Homo sapiens	Hsa-Piwil4	PIWIL4	Piwi-like protein 4	https://www.uniprot.org/uniprot/Q7Z3Z4
TRINITY_DN273352_c0_g13_i1	Ixodes scapularis	IscAgo-78	IscAgo-78	VectorBase:ISCI013378
TRINITY_DN272004_c11_g6_i1	Ixodes scapularis	Isc-Ago-30	Isc-Ago-30	VectorBase:ISCI021130
TRINITY_DN257965_c10_g1_i1	Ixodes scapularis	Isc-DN257965	ISC-Aub	VectorBase:ISCI011373
TRINITY_DN266793_c1_g1_i1	Ixodes scapularis	Isc-DN266793	Isc-AGO3	VectorBase:ISCI004800
TRINITY_DN259270_c3_g3_i1	Ixodes scapularis	Isc-Ago-16	Isc-Ago-16
TRINITY_DN261393_c0_g5_i1	Ixodes scapularis	Isc-Ago-96	Isc-Ago-96
	Caenorhabditis elegans	Cel-Ego1			https://www.uniprot.org/uniprot/G5EBQ3
	Caenorhabditis elegans	Cel-Rrf1			https://www.uniprot.org/uniprot/G5ECM1#sequences
	Caenorhabditis elegans	Cel-Rrf2			https://www.uniprot.org/uniprot/G5EFA8
	Caenorhabditis elegans	Cel-Rrf3			https://www.uniprot.org/uniprot/G5EE53
	Arabidopsis thaliana	Ath-RDR1			https://www.uniprot.org/uniprot/Q9LQV2
	Arabidopsis thaliana	Ath-RDR2			https://www.uniprot.org/uniprot/O82504
	Arabidopsis thaliana	Ath-RDR3			https://www.uniprot.org/uniprot/O82190#sequences
	Arabidopsis thaliana	Ath-RDR4			https://www.uniprot.org/uniprot/O82189
	Arabidopsis thaliana	Ath-RDR5			https://www.uniprot.org/uniprot/O82188
	Arabidopsis thaliana	Ath-RDR6			https://www.uniprot.org/uniprot/Q9SG02
	Neurospora crassa	Ncr-Qde1			https://www.uniprot.org/uniprot/Q9Y7G6
	Schizosaccharomyces pombe	Spo-Rdp1			https://www.uniprot.org/uniprot/O14227#family_and_domains
TRINITY_DN272209_c2_g4_i3	Ixodes scapularis	Isc-RdRP4		ISCI004502
TRINITY_DN270211_c1_g2_i1	Ixodes scapularis	Isc-RdRP1		ISCI008904
TRINITY_DN271061_c2_g2_i2	Ixodes scapularis	Isc-RdRP3		ISCI009270

## Sheet: Repeat annotation
ID	Type	info
rnd-1_family-3	Unknown	RepeatScout Family Size = 3733, Final Multiple Alignment Size = 100, Localized to 996 out of 1014 contigs )
rnd-1_family-433	Unknown	RepeatScout Family Size = 173, Final Multiple Alignment Size = 100, Localized to 996 out of 1014 contigs )
rnd-1_family-352	Unknown	RepeatScout Family Size = 212, Final Multiple Alignment Size = 100, Localized to 996 out of 1014 contigs )
rnd-1_family-258	Unknown	RepeatScout Family Size = 268, Final Multiple Alignment Size = 100, Localized to 996 out of 1014 contigs )
rnd-1_family-540	Unknown	RepeatScout Family Size = 137, Final Multiple Alignment Size = 100, Localized to 996 out of 1014 contigs )
rnd-1_family-409	SINE/tRNA-L2	RepeatScout Family Size = 179, Final Multiple Alignment Size = 100, Localized to 996 out of 1014 contigs )
rnd-1_family-444	Unknown	RepeatScout Family Size = 170, Final Multiple Alignment Size = 100, Localized to 996 out of 1014 contigs )
rnd-1_family-295	Unknown	RepeatScout Family Size = 245, Final Multiple Alignment Size = 100, Localized to 996 out of 1014 contigs )
rnd-1_family-522	Unknown	RepeatScout Family Size = 143, Final Multiple Alignment Size = 100, Localized to 996 out of 1014 contigs )
rnd-1_family-567	Unknown	RepeatScout Family Size = 130, Final Multiple Alignment Size = 100, Localized to 996 out of 1014 contigs )
rnd-1_family-422	SINE/tRNA-Deu	RepeatScout Family Size = 177, Final Multiple Alignment Size = 100, Localized to 996 out of 1014 contigs )
rnd-1_family-532	Unknown	RepeatScout Family Size = 139, Final Multiple Alignment Size = 100, Localized to 996 out of 1014 contigs )
rnd-1_family-209	Unknown	RepeatScout Family Size = 321, Final Multiple Alignment Size = 100, Localized to 996 out of 1014 contigs )
rnd-1_family-554	Unknown	RepeatScout Family Size = 133, Final Multiple Alignment Size = 100, Localized to 996 out of 1014 contigs )
rnd-1_family-169	Unknown	RepeatScout Family Size = 376, Final Multiple Alignment Size = 100, Localized to 996 out of 1014 contigs )
rnd-1_family-286	Unknown	RepeatScout Family Size = 251, Final Multiple Alignment Size = 100, Localized to 996 out of 1014 contigs )
rnd-1_family-22	Unknown	RepeatScout Family Size = 961, Final Multiple Alignment Size = 100, Localized to 996 out of 1014 contigs )
rnd-1_family-94	Unknown	RepeatScout Family Size = 514, Final Multiple Alignment Size = 100, Localized to 996 out of 1014 contigs )
rnd-1_family-541	Unknown	RepeatScout Family Size = 137, Final Multiple Alignment Size = 100, Localized to 996 out of 1014 contigs )
rnd-1_family-613	Unknown	RepeatScout Family Size = 118, Final Multiple Alignment Size = 100, Localized to 996 out of 1014 contigs )
rnd-1_family-5	Unknown	RepeatScout Family Size = 1931, Final Multiple Alignment Size = 100, Localized to 996 out of 1014 contigs )
rnd-1_family-509	Unknown	RepeatScout Family Size = 147, Final Multiple Alignment Size = 100, Localized to 996 out of 1014 contigs )
rnd-1_family-50	SINE/tRNA-Deu	RepeatScout Family Size = 686, Final Multiple Alignment Size = 100, Localized to 996 out of 1014 contigs )
rnd-1_family-291	SINE/tRNA	RepeatScout Family Size = 247, Final Multiple Alignment Size = 100, Localized to 996 out of 1014 contigs )
rnd-1_family-201	Unknown	RepeatScout Family Size = 331, Final Multiple Alignment Size = 100, Localized to 996 out of 1014 contigs )
rnd-1_family-523	Unknown	RepeatScout Family Size = 143, Final Multiple Alignment Size = 100, Localized to 996 out of 1014 contigs )
rnd-1_family-319	DNA/hAT-Ac	RepeatScout Family Size = 226, Final Multiple Alignment Size = 100, Localized to 996 out of 1014 contigs )
rnd-1_family-190	Unknown	RepeatScout Family Size = 340, Final Multiple Alignment Size = 100, Localized to 996 out of 1014 contigs )
rnd-1_family-289	Unknown	RepeatScout Family Size = 249, Final Multiple Alignment Size = 100, Localized to 996 out of 1014 contigs )
rnd-1_family-533	Unknown	RepeatScout Family Size = 139, Final Multiple Alignment Size = 100, Localized to 996 out of 1014 contigs )
rnd-1_family-63	DNA/CMC-EnSpm	RepeatScout Family Size = 600, Final Multiple Alignment Size = 100, Localized to 996 out of 1014 contigs )
rnd-1_family-296	Unknown	RepeatScout Family Size = 245, Final Multiple Alignment Size = 100, Localized to 996 out of 1014 contigs )
rnd-1_family-34	SINE/tRNA-Deu	RepeatScout Family Size = 872, Final Multiple Alignment Size = 100, Localized to 996 out of 1014 contigs )
rnd-1_family-685	Unknown	RepeatScout Family Size = 102, Final Multiple Alignment Size = 100, Localized to 996 out of 1014 contigs )
rnd-1_family-423	Unknown	RepeatScout Family Size = 177, Final Multiple Alignment Size = 100, Localized to 996 out of 1014 contigs )
rnd-1_family-622	Unknown	RepeatScout Family Size = 116, Final Multiple Alignment Size = 100, Localized to 996 out of 1014 contigs )
rnd-1_family-550	Unknown	RepeatScout Family Size = 134, Final Multiple Alignment Size = 100, Localized to 996 out of 1014 contigs )
rnd-1_family-343	Unknown	RepeatScout Family Size = 215, Final Multiple Alignment Size = 100, Localized to 996 out of 1014 contigs )
rnd-1_family-117	LTR/Gypsy	RepeatScout Family Size = 470, Final Multiple Alignment Size = 100, Localized to 996 out of 1014 contigs )
rnd-1_family-41	Unknown	RepeatScout Family Size = 755, Final Multiple Alignment Size = 100, Localized to 996 out of 1014 contigs )
rnd-1_family-415	LINE/L2	RepeatScout Family Size = 178, Final Multiple Alignment Size = 100, Localized to 996 out of 1014 contigs )
rnd-1_family-301	Unknown	RepeatScout Family Size = 241, Final Multiple Alignment Size = 100, Localized to 996 out of 1014 contigs )
rnd-1_family-529	Unknown	RepeatScout Family Size = 141, Final Multiple Alignment Size = 100, Localized to 996 out of 1014 contigs )
rnd-1_family-642	Unknown	RepeatScout Family Size = 112, Final Multiple Alignment Size = 100, Localized to 996 out of 1014 contigs )
rnd-1_family-334	Unknown	RepeatScout Family Size = 221, Final Multiple Alignment Size = 100, Localized to 996 out of 1014 contigs )
rnd-1_family-664	Unknown	RepeatScout Family Size = 107, Final Multiple Alignment Size = 100, Localized to 996 out of 1014 contigs )
rnd-1_family-505	Unknown	RepeatScout Family Size = 148, Final Multiple Alignment Size = 100, Localized to 996 out of 1014 contigs )
rnd-1_family-242	Unknown	RepeatScout Family Size = 285, Final Multiple Alignment Size = 100, Localized to 996 out of 1014 contigs )
rnd-1_family-55	Unknown	RepeatScout Family Size = 634, Final Multiple Alignment Size = 100, Localized to 996 out of 1014 contigs )
rnd-1_family-277	LINE/CR1	RepeatScout Family Size = 258, Final Multiple Alignment Size = 100, Localized to 996 out of 1014 contigs )
rnd-1_family-587	Unknown	RepeatScout Family Size = 124, Final Multiple Alignment Size = 100, Localized to 996 out of 1014 contigs )
rnd-1_family-165	LINE/CR1	RepeatScout Family Size = 386, Final Multiple Alignment Size = 100, Localized to 996 out of 1014 contigs )
rnd-1_family-495	Unknown	RepeatScout Family Size = 150, Final Multiple Alignment Size = 100, Localized to 996 out of 1014 contigs )
rnd-1_family-560	Unknown	RepeatScout Family Size = 132, Final Multiple Alignment Size = 100, Localized to 996 out of 1014 contigs )
rnd-1_family-100	Unknown	RepeatScout Family Size = 495, Final Multiple Alignment Size = 100, Localized to 996 out of 1014 contigs )
rnd-1_family-250	Unknown	RepeatScout Family Size = 278, Final Multiple Alignment Size = 100, Localized to 996 out of 1014 contigs )
rnd-1_family-373	Unknown	RepeatScout Family Size = 196, Final Multiple Alignment Size = 100, Localized to 996 out of 1014 contigs )
rnd-1_family-230	DNA/hAT-Ac	RepeatScout Family Size = 297, Final Multiple Alignment Size = 100, Localized to 996 out of 1014 contigs )
rnd-1_family-138	LINE/RTE-X	RepeatScout Family Size = 422, Final Multiple Alignment Size = 100, Localized to 996 out of 1014 contigs )
rnd-1_family-149	LTR/Copia	RepeatScout Family Size = 409, Final Multiple Alignment Size = 100, Localized to 996 out of 1014 contigs )
rnd-1_family-66	Unknown	RepeatScout Family Size = 597, Final Multiple Alignment Size = 100, Localized to 996 out of 1014 contigs )
rnd-1_family-47	Unknown	RepeatScout Family Size = 701, Final Multiple Alignment Size = 100, Localized to 996 out of 1014 contigs )
rnd-1_family-665	DNA/hAT-Ac	RepeatScout Family Size = 107, Final Multiple Alignment Size = 100, Localized to 996 out of 1014 contigs )
rnd-1_family-551	DNA/hAT-Ac	RepeatScout Family Size = 134, Final Multiple Alignment Size = 100, Localized to 996 out of 1014 contigs )
rnd-1_family-563	LINE/Penelope	RepeatScout Family Size = 131, Final Multiple Alignment Size = 100, Localized to 996 out of 1014 contigs )
rnd-1_family-677	Unknown	RepeatScout Family Size = 105, Final Multiple Alignment Size = 100, Localized to 996 out of 1014 contigs )
rnd-1_family-608	DNA/TcMar-Tc2	RepeatScout Family Size = 119, Final Multiple Alignment Size = 100, Localized to 996 out of 1014 contigs )
rnd-1_family-35	Unknown	RepeatScout Family Size = 854, Final Multiple Alignment Size = 100, Localized to 996 out of 1014 contigs )
rnd-1_family-410	LTR/Gypsy	RepeatScout Family Size = 179, Final Multiple Alignment Size = 100, Localized to 996 out of 1014 contigs )
rnd-1_family-85	Unknown	RepeatScout Family Size = 551, Final Multiple Alignment Size = 100, Localized to 996 out of 1014 contigs )
rnd-1_family-206	DNA/PIF-ISL2EU	RepeatScout Family Size = 323, Final Multiple Alignment Size = 100, Localized to 996 out of 1014 contigs )
rnd-1_family-150	Unknown	RepeatScout Family Size = 409, Final Multiple Alignment Size = 100, Localized to 996 out of 1014 contigs )
rnd-1_family-220	DNA/PIF-Harbinger	RepeatScout Family Size = 303, Final Multiple Alignment Size = 100, Localized to 996 out of 1014 contigs )
rnd-1_family-588	Unknown	RepeatScout Family Size = 124, Final Multiple Alignment Size = 100, Localized to 996 out of 1014 contigs )
rnd-1_family-6	LTR/Gypsy	RepeatScout Family Size = 1832, Final Multiple Alignment Size = 100, Localized to 996 out of 1014 contigs )
rnd-1_family-91	Unknown	RepeatScout Family Size = 516, Final Multiple Alignment Size = 100, Localized to 996 out of 1014 contigs )
rnd-1_family-120	Unknown	RepeatScout Family Size = 463, Final Multiple Alignment Size = 100, Localized to 996 out of 1014 contigs )
rnd-1_family-31	Unknown	RepeatScout Family Size = 896, Final Multiple Alignment Size = 100, Localized to 996 out of 1014 contigs )
rnd-1_family-108	Unknown	RepeatScout Family Size = 480, Final Multiple Alignment Size = 100, Localized to 996 out of 1014 contigs )
rnd-1_family-164	Unknown	RepeatScout Family Size = 387, Final Multiple Alignment Size = 100, Localized to 996 out of 1014 contigs )
rnd-1_family-392	Unknown	RepeatScout Family Size = 189, Final Multiple Alignment Size = 100, Localized to 996 out of 1014 contigs )
rnd-1_family-614	Unknown	RepeatScout Family Size = 118, Final Multiple Alignment Size = 100, Localized to 996 out of 1014 contigs )
rnd-1_family-609	Unknown	RepeatScout Family Size = 119, Final Multiple Alignment Size = 100, Localized to 996 out of 1014 contigs )
rnd-1_family-669	LINE/I	RepeatScout Family Size = 106, Final Multiple Alignment Size = 100, Localized to 996 out of 1014 contigs )
rnd-1_family-401	Unknown	RepeatScout Family Size = 185, Final Multiple Alignment Size = 100, Localized to 996 out of 1014 contigs )
rnd-1_family-534	Unknown	RepeatScout Family Size = 139, Final Multiple Alignment Size = 100, Localized to 996 out of 1014 contigs )
rnd-1_family-537	Unknown	RepeatScout Family Size = 138, Final Multiple Alignment Size = 100, Localized to 996 out of 1014 contigs )
rnd-1_family-1	SINE/tRNA-Deu	RepeatScout Family Size = 5599, Final Multiple Alignment Size = 100, Localized to 996 out of 1014 contigs )
rnd-1_family-615	Unknown	RepeatScout Family Size = 118, Final Multiple Alignment Size = 100, Localized to 996 out of 1014 contigs )
rnd-1_family-397	Unknown	RepeatScout Family Size = 186, Final Multiple Alignment Size = 100, Localized to 996 out of 1014 contigs )
rnd-1_family-544	Unknown	RepeatScout Family Size = 137, Final Multiple Alignment Size = 100, Localized to 996 out of 1014 contigs )
rnd-1_family-328	Unknown	RepeatScout Family Size = 223, Final Multiple Alignment Size = 100, Localized to 996 out of 1014 contigs )
rnd-1_family-686	DNA/Merlin	RepeatScout Family Size = 102, Final Multiple Alignment Size = 100, Localized to 996 out of 1014 contigs )
rnd-1_family-670	Unknown	RepeatScout Family Size = 106, Final Multiple Alignment Size = 100, Localized to 996 out of 1014 contigs )
rnd-1_family-37	Unknown	RepeatScout Family Size = 845, Final Multiple Alignment Size = 100, Localized to 996 out of 1014 contigs )
rnd-1_family-416	DNA/TcMar-Tigger	RepeatScout Family Size = 178, Final Multiple Alignment Size = 100, Localized to 996 out of 1014 contigs )
rnd-1_family-515	LINE/I	RepeatScout Family Size = 145, Final Multiple Alignment Size = 100, Localized to 996 out of 1014 contigs )
rnd-1_family-287	Unknown	RepeatScout Family Size = 251, Final Multiple Alignment Size = 100, Localized to 996 out of 1014 contigs )
rnd-1_family-225	Unknown	RepeatScout Family Size = 300, Final Multiple Alignment Size = 100, Localized to 996 out of 1014 contigs )
rnd-1_family-269	Unknown	RepeatScout Family Size = 261, Final Multiple Alignment Size = 100, Localized to 996 out of 1014 contigs )
rnd-1_family-535	Unknown	RepeatScout Family Size = 139, Final Multiple Alignment Size = 100, Localized to 996 out of 1014 contigs )
rnd-1_family-211	Unknown	RepeatScout Family Size = 317, Final Multiple Alignment Size = 100, Localized to 996 out of 1014 contigs )
rnd-1_family-251	Unknown	RepeatScout Family Size = 277, Final Multiple Alignment Size = 100, Localized to 996 out of 1014 contigs )
rnd-1_family-194	Unknown	RepeatScout Family Size = 338, Final Multiple Alignment Size = 100, Localized to 996 out of 1014 contigs )
rnd-1_family-43	Unknown	RepeatScout Family Size = 741, Final Multiple Alignment Size = 100, Localized to 996 out of 1014 contigs )
rnd-1_family-137	Unknown	RepeatScout Family Size = 423, Final Multiple Alignment Size = 100, Localized to 996 out of 1014 contigs )
rnd-1_family-106	Unknown	RepeatScout Family Size = 481, Final Multiple Alignment Size = 100, Localized to 996 out of 1014 contigs )
rnd-1_family-502	DNA/hAT-Ac	RepeatScout Family Size = 149, Final Multiple Alignment Size = 100, Localized to 996 out of 1014 contigs )
rnd-1_family-297	Unknown	RepeatScout Family Size = 245, Final Multiple Alignment Size = 100, Localized to 996 out of 1014 contigs )
rnd-1_family-632	Unknown	RepeatScout Family Size = 114, Final Multiple Alignment Size = 100, Localized to 996 out of 1014 contigs )
rnd-1_family-298	Unknown	RepeatScout Family Size = 243, Final Multiple Alignment Size = 100, Localized to 996 out of 1014 contigs )
rnd-1_family-687	Unknown	RepeatScout Family Size = 102, Final Multiple Alignment Size = 100, Localized to 996 out of 1014 contigs )
rnd-1_family-19	DNA/PIF-Harbinger	RepeatScout Family Size = 1004, Final Multiple Alignment Size = 100, Localized to 996 out of 1014 contigs )
rnd-1_family-72	LINE/Penelope	RepeatScout Family Size = 580, Final Multiple Alignment Size = 100, Localized to 996 out of 1014 contigs )
rnd-1_family-398	Unknown	RepeatScout Family Size = 186, Final Multiple Alignment Size = 100, Localized to 996 out of 1014 contigs )
rnd-1_family-496	tRNA	RepeatScout Family Size = 150, Final Multiple Alignment Size = 100, Localized to 996 out of 1014 contigs )
rnd-1_family-458	Unknown	RepeatScout Family Size = 163, Final Multiple Alignment Size = 100, Localized to 996 out of 1014 contigs )
rnd-1_family-616	Unknown	RepeatScout Family Size = 118, Final Multiple Alignment Size = 100, Localized to 996 out of 1014 contigs )
rnd-1_family-130	RC/Helitron	RepeatScout Family Size = 441, Final Multiple Alignment Size = 100, Localized to 996 out of 1014 contigs )
rnd-1_family-113	Unknown	RepeatScout Family Size = 477, Final Multiple Alignment Size = 100, Localized to 996 out of 1014 contigs )
rnd-1_family-232	LTR/Gypsy	RepeatScout Family Size = 294, Final Multiple Alignment Size = 100, Localized to 996 out of 1014 contigs )
rnd-1_family-64	Unknown	RepeatScout Family Size = 600, Final Multiple Alignment Size = 100, Localized to 996 out of 1014 contigs )
rnd-1_family-223	Unknown	RepeatScout Family Size = 302, Final Multiple Alignment Size = 100, Localized to 996 out of 1014 contigs )
rnd-1_family-226	DNA/MULE-MuDR	RepeatScout Family Size = 300, Final Multiple Alignment Size = 100, Localized to 996 out of 1014 contigs )
rnd-1_family-259	Unknown	RepeatScout Family Size = 268, Final Multiple Alignment Size = 100, Localized to 996 out of 1014 contigs )
rnd-1_family-326	Unknown	RepeatScout Family Size = 224, Final Multiple Alignment Size = 100, Localized to 996 out of 1014 contigs )
rnd-1_family-84	Unknown	RepeatScout Family Size = 554, Final Multiple Alignment Size = 100, Localized to 996 out of 1014 contigs )
rnd-1_family-111	Unknown	RepeatScout Family Size = 478, Final Multiple Alignment Size = 100, Localized to 996 out of 1014 contigs )
rnd-1_family-490	Unknown	RepeatScout Family Size = 152, Final Multiple Alignment Size = 100, Localized to 996 out of 1014 contigs )
rnd-1_family-464	Unknown	RepeatScout Family Size = 160, Final Multiple Alignment Size = 100, Localized to 996 out of 1014 contigs )
rnd-1_family-601	Unknown	RepeatScout Family Size = 121, Final Multiple Alignment Size = 100, Localized to 996 out of 1014 contigs )
rnd-1_family-643	Unknown	RepeatScout Family Size = 112, Final Multiple Alignment Size = 100, Localized to 996 out of 1014 contigs )
rnd-1_family-654	Unknown	RepeatScout Family Size = 109, Final Multiple Alignment Size = 100, Localized to 996 out of 1014 contigs )
rnd-1_family-274	DNA/PIF-ISL2EU	RepeatScout Family Size = 260, Final Multiple Alignment Size = 100, Localized to 996 out of 1014 contigs )
rnd-1_family-196	Unknown	RepeatScout Family Size = 337, Final Multiple Alignment Size = 100, Localized to 996 out of 1014 contigs )
rnd-1_family-348	DNA/hAT-Ac	RepeatScout Family Size = 213, Final Multiple Alignment Size = 100, Localized to 996 out of 1014 contigs )
rnd-1_family-184	Unknown	RepeatScout Family Size = 350, Final Multiple Alignment Size = 100, Localized to 996 out of 1014 contigs )
rnd-1_family-405	Unknown	RepeatScout Family Size = 183, Final Multiple Alignment Size = 100, Localized to 996 out of 1014 contigs )
rnd-1_family-380	Unknown	RepeatScout Family Size = 193, Final Multiple Alignment Size = 100, Localized to 996 out of 1014 contigs )
rnd-1_family-655	Unknown	RepeatScout Family Size = 109, Final Multiple Alignment Size = 100, Localized to 996 out of 1014 contigs )
rnd-1_family-249	LINE/Penelope	RepeatScout Family Size = 280, Final Multiple Alignment Size = 100, Localized to 996 out of 1014 contigs )
rnd-1_family-561	Unknown	RepeatScout Family Size = 132, Final Multiple Alignment Size = 100, Localized to 996 out of 1014 contigs )
rnd-1_family-256	Unknown	RepeatScout Family Size = 270, Final Multiple Alignment Size = 100, Localized to 996 out of 1014 contigs )
rnd-1_family-579	DNA/hAT-Tip100	RepeatScout Family Size = 127, Final Multiple Alignment Size = 100, Localized to 996 out of 1014 contigs )
rnd-1_family-363	DNA/PIF-Harbinger	RepeatScout Family Size = 203, Final Multiple Alignment Size = 100, Localized to 996 out of 1014 contigs )
rnd-1_family-142	Unknown	RepeatScout Family Size = 417, Final Multiple Alignment Size = 100, Localized to 996 out of 1014 contigs )
rnd-1_family-74	Unknown	RepeatScout Family Size = 572, Final Multiple Alignment Size = 100, Localized to 996 out of 1014 contigs )
rnd-1_family-580	Unknown	RepeatScout Family Size = 127, Final Multiple Alignment Size = 100, Localized to 996 out of 1014 contigs )
rnd-1_family-691	Unknown	RepeatScout Family Size = 101, Final Multiple Alignment Size = 100, Localized to 996 out of 1014 contigs )
rnd-1_family-97	DNA/TcMar	RepeatScout Family Size = 505, Final Multiple Alignment Size = 100, Localized to 996 out of 1014 contigs )
rnd-1_family-212	Unknown	RepeatScout Family Size = 317, Final Multiple Alignment Size = 100, Localized to 996 out of 1014 contigs )
rnd-1_family-506	Unknown	RepeatScout Family Size = 148, Final Multiple Alignment Size = 100, Localized to 996 out of 1014 contigs )
rnd-1_family-104	LINE	RepeatScout Family Size = 486, Final Multiple Alignment Size = 100, Localized to 996 out of 1014 contigs )
rnd-1_family-681	Unknown	RepeatScout Family Size = 104, Final Multiple Alignment Size = 100, Localized to 996 out of 1014 contigs )
rnd-1_family-376	Unknown	RepeatScout Family Size = 194, Final Multiple Alignment Size = 100, Localized to 996 out of 1014 contigs )
rnd-1_family-393	Unknown	RepeatScout Family Size = 189, Final Multiple Alignment Size = 100, Localized to 996 out of 1014 contigs )
rnd-1_family-493	Unknown	RepeatScout Family Size = 151, Final Multiple Alignment Size = 100, Localized to 996 out of 1014 contigs )
rnd-1_family-59	SINE/tRNA-Deu	RepeatScout Family Size = 619, Final Multiple Alignment Size = 100, Localized to 996 out of 1014 contigs )
rnd-1_family-13	SINE/tRNA-Deu	RepeatScout Family Size = 1126, Final Multiple Alignment Size = 100, Localized to 996 out of 1014 contigs )
rnd-1_family-377	LTR/Gypsy	RepeatScout Family Size = 194, Final Multiple Alignment Size = 100, Localized to 996 out of 1014 contigs )
rnd-1_family-555	Unknown	RepeatScout Family Size = 133, Final Multiple Alignment Size = 100, Localized to 996 out of 1014 contigs )
rnd-1_family-324	Unknown	RepeatScout Family Size = 225, Final Multiple Alignment Size = 100, Localized to 996 out of 1014 contigs )
rnd-1_family-647	Unknown	RepeatScout Family Size = 111, Final Multiple Alignment Size = 100, Localized to 996 out of 1014 contigs )
rnd-1_family-15	Unknown	RepeatScout Family Size = 1124, Final Multiple Alignment Size = 100, Localized to 996 out of 1014 contigs )
rnd-1_family-243	DNA/CMC-EnSpm	RepeatScout Family Size = 285, Final Multiple Alignment Size = 100, Localized to 996 out of 1014 contigs )
rnd-1_family-88	Unknown	RepeatScout Family Size = 532, Final Multiple Alignment Size = 100, Localized to 996 out of 1014 contigs )
rnd-1_family-456	Unknown	RepeatScout Family Size = 164, Final Multiple Alignment Size = 100, Localized to 996 out of 1014 contigs )
rnd-1_family-202	LINE/Penelope	RepeatScout Family Size = 329, Final Multiple Alignment Size = 100, Localized to 996 out of 1014 contigs )
rnd-1_family-371	Unknown	RepeatScout Family Size = 198, Final Multiple Alignment Size = 100, Localized to 996 out of 1014 contigs )
rnd-1_family-288	DNA/hAT-Ac	RepeatScout Family Size = 251, Final Multiple Alignment Size = 100, Localized to 996 out of 1014 contigs )
rnd-1_family-648	Unknown	RepeatScout Family Size = 111, Final Multiple Alignment Size = 100, Localized to 996 out of 1014 contigs )
rnd-1_family-134	Unknown	RepeatScout Family Size = 431, Final Multiple Alignment Size = 100, Localized to 996 out of 1014 contigs )
rnd-1_family-536	Unknown	RepeatScout Family Size = 139, Final Multiple Alignment Size = 100, Localized to 996 out of 1014 contigs )
rnd-1_family-29	Unknown	RepeatScout Family Size = 898, Final Multiple Alignment Size = 100, Localized to 996 out of 1014 contigs )
rnd-1_family-270	Unknown	RepeatScout Family Size = 261, Final Multiple Alignment Size = 100, Localized to 996 out of 1014 contigs )
rnd-1_family-503	Unknown	RepeatScout Family Size = 149, Final Multiple Alignment Size = 100, Localized to 996 out of 1014 contigs )
rnd-1_family-481	Unknown	RepeatScout Family Size = 155, Final Multiple Alignment Size = 100, Localized to 996 out of 1014 contigs )
rnd-1_family-383	Unknown	RepeatScout Family Size = 192, Final Multiple Alignment Size = 100, Localized to 996 out of 1014 contigs )
rnd-1_family-516	DNA/P	RepeatScout Family Size = 145, Final Multiple Alignment Size = 100, Localized to 996 out of 1014 contigs )
rnd-1_family-344	Unknown	RepeatScout Family Size = 215, Final Multiple Alignment Size = 100, Localized to 996 out of 1014 contigs )
rnd-1_family-425	Unknown	RepeatScout Family Size = 176, Final Multiple Alignment Size = 100, Localized to 996 out of 1014 contigs )
rnd-1_family-497	DNA/hAT-Ac	RepeatScout Family Size = 150, Final Multiple Alignment Size = 100, Localized to 996 out of 1014 contigs )
rnd-1_family-170	Unknown	RepeatScout Family Size = 376, Final Multiple Alignment Size = 100, Localized to 996 out of 1014 contigs )
rnd-1_family-305	Unknown	RepeatScout Family Size = 238, Final Multiple Alignment Size = 100, Localized to 996 out of 1014 contigs )
rnd-1_family-440	Unknown	RepeatScout Family Size = 171, Final Multiple Alignment Size = 100, Localized to 996 out of 1014 contigs )
rnd-1_family-195	Unknown	RepeatScout Family Size = 338, Final Multiple Alignment Size = 100, Localized to 996 out of 1014 contigs )
rnd-1_family-571	Unknown	RepeatScout Family Size = 129, Final Multiple Alignment Size = 100, Localized to 996 out of 1014 contigs )
rnd-1_family-126	DNA/Sola-1	RepeatScout Family Size = 455, Final Multiple Alignment Size = 100, Localized to 996 out of 1014 contigs )
rnd-1_family-11	Unknown	RepeatScout Family Size = 1293, Final Multiple Alignment Size = 100, Localized to 996 out of 1014 contigs )
rnd-1_family-278	LINE/CR1	RepeatScout Family Size = 256, Final Multiple Alignment Size = 100, Localized to 996 out of 1014 contigs )
rnd-1_family-683	Unknown	RepeatScout Family Size = 104, Final Multiple Alignment Size = 100, Localized to 996 out of 1014 contigs )
rnd-1_family-177	Unknown	RepeatScout Family Size = 365, Final Multiple Alignment Size = 100, Localized to 996 out of 1014 contigs )
rnd-1_family-340	LTR/Gypsy	RepeatScout Family Size = 216, Final Multiple Alignment Size = 100, Localized to 996 out of 1014 contigs )
rnd-1_family-432	Unknown	RepeatScout Family Size = 174, Final Multiple Alignment Size = 100, Localized to 996 out of 1014 contigs )
rnd-1_family-109	Unknown	RepeatScout Family Size = 480, Final Multiple Alignment Size = 100, Localized to 996 out of 1014 contigs )
rnd-1_family-628	Unknown	RepeatScout Family Size = 115, Final Multiple Alignment Size = 100, Localized to 996 out of 1014 contigs )
rnd-1_family-300	LINE/CR1	RepeatScout Family Size = 242, Final Multiple Alignment Size = 100, Localized to 996 out of 1014 contigs )
rnd-1_family-14	Unknown	RepeatScout Family Size = 1126, Final Multiple Alignment Size = 100, Localized to 996 out of 1014 contigs )
rnd-1_family-217	Unknown	RepeatScout Family Size = 313, Final Multiple Alignment Size = 100, Localized to 996 out of 1014 contigs )
rnd-1_family-127	Unknown	RepeatScout Family Size = 455, Final Multiple Alignment Size = 100, Localized to 996 out of 1014 contigs )
rnd-1_family-472	Unknown	RepeatScout Family Size = 158, Final Multiple Alignment Size = 100, Localized to 996 out of 1014 contigs )
rnd-1_family-178	LINE/CR1	RepeatScout Family Size = 365, Final Multiple Alignment Size = 100, Localized to 996 out of 1014 contigs )
rnd-1_family-364	LTR/Gypsy	RepeatScout Family Size = 202, Final Multiple Alignment Size = 100, Localized to 996 out of 1014 contigs )
rnd-1_family-428	Unknown	RepeatScout Family Size = 175, Final Multiple Alignment Size = 100, Localized to 996 out of 1014 contigs )
rnd-1_family-659	DNA/hAT-Ac	RepeatScout Family Size = 108, Final Multiple Alignment Size = 100, Localized to 996 out of 1014 contigs )
rnd-1_family-46	Unknown	RepeatScout Family Size = 704, Final Multiple Alignment Size = 100, Localized to 996 out of 1014 contigs )
rnd-1_family-491	Unknown	RepeatScout Family Size = 152, Final Multiple Alignment Size = 100, Localized to 996 out of 1014 contigs )
rnd-1_family-417	LINE/I	RepeatScout Family Size = 178, Final Multiple Alignment Size = 100, Localized to 996 out of 1014 contigs )
rnd-1_family-583	Unknown	RepeatScout Family Size = 126, Final Multiple Alignment Size = 100, Localized to 996 out of 1014 contigs )
rnd-1_family-221	Unknown	RepeatScout Family Size = 303, Final Multiple Alignment Size = 100, Localized to 996 out of 1014 contigs )
rnd-1_family-584	Unknown	RepeatScout Family Size = 126, Final Multiple Alignment Size = 100, Localized to 996 out of 1014 contigs )
rnd-1_family-656	Unknown	RepeatScout Family Size = 109, Final Multiple Alignment Size = 100, Localized to 996 out of 1014 contigs )
rnd-1_family-457	Unknown	RepeatScout Family Size = 164, Final Multiple Alignment Size = 100, Localized to 996 out of 1014 contigs )
rnd-1_family-564	Unknown	RepeatScout Family Size = 131, Final Multiple Alignment Size = 100, Localized to 996 out of 1014 contigs )
rnd-1_family-336	Unknown	RepeatScout Family Size = 219, Final Multiple Alignment Size = 100, Localized to 996 out of 1014 contigs )
rnd-1_family-39	Unknown	RepeatScout Family Size = 802, Final Multiple Alignment Size = 100, Localized to 996 out of 1014 contigs )
rnd-1_family-644	Unknown	RepeatScout Family Size = 112, Final Multiple Alignment Size = 100, Localized to 996 out of 1014 contigs )
rnd-1_family-244	Unknown	RepeatScout Family Size = 285, Final Multiple Alignment Size = 100, Localized to 996 out of 1014 contigs )
rnd-1_family-105	Unknown	RepeatScout Family Size = 485, Final Multiple Alignment Size = 100, Localized to 996 out of 1014 contigs )
rnd-1_family-103	Unknown	RepeatScout Family Size = 488, Final Multiple Alignment Size = 100, Localized to 996 out of 1014 contigs )
rnd-1_family-61	DNA/P	RepeatScout Family Size = 609, Final Multiple Alignment Size = 100, Localized to 996 out of 1014 contigs )
rnd-1_family-24	DNA/P	RepeatScout Family Size = 960, Final Multiple Alignment Size = 100, Localized to 996 out of 1014 contigs )
rnd-1_family-374	Unknown	RepeatScout Family Size = 195, Final Multiple Alignment Size = 100, Localized to 996 out of 1014 contigs )
rnd-1_family-67	DNA/MULE-MuDR	RepeatScout Family Size = 594, Final Multiple Alignment Size = 100, Localized to 996 out of 1014 contigs )
rnd-1_family-260	Unknown	RepeatScout Family Size = 268, Final Multiple Alignment Size = 100, Localized to 996 out of 1014 contigs )
rnd-1_family-619	Unknown	RepeatScout Family Size = 117, Final Multiple Alignment Size = 100, Localized to 996 out of 1014 contigs )
rnd-1_family-418	Unknown	RepeatScout Family Size = 178, Final Multiple Alignment Size = 100, Localized to 996 out of 1014 contigs )
rnd-1_family-527	Unknown	RepeatScout Family Size = 142, Final Multiple Alignment Size = 100, Localized to 996 out of 1014 contigs )
rnd-1_family-469	Unknown	RepeatScout Family Size = 159, Final Multiple Alignment Size = 100, Localized to 996 out of 1014 contigs )
rnd-1_family-93	SINE/tRNA-Deu	RepeatScout Family Size = 515, Final Multiple Alignment Size = 100, Localized to 996 out of 1014 contigs )
rnd-1_family-236	Unknown	RepeatScout Family Size = 289, Final Multiple Alignment Size = 100, Localized to 996 out of 1014 contigs )
rnd-1_family-183	Unknown	RepeatScout Family Size = 351, Final Multiple Alignment Size = 100, Localized to 996 out of 1014 contigs )
rnd-1_family-636	LINE/I	RepeatScout Family Size = 113, Final Multiple Alignment Size = 100, Localized to 996 out of 1014 contigs )
rnd-1_family-36	LTR/Gypsy	RepeatScout Family Size = 853, Final Multiple Alignment Size = 100, Localized to 996 out of 1014 contigs )
rnd-1_family-435	DNA/TcMar-Tc4	RepeatScout Family Size = 172, Final Multiple Alignment Size = 100, Localized to 996 out of 1014 contigs )
rnd-1_family-99	Unknown	RepeatScout Family Size = 501, Final Multiple Alignment Size = 100, Localized to 996 out of 1014 contigs )
rnd-1_family-645	Unknown	RepeatScout Family Size = 112, Final Multiple Alignment Size = 100, Localized to 996 out of 1014 contigs )
rnd-1_family-510	Unknown	RepeatScout Family Size = 147, Final Multiple Alignment Size = 100, Localized to 996 out of 1014 contigs )
rnd-1_family-87	Unknown	RepeatScout Family Size = 540, Final Multiple Alignment Size = 100, Localized to 996 out of 1014 contigs )
rnd-1_family-482	Unknown	RepeatScout Family Size = 155, Final Multiple Alignment Size = 100, Localized to 996 out of 1014 contigs )
rnd-1_family-673	DNA/CMC-EnSpm	RepeatScout Family Size = 106, Final Multiple Alignment Size = 100, Localized to 996 out of 1014 contigs )
rnd-1_family-602	Unknown	RepeatScout Family Size = 121, Final Multiple Alignment Size = 100, Localized to 996 out of 1014 contigs )
rnd-1_family-241	Unknown	RepeatScout Family Size = 287, Final Multiple Alignment Size = 100, Localized to 996 out of 1014 contigs )
rnd-1_family-419	Unknown	RepeatScout Family Size = 178, Final Multiple Alignment Size = 100, Localized to 996 out of 1014 contigs )
rnd-1_family-426	Unknown	RepeatScout Family Size = 176, Final Multiple Alignment Size = 100, Localized to 996 out of 1014 contigs )
rnd-1_family-116	Unknown	RepeatScout Family Size = 471, Final Multiple Alignment Size = 100, Localized to 996 out of 1014 contigs )
rnd-1_family-520	Unknown	RepeatScout Family Size = 144, Final Multiple Alignment Size = 100, Localized to 996 out of 1014 contigs )
rnd-1_family-674	DNA/hAT-Ac	RepeatScout Family Size = 106, Final Multiple Alignment Size = 100, Localized to 996 out of 1014 contigs )
rnd-1_family-629	DNA/MULE-MuDR	RepeatScout Family Size = 115, Final Multiple Alignment Size = 100, Localized to 996 out of 1014 contigs )
rnd-1_family-675	Unknown	RepeatScout Family Size = 106, Final Multiple Alignment Size = 100, Localized to 996 out of 1014 contigs )
rnd-1_family-122	Unknown	RepeatScout Family Size = 461, Final Multiple Alignment Size = 100, Localized to 996 out of 1014 contigs )
rnd-1_family-10	Unknown	RepeatScout Family Size = 1304, Final Multiple Alignment Size = 100, Localized to 996 out of 1014 contigs )
rnd-1_family-545	Unknown	RepeatScout Family Size = 136, Final Multiple Alignment Size = 100, Localized to 996 out of 1014 contigs )
rnd-1_family-617	Unknown	RepeatScout Family Size = 118, Final Multiple Alignment Size = 100, Localized to 996 out of 1014 contigs )
rnd-1_family-504	Unknown	RepeatScout Family Size = 149, Final Multiple Alignment Size = 100, Localized to 996 out of 1014 contigs )
rnd-1_family-112	Unknown	RepeatScout Family Size = 478, Final Multiple Alignment Size = 100, Localized to 996 out of 1014 contigs )
rnd-1_family-121	Unknown	RepeatScout Family Size = 463, Final Multiple Alignment Size = 100, Localized to 996 out of 1014 contigs )
rnd-1_family-80	Unknown	RepeatScout Family Size = 564, Final Multiple Alignment Size = 100, Localized to 996 out of 1014 contigs )
rnd-1_family-618	Unknown	RepeatScout Family Size = 118, Final Multiple Alignment Size = 100, Localized to 996 out of 1014 contigs )
rnd-1_family-128	Unknown	RepeatScout Family Size = 450, Final Multiple Alignment Size = 100, Localized to 996 out of 1014 contigs )
rnd-1_family-624	Unknown	RepeatScout Family Size = 116, Final Multiple Alignment Size = 100, Localized to 996 out of 1014 contigs )
rnd-1_family-252	Unknown	RepeatScout Family Size = 276, Final Multiple Alignment Size = 100, Localized to 996 out of 1014 contigs )
rnd-1_family-141	Unknown	RepeatScout Family Size = 418, Final Multiple Alignment Size = 100, Localized to 996 out of 1014 contigs )
rnd-1_family-652	DNA/hAT-Ac	RepeatScout Family Size = 110, Final Multiple Alignment Size = 100, Localized to 996 out of 1014 contigs )
rnd-1_family-218	Unknown	RepeatScout Family Size = 311, Final Multiple Alignment Size = 100, Localized to 996 out of 1014 contigs )
rnd-1_family-441	DNA/hAT-Ac	RepeatScout Family Size = 171, Final Multiple Alignment Size = 100, Localized to 996 out of 1014 contigs )
rnd-1_family-115	Unknown	RepeatScout Family Size = 475, Final Multiple Alignment Size = 100, Localized to 996 out of 1014 contigs )
rnd-1_family-86	Unknown	RepeatScout Family Size = 541, Final Multiple Alignment Size = 100, Localized to 996 out of 1014 contigs )
rnd-1_family-264	Unknown	RepeatScout Family Size = 264, Final Multiple Alignment Size = 100, Localized to 996 out of 1014 contigs )
rnd-1_family-378	Unknown	RepeatScout Family Size = 194, Final Multiple Alignment Size = 100, Localized to 996 out of 1014 contigs )
rnd-1_family-633	Unknown	RepeatScout Family Size = 114, Final Multiple Alignment Size = 100, Localized to 996 out of 1014 contigs )
rnd-1_family-552	Unknown	RepeatScout Family Size = 134, Final Multiple Alignment Size = 100, Localized to 996 out of 1014 contigs )
rnd-1_family-341	Unknown	RepeatScout Family Size = 216, Final Multiple Alignment Size = 100, Localized to 996 out of 1014 contigs )
rnd-1_family-320	Unknown	RepeatScout Family Size = 226, Final Multiple Alignment Size = 100, Localized to 996 out of 1014 contigs )
rnd-1_family-173	DNA/PIF-ISL2EU	RepeatScout Family Size = 370, Final Multiple Alignment Size = 100, Localized to 996 out of 1014 contigs )
rnd-1_family-597	DNA/hAT-Charlie	RepeatScout Family Size = 122, Final Multiple Alignment Size = 100, Localized to 996 out of 1014 contigs )
rnd-1_family-354	Unknown	RepeatScout Family Size = 211, Final Multiple Alignment Size = 100, Localized to 996 out of 1014 contigs )
rnd-1_family-562	Unknown	RepeatScout Family Size = 132, Final Multiple Alignment Size = 100, Localized to 996 out of 1014 contigs )
rnd-1_family-653	LINE/RTE-X	RepeatScout Family Size = 110, Final Multiple Alignment Size = 100, Localized to 996 out of 1014 contigs )
rnd-1_family-389	Unknown	RepeatScout Family Size = 190, Final Multiple Alignment Size = 100, Localized to 996 out of 1014 contigs )
rnd-1_family-40	Unknown	RepeatScout Family Size = 780, Final Multiple Alignment Size = 100, Localized to 996 out of 1014 contigs )
rnd-1_family-237	SINE/tRNA-L2	RepeatScout Family Size = 289, Final Multiple Alignment Size = 100, Localized to 996 out of 1014 contigs )
rnd-1_family-166	DNA/MULE-MuDR	RepeatScout Family Size = 384, Final Multiple Alignment Size = 100, Localized to 996 out of 1014 contigs )
rnd-1_family-436	LINE/I	RepeatScout Family Size = 172, Final Multiple Alignment Size = 100, Localized to 996 out of 1014 contigs )
rnd-1_family-592	Unknown	RepeatScout Family Size = 123, Final Multiple Alignment Size = 100, Localized to 996 out of 1014 contigs )
rnd-1_family-95	LINE/L2	RepeatScout Family Size = 514, Final Multiple Alignment Size = 100, Localized to 996 out of 1014 contigs )
rnd-1_family-192	Unknown	RepeatScout Family Size = 339, Final Multiple Alignment Size = 100, Localized to 996 out of 1014 contigs )
rnd-1_family-228	Unknown	RepeatScout Family Size = 299, Final Multiple Alignment Size = 100, Localized to 996 out of 1014 contigs )
rnd-1_family-649	Unknown	RepeatScout Family Size = 111, Final Multiple Alignment Size = 100, Localized to 996 out of 1014 contigs )
rnd-1_family-231	Unknown	RepeatScout Family Size = 297, Final Multiple Alignment Size = 100, Localized to 996 out of 1014 contigs )
rnd-1_family-330	Unknown	RepeatScout Family Size = 223, Final Multiple Alignment Size = 100, Localized to 996 out of 1014 contigs )
rnd-1_family-257	Unknown	RepeatScout Family Size = 269, Final Multiple Alignment Size = 100, Localized to 996 out of 1014 contigs )
rnd-1_family-610	Unknown	RepeatScout Family Size = 119, Final Multiple Alignment Size = 100, Localized to 996 out of 1014 contigs )
rnd-1_family-637	Unknown	RepeatScout Family Size = 113, Final Multiple Alignment Size = 100, Localized to 996 out of 1014 contigs )
rnd-1_family-646	Unknown	RepeatScout Family Size = 112, Final Multiple Alignment Size = 100, Localized to 996 out of 1014 contigs )
rnd-1_family-285	Unknown	RepeatScout Family Size = 252, Final Multiple Alignment Size = 100, Localized to 996 out of 1014 contigs )
rnd-1_family-437	Unknown	RepeatScout Family Size = 172, Final Multiple Alignment Size = 100, Localized to 996 out of 1014 contigs )
rnd-1_family-187	DNA/hAT-Ac	RepeatScout Family Size = 343, Final Multiple Alignment Size = 100, Localized to 996 out of 1014 contigs )
rnd-1_family-353	Unknown	RepeatScout Family Size = 212, Final Multiple Alignment Size = 100, Localized to 996 out of 1014 contigs )
rnd-1_family-321	Unknown	RepeatScout Family Size = 226, Final Multiple Alignment Size = 100, Localized to 996 out of 1014 contigs )
rnd-1_family-199	Unknown	RepeatScout Family Size = 333, Final Multiple Alignment Size = 100, Localized to 996 out of 1014 contigs )
rnd-1_family-605	Unknown	RepeatScout Family Size = 120, Final Multiple Alignment Size = 100, Localized to 996 out of 1014 contigs )
rnd-1_family-0	Unknown	RepeatScout Family Size = 6891, Final Multiple Alignment Size = 100, Localized to 996 out of 1014 contigs )
rnd-1_family-420	Unknown	RepeatScout Family Size = 178, Final Multiple Alignment Size = 100, Localized to 996 out of 1014 contigs )
rnd-1_family-557	tRNA	RepeatScout Family Size = 133, Final Multiple Alignment Size = 100, Localized to 996 out of 1014 contigs )
rnd-1_family-110	DNA/Sola-1	RepeatScout Family Size = 479, Final Multiple Alignment Size = 100, Localized to 996 out of 1014 contigs )
rnd-1_family-68	Unknown	RepeatScout Family Size = 594, Final Multiple Alignment Size = 100, Localized to 996 out of 1014 contigs )
rnd-1_family-245	Unknown	RepeatScout Family Size = 285, Final Multiple Alignment Size = 100, Localized to 996 out of 1014 contigs )
rnd-1_family-525	Unknown	RepeatScout Family Size = 143, Final Multiple Alignment Size = 100, Localized to 996 out of 1014 contigs )
rnd-1_family-538	Unknown	RepeatScout Family Size = 138, Final Multiple Alignment Size = 100, Localized to 996 out of 1014 contigs )
rnd-1_family-182	LINE/CR1	RepeatScout Family Size = 355, Final Multiple Alignment Size = 100, Localized to 996 out of 1014 contigs )
rnd-1_family-446	Unknown	RepeatScout Family Size = 170, Final Multiple Alignment Size = 100, Localized to 996 out of 1014 contigs )
rnd-1_family-679	Unknown	RepeatScout Family Size = 105, Final Multiple Alignment Size = 100, Localized to 996 out of 1014 contigs )
rnd-1_family-694	Unknown	RepeatScout Family Size = 100, Final Multiple Alignment Size = 100, Localized to 996 out of 1014 contigs )
rnd-1_family-30	Unknown	RepeatScout Family Size = 898, Final Multiple Alignment Size = 100, Localized to 996 out of 1014 contigs )
rnd-1_family-302	Unknown	RepeatScout Family Size = 241, Final Multiple Alignment Size = 100, Localized to 996 out of 1014 contigs )
rnd-1_family-442	Unknown	RepeatScout Family Size = 171, Final Multiple Alignment Size = 100, Localized to 996 out of 1014 contigs )
rnd-1_family-473	Unknown	RepeatScout Family Size = 158, Final Multiple Alignment Size = 100, Localized to 996 out of 1014 contigs )
rnd-1_family-234	Unknown	RepeatScout Family Size = 292, Final Multiple Alignment Size = 100, Localized to 996 out of 1014 contigs )
rnd-1_family-521	Unknown	RepeatScout Family Size = 144, Final Multiple Alignment Size = 100, Localized to 996 out of 1014 contigs )
rnd-1_family-193	Unknown	RepeatScout Family Size = 339, Final Multiple Alignment Size = 100, Localized to 996 out of 1014 contigs )
rnd-1_family-402	Unknown	RepeatScout Family Size = 185, Final Multiple Alignment Size = 100, Localized to 996 out of 1014 contigs )
rnd-1_family-558	Unknown	RepeatScout Family Size = 133, Final Multiple Alignment Size = 100, Localized to 996 out of 1014 contigs )
rnd-1_family-60	Unknown	RepeatScout Family Size = 615, Final Multiple Alignment Size = 100, Localized to 996 out of 1014 contigs )
rnd-1_family-684	Unknown	RepeatScout Family Size = 104, Final Multiple Alignment Size = 100, Localized to 996 out of 1014 contigs )
rnd-1_family-238	Unknown	RepeatScout Family Size = 289, Final Multiple Alignment Size = 100, Localized to 996 out of 1014 contigs )
rnd-1_family-200	Unknown	RepeatScout Family Size = 332, Final Multiple Alignment Size = 100, Localized to 996 out of 1014 contigs )
rnd-1_family-447	Unknown	RepeatScout Family Size = 170, Final Multiple Alignment Size = 100, Localized to 996 out of 1014 contigs )
rnd-1_family-33	Unknown	RepeatScout Family Size = 893, Final Multiple Alignment Size = 100, Localized to 996 out of 1014 contigs )
rnd-1_family-203	Unknown	RepeatScout Family Size = 329, Final Multiple Alignment Size = 100, Localized to 996 out of 1014 contigs )
rnd-1_family-676	Unknown	RepeatScout Family Size = 106, Final Multiple Alignment Size = 100, Localized to 996 out of 1014 contigs )
rnd-1_family-89	Unknown	RepeatScout Family Size = 523, Final Multiple Alignment Size = 100, Localized to 996 out of 1014 contigs )
rnd-1_family-630	Unknown	RepeatScout Family Size = 115, Final Multiple Alignment Size = 100, Localized to 996 out of 1014 contigs )
rnd-1_family-553	Unknown	RepeatScout Family Size = 134, Final Multiple Alignment Size = 100, Localized to 996 out of 1014 contigs )
rnd-1_family-308	Unknown	RepeatScout Family Size = 236, Final Multiple Alignment Size = 100, Localized to 996 out of 1014 contigs )
rnd-1_family-215	LTR/Gypsy	RepeatScout Family Size = 314, Final Multiple Alignment Size = 100, Localized to 996 out of 1014 contigs )
rnd-1_family-576	Unknown	RepeatScout Family Size = 128, Final Multiple Alignment Size = 100, Localized to 996 out of 1014 contigs )
rnd-1_family-572	Unknown	RepeatScout Family Size = 129, Final Multiple Alignment Size = 100, Localized to 996 out of 1014 contigs )
rnd-1_family-339	Unknown	RepeatScout Family Size = 217, Final Multiple Alignment Size = 100, Localized to 996 out of 1014 contigs )
rnd-1_family-4	Unknown	RepeatScout Family Size = 2032, Final Multiple Alignment Size = 100, Localized to 996 out of 1014 contigs )
rnd-1_family-214	Unknown	RepeatScout Family Size = 315, Final Multiple Alignment Size = 100, Localized to 996 out of 1014 contigs )
rnd-1_family-162	LINE/CR1	RepeatScout Family Size = 389, Final Multiple Alignment Size = 100, Localized to 996 out of 1014 contigs )
rnd-1_family-77	Unknown	RepeatScout Family Size = 569, Final Multiple Alignment Size = 100, Localized to 996 out of 1014 contigs )
rnd-1_family-73	Unknown	RepeatScout Family Size = 573, Final Multiple Alignment Size = 100, Localized to 996 out of 1014 contigs )
rnd-1_family-311	SINE/tRNA	RepeatScout Family Size = 233, Final Multiple Alignment Size = 100, Localized to 996 out of 1014 contigs )
rnd-1_family-511	DNA/hAT-Ac	RepeatScout Family Size = 147, Final Multiple Alignment Size = 100, Localized to 996 out of 1014 contigs )
rnd-1_family-185	Unknown	RepeatScout Family Size = 350, Final Multiple Alignment Size = 100, Localized to 996 out of 1014 contigs )
rnd-1_family-204	Unknown	RepeatScout Family Size = 328, Final Multiple Alignment Size = 100, Localized to 996 out of 1014 contigs )
rnd-1_family-394	Unknown	RepeatScout Family Size = 188, Final Multiple Alignment Size = 100, Localized to 996 out of 1014 contigs )
rnd-1_family-638	Unknown	RepeatScout Family Size = 113, Final Multiple Alignment Size = 100, Localized to 996 out of 1014 contigs )
rnd-1_family-696	Unknown	RepeatScout Family Size = 100, Final Multiple Alignment Size = 100, Localized to 996 out of 1014 contigs )
rnd-1_family-356	Unknown	RepeatScout Family Size = 208, Final Multiple Alignment Size = 100, Localized to 996 out of 1014 contigs )
rnd-1_family-102	Unknown	RepeatScout Family Size = 489, Final Multiple Alignment Size = 100, Localized to 996 out of 1014 contigs )
rnd-1_family-507	Unknown	RepeatScout Family Size = 148, Final Multiple Alignment Size = 100, Localized to 996 out of 1014 contigs )
rnd-1_family-51	Unknown	RepeatScout Family Size = 661, Final Multiple Alignment Size = 100, Localized to 996 out of 1014 contigs )
rnd-1_family-406	Unknown	RepeatScout Family Size = 183, Final Multiple Alignment Size = 100, Localized to 996 out of 1014 contigs )
rnd-1_family-365	LINE/CR1	RepeatScout Family Size = 202, Final Multiple Alignment Size = 100, Localized to 996 out of 1014 contigs )
rnd-1_family-548	Unknown	RepeatScout Family Size = 135, Final Multiple Alignment Size = 100, Localized to 996 out of 1014 contigs )
rnd-1_family-689	Unknown	RepeatScout Family Size = 102, Final Multiple Alignment Size = 100, Localized to 996 out of 1014 contigs )
rnd-1_family-611	Unknown	RepeatScout Family Size = 119, Final Multiple Alignment Size = 100, Localized to 996 out of 1014 contigs )
rnd-1_family-335	Unknown	RepeatScout Family Size = 221, Final Multiple Alignment Size = 100, Localized to 996 out of 1014 contigs )
rnd-1_family-606	Unknown	RepeatScout Family Size = 120, Final Multiple Alignment Size = 100, Localized to 996 out of 1014 contigs )
rnd-1_family-299	Unknown	RepeatScout Family Size = 243, Final Multiple Alignment Size = 100, Localized to 996 out of 1014 contigs )
rnd-1_family-197	Unknown	RepeatScout Family Size = 335, Final Multiple Alignment Size = 100, Localized to 996 out of 1014 contigs )
rnd-1_family-387	Unknown	RepeatScout Family Size = 191, Final Multiple Alignment Size = 100, Localized to 996 out of 1014 contigs )
rnd-1_family-657	Unknown	RepeatScout Family Size = 109, Final Multiple Alignment Size = 100, Localized to 996 out of 1014 contigs )
rnd-1_family-547	Unknown	RepeatScout Family Size = 136, Final Multiple Alignment Size = 100, Localized to 996 out of 1014 contigs )
rnd-1_family-625	Unknown	RepeatScout Family Size = 116, Final Multiple Alignment Size = 100, Localized to 996 out of 1014 contigs )
rnd-1_family-267	Unknown	RepeatScout Family Size = 262, Final Multiple Alignment Size = 100, Localized to 996 out of 1014 contigs )
rnd-1_family-349	DNA/hAT-Ac	RepeatScout Family Size = 213, Final Multiple Alignment Size = 100, Localized to 996 out of 1014 contigs )
rnd-1_family-70	Unknown	RepeatScout Family Size = 582, Final Multiple Alignment Size = 100, Localized to 996 out of 1014 contigs )
rnd-1_family-125	Unknown	RepeatScout Family Size = 459, Final Multiple Alignment Size = 100, Localized to 996 out of 1014 contigs )
rnd-1_family-315	Unknown	RepeatScout Family Size = 231, Final Multiple Alignment Size = 100, Localized to 996 out of 1014 contigs )
rnd-1_family-143	Unknown	RepeatScout Family Size = 416, Final Multiple Alignment Size = 100, Localized to 996 out of 1014 contigs )
rnd-1_family-145	Unknown	RepeatScout Family Size = 415, Final Multiple Alignment Size = 100, Localized to 996 out of 1014 contigs )
rnd-1_family-168	DNA/hAT-Ac	RepeatScout Family Size = 380, Final Multiple Alignment Size = 100, Localized to 996 out of 1014 contigs )
rnd-1_family-255	DNA/CMC-EnSpm	RepeatScout Family Size = 271, Final Multiple Alignment Size = 100, Localized to 996 out of 1014 contigs )
rnd-1_family-131	Unknown	RepeatScout Family Size = 439, Final Multiple Alignment Size = 100, Localized to 996 out of 1014 contigs )
rnd-1_family-698	Unknown	RepeatScout Family Size = 100, Final Multiple Alignment Size = 100, Localized to 996 out of 1014 contigs )
rnd-1_family-281	Unknown	RepeatScout Family Size = 255, Final Multiple Alignment Size = 100, Localized to 996 out of 1014 contigs )
rnd-1_family-176	Unknown	RepeatScout Family Size = 366, Final Multiple Alignment Size = 100, Localized to 996 out of 1014 contigs )
rnd-1_family-235	Unknown	RepeatScout Family Size = 290, Final Multiple Alignment Size = 100, Localized to 996 out of 1014 contigs )
rnd-1_family-574	LINE/CR1	RepeatScout Family Size = 129, Final Multiple Alignment Size = 100, Localized to 996 out of 1014 contigs )
rnd-1_family-239	DNA/hAT-Ac	RepeatScout Family Size = 289, Final Multiple Alignment Size = 100, Localized to 996 out of 1014 contigs )
rnd-1_family-18	Unknown	RepeatScout Family Size = 1038, Final Multiple Alignment Size = 100, Localized to 996 out of 1014 contigs )
rnd-1_family-479	Unknown	RepeatScout Family Size = 156, Final Multiple Alignment Size = 100, Localized to 996 out of 1014 contigs )
rnd-1_family-359	Unknown	RepeatScout Family Size = 207, Final Multiple Alignment Size = 100, Localized to 996 out of 1014 contigs )
rnd-1_family-118	LINE	RepeatScout Family Size = 466, Final Multiple Alignment Size = 100, Localized to 996 out of 1014 contigs )
rnd-1_family-337	DNA/TcMar-Tigger	RepeatScout Family Size = 218, Final Multiple Alignment Size = 100, Localized to 996 out of 1014 contigs )
rnd-1_family-322	Unknown	RepeatScout Family Size = 226, Final Multiple Alignment Size = 100, Localized to 996 out of 1014 contigs )
rnd-1_family-381	Unknown	RepeatScout Family Size = 193, Final Multiple Alignment Size = 100, Localized to 996 out of 1014 contigs )
rnd-1_family-186	Unknown	RepeatScout Family Size = 347, Final Multiple Alignment Size = 100, Localized to 996 out of 1014 contigs )
rnd-1_family-32	Unknown	RepeatScout Family Size = 895, Final Multiple Alignment Size = 100, Localized to 996 out of 1014 contigs )
rnd-1_family-475	Unknown	RepeatScout Family Size = 157, Final Multiple Alignment Size = 100, Localized to 996 out of 1014 contigs )
rnd-1_family-139	Unknown	RepeatScout Family Size = 421, Final Multiple Alignment Size = 100, Localized to 996 out of 1014 contigs )
rnd-1_family-75	Unknown	RepeatScout Family Size = 570, Final Multiple Alignment Size = 100, Localized to 996 out of 1014 contigs )
rnd-1_family-593	Unknown	RepeatScout Family Size = 123, Final Multiple Alignment Size = 100, Localized to 996 out of 1014 contigs )
rnd-1_family-639	DNA/hAT-Ac	RepeatScout Family Size = 113, Final Multiple Alignment Size = 100, Localized to 996 out of 1014 contigs )
rnd-1_family-155	Unknown	RepeatScout Family Size = 403, Final Multiple Alignment Size = 100, Localized to 996 out of 1014 contigs )
rnd-1_family-136	LTR/Gypsy	RepeatScout Family Size = 427, Final Multiple Alignment Size = 100, Localized to 996 out of 1014 contigs )
rnd-1_family-390	Unknown	RepeatScout Family Size = 190, Final Multiple Alignment Size = 100, Localized to 996 out of 1014 contigs )
rnd-1_family-261	Unknown	RepeatScout Family Size = 267, Final Multiple Alignment Size = 100, Localized to 996 out of 1014 contigs )
rnd-1_family-98	tRNA	RepeatScout Family Size = 502, Final Multiple Alignment Size = 100, Localized to 996 out of 1014 contigs )
rnd-1_family-265	Unknown	RepeatScout Family Size = 264, Final Multiple Alignment Size = 100, Localized to 996 out of 1014 contigs )
rnd-1_family-216	Unknown	RepeatScout Family Size = 314, Final Multiple Alignment Size = 100, Localized to 996 out of 1014 contigs )
rnd-1_family-404	Unknown	RepeatScout Family Size = 184, Final Multiple Alignment Size = 100, Localized to 996 out of 1014 contigs )
rnd-1_family-140	Unknown	RepeatScout Family Size = 421, Final Multiple Alignment Size = 100, Localized to 996 out of 1014 contigs )
rnd-1_family-132	Unknown	RepeatScout Family Size = 436, Final Multiple Alignment Size = 100, Localized to 996 out of 1014 contigs )
rnd-1_family-81	LINE/Penelope	RepeatScout Family Size = 564, Final Multiple Alignment Size = 100, Localized to 996 out of 1014 contigs )
rnd-1_family-219	Unknown	RepeatScout Family Size = 307, Final Multiple Alignment Size = 100, Localized to 996 out of 1014 contigs )
rnd-1_family-565	Unknown	RepeatScout Family Size = 131, Final Multiple Alignment Size = 100, Localized to 996 out of 1014 contigs )
rnd-1_family-429	Unknown	RepeatScout Family Size = 175, Final Multiple Alignment Size = 100, Localized to 996 out of 1014 contigs )
rnd-1_family-28	Unknown	RepeatScout Family Size = 917, Final Multiple Alignment Size = 100, Localized to 996 out of 1014 contigs )
rnd-1_family-454	Unknown	RepeatScout Family Size = 165, Final Multiple Alignment Size = 100, Localized to 996 out of 1014 contigs )
rnd-1_family-474	LINE/I	RepeatScout Family Size = 158, Final Multiple Alignment Size = 100, Localized to 996 out of 1014 contigs )
rnd-1_family-399	Unknown	RepeatScout Family Size = 186, Final Multiple Alignment Size = 100, Localized to 996 out of 1014 contigs )
rnd-1_family-262	Unknown	RepeatScout Family Size = 267, Final Multiple Alignment Size = 100, Localized to 996 out of 1014 contigs )
rnd-1_family-586	Unknown	RepeatScout Family Size = 125, Final Multiple Alignment Size = 100, Localized to 996 out of 1014 contigs )
rnd-1_family-453	Unknown	RepeatScout Family Size = 166, Final Multiple Alignment Size = 100, Localized to 996 out of 1014 contigs )
rnd-1_family-247	Unknown	RepeatScout Family Size = 282, Final Multiple Alignment Size = 100, Localized to 996 out of 1014 contigs )
rnd-1_family-594	Unknown	RepeatScout Family Size = 123, Final Multiple Alignment Size = 100, Localized to 996 out of 1014 contigs )
rnd-1_family-207	DNA/TcMar	RepeatScout Family Size = 323, Final Multiple Alignment Size = 100, Localized to 996 out of 1014 contigs )
rnd-1_family-119	Unknown	RepeatScout Family Size = 465, Final Multiple Alignment Size = 100, Localized to 996 out of 1014 contigs )
rnd-1_family-357	Unknown	RepeatScout Family Size = 208, Final Multiple Alignment Size = 100, Localized to 996 out of 1014 contigs )
rnd-1_family-27	Unknown	RepeatScout Family Size = 924, Final Multiple Alignment Size = 100, Localized to 996 out of 1014 contigs )
rnd-1_family-421	Unknown	RepeatScout Family Size = 178, Final Multiple Alignment Size = 100, Localized to 996 out of 1014 contigs )
rnd-1_family-293	Unknown	RepeatScout Family Size = 246, Final Multiple Alignment Size = 100, Localized to 996 out of 1014 contigs )
rnd-1_family-282	Unknown	RepeatScout Family Size = 254, Final Multiple Alignment Size = 100, Localized to 996 out of 1014 contigs )
rnd-1_family-667	Unknown	RepeatScout Family Size = 107, Final Multiple Alignment Size = 100, Localized to 996 out of 1014 contigs )
rnd-1_family-465	DNA/hAT-Ac	RepeatScout Family Size = 160, Final Multiple Alignment Size = 100, Localized to 996 out of 1014 contigs )
rnd-1_family-181	LTR/Gypsy	RepeatScout Family Size = 356, Final Multiple Alignment Size = 100, Localized to 996 out of 1014 contigs )
rnd-1_family-26	Unknown	RepeatScout Family Size = 947, Final Multiple Alignment Size = 100, Localized to 996 out of 1014 contigs )
rnd-1_family-83	Unknown	RepeatScout Family Size = 555, Final Multiple Alignment Size = 100, Localized to 996 out of 1014 contigs )
rnd-1_family-44	Unknown	RepeatScout Family Size = 736, Final Multiple Alignment Size = 100, Localized to 996 out of 1014 contigs )
rnd-1_family-229	Unknown	RepeatScout Family Size = 299, Final Multiple Alignment Size = 100, Localized to 996 out of 1014 contigs )
rnd-1_family-129	LTR/Gypsy	RepeatScout Family Size = 447, Final Multiple Alignment Size = 100, Localized to 996 out of 1014 contigs )
rnd-1_family-342	Unknown	RepeatScout Family Size = 216, Final Multiple Alignment Size = 100, Localized to 996 out of 1014 contigs )
rnd-1_family-167	LINE/Penelope	RepeatScout Family Size = 384, Final Multiple Alignment Size = 100, Localized to 996 out of 1014 contigs )
rnd-1_family-466	Unknown	RepeatScout Family Size = 160, Final Multiple Alignment Size = 100, Localized to 996 out of 1014 contigs )
rnd-1_family-124	Unknown	RepeatScout Family Size = 460, Final Multiple Alignment Size = 100, Localized to 996 out of 1014 contigs )
rnd-1_family-114	SINE/tRNA	RepeatScout Family Size = 476, Final Multiple Alignment Size = 100, Localized to 996 out of 1014 contigs )
rnd-1_family-146	Unknown	RepeatScout Family Size = 413, Final Multiple Alignment Size = 100, Localized to 996 out of 1014 contigs )
rnd-1_family-598	DNA/hAT-Ac	RepeatScout Family Size = 122, Final Multiple Alignment Size = 100, Localized to 996 out of 1014 contigs )
rnd-1_family-462	Unknown	RepeatScout Family Size = 161, Final Multiple Alignment Size = 100, Localized to 996 out of 1014 contigs )
rnd-1_family-368	Unknown	RepeatScout Family Size = 200, Final Multiple Alignment Size = 100, Localized to 996 out of 1014 contigs )
rnd-1_family-530	DNA/hAT-Ac	RepeatScout Family Size = 141, Final Multiple Alignment Size = 100, Localized to 996 out of 1014 contigs )
rnd-1_family-581	Unknown	RepeatScout Family Size = 127, Final Multiple Alignment Size = 100, Localized to 996 out of 1014 contigs )
rnd-1_family-159	Unknown	RepeatScout Family Size = 397, Final Multiple Alignment Size = 100, Localized to 996 out of 1014 contigs )
rnd-1_family-54	Unknown	RepeatScout Family Size = 638, Final Multiple Alignment Size = 100, Localized to 996 out of 1014 contigs )
rnd-1_family-350	DNA/hAT-Ac	RepeatScout Family Size = 213, Final Multiple Alignment Size = 100, Localized to 996 out of 1014 contigs )
rnd-1_family-575	LINE/CR1	RepeatScout Family Size = 129, Final Multiple Alignment Size = 100, Localized to 996 out of 1014 contigs )
rnd-1_family-163	Unknown	RepeatScout Family Size = 389, Final Multiple Alignment Size = 100, Localized to 996 out of 1014 contigs )
rnd-1_family-283	Unknown	RepeatScout Family Size = 254, Final Multiple Alignment Size = 100, Localized to 996 out of 1014 contigs )
rnd-1_family-640	Unknown	RepeatScout Family Size = 113, Final Multiple Alignment Size = 100, Localized to 996 out of 1014 contigs )
rnd-1_family-16	SINE/tRNA-Deu	RepeatScout Family Size = 1110, Final Multiple Alignment Size = 100, Localized to 996 out of 1014 contigs )
rnd-1_family-233	Unknown	RepeatScout Family Size = 294, Final Multiple Alignment Size = 100, Localized to 996 out of 1014 contigs )
rnd-1_family-161	Unknown	RepeatScout Family Size = 390, Final Multiple Alignment Size = 100, Localized to 996 out of 1014 contigs )
rnd-1_family-180	Unknown	RepeatScout Family Size = 357, Final Multiple Alignment Size = 100, Localized to 996 out of 1014 contigs )
rnd-1_family-449	Unknown	RepeatScout Family Size = 168, Final Multiple Alignment Size = 100, Localized to 996 out of 1014 contigs )
rnd-1_family-590	Unknown	RepeatScout Family Size = 124, Final Multiple Alignment Size = 100, Localized to 996 out of 1014 contigs )
rnd-1_family-641	Unknown	RepeatScout Family Size = 113, Final Multiple Alignment Size = 100, Localized to 996 out of 1014 contigs )
rnd-1_family-498	Unknown	RepeatScout Family Size = 150, Final Multiple Alignment Size = 100, Localized to 996 out of 1014 contigs )
rnd-1_family-361	Unknown	RepeatScout Family Size = 204, Final Multiple Alignment Size = 100, Localized to 996 out of 1014 contigs )
rnd-1_family-275	Unknown	RepeatScout Family Size = 259, Final Multiple Alignment Size = 100, Localized to 996 out of 1014 contigs )
rnd-1_family-459	Unknown	RepeatScout Family Size = 162, Final Multiple Alignment Size = 100, Localized to 996 out of 1014 contigs )
rnd-1_family-304	Unknown	RepeatScout Family Size = 240, Final Multiple Alignment Size = 100, Localized to 996 out of 1014 contigs )
rnd-1_family-332	DNA/PIF-Harbinger	RepeatScout Family Size = 223, Final Multiple Alignment Size = 100, Localized to 996 out of 1014 contigs )
rnd-1_family-210	Unknown	RepeatScout Family Size = 318, Final Multiple Alignment Size = 100, Localized to 996 out of 1014 contigs )
rnd-1_family-152	DNA/P	RepeatScout Family Size = 408, Final Multiple Alignment Size = 100, Localized to 996 out of 1014 contigs )
rnd-1_family-485	Unknown	RepeatScout Family Size = 154, Final Multiple Alignment Size = 100, Localized to 996 out of 1014 contigs )
rnd-1_family-290	Unknown	RepeatScout Family Size = 248, Final Multiple Alignment Size = 100, Localized to 996 out of 1014 contigs )
rnd-1_family-460	Unknown	RepeatScout Family Size = 162, Final Multiple Alignment Size = 100, Localized to 996 out of 1014 contigs )
rnd-1_family-42	Unknown	RepeatScout Family Size = 755, Final Multiple Alignment Size = 100, Localized to 996 out of 1014 contigs )
rnd-1_family-412	Unknown	RepeatScout Family Size = 179, Final Multiple Alignment Size = 100, Localized to 996 out of 1014 contigs )
rnd-1_family-467	Unknown	RepeatScout Family Size = 160, Final Multiple Alignment Size = 100, Localized to 996 out of 1014 contigs )
rnd-1_family-25	Unknown	RepeatScout Family Size = 953, Final Multiple Alignment Size = 100, Localized to 996 out of 1014 contigs )
rnd-1_family-135	LTR/Gypsy	RepeatScout Family Size = 430, Final Multiple Alignment Size = 100, Localized to 996 out of 1014 contigs )
rnd-1_family-512	Unknown	RepeatScout Family Size = 147, Final Multiple Alignment Size = 100, Localized to 996 out of 1014 contigs )
rnd-1_family-101	Unknown	RepeatScout Family Size = 490, Final Multiple Alignment Size = 100, Localized to 996 out of 1014 contigs )
rnd-1_family-528	DNA/PIF-Harbinger	RepeatScout Family Size = 142, Final Multiple Alignment Size = 100, Localized to 996 out of 1014 contigs )
rnd-1_family-154	Unknown	RepeatScout Family Size = 404, Final Multiple Alignment Size = 100, Localized to 996 out of 1014 contigs )
rnd-1_family-400	DNA/Sola-2	RepeatScout Family Size = 186, Final Multiple Alignment Size = 100, Localized to 996 out of 1014 contigs )
rnd-1_family-248	LINE/RTE-BovB	RepeatScout Family Size = 281, Final Multiple Alignment Size = 100, Localized to 996 out of 1014 contigs )
rnd-1_family-58	SINE/tRNA-Deu	RepeatScout Family Size = 621, Final Multiple Alignment Size = 100, Localized to 996 out of 1014 contigs )
rnd-1_family-662	Unknown	RepeatScout Family Size = 108, Final Multiple Alignment Size = 100, Localized to 996 out of 1014 contigs )
rnd-1_family-438	LINE/I	RepeatScout Family Size = 172, Final Multiple Alignment Size = 100, Localized to 996 out of 1014 contigs )
rnd-1_family-76	Unknown	RepeatScout Family Size = 570, Final Multiple Alignment Size = 100, Localized to 996 out of 1014 contigs )
rnd-1_family-362	Unknown	RepeatScout Family Size = 204, Final Multiple Alignment Size = 100, Localized to 996 out of 1014 contigs )
rnd-1_family-23	Unknown	RepeatScout Family Size = 961, Final Multiple Alignment Size = 100, Localized to 996 out of 1014 contigs )
rnd-1_family-668	Unknown	RepeatScout Family Size = 107, Final Multiple Alignment Size = 100, Localized to 996 out of 1014 contigs )
rnd-1_family-82	DNA/PIF-Harbinger	RepeatScout Family Size = 564, Final Multiple Alignment Size = 100, Localized to 996 out of 1014 contigs )
rnd-1_family-310	Unknown	RepeatScout Family Size = 234, Final Multiple Alignment Size = 100, Localized to 996 out of 1014 contigs )
rnd-1_family-595	Unknown	RepeatScout Family Size = 123, Final Multiple Alignment Size = 100, Localized to 996 out of 1014 contigs )
rnd-1_family-123	Unknown	RepeatScout Family Size = 461, Final Multiple Alignment Size = 100, Localized to 996 out of 1014 contigs )
rnd-1_family-254	LINE/Penelope	RepeatScout Family Size = 272, Final Multiple Alignment Size = 100, Localized to 996 out of 1014 contigs )
rnd-1_family-360	Unknown	RepeatScout Family Size = 206, Final Multiple Alignment Size = 100, Localized to 996 out of 1014 contigs )
rnd-1_family-621	DNA/hAT-Charlie	RepeatScout Family Size = 117, Final Multiple Alignment Size = 100, Localized to 996 out of 1014 contigs )
rnd-1_family-266	Unknown	RepeatScout Family Size = 264, Final Multiple Alignment Size = 100, Localized to 996 out of 1014 contigs )
rnd-1_family-519	DNA/hAT-Charlie	RepeatScout Family Size = 145, Final Multiple Alignment Size = 100, Localized to 996 out of 1014 contigs )
rnd-1_family-626	Unknown	RepeatScout Family Size = 116, Final Multiple Alignment Size = 100, Localized to 996 out of 1014 contigs )
rnd-1_family-450	Unknown	RepeatScout Family Size = 168, Final Multiple Alignment Size = 100, Localized to 996 out of 1014 contigs )
rnd-1_family-403	Unknown	RepeatScout Family Size = 185, Final Multiple Alignment Size = 100, Localized to 996 out of 1014 contigs )
rnd-1_family-347	Unknown	RepeatScout Family Size = 214, Final Multiple Alignment Size = 100, Localized to 996 out of 1014 contigs )
rnd-1_family-148	Unknown	RepeatScout Family Size = 412, Final Multiple Alignment Size = 100, Localized to 996 out of 1014 contigs )
rnd-1_family-294	Unknown	RepeatScout Family Size = 246, Final Multiple Alignment Size = 100, Localized to 996 out of 1014 contigs )
rnd-1_family-52	Unknown	RepeatScout Family Size = 654, Final Multiple Alignment Size = 100, Localized to 996 out of 1014 contigs )
rnd-1_family-379	Unknown	RepeatScout Family Size = 194, Final Multiple Alignment Size = 100, Localized to 996 out of 1014 contigs )
rnd-1_family-366	SINE/tRNA-Meta	RepeatScout Family Size = 201, Final Multiple Alignment Size = 100, Localized to 996 out of 1014 contigs )
rnd-1_family-468	Unknown	RepeatScout Family Size = 160, Final Multiple Alignment Size = 100, Localized to 996 out of 1014 contigs )
rnd-1_family-596	Unknown	RepeatScout Family Size = 123, Final Multiple Alignment Size = 100, Localized to 996 out of 1014 contigs )
rnd-1_family-316	Unknown	RepeatScout Family Size = 229, Final Multiple Alignment Size = 100, Localized to 996 out of 1014 contigs )
rnd-1_family-375	Unknown	RepeatScout Family Size = 195, Final Multiple Alignment Size = 100, Localized to 996 out of 1014 contigs )
rnd-1_family-372	Unknown	RepeatScout Family Size = 197, Final Multiple Alignment Size = 100, Localized to 996 out of 1014 contigs )
rnd-1_family-492	Unknown	RepeatScout Family Size = 152, Final Multiple Alignment Size = 100, Localized to 996 out of 1014 contigs )
rnd-1_family-577	Unknown	RepeatScout Family Size = 128, Final Multiple Alignment Size = 100, Localized to 996 out of 1014 contigs )
rnd-1_family-157	Unknown	RepeatScout Family Size = 400, Final Multiple Alignment Size = 100, Localized to 996 out of 1014 contigs )
rnd-1_family-317	LTR/Gypsy	RepeatScout Family Size = 229, Final Multiple Alignment Size = 100, Localized to 996 out of 1014 contigs )
rnd-1_family-69	Unknown	RepeatScout Family Size = 593, Final Multiple Alignment Size = 100, Localized to 996 out of 1014 contigs )
rnd-1_family-650	Unknown	RepeatScout Family Size = 111, Final Multiple Alignment Size = 100, Localized to 996 out of 1014 contigs )
rnd-1_family-171	Unknown	RepeatScout Family Size = 375, Final Multiple Alignment Size = 100, Localized to 996 out of 1014 contigs )
rnd-1_family-578	Unknown	RepeatScout Family Size = 128, Final Multiple Alignment Size = 100, Localized to 996 out of 1014 contigs )
rnd-1_family-699	Unknown	RepeatScout Family Size = 100, Final Multiple Alignment Size = 100, Localized to 996 out of 1014 contigs )
rnd-1_family-500	Unknown	RepeatScout Family Size = 150, Final Multiple Alignment Size = 100, Localized to 996 out of 1014 contigs )
rnd-1_family-9	LTR/Gypsy	RepeatScout Family Size = 1451, Final Multiple Alignment Size = 100, Localized to 996 out of 1014 contigs )
rnd-1_family-395	Unknown	RepeatScout Family Size = 188, Final Multiple Alignment Size = 100, Localized to 996 out of 1014 contigs )
rnd-1_family-153	Unknown	RepeatScout Family Size = 406, Final Multiple Alignment Size = 100, Localized to 996 out of 1014 contigs )
rnd-1_family-391	SINE/tRNA-L2	RepeatScout Family Size = 190, Final Multiple Alignment Size = 100, Localized to 996 out of 1014 contigs )
rnd-1_family-367	Unknown	RepeatScout Family Size = 201, Final Multiple Alignment Size = 100, Localized to 996 out of 1014 contigs )
rnd-1_family-501	Unknown	RepeatScout Family Size = 150, Final Multiple Alignment Size = 100, Localized to 996 out of 1014 contigs )
rnd-1_family-38	Unknown	RepeatScout Family Size = 828, Final Multiple Alignment Size = 100, Localized to 996 out of 1014 contigs )
rnd-1_family-385	DNA/TcMar-Tigger	RepeatScout Family Size = 192, Final Multiple Alignment Size = 100, Localized to 996 out of 1014 contigs )
rnd-1_family-582	DNA/hAT-Ac	RepeatScout Family Size = 127, Final Multiple Alignment Size = 100, Localized to 996 out of 1014 contigs )
rnd-1_family-56	DNA	RepeatScout Family Size = 631, Final Multiple Alignment Size = 100, Localized to 996 out of 1014 contigs )
rnd-1_family-272	LTR/Gypsy	RepeatScout Family Size = 261, Final Multiple Alignment Size = 100, Localized to 996 out of 1014 contigs )
rnd-1_family-327	LINE/CR1	RepeatScout Family Size = 224, Final Multiple Alignment Size = 100, Localized to 996 out of 1014 contigs )
rnd-1_family-21	Unknown	RepeatScout Family Size = 971, Final Multiple Alignment Size = 100, Localized to 996 out of 1014 contigs )
rnd-1_family-144	Unknown	RepeatScout Family Size = 416, Final Multiple Alignment Size = 100, Localized to 996 out of 1014 contigs )
rnd-1_family-79	Unknown	RepeatScout Family Size = 565, Final Multiple Alignment Size = 100, Localized to 996 out of 1014 contigs )
rnd-1_family-369	Unknown	RepeatScout Family Size = 199, Final Multiple Alignment Size = 100, Localized to 996 out of 1014 contigs )
rnd-1_family-658	Unknown	RepeatScout Family Size = 109, Final Multiple Alignment Size = 100, Localized to 996 out of 1014 contigs )
rnd-1_family-413	Unknown	RepeatScout Family Size = 179, Final Multiple Alignment Size = 100, Localized to 996 out of 1014 contigs )
rnd-1_family-268	Unknown	RepeatScout Family Size = 262, Final Multiple Alignment Size = 100, Localized to 996 out of 1014 contigs )
rnd-1_family-133	Unknown	RepeatScout Family Size = 435, Final Multiple Alignment Size = 100, Localized to 996 out of 1014 contigs )
rnd-1_family-634	Unknown	RepeatScout Family Size = 114, Final Multiple Alignment Size = 100, Localized to 996 out of 1014 contigs )
rnd-1_family-635	LINE/I	RepeatScout Family Size = 114, Final Multiple Alignment Size = 100, Localized to 996 out of 1014 contigs )
rnd-1_family-208	Unknown	RepeatScout Family Size = 322, Final Multiple Alignment Size = 100, Localized to 996 out of 1014 contigs )
rnd-1_family-227	DNA/hAT-Ac	RepeatScout Family Size = 300, Final Multiple Alignment Size = 100, Localized to 996 out of 1014 contigs )
rnd-1_family-476	LINE/CR1	RepeatScout Family Size = 157, Final Multiple Alignment Size = 100, Localized to 996 out of 1014 contigs )
rnd-1_family-156	DNA/hAT-Ac	RepeatScout Family Size = 401, Final Multiple Alignment Size = 100, Localized to 996 out of 1014 contigs )
rnd-1_family-627	Unknown	RepeatScout Family Size = 116, Final Multiple Alignment Size = 100, Localized to 996 out of 1014 contigs )
rnd-1_family-96	SINE/tRNA-L2	RepeatScout Family Size = 513, Final Multiple Alignment Size = 100, Localized to 996 out of 1014 contigs )
rnd-1_family-151	Unknown	RepeatScout Family Size = 409, Final Multiple Alignment Size = 100, Localized to 996 out of 1014 contigs )
rnd-1_family-92	Unknown	RepeatScout Family Size = 516, Final Multiple Alignment Size = 100, Localized to 996 out of 1014 contigs )
rnd-1_family-174	Unknown	RepeatScout Family Size = 370, Final Multiple Alignment Size = 100, Localized to 996 out of 1014 contigs )
rnd-1_family-53	Unknown	RepeatScout Family Size = 643, Final Multiple Alignment Size = 100, Localized to 996 out of 1014 contigs )
rnd-1_family-312	Unknown	RepeatScout Family Size = 233, Final Multiple Alignment Size = 100, Localized to 996 out of 1014 contigs )
rnd-1_family-513	DNA/PiggyBac-X	RepeatScout Family Size = 147, Final Multiple Alignment Size = 100, Localized to 996 out of 1014 contigs )
rnd-1_family-414	Unknown	RepeatScout Family Size = 179, Final Multiple Alignment Size = 100, Localized to 996 out of 1014 contigs )
rnd-1_family-147	DNA/Kolobok	RepeatScout Family Size = 413, Final Multiple Alignment Size = 100, Localized to 996 out of 1014 contigs )
rnd-1_family-175	Unknown	RepeatScout Family Size = 370, Final Multiple Alignment Size = 100, Localized to 996 out of 1014 contigs )
rnd-1_family-263	Unknown	RepeatScout Family Size = 266, Final Multiple Alignment Size = 100, Localized to 996 out of 1014 contigs )
rnd-1_family-424	Unknown	RepeatScout Family Size = 177, Final Multiple Alignment Size = 100, Localized to 996 out of 1014 contigs )
rnd-1_family-539	Unknown	RepeatScout Family Size = 138, Final Multiple Alignment Size = 100, Localized to 996 out of 1014 contigs )
rnd-1_family-309	Unknown	RepeatScout Family Size = 236, Final Multiple Alignment Size = 100, Localized to 996 out of 1014 contigs )
rnd-1_family-448	Unknown	RepeatScout Family Size = 169, Final Multiple Alignment Size = 100, Localized to 996 out of 1014 contigs )
rnd-1_family-222	DNA/hAT-Ac	RepeatScout Family Size = 303, Final Multiple Alignment Size = 100, Localized to 996 out of 1014 contigs )
rnd-1_family-323	Unknown	RepeatScout Family Size = 226, Final Multiple Alignment Size = 100, Localized to 996 out of 1014 contigs )
rnd-1_family-443	LTR/Gypsy	RepeatScout Family Size = 171, Final Multiple Alignment Size = 100, Localized to 996 out of 1014 contigs )
rnd-1_family-566	Unknown	RepeatScout Family Size = 131, Final Multiple Alignment Size = 100, Localized to 996 out of 1014 contigs )
rnd-1_family-318	Unknown	RepeatScout Family Size = 229, Final Multiple Alignment Size = 100, Localized to 996 out of 1014 contigs )
rnd-1_family-651	Unknown	RepeatScout Family Size = 111, Final Multiple Alignment Size = 100, Localized to 996 out of 1014 contigs )
rnd-1_family-107	Unknown	RepeatScout Family Size = 481, Final Multiple Alignment Size = 100, Localized to 996 out of 1014 contigs )
rnd-1_family-49	SINE/tRNA-Deu	RepeatScout Family Size = 690, Final Multiple Alignment Size = 100, Localized to 996 out of 1014 contigs )
rnd-1_family-514	Unknown	RepeatScout Family Size = 147, Final Multiple Alignment Size = 100, Localized to 996 out of 1014 contigs )
rnd-1_family-455	Unknown	RepeatScout Family Size = 165, Final Multiple Alignment Size = 100, Localized to 996 out of 1014 contigs )
rnd-1_family-191	Unknown	RepeatScout Family Size = 340, Final Multiple Alignment Size = 100, Localized to 996 out of 1014 contigs )
rnd-1_family-585	Unknown	RepeatScout Family Size = 126, Final Multiple Alignment Size = 100, Localized to 996 out of 1014 contigs )
rnd-1_family-284	Unknown	RepeatScout Family Size = 253, Final Multiple Alignment Size = 100, Localized to 996 out of 1014 contigs )
rnd-1_family-388	Unknown	RepeatScout Family Size = 191, Final Multiple Alignment Size = 100, Localized to 996 out of 1014 contigs )
rnd-1_family-307	LINE/Penelope	RepeatScout Family Size = 236, Final Multiple Alignment Size = 99, Localized to 996 out of 1014 contigs )
rnd-1_family-338	LINE/Penelope	RepeatScout Family Size = 217, Final Multiple Alignment Size = 99, Localized to 996 out of 1014 contigs )
rnd-1_family-314	Unknown	RepeatScout Family Size = 231, Final Multiple Alignment Size = 99, Localized to 996 out of 1014 contigs )
rnd-1_family-623	Unknown	RepeatScout Family Size = 116, Final Multiple Alignment Size = 99, Localized to 996 out of 1014 contigs )
rnd-1_family-463	LTR/Gypsy	RepeatScout Family Size = 160, Final Multiple Alignment Size = 99, Localized to 996 out of 1014 contigs )
rnd-1_family-370	LINE/CR1	RepeatScout Family Size = 198, Final Multiple Alignment Size = 99, Localized to 996 out of 1014 contigs )
rnd-1_family-313	DNA/hAT-Ac	RepeatScout Family Size = 232, Final Multiple Alignment Size = 99, Localized to 996 out of 1014 contigs )
rnd-1_family-329	Unknown	RepeatScout Family Size = 223, Final Multiple Alignment Size = 99, Localized to 996 out of 1014 contigs )
rnd-1_family-671	Unknown	RepeatScout Family Size = 106, Final Multiple Alignment Size = 99, Localized to 996 out of 1014 contigs )
rnd-1_family-431	Unknown	RepeatScout Family Size = 174, Final Multiple Alignment Size = 99, Localized to 996 out of 1014 contigs )
rnd-1_family-45	RC/Helitron	RepeatScout Family Size = 713, Final Multiple Alignment Size = 99, Localized to 996 out of 1014 contigs )
rnd-1_family-672	Unknown	RepeatScout Family Size = 106, Final Multiple Alignment Size = 99, Localized to 996 out of 1014 contigs )
rnd-1_family-556	DNA/hAT-Ac	RepeatScout Family Size = 133, Final Multiple Alignment Size = 99, Localized to 996 out of 1014 contigs )
rnd-1_family-427	Unknown	RepeatScout Family Size = 176, Final Multiple Alignment Size = 99, Localized to 996 out of 1014 contigs )
rnd-1_family-90	Unknown	RepeatScout Family Size = 518, Final Multiple Alignment Size = 99, Localized to 996 out of 1014 contigs )
rnd-1_family-700	LINE/CR1	RepeatScout Family Size = 99, Final Multiple Alignment Size = 99, Localized to 996 out of 1014 contigs )
rnd-1_family-224	Unknown	RepeatScout Family Size = 302, Final Multiple Alignment Size = 99, Localized to 996 out of 1014 contigs )
rnd-1_family-661	Unknown	RepeatScout Family Size = 108, Final Multiple Alignment Size = 99, Localized to 996 out of 1014 contigs )
rnd-1_family-666	Unknown	RepeatScout Family Size = 107, Final Multiple Alignment Size = 99, Localized to 996 out of 1014 contigs )
rnd-1_family-695	Unknown	RepeatScout Family Size = 100, Final Multiple Alignment Size = 99, Localized to 996 out of 1014 contigs )
rnd-1_family-546	LTR/Gypsy	RepeatScout Family Size = 136, Final Multiple Alignment Size = 99, Localized to 996 out of 1014 contigs )
rnd-1_family-688	Unknown	RepeatScout Family Size = 102, Final Multiple Alignment Size = 99, Localized to 996 out of 1014 contigs )
rnd-1_family-569	Unknown	RepeatScout Family Size = 130, Final Multiple Alignment Size = 99, Localized to 996 out of 1014 contigs )
rnd-1_family-303	LINE/Penelope	RepeatScout Family Size = 240, Final Multiple Alignment Size = 99, Localized to 996 out of 1014 contigs )
rnd-1_family-12	SINE/tRNA-Deu	RepeatScout Family Size = 1154, Final Multiple Alignment Size = 99, Localized to 996 out of 1014 contigs )
rnd-1_family-331	LINE/CR1	RepeatScout Family Size = 223, Final Multiple Alignment Size = 99, Localized to 996 out of 1014 contigs )
rnd-1_family-484	Unknown	RepeatScout Family Size = 154, Final Multiple Alignment Size = 99, Localized to 996 out of 1014 contigs )
rnd-1_family-499	LINE/Penelope	RepeatScout Family Size = 150, Final Multiple Alignment Size = 99, Localized to 996 out of 1014 contigs )
rnd-1_family-517	Unknown	RepeatScout Family Size = 145, Final Multiple Alignment Size = 99, Localized to 996 out of 1014 contigs )
rnd-1_family-62	Unknown	RepeatScout Family Size = 606, Final Multiple Alignment Size = 99, Localized to 996 out of 1014 contigs )
rnd-1_family-158	Unknown	RepeatScout Family Size = 399, Final Multiple Alignment Size = 99, Localized to 996 out of 1014 contigs )
rnd-1_family-213	Unknown	RepeatScout Family Size = 317, Final Multiple Alignment Size = 99, Localized to 996 out of 1014 contigs )
rnd-1_family-253	LINE/CR1	RepeatScout Family Size = 276, Final Multiple Alignment Size = 99, Localized to 996 out of 1014 contigs )
rnd-1_family-386	LINE/Penelope	RepeatScout Family Size = 192, Final Multiple Alignment Size = 99, Localized to 996 out of 1014 contigs )
rnd-1_family-276	Unknown	RepeatScout Family Size = 259, Final Multiple Alignment Size = 99, Localized to 996 out of 1014 contigs )
rnd-1_family-179	Unknown	RepeatScout Family Size = 358, Final Multiple Alignment Size = 99, Localized to 996 out of 1014 contigs )
rnd-1_family-701	Unknown	RepeatScout Family Size = 99, Final Multiple Alignment Size = 99, Localized to 996 out of 1014 contigs )
rnd-1_family-542	Unknown	RepeatScout Family Size = 137, Final Multiple Alignment Size = 98, Localized to 996 out of 1014 contigs )
rnd-1_family-306	LINE/Penelope	RepeatScout Family Size = 236, Final Multiple Alignment Size = 98, Localized to 996 out of 1014 contigs )
rnd-1_family-189	Unknown	RepeatScout Family Size = 341, Final Multiple Alignment Size = 98, Localized to 996 out of 1014 contigs )
rnd-1_family-273	Unknown	RepeatScout Family Size = 260, Final Multiple Alignment Size = 98, Localized to 996 out of 1014 contigs )
rnd-1_family-57	Unknown	RepeatScout Family Size = 626, Final Multiple Alignment Size = 98, Localized to 996 out of 1014 contigs )
rnd-1_family-279	LINE/Penelope	RepeatScout Family Size = 255, Final Multiple Alignment Size = 98, Localized to 996 out of 1014 contigs )
rnd-1_family-702	Unknown	RepeatScout Family Size = 98, Final Multiple Alignment Size = 98, Localized to 996 out of 1014 contigs )
rnd-1_family-382	Unknown	RepeatScout Family Size = 192, Final Multiple Alignment Size = 98, Localized to 996 out of 1014 contigs )
rnd-1_family-271	LINE/Penelope	RepeatScout Family Size = 261, Final Multiple Alignment Size = 98, Localized to 996 out of 1014 contigs )
rnd-1_family-346	DNA/MULE-MuDR	RepeatScout Family Size = 214, Final Multiple Alignment Size = 98, Localized to 996 out of 1014 contigs )
rnd-1_family-678	LINE/CR1	RepeatScout Family Size = 105, Final Multiple Alignment Size = 98, Localized to 996 out of 1014 contigs )
rnd-1_family-477	LINE/CR1	RepeatScout Family Size = 156, Final Multiple Alignment Size = 98, Localized to 996 out of 1014 contigs )
rnd-1_family-697	LTR/Gypsy	RepeatScout Family Size = 100, Final Multiple Alignment Size = 98, Localized to 996 out of 1014 contigs )
rnd-1_family-559	Unknown	RepeatScout Family Size = 133, Final Multiple Alignment Size = 98, Localized to 996 out of 1014 contigs )
rnd-1_family-494	Unknown	RepeatScout Family Size = 151, Final Multiple Alignment Size = 98, Localized to 996 out of 1014 contigs )
rnd-1_family-65	Unknown	RepeatScout Family Size = 600, Final Multiple Alignment Size = 98, Localized to 996 out of 1014 contigs )
rnd-1_family-526	Unknown	RepeatScout Family Size = 143, Final Multiple Alignment Size = 98, Localized to 996 out of 1014 contigs )
rnd-1_family-488	DNA/hAT-Ac	RepeatScout Family Size = 153, Final Multiple Alignment Size = 98, Localized to 996 out of 1014 contigs )
rnd-1_family-518	Unknown	RepeatScout Family Size = 145, Final Multiple Alignment Size = 98, Localized to 996 out of 1014 contigs )
rnd-1_family-531	LINE/CR1	RepeatScout Family Size = 141, Final Multiple Alignment Size = 98, Localized to 996 out of 1014 contigs )
rnd-1_family-704	Unknown	RepeatScout Family Size = 98, Final Multiple Alignment Size = 98, Localized to 996 out of 1014 contigs )
rnd-1_family-240	LINE/Penelope	RepeatScout Family Size = 288, Final Multiple Alignment Size = 98, Localized to 996 out of 1014 contigs )
rnd-1_family-2	Unknown	RepeatScout Family Size = 3879, Final Multiple Alignment Size = 97, Localized to 996 out of 1014 contigs )
rnd-1_family-690	DNA/PIF-Harbinger	RepeatScout Family Size = 101, Final Multiple Alignment Size = 97, Localized to 996 out of 1014 contigs )
rnd-1_family-682	Unknown	RepeatScout Family Size = 104, Final Multiple Alignment Size = 97, Localized to 996 out of 1014 contigs )
rnd-1_family-660	Unknown	RepeatScout Family Size = 108, Final Multiple Alignment Size = 97, Localized to 996 out of 1014 contigs )
rnd-1_family-452	DNA/hAT-Ac	RepeatScout Family Size = 167, Final Multiple Alignment Size = 97, Localized to 996 out of 1014 contigs )
rnd-1_family-703	Unknown	RepeatScout Family Size = 98, Final Multiple Alignment Size = 97, Localized to 996 out of 1014 contigs )
rnd-1_family-325	Unknown	RepeatScout Family Size = 225, Final Multiple Alignment Size = 97, Localized to 996 out of 1014 contigs )
rnd-1_family-411	Unknown	RepeatScout Family Size = 179, Final Multiple Alignment Size = 97, Localized to 996 out of 1014 contigs )
rnd-1_family-707	Unknown	RepeatScout Family Size = 97, Final Multiple Alignment Size = 97, Localized to 996 out of 1014 contigs )
rnd-1_family-709	Unknown	RepeatScout Family Size = 97, Final Multiple Alignment Size = 97, Localized to 996 out of 1014 contigs )
rnd-1_family-430	Unknown	RepeatScout Family Size = 175, Final Multiple Alignment Size = 97, Localized to 996 out of 1014 contigs )
rnd-1_family-78	Unknown	RepeatScout Family Size = 565, Final Multiple Alignment Size = 97, Localized to 996 out of 1014 contigs )
rnd-1_family-480	LINE/CR1	RepeatScout Family Size = 156, Final Multiple Alignment Size = 97, Localized to 996 out of 1014 contigs )
rnd-1_family-7	Unknown	RepeatScout Family Size = 1780, Final Multiple Alignment Size = 97, Localized to 996 out of 1014 contigs )
rnd-1_family-483	Unknown	RepeatScout Family Size = 155, Final Multiple Alignment Size = 97, Localized to 996 out of 1014 contigs )
rnd-1_family-487	Unknown	RepeatScout Family Size = 153, Final Multiple Alignment Size = 97, Localized to 996 out of 1014 contigs )
rnd-1_family-710	Unknown	RepeatScout Family Size = 97, Final Multiple Alignment Size = 97, Localized to 996 out of 1014 contigs )
rnd-1_family-205	Unknown	RepeatScout Family Size = 327, Final Multiple Alignment Size = 97, Localized to 996 out of 1014 contigs )
rnd-1_family-71	Unknown	RepeatScout Family Size = 582, Final Multiple Alignment Size = 97, Localized to 996 out of 1014 contigs )
rnd-1_family-408	Unknown	RepeatScout Family Size = 180, Final Multiple Alignment Size = 97, Localized to 996 out of 1014 contigs )
rnd-1_family-680	LINE/CR1	RepeatScout Family Size = 105, Final Multiple Alignment Size = 97, Localized to 996 out of 1014 contigs )
rnd-1_family-711	Unknown	RepeatScout Family Size = 96, Final Multiple Alignment Size = 96, Localized to 996 out of 1014 contigs )
rnd-1_family-17	SINE/tRNA-Deu	RepeatScout Family Size = 1070, Final Multiple Alignment Size = 96, Localized to 996 out of 1014 contigs )
rnd-1_family-712	Unknown	RepeatScout Family Size = 96, Final Multiple Alignment Size = 96, Localized to 996 out of 1014 contigs )
rnd-1_family-706	LINE/RTE-X	RepeatScout Family Size = 97, Final Multiple Alignment Size = 96, Localized to 996 out of 1014 contigs )
rnd-1_family-713	Unknown	RepeatScout Family Size = 96, Final Multiple Alignment Size = 96, Localized to 996 out of 1014 contigs )
rnd-1_family-292	Unknown	RepeatScout Family Size = 246, Final Multiple Alignment Size = 96, Localized to 996 out of 1014 contigs )
rnd-1_family-172	Unknown	RepeatScout Family Size = 373, Final Multiple Alignment Size = 96, Localized to 996 out of 1014 contigs )
rnd-1_family-246	LINE/Penelope	RepeatScout Family Size = 284, Final Multiple Alignment Size = 96, Localized to 996 out of 1014 contigs )
rnd-1_family-693	LINE/Penelope	RepeatScout Family Size = 100, Final Multiple Alignment Size = 96, Localized to 996 out of 1014 contigs )
rnd-1_family-160	Unknown	RepeatScout Family Size = 394, Final Multiple Alignment Size = 96, Localized to 996 out of 1014 contigs )
rnd-1_family-188	Unknown	RepeatScout Family Size = 342, Final Multiple Alignment Size = 96, Localized to 996 out of 1014 contigs )
rnd-1_family-714	Unknown	RepeatScout Family Size = 96, Final Multiple Alignment Size = 96, Localized to 996 out of 1014 contigs )
rnd-1_family-478	LINE/Penelope	RepeatScout Family Size = 156, Final Multiple Alignment Size = 96, Localized to 996 out of 1014 contigs )
rnd-1_family-461	LINE/Penelope	RepeatScout Family Size = 161, Final Multiple Alignment Size = 96, Localized to 996 out of 1014 contigs )
rnd-1_family-715	Unknown	RepeatScout Family Size = 96, Final Multiple Alignment Size = 96, Localized to 996 out of 1014 contigs )
rnd-1_family-396	LTR/Pao	RepeatScout Family Size = 187, Final Multiple Alignment Size = 96, Localized to 996 out of 1014 contigs )
rnd-1_family-549	Unknown	RepeatScout Family Size = 135, Final Multiple Alignment Size = 96, Localized to 996 out of 1014 contigs )
rnd-1_family-716	Unknown	RepeatScout Family Size = 96, Final Multiple Alignment Size = 96, Localized to 996 out of 1014 contigs )
rnd-1_family-471	Unknown	RepeatScout Family Size = 159, Final Multiple Alignment Size = 96, Localized to 996 out of 1014 contigs )
rnd-1_family-717	Unknown	RepeatScout Family Size = 95, Final Multiple Alignment Size = 95, Localized to 996 out of 1014 contigs )
rnd-1_family-705	LTR/Gypsy	RepeatScout Family Size = 97, Final Multiple Alignment Size = 95, Localized to 996 out of 1014 contigs )
rnd-1_family-280	LINE/Penelope	RepeatScout Family Size = 255, Final Multiple Alignment Size = 95, Localized to 996 out of 1014 contigs )
rnd-1_family-198	DNA/CMC-EnSpm	RepeatScout Family Size = 333, Final Multiple Alignment Size = 95, Localized to 996 out of 1014 contigs )
rnd-1_family-718	Unknown	RepeatScout Family Size = 95, Final Multiple Alignment Size = 95, Localized to 996 out of 1014 contigs )
rnd-1_family-439	LINE/CR1	RepeatScout Family Size = 172, Final Multiple Alignment Size = 95, Localized to 996 out of 1014 contigs )
rnd-1_family-719	Unknown	RepeatScout Family Size = 94, Final Multiple Alignment Size = 94, Localized to 996 out of 1014 contigs )
rnd-1_family-720	Unknown	RepeatScout Family Size = 94, Final Multiple Alignment Size = 94, Localized to 996 out of 1014 contigs )
rnd-1_family-355	LINE/Penelope	RepeatScout Family Size = 210, Final Multiple Alignment Size = 94, Localized to 996 out of 1014 contigs )
rnd-1_family-722	Unknown	RepeatScout Family Size = 94, Final Multiple Alignment Size = 94, Localized to 996 out of 1014 contigs )
rnd-1_family-723	Unknown	RepeatScout Family Size = 94, Final Multiple Alignment Size = 94, Localized to 996 out of 1014 contigs )
rnd-1_family-603	Unknown	RepeatScout Family Size = 121, Final Multiple Alignment Size = 94, Localized to 996 out of 1014 contigs )
rnd-1_family-724	Unknown	RepeatScout Family Size = 94, Final Multiple Alignment Size = 94, Localized to 996 out of 1014 contigs )
rnd-1_family-708	Unknown	RepeatScout Family Size = 97, Final Multiple Alignment Size = 94, Localized to 996 out of 1014 contigs )
rnd-1_family-725	Unknown	RepeatScout Family Size = 94, Final Multiple Alignment Size = 94, Localized to 996 out of 1014 contigs )
rnd-1_family-620	Unknown	RepeatScout Family Size = 117, Final Multiple Alignment Size = 94, Localized to 996 out of 1014 contigs )
rnd-1_family-726	LINE/I	RepeatScout Family Size = 94, Final Multiple Alignment Size = 94, Localized to 996 out of 1014 contigs )
rnd-1_family-727	Unknown	RepeatScout Family Size = 93, Final Multiple Alignment Size = 93, Localized to 996 out of 1014 contigs )
rnd-1_family-728	Unknown	RepeatScout Family Size = 93, Final Multiple Alignment Size = 93, Localized to 996 out of 1014 contigs )
rnd-1_family-729	Unknown	RepeatScout Family Size = 93, Final Multiple Alignment Size = 93, Localized to 996 out of 1014 contigs )
rnd-1_family-407	LINE/Penelope	RepeatScout Family Size = 180, Final Multiple Alignment Size = 93, Localized to 996 out of 1014 contigs )
rnd-1_family-730	Unknown	RepeatScout Family Size = 93, Final Multiple Alignment Size = 93, Localized to 996 out of 1014 contigs )
rnd-1_family-48	LINE/CR1	RepeatScout Family Size = 699, Final Multiple Alignment Size = 93, Localized to 996 out of 1014 contigs )
rnd-1_family-731	Unknown	RepeatScout Family Size = 93, Final Multiple Alignment Size = 93, Localized to 996 out of 1014 contigs )
rnd-1_family-732	Unknown	RepeatScout Family Size = 93, Final Multiple Alignment Size = 93, Localized to 996 out of 1014 contigs )
rnd-1_family-568	LTR/Gypsy	RepeatScout Family Size = 130, Final Multiple Alignment Size = 92, Localized to 996 out of 1014 contigs )
rnd-1_family-733	Unknown	RepeatScout Family Size = 92, Final Multiple Alignment Size = 92, Localized to 996 out of 1014 contigs )
rnd-1_family-734	Unknown	RepeatScout Family Size = 92, Final Multiple Alignment Size = 92, Localized to 996 out of 1014 contigs )
rnd-1_family-384	LINE/Penelope	RepeatScout Family Size = 192, Final Multiple Alignment Size = 92, Localized to 996 out of 1014 contigs )
rnd-1_family-358	Unknown	RepeatScout Family Size = 208, Final Multiple Alignment Size = 92, Localized to 996 out of 1014 contigs )
rnd-1_family-735	Unknown	RepeatScout Family Size = 92, Final Multiple Alignment Size = 92, Localized to 996 out of 1014 contigs )
rnd-1_family-736	Unknown	RepeatScout Family Size = 92, Final Multiple Alignment Size = 92, Localized to 996 out of 1014 contigs )
rnd-1_family-508	LTR/Gypsy	RepeatScout Family Size = 148, Final Multiple Alignment Size = 92, Localized to 996 out of 1014 contigs )
rnd-1_family-737	DNA/hAT-Ac	RepeatScout Family Size = 92, Final Multiple Alignment Size = 92, Localized to 996 out of 1014 contigs )
rnd-1_family-600	Unknown	RepeatScout Family Size = 121, Final Multiple Alignment Size = 91, Localized to 996 out of 1014 contigs )
rnd-1_family-445	LINE/CR1	RepeatScout Family Size = 170, Final Multiple Alignment Size = 91, Localized to 996 out of 1014 contigs )
rnd-1_family-524	LINE/Penelope	RepeatScout Family Size = 143, Final Multiple Alignment Size = 91, Localized to 996 out of 1014 contigs )
rnd-1_family-739	Unknown	RepeatScout Family Size = 91, Final Multiple Alignment Size = 91, Localized to 996 out of 1014 contigs )
rnd-1_family-741	Unknown	RepeatScout Family Size = 91, Final Multiple Alignment Size = 91, Localized to 996 out of 1014 contigs )
rnd-1_family-742	Unknown	RepeatScout Family Size = 91, Final Multiple Alignment Size = 91, Localized to 996 out of 1014 contigs )
rnd-1_family-738	LINE/I	RepeatScout Family Size = 91, Final Multiple Alignment Size = 90, Localized to 996 out of 1014 contigs )
rnd-1_family-744	Unknown	RepeatScout Family Size = 90, Final Multiple Alignment Size = 90, Localized to 996 out of 1014 contigs )
rnd-1_family-745	Unknown	RepeatScout Family Size = 90, Final Multiple Alignment Size = 90, Localized to 996 out of 1014 contigs )
rnd-1_family-746	Unknown	RepeatScout Family Size = 90, Final Multiple Alignment Size = 90, Localized to 996 out of 1014 contigs )
rnd-1_family-591	Unknown	RepeatScout Family Size = 123, Final Multiple Alignment Size = 90, Localized to 996 out of 1014 contigs )
rnd-1_family-747	LTR/Pao	RepeatScout Family Size = 90, Final Multiple Alignment Size = 90, Localized to 996 out of 1014 contigs )
rnd-1_family-573	Unknown	RepeatScout Family Size = 129, Final Multiple Alignment Size = 90, Localized to 996 out of 1014 contigs )
rnd-1_family-748	Unknown	RepeatScout Family Size = 90, Final Multiple Alignment Size = 90, Localized to 996 out of 1014 contigs )
rnd-1_family-750	Simple_repeat	RepeatScout Family Size = 90, Final Multiple Alignment Size = 90, Localized to 996 out of 1014 contigs )
rnd-1_family-20	Unknown	RepeatScout Family Size = 975, Final Multiple Alignment Size = 90, Localized to 996 out of 1014 contigs )
rnd-1_family-751	Unknown	RepeatScout Family Size = 90, Final Multiple Alignment Size = 90, Localized to 996 out of 1014 contigs )
rnd-1_family-752	Unknown	RepeatScout Family Size = 90, Final Multiple Alignment Size = 90, Localized to 996 out of 1014 contigs )
rnd-1_family-743	LINE/I	RepeatScout Family Size = 90, Final Multiple Alignment Size = 89, Localized to 996 out of 1014 contigs )
rnd-1_family-753	Unknown	RepeatScout Family Size = 89, Final Multiple Alignment Size = 89, Localized to 996 out of 1014 contigs )
rnd-1_family-754	Unknown	RepeatScout Family Size = 89, Final Multiple Alignment Size = 89, Localized to 996 out of 1014 contigs )
rnd-1_family-489	Unknown	RepeatScout Family Size = 152, Final Multiple Alignment Size = 89, Localized to 996 out of 1014 contigs )
rnd-1_family-755	Unknown	RepeatScout Family Size = 89, Final Multiple Alignment Size = 89, Localized to 996 out of 1014 contigs )
rnd-1_family-756	Unknown	RepeatScout Family Size = 89, Final Multiple Alignment Size = 89, Localized to 996 out of 1014 contigs )
rnd-1_family-721	LINE/CR1	RepeatScout Family Size = 94, Final Multiple Alignment Size = 89, Localized to 996 out of 1014 contigs )
rnd-1_family-757	LINE/I	RepeatScout Family Size = 89, Final Multiple Alignment Size = 89, Localized to 996 out of 1014 contigs )
rnd-1_family-758	Unknown	RepeatScout Family Size = 89, Final Multiple Alignment Size = 89, Localized to 996 out of 1014 contigs )
rnd-1_family-759	Unknown	RepeatScout Family Size = 89, Final Multiple Alignment Size = 89, Localized to 996 out of 1014 contigs )
rnd-1_family-8	Unknown	RepeatScout Family Size = 1768, Final Multiple Alignment Size = 89, Localized to 996 out of 1014 contigs )
rnd-1_family-589	LINE/Penelope	RepeatScout Family Size = 124, Final Multiple Alignment Size = 89, Localized to 996 out of 1014 contigs )
rnd-1_family-760	Unknown	RepeatScout Family Size = 89, Final Multiple Alignment Size = 89, Localized to 996 out of 1014 contigs )
rnd-1_family-434	Unknown	RepeatScout Family Size = 173, Final Multiple Alignment Size = 89, Localized to 996 out of 1014 contigs )
rnd-1_family-761	Unknown	RepeatScout Family Size = 89, Final Multiple Alignment Size = 89, Localized to 996 out of 1014 contigs )
rnd-1_family-692	Unknown	RepeatScout Family Size = 101, Final Multiple Alignment Size = 89, Localized to 996 out of 1014 contigs )
rnd-1_family-470	Unknown	RepeatScout Family Size = 159, Final Multiple Alignment Size = 89, Localized to 996 out of 1014 contigs )
rnd-1_family-570	LINE/L2	RepeatScout Family Size = 130, Final Multiple Alignment Size = 89, Localized to 996 out of 1014 contigs )
rnd-1_family-604	Unknown	RepeatScout Family Size = 121, Final Multiple Alignment Size = 89, Localized to 996 out of 1014 contigs )
rnd-1_family-762	LINE/Penelope	RepeatScout Family Size = 88, Final Multiple Alignment Size = 88, Localized to 996 out of 1014 contigs )
rnd-1_family-763	Unknown	RepeatScout Family Size = 88, Final Multiple Alignment Size = 88, Localized to 996 out of 1014 contigs )
rnd-1_family-765	Unknown	RepeatScout Family Size = 88, Final Multiple Alignment Size = 88, Localized to 996 out of 1014 contigs )
rnd-1_family-766	Unknown	RepeatScout Family Size = 88, Final Multiple Alignment Size = 88, Localized to 996 out of 1014 contigs )
rnd-1_family-767	Unknown	RepeatScout Family Size = 88, Final Multiple Alignment Size = 88, Localized to 996 out of 1014 contigs )
rnd-1_family-740	LINE/I	RepeatScout Family Size = 91, Final Multiple Alignment Size = 88, Localized to 996 out of 1014 contigs )
rnd-1_family-768	DNA/hAT-Tip100	RepeatScout Family Size = 87, Final Multiple Alignment Size = 87, Localized to 996 out of 1014 contigs )
rnd-1_family-769	Unknown	RepeatScout Family Size = 87, Final Multiple Alignment Size = 87, Localized to 996 out of 1014 contigs )
rnd-1_family-771	Unknown	RepeatScout Family Size = 87, Final Multiple Alignment Size = 87, Localized to 996 out of 1014 contigs )
rnd-1_family-612	Unknown	RepeatScout Family Size = 119, Final Multiple Alignment Size = 87, Localized to 996 out of 1014 contigs )
rnd-1_family-749	LINE/I	RepeatScout Family Size = 90, Final Multiple Alignment Size = 87, Localized to 996 out of 1014 contigs )
rnd-1_family-774	Unknown	RepeatScout Family Size = 87, Final Multiple Alignment Size = 87, Localized to 996 out of 1014 contigs )
rnd-1_family-775	Unknown	RepeatScout Family Size = 86, Final Multiple Alignment Size = 86, Localized to 996 out of 1014 contigs )
rnd-1_family-776	Unknown	RepeatScout Family Size = 86, Final Multiple Alignment Size = 86, Localized to 996 out of 1014 contigs )
rnd-1_family-764	DNA/TcMar-Pogo	RepeatScout Family Size = 88, Final Multiple Alignment Size = 86, Localized to 996 out of 1014 contigs )
rnd-1_family-778	Unknown	RepeatScout Family Size = 86, Final Multiple Alignment Size = 86, Localized to 996 out of 1014 contigs )
rnd-1_family-779	DNA/hAT-Ac	RepeatScout Family Size = 86, Final Multiple Alignment Size = 86, Localized to 996 out of 1014 contigs )
rnd-1_family-345	Unknown	RepeatScout Family Size = 214, Final Multiple Alignment Size = 86, Localized to 996 out of 1014 contigs )
rnd-1_family-780	Unknown	RepeatScout Family Size = 86, Final Multiple Alignment Size = 86, Localized to 996 out of 1014 contigs )
rnd-1_family-782	Unknown	RepeatScout Family Size = 86, Final Multiple Alignment Size = 86, Localized to 996 out of 1014 contigs )
rnd-1_family-783	Unknown	RepeatScout Family Size = 86, Final Multiple Alignment Size = 86, Localized to 996 out of 1014 contigs )
rnd-1_family-777	LINE/I	RepeatScout Family Size = 86, Final Multiple Alignment Size = 85, Localized to 996 out of 1014 contigs )
rnd-1_family-784	Unknown	RepeatScout Family Size = 85, Final Multiple Alignment Size = 85, Localized to 996 out of 1014 contigs )
rnd-1_family-785	Unknown	RepeatScout Family Size = 85, Final Multiple Alignment Size = 85, Localized to 996 out of 1014 contigs )
rnd-1_family-786	Unknown	RepeatScout Family Size = 85, Final Multiple Alignment Size = 85, Localized to 996 out of 1014 contigs )
rnd-1_family-787	Unknown	RepeatScout Family Size = 85, Final Multiple Alignment Size = 85, Localized to 996 out of 1014 contigs )
rnd-1_family-788	Unknown	RepeatScout Family Size = 85, Final Multiple Alignment Size = 85, Localized to 996 out of 1014 contigs )
rnd-1_family-781	Unknown	RepeatScout Family Size = 86, Final Multiple Alignment Size = 85, Localized to 996 out of 1014 contigs )
rnd-1_family-789	Unknown	RepeatScout Family Size = 85, Final Multiple Alignment Size = 85, Localized to 996 out of 1014 contigs )
rnd-1_family-790	Unknown	RepeatScout Family Size = 85, Final Multiple Alignment Size = 85, Localized to 996 out of 1014 contigs )
rnd-1_family-773	LINE/CR1	RepeatScout Family Size = 87, Final Multiple Alignment Size = 85, Localized to 996 out of 1014 contigs )
rnd-1_family-333	LINE/Penelope	RepeatScout Family Size = 222, Final Multiple Alignment Size = 85, Localized to 996 out of 1014 contigs )
rnd-1_family-792	Unknown	RepeatScout Family Size = 84, Final Multiple Alignment Size = 84, Localized to 996 out of 1014 contigs )
rnd-1_family-793	Unknown	RepeatScout Family Size = 84, Final Multiple Alignment Size = 84, Localized to 996 out of 1014 contigs )
rnd-1_family-795	Unknown	RepeatScout Family Size = 84, Final Multiple Alignment Size = 84, Localized to 996 out of 1014 contigs )
rnd-1_family-796	Unknown	RepeatScout Family Size = 84, Final Multiple Alignment Size = 84, Localized to 996 out of 1014 contigs )
rnd-1_family-797	Unknown	RepeatScout Family Size = 84, Final Multiple Alignment Size = 84, Localized to 996 out of 1014 contigs )
rnd-1_family-791	LINE/L1	RepeatScout Family Size = 85, Final Multiple Alignment Size = 84, Localized to 996 out of 1014 contigs )
rnd-1_family-798	Unknown	RepeatScout Family Size = 84, Final Multiple Alignment Size = 84, Localized to 996 out of 1014 contigs )
rnd-1_family-799	LINE/L1	RepeatScout Family Size = 84, Final Multiple Alignment Size = 84, Localized to 996 out of 1014 contigs )
rnd-1_family-794	Unknown	RepeatScout Family Size = 84, Final Multiple Alignment Size = 83, Localized to 996 out of 1014 contigs )
rnd-1_family-800	LINE/Penelope	RepeatScout Family Size = 83, Final Multiple Alignment Size = 83, Localized to 996 out of 1014 contigs )
rnd-1_family-801	DNA/hAT-Ac	RepeatScout Family Size = 83, Final Multiple Alignment Size = 83, Localized to 996 out of 1014 contigs )
rnd-1_family-772	LINE/L2	RepeatScout Family Size = 87, Final Multiple Alignment Size = 83, Localized to 996 out of 1014 contigs )
rnd-1_family-804	Unknown	RepeatScout Family Size = 83, Final Multiple Alignment Size = 83, Localized to 996 out of 1014 contigs )
rnd-1_family-770	LINE/L2	RepeatScout Family Size = 87, Final Multiple Alignment Size = 82, Localized to 996 out of 1014 contigs )
rnd-1_family-805	Unknown	RepeatScout Family Size = 82, Final Multiple Alignment Size = 82, Localized to 996 out of 1014 contigs )
rnd-1_family-806	Unknown	RepeatScout Family Size = 82, Final Multiple Alignment Size = 82, Localized to 996 out of 1014 contigs )
rnd-1_family-807	Unknown	RepeatScout Family Size = 82, Final Multiple Alignment Size = 82, Localized to 996 out of 1014 contigs )
rnd-1_family-803	LINE/I	RepeatScout Family Size = 83, Final Multiple Alignment Size = 82, Localized to 996 out of 1014 contigs )
rnd-1_family-812	Unknown	RepeatScout Family Size = 81, Final Multiple Alignment Size = 81, Localized to 996 out of 1014 contigs )
rnd-1_family-813	LINE/L2	RepeatScout Family Size = 81, Final Multiple Alignment Size = 81, Localized to 996 out of 1014 contigs )
rnd-1_family-814	Unknown	RepeatScout Family Size = 81, Final Multiple Alignment Size = 81, Localized to 996 out of 1014 contigs )
rnd-1_family-663	Unknown	RepeatScout Family Size = 108, Final Multiple Alignment Size = 81, Localized to 996 out of 1014 contigs )
rnd-1_family-810	Unknown	RepeatScout Family Size = 81, Final Multiple Alignment Size = 80, Localized to 996 out of 1014 contigs )
rnd-1_family-811	Unknown	RepeatScout Family Size = 81, Final Multiple Alignment Size = 80, Localized to 996 out of 1014 contigs )
rnd-1_family-817	Unknown	RepeatScout Family Size = 80, Final Multiple Alignment Size = 80, Localized to 996 out of 1014 contigs )
rnd-1_family-818	Unknown	RepeatScout Family Size = 80, Final Multiple Alignment Size = 80, Localized to 996 out of 1014 contigs )
rnd-1_family-819	LINE/L2	RepeatScout Family Size = 80, Final Multiple Alignment Size = 80, Localized to 996 out of 1014 contigs )
rnd-1_family-820	DNA/hAT-Ac	RepeatScout Family Size = 80, Final Multiple Alignment Size = 80, Localized to 996 out of 1014 contigs )
rnd-1_family-808	LINE/L2	RepeatScout Family Size = 82, Final Multiple Alignment Size = 80, Localized to 996 out of 1014 contigs )
rnd-1_family-599	Unknown	RepeatScout Family Size = 122, Final Multiple Alignment Size = 80, Localized to 996 out of 1014 contigs )
rnd-1_family-821	LINE/CR1	RepeatScout Family Size = 80, Final Multiple Alignment Size = 80, Localized to 996 out of 1014 contigs )
rnd-1_family-815	LINE/I	RepeatScout Family Size = 80, Final Multiple Alignment Size = 79, Localized to 996 out of 1014 contigs )
rnd-1_family-816	Unknown	RepeatScout Family Size = 80, Final Multiple Alignment Size = 79, Localized to 996 out of 1014 contigs )
rnd-1_family-827	Unknown	RepeatScout Family Size = 79, Final Multiple Alignment Size = 79, Localized to 996 out of 1014 contigs )
rnd-1_family-828	Unknown	RepeatScout Family Size = 79, Final Multiple Alignment Size = 79, Localized to 996 out of 1014 contigs )
rnd-1_family-829	Unknown	RepeatScout Family Size = 78, Final Multiple Alignment Size = 78, Localized to 996 out of 1014 contigs )
rnd-1_family-824	LINE/I	RepeatScout Family Size = 79, Final Multiple Alignment Size = 78, Localized to 996 out of 1014 contigs )
rnd-1_family-831	Unknown	RepeatScout Family Size = 78, Final Multiple Alignment Size = 78, Localized to 996 out of 1014 contigs )
rnd-1_family-832	Unknown	RepeatScout Family Size = 78, Final Multiple Alignment Size = 78, Localized to 996 out of 1014 contigs )
rnd-1_family-833	Unknown	RepeatScout Family Size = 78, Final Multiple Alignment Size = 78, Localized to 996 out of 1014 contigs )
rnd-1_family-825	LINE/I	RepeatScout Family Size = 79, Final Multiple Alignment Size = 78, Localized to 996 out of 1014 contigs )
rnd-1_family-826	LINE/RTE-BovB	RepeatScout Family Size = 79, Final Multiple Alignment Size = 78, Localized to 996 out of 1014 contigs )
rnd-1_family-834	Unknown	RepeatScout Family Size = 78, Final Multiple Alignment Size = 78, Localized to 996 out of 1014 contigs )
rnd-1_family-809	LINE/Penelope	RepeatScout Family Size = 82, Final Multiple Alignment Size = 78, Localized to 996 out of 1014 contigs )
rnd-1_family-835	Unknown	RepeatScout Family Size = 77, Final Multiple Alignment Size = 77, Localized to 996 out of 1014 contigs )
rnd-1_family-830	Unknown	RepeatScout Family Size = 78, Final Multiple Alignment Size = 77, Localized to 996 out of 1014 contigs )
rnd-1_family-836	Unknown	RepeatScout Family Size = 77, Final Multiple Alignment Size = 77, Localized to 996 out of 1014 contigs )
rnd-1_family-837	Unknown	RepeatScout Family Size = 77, Final Multiple Alignment Size = 77, Localized to 996 out of 1014 contigs )
rnd-1_family-838	Unknown	RepeatScout Family Size = 77, Final Multiple Alignment Size = 77, Localized to 996 out of 1014 contigs )
rnd-1_family-839	Unknown	RepeatScout Family Size = 77, Final Multiple Alignment Size = 77, Localized to 996 out of 1014 contigs )
rnd-1_family-840	Unknown	RepeatScout Family Size = 77, Final Multiple Alignment Size = 77, Localized to 996 out of 1014 contigs )
rnd-1_family-841	Unknown	RepeatScout Family Size = 77, Final Multiple Alignment Size = 77, Localized to 996 out of 1014 contigs )
rnd-1_family-842	Unknown	RepeatScout Family Size = 77, Final Multiple Alignment Size = 77, Localized to 996 out of 1014 contigs )
rnd-1_family-843	Satellite	RepeatScout Family Size = 77, Final Multiple Alignment Size = 77, Localized to 996 out of 1014 contigs )
rnd-1_family-351	LINE/I	RepeatScout Family Size = 213, Final Multiple Alignment Size = 77, Localized to 996 out of 1014 contigs )
rnd-1_family-844	Unknown	RepeatScout Family Size = 77, Final Multiple Alignment Size = 77, Localized to 996 out of 1014 contigs )
rnd-1_family-845	Unknown	RepeatScout Family Size = 76, Final Multiple Alignment Size = 76, Localized to 996 out of 1014 contigs )
rnd-1_family-846	Unknown	RepeatScout Family Size = 76, Final Multiple Alignment Size = 76, Localized to 996 out of 1014 contigs )
rnd-1_family-847	Unknown	RepeatScout Family Size = 76, Final Multiple Alignment Size = 76, Localized to 996 out of 1014 contigs )
rnd-1_family-848	Unknown	RepeatScout Family Size = 76, Final Multiple Alignment Size = 76, Localized to 996 out of 1014 contigs )
rnd-1_family-850	Unknown	RepeatScout Family Size = 76, Final Multiple Alignment Size = 76, Localized to 996 out of 1014 contigs )
rnd-1_family-607	Unknown	RepeatScout Family Size = 120, Final Multiple Alignment Size = 76, Localized to 996 out of 1014 contigs )
rnd-1_family-855	Unknown	RepeatScout Family Size = 76, Final Multiple Alignment Size = 76, Localized to 996 out of 1014 contigs )
rnd-1_family-856	Unknown	RepeatScout Family Size = 75, Final Multiple Alignment Size = 75, Localized to 996 out of 1014 contigs )
rnd-1_family-857	Unknown	RepeatScout Family Size = 75, Final Multiple Alignment Size = 75, Localized to 996 out of 1014 contigs )
rnd-1_family-859	Unknown	RepeatScout Family Size = 75, Final Multiple Alignment Size = 75, Localized to 996 out of 1014 contigs )
rnd-1_family-860	Unknown	RepeatScout Family Size = 75, Final Multiple Alignment Size = 75, Localized to 996 out of 1014 contigs )
rnd-1_family-861	Unknown	RepeatScout Family Size = 75, Final Multiple Alignment Size = 75, Localized to 996 out of 1014 contigs )
rnd-1_family-862	Unknown	RepeatScout Family Size = 75, Final Multiple Alignment Size = 75, Localized to 996 out of 1014 contigs )
rnd-1_family-864	Unknown	RepeatScout Family Size = 74, Final Multiple Alignment Size = 74, Localized to 996 out of 1014 contigs )
rnd-1_family-823	DNA/hAT-Ac	RepeatScout Family Size = 79, Final Multiple Alignment Size = 74, Localized to 996 out of 1014 contigs )
rnd-1_family-865	Unknown	RepeatScout Family Size = 74, Final Multiple Alignment Size = 74, Localized to 996 out of 1014 contigs )
rnd-1_family-858	Unknown	RepeatScout Family Size = 75, Final Multiple Alignment Size = 74, Localized to 996 out of 1014 contigs )
rnd-1_family-863	Unknown	RepeatScout Family Size = 75, Final Multiple Alignment Size = 74, Localized to 996 out of 1014 contigs )
rnd-1_family-822	Simple_repeat	RepeatScout Family Size = 79, Final Multiple Alignment Size = 73, Localized to 996 out of 1014 contigs )
rnd-1_family-866	Unknown	RepeatScout Family Size = 73, Final Multiple Alignment Size = 73, Localized to 996 out of 1014 contigs )
rnd-1_family-849	Unknown	RepeatScout Family Size = 76, Final Multiple Alignment Size = 73, Localized to 996 out of 1014 contigs )
rnd-1_family-868	LINE/I	RepeatScout Family Size = 73, Final Multiple Alignment Size = 73, Localized to 996 out of 1014 contigs )
rnd-1_family-869	Unknown	RepeatScout Family Size = 73, Final Multiple Alignment Size = 73, Localized to 996 out of 1014 contigs )
rnd-1_family-870	Unknown	RepeatScout Family Size = 73, Final Multiple Alignment Size = 73, Localized to 996 out of 1014 contigs )
rnd-1_family-871	Unknown	RepeatScout Family Size = 73, Final Multiple Alignment Size = 73, Localized to 996 out of 1014 contigs )
rnd-1_family-872	Unknown	RepeatScout Family Size = 73, Final Multiple Alignment Size = 73, Localized to 996 out of 1014 contigs )
rnd-1_family-873	LINE/Penelope	RepeatScout Family Size = 73, Final Multiple Alignment Size = 73, Localized to 996 out of 1014 contigs )
rnd-1_family-874	RC/Helitron	RepeatScout Family Size = 73, Final Multiple Alignment Size = 73, Localized to 996 out of 1014 contigs )
rnd-1_family-875	Unknown	RepeatScout Family Size = 73, Final Multiple Alignment Size = 73, Localized to 996 out of 1014 contigs )
rnd-1_family-451	LINE/Penelope	RepeatScout Family Size = 168, Final Multiple Alignment Size = 73, Localized to 996 out of 1014 contigs )
rnd-1_family-876	Unknown	RepeatScout Family Size = 72, Final Multiple Alignment Size = 72, Localized to 996 out of 1014 contigs )
rnd-1_family-877	Unknown	RepeatScout Family Size = 72, Final Multiple Alignment Size = 72, Localized to 996 out of 1014 contigs )
rnd-1_family-878	Unknown	RepeatScout Family Size = 72, Final Multiple Alignment Size = 72, Localized to 996 out of 1014 contigs )
rnd-1_family-867	Unknown	RepeatScout Family Size = 73, Final Multiple Alignment Size = 72, Localized to 996 out of 1014 contigs )
rnd-1_family-879	Unknown	RepeatScout Family Size = 72, Final Multiple Alignment Size = 72, Localized to 996 out of 1014 contigs )
rnd-1_family-851	Unknown	RepeatScout Family Size = 76, Final Multiple Alignment Size = 72, Localized to 996 out of 1014 contigs )
rnd-1_family-882	Unknown	RepeatScout Family Size = 72, Final Multiple Alignment Size = 72, Localized to 996 out of 1014 contigs )
rnd-1_family-883	Unknown	RepeatScout Family Size = 72, Final Multiple Alignment Size = 72, Localized to 996 out of 1014 contigs )
rnd-1_family-886	Unknown	RepeatScout Family Size = 71, Final Multiple Alignment Size = 71, Localized to 996 out of 1014 contigs )
rnd-1_family-888	Unknown	RepeatScout Family Size = 71, Final Multiple Alignment Size = 71, Localized to 996 out of 1014 contigs )
rnd-1_family-889	Unknown	RepeatScout Family Size = 71, Final Multiple Alignment Size = 71, Localized to 996 out of 1014 contigs )
rnd-1_family-880	Unknown	RepeatScout Family Size = 72, Final Multiple Alignment Size = 71, Localized to 996 out of 1014 contigs )
rnd-1_family-881	LINE/I	RepeatScout Family Size = 72, Final Multiple Alignment Size = 71, Localized to 996 out of 1014 contigs )
rnd-1_family-892	Unknown	RepeatScout Family Size = 71, Final Multiple Alignment Size = 71, Localized to 996 out of 1014 contigs )
rnd-1_family-894	Unknown	RepeatScout Family Size = 71, Final Multiple Alignment Size = 71, Localized to 996 out of 1014 contigs )
rnd-1_family-854	LINE/L2	RepeatScout Family Size = 76, Final Multiple Alignment Size = 71, Localized to 996 out of 1014 contigs )
rnd-1_family-896	Unknown	RepeatScout Family Size = 71, Final Multiple Alignment Size = 71, Localized to 996 out of 1014 contigs )
rnd-1_family-897	LINE/I	RepeatScout Family Size = 70, Final Multiple Alignment Size = 70, Localized to 996 out of 1014 contigs )
rnd-1_family-543	Unknown	RepeatScout Family Size = 137, Final Multiple Alignment Size = 70, Localized to 996 out of 1014 contigs )
rnd-1_family-898	LINE/L1-Tx1	RepeatScout Family Size = 70, Final Multiple Alignment Size = 70, Localized to 996 out of 1014 contigs )
rnd-1_family-900	LTR/Copia	RepeatScout Family Size = 70, Final Multiple Alignment Size = 70, Localized to 996 out of 1014 contigs )
rnd-1_family-901	Unknown	RepeatScout Family Size = 70, Final Multiple Alignment Size = 70, Localized to 996 out of 1014 contigs )
rnd-1_family-902	Unknown	RepeatScout Family Size = 70, Final Multiple Alignment Size = 70, Localized to 996 out of 1014 contigs )
rnd-1_family-903	Simple_repeat	RepeatScout Family Size = 70, Final Multiple Alignment Size = 70, Localized to 996 out of 1014 contigs )
rnd-1_family-891	tRNA	RepeatScout Family Size = 71, Final Multiple Alignment Size = 70, Localized to 996 out of 1014 contigs )
rnd-1_family-852	Unknown	RepeatScout Family Size = 76, Final Multiple Alignment Size = 70, Localized to 996 out of 1014 contigs )
rnd-1_family-853	Unknown	RepeatScout Family Size = 76, Final Multiple Alignment Size = 70, Localized to 996 out of 1014 contigs )
rnd-1_family-906	LTR/Gypsy	RepeatScout Family Size = 70, Final Multiple Alignment Size = 70, Localized to 996 out of 1014 contigs )
rnd-1_family-895	Unknown	RepeatScout Family Size = 71, Final Multiple Alignment Size = 70, Localized to 996 out of 1014 contigs )
rnd-1_family-907	Unknown	RepeatScout Family Size = 70, Final Multiple Alignment Size = 70, Localized to 996 out of 1014 contigs )
rnd-1_family-908	Unknown	RepeatScout Family Size = 70, Final Multiple Alignment Size = 70, Localized to 996 out of 1014 contigs )
rnd-1_family-884	Unknown	RepeatScout Family Size = 71, Final Multiple Alignment Size = 69, Localized to 996 out of 1014 contigs )
rnd-1_family-909	LTR/Gypsy	RepeatScout Family Size = 69, Final Multiple Alignment Size = 69, Localized to 996 out of 1014 contigs )
rnd-1_family-910	Unknown	RepeatScout Family Size = 69, Final Multiple Alignment Size = 69, Localized to 996 out of 1014 contigs )
rnd-1_family-899	LINE/I	RepeatScout Family Size = 70, Final Multiple Alignment Size = 69, Localized to 996 out of 1014 contigs )
rnd-1_family-914	Unknown	RepeatScout Family Size = 69, Final Multiple Alignment Size = 69, Localized to 996 out of 1014 contigs )
rnd-1_family-916	LINE/L2	RepeatScout Family Size = 69, Final Multiple Alignment Size = 69, Localized to 996 out of 1014 contigs )
rnd-1_family-917	Unknown	RepeatScout Family Size = 69, Final Multiple Alignment Size = 69, Localized to 996 out of 1014 contigs )
rnd-1_family-918	Unknown	RepeatScout Family Size = 69, Final Multiple Alignment Size = 69, Localized to 996 out of 1014 contigs )
rnd-1_family-920	Unknown	RepeatScout Family Size = 69, Final Multiple Alignment Size = 69, Localized to 996 out of 1014 contigs )
rnd-1_family-921	Unknown	RepeatScout Family Size = 69, Final Multiple Alignment Size = 69, Localized to 996 out of 1014 contigs )
rnd-1_family-922	Unknown	RepeatScout Family Size = 69, Final Multiple Alignment Size = 69, Localized to 996 out of 1014 contigs )
rnd-1_family-924	Unknown	RepeatScout Family Size = 68, Final Multiple Alignment Size = 68, Localized to 996 out of 1014 contigs )
rnd-1_family-911	LTR/Gypsy	RepeatScout Family Size = 69, Final Multiple Alignment Size = 68, Localized to 996 out of 1014 contigs )
rnd-1_family-925	Unknown	RepeatScout Family Size = 68, Final Multiple Alignment Size = 68, Localized to 996 out of 1014 contigs )
rnd-1_family-887	Unknown	RepeatScout Family Size = 71, Final Multiple Alignment Size = 68, Localized to 996 out of 1014 contigs )
rnd-1_family-890	LINE/L2	RepeatScout Family Size = 71, Final Multiple Alignment Size = 68, Localized to 996 out of 1014 contigs )
rnd-1_family-926	DNA/PIF-Harbinger	RepeatScout Family Size = 68, Final Multiple Alignment Size = 68, Localized to 996 out of 1014 contigs )
rnd-1_family-927	Unknown	RepeatScout Family Size = 68, Final Multiple Alignment Size = 68, Localized to 996 out of 1014 contigs )
rnd-1_family-928	Unknown	RepeatScout Family Size = 68, Final Multiple Alignment Size = 68, Localized to 996 out of 1014 contigs )
rnd-1_family-930	LINE/I	RepeatScout Family Size = 68, Final Multiple Alignment Size = 68, Localized to 996 out of 1014 contigs )
rnd-1_family-931	Unknown	RepeatScout Family Size = 68, Final Multiple Alignment Size = 68, Localized to 996 out of 1014 contigs )
rnd-1_family-933	Unknown	RepeatScout Family Size = 68, Final Multiple Alignment Size = 68, Localized to 996 out of 1014 contigs )
rnd-1_family-923	Unknown	RepeatScout Family Size = 69, Final Multiple Alignment Size = 68, Localized to 996 out of 1014 contigs )
rnd-1_family-934	Unknown	RepeatScout Family Size = 67, Final Multiple Alignment Size = 67, Localized to 996 out of 1014 contigs )
rnd-1_family-912	Unknown	RepeatScout Family Size = 69, Final Multiple Alignment Size = 67, Localized to 996 out of 1014 contigs )
rnd-1_family-936	Unknown	RepeatScout Family Size = 67, Final Multiple Alignment Size = 67, Localized to 996 out of 1014 contigs )
rnd-1_family-937	Unknown	RepeatScout Family Size = 67, Final Multiple Alignment Size = 67, Localized to 996 out of 1014 contigs )
rnd-1_family-938	Unknown	RepeatScout Family Size = 67, Final Multiple Alignment Size = 67, Localized to 996 out of 1014 contigs )
rnd-1_family-941	DNA/Academ-1	RepeatScout Family Size = 67, Final Multiple Alignment Size = 67, Localized to 996 out of 1014 contigs )
rnd-1_family-942	Unknown	RepeatScout Family Size = 67, Final Multiple Alignment Size = 67, Localized to 996 out of 1014 contigs )
rnd-1_family-943	Unknown	RepeatScout Family Size = 67, Final Multiple Alignment Size = 67, Localized to 996 out of 1014 contigs )
rnd-1_family-944	Unknown	RepeatScout Family Size = 67, Final Multiple Alignment Size = 67, Localized to 996 out of 1014 contigs )
rnd-1_family-904	Unknown	RepeatScout Family Size = 70, Final Multiple Alignment Size = 67, Localized to 996 out of 1014 contigs )
rnd-1_family-946	LINE/Penelope	RepeatScout Family Size = 67, Final Multiple Alignment Size = 67, Localized to 996 out of 1014 contigs )
rnd-1_family-947	DNA/MULE-MuDR	RepeatScout Family Size = 67, Final Multiple Alignment Size = 67, Localized to 996 out of 1014 contigs )
rnd-1_family-919	Unknown	RepeatScout Family Size = 69, Final Multiple Alignment Size = 67, Localized to 996 out of 1014 contigs )
rnd-1_family-893	Unknown	RepeatScout Family Size = 71, Final Multiple Alignment Size = 67, Localized to 996 out of 1014 contigs )
rnd-1_family-948	Satellite	RepeatScout Family Size = 67, Final Multiple Alignment Size = 67, Localized to 996 out of 1014 contigs )
rnd-1_family-932	Unknown	RepeatScout Family Size = 68, Final Multiple Alignment Size = 67, Localized to 996 out of 1014 contigs )
rnd-1_family-949	Unknown	RepeatScout Family Size = 66, Final Multiple Alignment Size = 66, Localized to 996 out of 1014 contigs )
rnd-1_family-950	Unknown	RepeatScout Family Size = 66, Final Multiple Alignment Size = 66, Localized to 996 out of 1014 contigs )
rnd-1_family-951	Unknown	RepeatScout Family Size = 66, Final Multiple Alignment Size = 66, Localized to 996 out of 1014 contigs )
rnd-1_family-952	LTR/Copia	RepeatScout Family Size = 66, Final Multiple Alignment Size = 66, Localized to 996 out of 1014 contigs )
rnd-1_family-940	LTR/Gypsy	RepeatScout Family Size = 67, Final Multiple Alignment Size = 66, Localized to 996 out of 1014 contigs )
rnd-1_family-955	Unknown	RepeatScout Family Size = 66, Final Multiple Alignment Size = 66, Localized to 996 out of 1014 contigs )
rnd-1_family-905	Unknown	RepeatScout Family Size = 70, Final Multiple Alignment Size = 66, Localized to 996 out of 1014 contigs )
rnd-1_family-957	Unknown	RepeatScout Family Size = 66, Final Multiple Alignment Size = 66, Localized to 996 out of 1014 contigs )
rnd-1_family-958	Unknown	RepeatScout Family Size = 66, Final Multiple Alignment Size = 66, Localized to 996 out of 1014 contigs )
rnd-1_family-953	Unknown	RepeatScout Family Size = 66, Final Multiple Alignment Size = 65, Localized to 996 out of 1014 contigs )
rnd-1_family-959	Unknown	RepeatScout Family Size = 65, Final Multiple Alignment Size = 65, Localized to 996 out of 1014 contigs )
rnd-1_family-960	Unknown	RepeatScout Family Size = 65, Final Multiple Alignment Size = 65, Localized to 996 out of 1014 contigs )
rnd-1_family-963	LINE/I	RepeatScout Family Size = 65, Final Multiple Alignment Size = 65, Localized to 996 out of 1014 contigs )
rnd-1_family-965	DNA/P	RepeatScout Family Size = 64, Final Multiple Alignment Size = 64, Localized to 996 out of 1014 contigs )
rnd-1_family-966	Unknown	RepeatScout Family Size = 64, Final Multiple Alignment Size = 64, Localized to 996 out of 1014 contigs )
rnd-1_family-967	DNA/P	RepeatScout Family Size = 64, Final Multiple Alignment Size = 64, Localized to 996 out of 1014 contigs )
rnd-1_family-968	Unknown	RepeatScout Family Size = 64, Final Multiple Alignment Size = 64, Localized to 996 out of 1014 contigs )
rnd-1_family-969	Unknown	RepeatScout Family Size = 64, Final Multiple Alignment Size = 64, Localized to 996 out of 1014 contigs )
rnd-1_family-970	Unknown	RepeatScout Family Size = 64, Final Multiple Alignment Size = 64, Localized to 996 out of 1014 contigs )
rnd-1_family-971	Unknown	RepeatScout Family Size = 64, Final Multiple Alignment Size = 64, Localized to 996 out of 1014 contigs )
rnd-1_family-972	Unknown	RepeatScout Family Size = 64, Final Multiple Alignment Size = 64, Localized to 996 out of 1014 contigs )
rnd-1_family-973	Unknown	RepeatScout Family Size = 64, Final Multiple Alignment Size = 64, Localized to 996 out of 1014 contigs )
rnd-1_family-974	Unknown	RepeatScout Family Size = 64, Final Multiple Alignment Size = 64, Localized to 996 out of 1014 contigs )
rnd-1_family-975	Unknown	RepeatScout Family Size = 64, Final Multiple Alignment Size = 64, Localized to 996 out of 1014 contigs )
rnd-1_family-945	Unknown	RepeatScout Family Size = 67, Final Multiple Alignment Size = 64, Localized to 996 out of 1014 contigs )
rnd-1_family-977	DNA/hAT-Tip100	RepeatScout Family Size = 64, Final Multiple Alignment Size = 64, Localized to 996 out of 1014 contigs )
rnd-1_family-962	Unknown	RepeatScout Family Size = 65, Final Multiple Alignment Size = 64, Localized to 996 out of 1014 contigs )
rnd-1_family-964	Unknown	RepeatScout Family Size = 64, Final Multiple Alignment Size = 63, Localized to 996 out of 1014 contigs )
rnd-1_family-935	LINE/L1-Tx1	RepeatScout Family Size = 67, Final Multiple Alignment Size = 63, Localized to 996 out of 1014 contigs )
rnd-1_family-978	Unknown	RepeatScout Family Size = 63, Final Multiple Alignment Size = 63, Localized to 996 out of 1014 contigs )
rnd-1_family-954	Unknown	RepeatScout Family Size = 66, Final Multiple Alignment Size = 63, Localized to 996 out of 1014 contigs )
rnd-1_family-979	Unknown	RepeatScout Family Size = 63, Final Multiple Alignment Size = 63, Localized to 996 out of 1014 contigs )
rnd-1_family-982	Unknown	RepeatScout Family Size = 63, Final Multiple Alignment Size = 63, Localized to 996 out of 1014 contigs )
rnd-1_family-915	Unknown	RepeatScout Family Size = 69, Final Multiple Alignment Size = 63, Localized to 996 out of 1014 contigs )
rnd-1_family-984	Unknown	RepeatScout Family Size = 63, Final Multiple Alignment Size = 63, Localized to 996 out of 1014 contigs )
rnd-1_family-976	LINE/Penelope	RepeatScout Family Size = 64, Final Multiple Alignment Size = 63, Localized to 996 out of 1014 contigs )
rnd-1_family-985	Unknown	RepeatScout Family Size = 63, Final Multiple Alignment Size = 63, Localized to 996 out of 1014 contigs )
rnd-1_family-986	Unknown	RepeatScout Family Size = 63, Final Multiple Alignment Size = 63, Localized to 996 out of 1014 contigs )
rnd-1_family-987	Unknown	RepeatScout Family Size = 63, Final Multiple Alignment Size = 63, Localized to 996 out of 1014 contigs )
rnd-1_family-989	Unknown	RepeatScout Family Size = 62, Final Multiple Alignment Size = 62, Localized to 996 out of 1014 contigs )
rnd-1_family-991	Unknown	RepeatScout Family Size = 62, Final Multiple Alignment Size = 62, Localized to 996 out of 1014 contigs )
rnd-1_family-992	Unknown	RepeatScout Family Size = 62, Final Multiple Alignment Size = 62, Localized to 996 out of 1014 contigs )
rnd-1_family-993	Unknown	RepeatScout Family Size = 62, Final Multiple Alignment Size = 62, Localized to 996 out of 1014 contigs )
rnd-1_family-939	DNA/Sola-2	RepeatScout Family Size = 67, Final Multiple Alignment Size = 62, Localized to 996 out of 1014 contigs )
rnd-1_family-983	Unknown	RepeatScout Family Size = 63, Final Multiple Alignment Size = 62, Localized to 996 out of 1014 contigs )
rnd-1_family-994	DNA/PIF-ISL2EU	RepeatScout Family Size = 62, Final Multiple Alignment Size = 62, Localized to 996 out of 1014 contigs )
rnd-1_family-996	Unknown	RepeatScout Family Size = 62, Final Multiple Alignment Size = 62, Localized to 996 out of 1014 contigs )
rnd-1_family-997	Unknown	RepeatScout Family Size = 62, Final Multiple Alignment Size = 62, Localized to 996 out of 1014 contigs )
rnd-1_family-998	Unknown	RepeatScout Family Size = 62, Final Multiple Alignment Size = 62, Localized to 996 out of 1014 contigs )
rnd-1_family-961	Unknown	RepeatScout Family Size = 65, Final Multiple Alignment Size = 62, Localized to 996 out of 1014 contigs )
rnd-1_family-1000	Unknown	RepeatScout Family Size = 62, Final Multiple Alignment Size = 62, Localized to 996 out of 1014 contigs )
rnd-1_family-988	Unknown	RepeatScout Family Size = 63, Final Multiple Alignment Size = 62, Localized to 996 out of 1014 contigs )
rnd-1_family-990	Unknown	RepeatScout Family Size = 62, Final Multiple Alignment Size = 61, Localized to 996 out of 1014 contigs )
rnd-1_family-1001	Unknown	RepeatScout Family Size = 61, Final Multiple Alignment Size = 61, Localized to 996 out of 1014 contigs )
rnd-1_family-1002	Unknown	RepeatScout Family Size = 61, Final Multiple Alignment Size = 61, Localized to 996 out of 1014 contigs )
rnd-1_family-1004	Unknown	RepeatScout Family Size = 61, Final Multiple Alignment Size = 61, Localized to 996 out of 1014 contigs )
rnd-1_family-913	Unknown	RepeatScout Family Size = 69, Final Multiple Alignment Size = 61, Localized to 996 out of 1014 contigs )
rnd-1_family-1006	Unknown	RepeatScout Family Size = 61, Final Multiple Alignment Size = 61, Localized to 996 out of 1014 contigs )
rnd-1_family-1007	Unknown	RepeatScout Family Size = 61, Final Multiple Alignment Size = 61, Localized to 996 out of 1014 contigs )
rnd-1_family-980	Unknown	RepeatScout Family Size = 63, Final Multiple Alignment Size = 61, Localized to 996 out of 1014 contigs )
rnd-1_family-981	LINE/L2	RepeatScout Family Size = 63, Final Multiple Alignment Size = 61, Localized to 996 out of 1014 contigs )
rnd-1_family-995	DNA/hAT-Ac	RepeatScout Family Size = 62, Final Multiple Alignment Size = 61, Localized to 996 out of 1014 contigs )
rnd-1_family-1008	Unknown	RepeatScout Family Size = 61, Final Multiple Alignment Size = 61, Localized to 996 out of 1014 contigs )
rnd-1_family-1010	Unknown	RepeatScout Family Size = 61, Final Multiple Alignment Size = 61, Localized to 996 out of 1014 contigs )
rnd-1_family-802	LTR/Copia	RepeatScout Family Size = 83, Final Multiple Alignment Size = 61, Localized to 996 out of 1014 contigs )
rnd-1_family-1011	DNA/hAT-Charlie	RepeatScout Family Size = 61, Final Multiple Alignment Size = 61, Localized to 996 out of 1014 contigs )
rnd-1_family-1012	Unknown	RepeatScout Family Size = 61, Final Multiple Alignment Size = 61, Localized to 996 out of 1014 contigs )
rnd-1_family-999	LINE/CR1	RepeatScout Family Size = 62, Final Multiple Alignment Size = 61, Localized to 996 out of 1014 contigs )
rnd-1_family-1013	Unknown	RepeatScout Family Size = 61, Final Multiple Alignment Size = 61, Localized to 996 out of 1014 contigs )
rnd-1_family-1014	Unknown	RepeatScout Family Size = 60, Final Multiple Alignment Size = 60, Localized to 996 out of 1014 contigs )
rnd-1_family-1015	Unknown	RepeatScout Family Size = 60, Final Multiple Alignment Size = 60, Localized to 996 out of 1014 contigs )
rnd-1_family-1016	Unknown	RepeatScout Family Size = 60, Final Multiple Alignment Size = 60, Localized to 996 out of 1014 contigs )
rnd-1_family-1017	Unknown	RepeatScout Family Size = 60, Final Multiple Alignment Size = 60, Localized to 996 out of 1014 contigs )
rnd-1_family-1003	Unknown	RepeatScout Family Size = 61, Final Multiple Alignment Size = 60, Localized to 996 out of 1014 contigs )
rnd-1_family-1005	Unknown	RepeatScout Family Size = 61, Final Multiple Alignment Size = 60, Localized to 996 out of 1014 contigs )
rnd-1_family-1019	Unknown	RepeatScout Family Size = 60, Final Multiple Alignment Size = 60, Localized to 996 out of 1014 contigs )
rnd-1_family-1009	Unknown	RepeatScout Family Size = 61, Final Multiple Alignment Size = 60, Localized to 996 out of 1014 contigs )
rnd-1_family-1020	Unknown	RepeatScout Family Size = 60, Final Multiple Alignment Size = 60, Localized to 996 out of 1014 contigs )
rnd-1_family-1021	Unknown	RepeatScout Family Size = 60, Final Multiple Alignment Size = 60, Localized to 996 out of 1014 contigs )
rnd-1_family-1022	Unknown	RepeatScout Family Size = 60, Final Multiple Alignment Size = 60, Localized to 996 out of 1014 contigs )
rnd-1_family-885	Unknown	RepeatScout Family Size = 71, Final Multiple Alignment Size = 59, Localized to 996 out of 1014 contigs )
rnd-1_family-1023	Unknown	RepeatScout Family Size = 59, Final Multiple Alignment Size = 59, Localized to 996 out of 1014 contigs )
rnd-1_family-1024	Unknown	RepeatScout Family Size = 59, Final Multiple Alignment Size = 59, Localized to 996 out of 1014 contigs )
rnd-1_family-1025	LTR/Copia	RepeatScout Family Size = 59, Final Multiple Alignment Size = 59, Localized to 996 out of 1014 contigs )
rnd-1_family-1026	LINE/Penelope	RepeatScout Family Size = 59, Final Multiple Alignment Size = 59, Localized to 996 out of 1014 contigs )
rnd-1_family-1027	Unknown	RepeatScout Family Size = 59, Final Multiple Alignment Size = 59, Localized to 996 out of 1014 contigs )
rnd-1_family-1028	Unknown	RepeatScout Family Size = 59, Final Multiple Alignment Size = 59, Localized to 996 out of 1014 contigs )
rnd-1_family-1029	Unknown	RepeatScout Family Size = 59, Final Multiple Alignment Size = 59, Localized to 996 out of 1014 contigs )
rnd-1_family-1018	Unknown	RepeatScout Family Size = 60, Final Multiple Alignment Size = 59, Localized to 996 out of 1014 contigs )
rnd-1_family-1031	Unknown	RepeatScout Family Size = 59, Final Multiple Alignment Size = 59, Localized to 996 out of 1014 contigs )
rnd-1_family-1032	Unknown	RepeatScout Family Size = 59, Final Multiple Alignment Size = 59, Localized to 996 out of 1014 contigs )
rnd-1_family-1033	Unknown	RepeatScout Family Size = 59, Final Multiple Alignment Size = 59, Localized to 996 out of 1014 contigs )
rnd-1_family-1034	Unknown	RepeatScout Family Size = 59, Final Multiple Alignment Size = 59, Localized to 996 out of 1014 contigs )
rnd-1_family-1035	Unknown	RepeatScout Family Size = 59, Final Multiple Alignment Size = 59, Localized to 996 out of 1014 contigs )
rnd-1_family-1036	Unknown	RepeatScout Family Size = 59, Final Multiple Alignment Size = 59, Localized to 996 out of 1014 contigs )
rnd-1_family-1038	Unknown	RepeatScout Family Size = 59, Final Multiple Alignment Size = 59, Localized to 996 out of 1014 contigs )
rnd-1_family-1039	Unknown	RepeatScout Family Size = 59, Final Multiple Alignment Size = 59, Localized to 996 out of 1014 contigs )
rnd-1_family-1040	Unknown	RepeatScout Family Size = 59, Final Multiple Alignment Size = 59, Localized to 996 out of 1014 contigs )
rnd-1_family-1042	Unknown	RepeatScout Family Size = 58, Final Multiple Alignment Size = 58, Localized to 996 out of 1014 contigs )
rnd-1_family-1044	DNA/hAT-Charlie	RepeatScout Family Size = 58, Final Multiple Alignment Size = 58, Localized to 996 out of 1014 contigs )
rnd-1_family-1045	Unknown	RepeatScout Family Size = 58, Final Multiple Alignment Size = 58, Localized to 996 out of 1014 contigs )
rnd-1_family-1046	Unknown	RepeatScout Family Size = 58, Final Multiple Alignment Size = 58, Localized to 996 out of 1014 contigs )
rnd-1_family-631	Unknown	RepeatScout Family Size = 115, Final Multiple Alignment Size = 58, Localized to 996 out of 1014 contigs )
rnd-1_family-1048	Unknown	RepeatScout Family Size = 58, Final Multiple Alignment Size = 58, Localized to 996 out of 1014 contigs )
rnd-1_family-1037	Unknown	RepeatScout Family Size = 59, Final Multiple Alignment Size = 58, Localized to 996 out of 1014 contigs )
rnd-1_family-1049	Unknown	RepeatScout Family Size = 58, Final Multiple Alignment Size = 58, Localized to 996 out of 1014 contigs )
rnd-1_family-1050	Unknown	RepeatScout Family Size = 58, Final Multiple Alignment Size = 58, Localized to 996 out of 1014 contigs )
rnd-1_family-1051	Unknown	RepeatScout Family Size = 58, Final Multiple Alignment Size = 58, Localized to 996 out of 1014 contigs )
rnd-1_family-1052	Unknown	RepeatScout Family Size = 57, Final Multiple Alignment Size = 57, Localized to 996 out of 1014 contigs )
rnd-1_family-1054	Unknown	RepeatScout Family Size = 57, Final Multiple Alignment Size = 57, Localized to 996 out of 1014 contigs )
rnd-1_family-1043	Unknown	RepeatScout Family Size = 58, Final Multiple Alignment Size = 57, Localized to 996 out of 1014 contigs )
rnd-1_family-1055	SINE/tRNA-Meta	RepeatScout Family Size = 57, Final Multiple Alignment Size = 57, Localized to 996 out of 1014 contigs )
rnd-1_family-1030	Unknown	RepeatScout Family Size = 59, Final Multiple Alignment Size = 57, Localized to 996 out of 1014 contigs )
rnd-1_family-1056	Unknown	RepeatScout Family Size = 57, Final Multiple Alignment Size = 57, Localized to 996 out of 1014 contigs )
rnd-1_family-1057	DNA	RepeatScout Family Size = 57, Final Multiple Alignment Size = 57, Localized to 996 out of 1014 contigs )
rnd-1_family-1059	Unknown	RepeatScout Family Size = 57, Final Multiple Alignment Size = 57, Localized to 996 out of 1014 contigs )
rnd-1_family-1047	Unknown	RepeatScout Family Size = 58, Final Multiple Alignment Size = 57, Localized to 996 out of 1014 contigs )
rnd-1_family-956	Unknown	RepeatScout Family Size = 66, Final Multiple Alignment Size = 57, Localized to 996 out of 1014 contigs )
rnd-1_family-1060	Unknown	RepeatScout Family Size = 57, Final Multiple Alignment Size = 57, Localized to 996 out of 1014 contigs )
rnd-1_family-1061	Unknown	RepeatScout Family Size = 57, Final Multiple Alignment Size = 57, Localized to 996 out of 1014 contigs )
rnd-1_family-1062	Unknown	RepeatScout Family Size = 56, Final Multiple Alignment Size = 56, Localized to 996 out of 1014 contigs )
rnd-1_family-1063	Unknown	RepeatScout Family Size = 56, Final Multiple Alignment Size = 56, Localized to 996 out of 1014 contigs )
rnd-1_family-1064	Unknown	RepeatScout Family Size = 56, Final Multiple Alignment Size = 56, Localized to 996 out of 1014 contigs )
rnd-1_family-1065	Unknown	RepeatScout Family Size = 56, Final Multiple Alignment Size = 56, Localized to 996 out of 1014 contigs )
rnd-1_family-1067	Unknown	RepeatScout Family Size = 56, Final Multiple Alignment Size = 56, Localized to 996 out of 1014 contigs )
rnd-1_family-1068	DNA/hAT-Ac	RepeatScout Family Size = 56, Final Multiple Alignment Size = 56, Localized to 996 out of 1014 contigs )
rnd-1_family-1069	Unknown	RepeatScout Family Size = 56, Final Multiple Alignment Size = 56, Localized to 996 out of 1014 contigs )
rnd-1_family-929	Unknown	RepeatScout Family Size = 68, Final Multiple Alignment Size = 56, Localized to 996 out of 1014 contigs )
rnd-1_family-1070	Unknown	RepeatScout Family Size = 56, Final Multiple Alignment Size = 56, Localized to 996 out of 1014 contigs )
rnd-1_family-1072	Unknown	RepeatScout Family Size = 56, Final Multiple Alignment Size = 56, Localized to 996 out of 1014 contigs )
rnd-1_family-1073	Unknown	RepeatScout Family Size = 56, Final Multiple Alignment Size = 56, Localized to 996 out of 1014 contigs )
rnd-1_family-1074	Unknown	RepeatScout Family Size = 55, Final Multiple Alignment Size = 55, Localized to 996 out of 1014 contigs )
rnd-1_family-1075	Unknown	RepeatScout Family Size = 55, Final Multiple Alignment Size = 55, Localized to 996 out of 1014 contigs )
rnd-1_family-1076	Unknown	RepeatScout Family Size = 55, Final Multiple Alignment Size = 55, Localized to 996 out of 1014 contigs )
rnd-1_family-1058	LINE/CR1	RepeatScout Family Size = 57, Final Multiple Alignment Size = 55, Localized to 996 out of 1014 contigs )
rnd-1_family-1080	Unknown	RepeatScout Family Size = 55, Final Multiple Alignment Size = 55, Localized to 996 out of 1014 contigs )
rnd-1_family-1081	Unknown	RepeatScout Family Size = 55, Final Multiple Alignment Size = 55, Localized to 996 out of 1014 contigs )
rnd-1_family-1082	Unknown	RepeatScout Family Size = 55, Final Multiple Alignment Size = 55, Localized to 996 out of 1014 contigs )
rnd-1_family-1083	Unknown	RepeatScout Family Size = 55, Final Multiple Alignment Size = 55, Localized to 996 out of 1014 contigs )
rnd-1_family-1084	Unknown	RepeatScout Family Size = 54, Final Multiple Alignment Size = 54, Localized to 996 out of 1014 contigs )
rnd-1_family-1085	Unknown	RepeatScout Family Size = 54, Final Multiple Alignment Size = 54, Localized to 996 out of 1014 contigs )
rnd-1_family-1041	Unknown	RepeatScout Family Size = 58, Final Multiple Alignment Size = 54, Localized to 996 out of 1014 contigs )
rnd-1_family-1086	Unknown	RepeatScout Family Size = 54, Final Multiple Alignment Size = 54, Localized to 996 out of 1014 contigs )
rnd-1_family-1087	Unknown	RepeatScout Family Size = 54, Final Multiple Alignment Size = 54, Localized to 996 out of 1014 contigs )
rnd-1_family-1089	Unknown	RepeatScout Family Size = 54, Final Multiple Alignment Size = 54, Localized to 996 out of 1014 contigs )
rnd-1_family-1090	Unknown	RepeatScout Family Size = 54, Final Multiple Alignment Size = 54, Localized to 996 out of 1014 contigs )
rnd-1_family-1091	Unknown	RepeatScout Family Size = 54, Final Multiple Alignment Size = 54, Localized to 996 out of 1014 contigs )
rnd-1_family-1092	LINE/L2	RepeatScout Family Size = 54, Final Multiple Alignment Size = 54, Localized to 996 out of 1014 contigs )
rnd-1_family-1093	Unknown	RepeatScout Family Size = 54, Final Multiple Alignment Size = 54, Localized to 996 out of 1014 contigs )
rnd-1_family-1094	Unknown	RepeatScout Family Size = 54, Final Multiple Alignment Size = 54, Localized to 996 out of 1014 contigs )
rnd-1_family-1079	Unknown	RepeatScout Family Size = 55, Final Multiple Alignment Size = 54, Localized to 996 out of 1014 contigs )
rnd-1_family-1095	Unknown	RepeatScout Family Size = 54, Final Multiple Alignment Size = 54, Localized to 996 out of 1014 contigs )
rnd-1_family-1096	Unknown	RepeatScout Family Size = 53, Final Multiple Alignment Size = 53, Localized to 996 out of 1014 contigs )
rnd-1_family-1097	Unknown	RepeatScout Family Size = 53, Final Multiple Alignment Size = 53, Localized to 996 out of 1014 contigs )
rnd-1_family-1098	LINE/L1	RepeatScout Family Size = 53, Final Multiple Alignment Size = 53, Localized to 996 out of 1014 contigs )
rnd-1_family-1099	Unknown	RepeatScout Family Size = 53, Final Multiple Alignment Size = 53, Localized to 996 out of 1014 contigs )
rnd-1_family-1088	Unknown	RepeatScout Family Size = 54, Final Multiple Alignment Size = 53, Localized to 996 out of 1014 contigs )
rnd-1_family-1100	Unknown	RepeatScout Family Size = 53, Final Multiple Alignment Size = 53, Localized to 996 out of 1014 contigs )
rnd-1_family-1077	Unknown	RepeatScout Family Size = 55, Final Multiple Alignment Size = 53, Localized to 996 out of 1014 contigs )
rnd-1_family-1078	DNA/Sola-2	RepeatScout Family Size = 55, Final Multiple Alignment Size = 53, Localized to 996 out of 1014 contigs )
rnd-1_family-1071	LTR/Gypsy	RepeatScout Family Size = 56, Final Multiple Alignment Size = 53, Localized to 996 out of 1014 contigs )
rnd-1_family-1104	Unknown	RepeatScout Family Size = 52, Final Multiple Alignment Size = 52, Localized to 996 out of 1014 contigs )
rnd-1_family-1105	LTR/Gypsy	RepeatScout Family Size = 52, Final Multiple Alignment Size = 52, Localized to 996 out of 1014 contigs )
rnd-1_family-1106	Unknown	RepeatScout Family Size = 52, Final Multiple Alignment Size = 52, Localized to 996 out of 1014 contigs )
rnd-1_family-1101	Unknown	RepeatScout Family Size = 53, Final Multiple Alignment Size = 52, Localized to 996 out of 1014 contigs )
rnd-1_family-1108	Unknown	RepeatScout Family Size = 52, Final Multiple Alignment Size = 52, Localized to 996 out of 1014 contigs )
rnd-1_family-1109	Unknown	RepeatScout Family Size = 52, Final Multiple Alignment Size = 52, Localized to 996 out of 1014 contigs )
rnd-1_family-1110	Unknown	RepeatScout Family Size = 52, Final Multiple Alignment Size = 52, Localized to 996 out of 1014 contigs )
rnd-1_family-1111	Unknown	RepeatScout Family Size = 52, Final Multiple Alignment Size = 52, Localized to 996 out of 1014 contigs )
rnd-1_family-1103	Unknown	RepeatScout Family Size = 53, Final Multiple Alignment Size = 52, Localized to 996 out of 1014 contigs )
rnd-1_family-1112	Unknown	RepeatScout Family Size = 52, Final Multiple Alignment Size = 52, Localized to 996 out of 1014 contigs )
rnd-1_family-1113	DNA/P	RepeatScout Family Size = 52, Final Multiple Alignment Size = 52, Localized to 996 out of 1014 contigs )
rnd-1_family-1114	Unknown	RepeatScout Family Size = 52, Final Multiple Alignment Size = 52, Localized to 996 out of 1014 contigs )
rnd-1_family-1115	LINE/Penelope	RepeatScout Family Size = 51, Final Multiple Alignment Size = 51, Localized to 996 out of 1014 contigs )
rnd-1_family-1117	Unknown	RepeatScout Family Size = 51, Final Multiple Alignment Size = 51, Localized to 996 out of 1014 contigs )
rnd-1_family-1107	LINE/Penelope	RepeatScout Family Size = 52, Final Multiple Alignment Size = 51, Localized to 996 out of 1014 contigs )
rnd-1_family-1119	Unknown	RepeatScout Family Size = 51, Final Multiple Alignment Size = 51, Localized to 996 out of 1014 contigs )
rnd-1_family-1120	Unknown	RepeatScout Family Size = 51, Final Multiple Alignment Size = 51, Localized to 996 out of 1014 contigs )
rnd-1_family-1121	Unknown	RepeatScout Family Size = 51, Final Multiple Alignment Size = 51, Localized to 996 out of 1014 contigs )
rnd-1_family-1122	Unknown	RepeatScout Family Size = 51, Final Multiple Alignment Size = 51, Localized to 996 out of 1014 contigs )
rnd-1_family-1123	Unknown	RepeatScout Family Size = 50, Final Multiple Alignment Size = 50, Localized to 996 out of 1014 contigs )
rnd-1_family-1124	DNA/hAT-Tag1	RepeatScout Family Size = 50, Final Multiple Alignment Size = 50, Localized to 996 out of 1014 contigs )
rnd-1_family-1125	Unknown	RepeatScout Family Size = 50, Final Multiple Alignment Size = 50, Localized to 996 out of 1014 contigs )
rnd-1_family-1126	Unknown	RepeatScout Family Size = 50, Final Multiple Alignment Size = 50, Localized to 996 out of 1014 contigs )
rnd-1_family-1127	Unknown	RepeatScout Family Size = 50, Final Multiple Alignment Size = 50, Localized to 996 out of 1014 contigs )
rnd-1_family-1118	Unknown	RepeatScout Family Size = 51, Final Multiple Alignment Size = 50, Localized to 996 out of 1014 contigs )
rnd-1_family-1128	Unknown	RepeatScout Family Size = 50, Final Multiple Alignment Size = 50, Localized to 996 out of 1014 contigs )
rnd-1_family-1129	Unknown	RepeatScout Family Size = 50, Final Multiple Alignment Size = 50, Localized to 996 out of 1014 contigs )
rnd-1_family-1130	Unknown	RepeatScout Family Size = 50, Final Multiple Alignment Size = 50, Localized to 996 out of 1014 contigs )
rnd-1_family-1132	Unknown	RepeatScout Family Size = 50, Final Multiple Alignment Size = 50, Localized to 996 out of 1014 contigs )
rnd-1_family-1133	Unknown	RepeatScout Family Size = 50, Final Multiple Alignment Size = 50, Localized to 996 out of 1014 contigs )
rnd-1_family-1135	Unknown	RepeatScout Family Size = 50, Final Multiple Alignment Size = 50, Localized to 996 out of 1014 contigs )
rnd-1_family-1136	Unknown	RepeatScout Family Size = 50, Final Multiple Alignment Size = 50, Localized to 996 out of 1014 contigs )
rnd-1_family-1137	LINE/CR1-Zenon	RepeatScout Family Size = 50, Final Multiple Alignment Size = 50, Localized to 996 out of 1014 contigs )
rnd-1_family-1138	DNA/MULE-MuDR	RepeatScout Family Size = 50, Final Multiple Alignment Size = 50, Localized to 996 out of 1014 contigs )
rnd-1_family-1139	Unknown	RepeatScout Family Size = 50, Final Multiple Alignment Size = 50, Localized to 996 out of 1014 contigs )
rnd-1_family-1140	Unknown	RepeatScout Family Size = 50, Final Multiple Alignment Size = 50, Localized to 996 out of 1014 contigs )
rnd-1_family-1141	DNA/PIF-ISL2EU	RepeatScout Family Size = 50, Final Multiple Alignment Size = 50, Localized to 996 out of 1014 contigs )
rnd-1_family-1142	Unknown	RepeatScout Family Size = 49, Final Multiple Alignment Size = 49, Localized to 996 out of 1014 contigs )
rnd-1_family-1143	Unknown	RepeatScout Family Size = 49, Final Multiple Alignment Size = 49, Localized to 996 out of 1014 contigs )
rnd-1_family-1144	LINE/I	RepeatScout Family Size = 49, Final Multiple Alignment Size = 49, Localized to 996 out of 1014 contigs )
rnd-1_family-1053	LINE/Penelope	RepeatScout Family Size = 57, Final Multiple Alignment Size = 49, Localized to 996 out of 1014 contigs )
rnd-1_family-1145	Unknown	RepeatScout Family Size = 49, Final Multiple Alignment Size = 49, Localized to 996 out of 1014 contigs )
rnd-1_family-1146	Unknown	RepeatScout Family Size = 49, Final Multiple Alignment Size = 49, Localized to 996 out of 1014 contigs )
rnd-1_family-1148	Unknown	RepeatScout Family Size = 49, Final Multiple Alignment Size = 49, Localized to 996 out of 1014 contigs )
rnd-1_family-1149	Unknown	RepeatScout Family Size = 49, Final Multiple Alignment Size = 49, Localized to 996 out of 1014 contigs )
rnd-1_family-1150	Unknown	RepeatScout Family Size = 49, Final Multiple Alignment Size = 49, Localized to 996 out of 1014 contigs )
rnd-1_family-1131	Unknown	RepeatScout Family Size = 50, Final Multiple Alignment Size = 49, Localized to 996 out of 1014 contigs )
rnd-1_family-1134	Unknown	RepeatScout Family Size = 50, Final Multiple Alignment Size = 49, Localized to 996 out of 1014 contigs )
rnd-1_family-1152	Unknown	RepeatScout Family Size = 49, Final Multiple Alignment Size = 49, Localized to 996 out of 1014 contigs )
rnd-1_family-1154	Unknown	RepeatScout Family Size = 49, Final Multiple Alignment Size = 49, Localized to 996 out of 1014 contigs )
rnd-1_family-1155	DNA/PIF-Harbinger	RepeatScout Family Size = 49, Final Multiple Alignment Size = 49, Localized to 996 out of 1014 contigs )
rnd-1_family-1156	Unknown	RepeatScout Family Size = 49, Final Multiple Alignment Size = 49, Localized to 996 out of 1014 contigs )
rnd-1_family-1159	Unknown	RepeatScout Family Size = 48, Final Multiple Alignment Size = 48, Localized to 996 out of 1014 contigs )
rnd-1_family-1160	Unknown	RepeatScout Family Size = 48, Final Multiple Alignment Size = 48, Localized to 996 out of 1014 contigs )
rnd-1_family-1161	Unknown	RepeatScout Family Size = 48, Final Multiple Alignment Size = 48, Localized to 996 out of 1014 contigs )
rnd-1_family-1162	Unknown	RepeatScout Family Size = 48, Final Multiple Alignment Size = 48, Localized to 996 out of 1014 contigs )
rnd-1_family-1163	LINE/Penelope	RepeatScout Family Size = 48, Final Multiple Alignment Size = 48, Localized to 996 out of 1014 contigs )
rnd-1_family-1164	Unknown	RepeatScout Family Size = 48, Final Multiple Alignment Size = 48, Localized to 996 out of 1014 contigs )
rnd-1_family-1165	Unknown	RepeatScout Family Size = 48, Final Multiple Alignment Size = 48, Localized to 996 out of 1014 contigs )
rnd-1_family-1066	Unknown	RepeatScout Family Size = 56, Final Multiple Alignment Size = 48, Localized to 996 out of 1014 contigs )
rnd-1_family-1166	Unknown	RepeatScout Family Size = 48, Final Multiple Alignment Size = 48, Localized to 996 out of 1014 contigs )
rnd-1_family-1167	Unknown	RepeatScout Family Size = 48, Final Multiple Alignment Size = 48, Localized to 996 out of 1014 contigs )
rnd-1_family-1153	Unknown	RepeatScout Family Size = 49, Final Multiple Alignment Size = 48, Localized to 996 out of 1014 contigs )
rnd-1_family-1168	Unknown	RepeatScout Family Size = 48, Final Multiple Alignment Size = 48, Localized to 996 out of 1014 contigs )
rnd-1_family-1169	Unknown	RepeatScout Family Size = 47, Final Multiple Alignment Size = 47, Localized to 996 out of 1014 contigs )
rnd-1_family-1157	LINE/L2	RepeatScout Family Size = 48, Final Multiple Alignment Size = 47, Localized to 996 out of 1014 contigs )
rnd-1_family-1158	Unknown	RepeatScout Family Size = 48, Final Multiple Alignment Size = 47, Localized to 996 out of 1014 contigs )
rnd-1_family-1170	Unknown	RepeatScout Family Size = 47, Final Multiple Alignment Size = 47, Localized to 996 out of 1014 contigs )
rnd-1_family-1171	Unknown	RepeatScout Family Size = 47, Final Multiple Alignment Size = 47, Localized to 996 out of 1014 contigs )
rnd-1_family-1172	Unknown	RepeatScout Family Size = 47, Final Multiple Alignment Size = 47, Localized to 996 out of 1014 contigs )
rnd-1_family-1176	DNA/hAT-Ac	RepeatScout Family Size = 47, Final Multiple Alignment Size = 47, Localized to 996 out of 1014 contigs )
rnd-1_family-1177	Unknown	RepeatScout Family Size = 47, Final Multiple Alignment Size = 47, Localized to 996 out of 1014 contigs )
rnd-1_family-1178	Unknown	RepeatScout Family Size = 47, Final Multiple Alignment Size = 47, Localized to 996 out of 1014 contigs )
rnd-1_family-1179	Unknown	RepeatScout Family Size = 47, Final Multiple Alignment Size = 47, Localized to 996 out of 1014 contigs )
rnd-1_family-1180	Unknown	RepeatScout Family Size = 47, Final Multiple Alignment Size = 47, Localized to 996 out of 1014 contigs )
rnd-1_family-1181	Unknown	RepeatScout Family Size = 47, Final Multiple Alignment Size = 47, Localized to 996 out of 1014 contigs )
rnd-1_family-1183	Unknown	RepeatScout Family Size = 47, Final Multiple Alignment Size = 47, Localized to 996 out of 1014 contigs )
rnd-1_family-1184	Unknown	RepeatScout Family Size = 46, Final Multiple Alignment Size = 46, Localized to 996 out of 1014 contigs )
rnd-1_family-1185	Unknown	RepeatScout Family Size = 46, Final Multiple Alignment Size = 46, Localized to 996 out of 1014 contigs )
rnd-1_family-1186	LINE/Penelope	RepeatScout Family Size = 46, Final Multiple Alignment Size = 46, Localized to 996 out of 1014 contigs )
rnd-1_family-1187	Unknown	RepeatScout Family Size = 46, Final Multiple Alignment Size = 46, Localized to 996 out of 1014 contigs )
rnd-1_family-1173	Unknown	RepeatScout Family Size = 47, Final Multiple Alignment Size = 46, Localized to 996 out of 1014 contigs )
rnd-1_family-1188	Unknown	RepeatScout Family Size = 46, Final Multiple Alignment Size = 46, Localized to 996 out of 1014 contigs )
rnd-1_family-1174	Unknown	RepeatScout Family Size = 47, Final Multiple Alignment Size = 46, Localized to 996 out of 1014 contigs )
rnd-1_family-1189	Unknown	RepeatScout Family Size = 46, Final Multiple Alignment Size = 46, Localized to 996 out of 1014 contigs )
rnd-1_family-1190	Unknown	RepeatScout Family Size = 46, Final Multiple Alignment Size = 46, Localized to 996 out of 1014 contigs )
rnd-1_family-1191	Unknown	RepeatScout Family Size = 46, Final Multiple Alignment Size = 46, Localized to 996 out of 1014 contigs )
rnd-1_family-1192	Unknown	RepeatScout Family Size = 46, Final Multiple Alignment Size = 46, Localized to 996 out of 1014 contigs )
rnd-1_family-1193	Unknown	RepeatScout Family Size = 46, Final Multiple Alignment Size = 46, Localized to 996 out of 1014 contigs )
rnd-1_family-1194	Unknown	RepeatScout Family Size = 46, Final Multiple Alignment Size = 46, Localized to 996 out of 1014 contigs )
rnd-1_family-1195	Unknown	RepeatScout Family Size = 46, Final Multiple Alignment Size = 46, Localized to 996 out of 1014 contigs )
rnd-1_family-1196	Unknown	RepeatScout Family Size = 46, Final Multiple Alignment Size = 46, Localized to 996 out of 1014 contigs )
rnd-1_family-1151	LINE/I	RepeatScout Family Size = 49, Final Multiple Alignment Size = 46, Localized to 996 out of 1014 contigs )
rnd-1_family-1197	Unknown	RepeatScout Family Size = 46, Final Multiple Alignment Size = 46, Localized to 996 out of 1014 contigs )
rnd-1_family-1198	Unknown	RepeatScout Family Size = 46, Final Multiple Alignment Size = 46, Localized to 996 out of 1014 contigs )
rnd-1_family-1199	Unknown	RepeatScout Family Size = 46, Final Multiple Alignment Size = 46, Localized to 996 out of 1014 contigs )
rnd-1_family-1200	Unknown	RepeatScout Family Size = 46, Final Multiple Alignment Size = 46, Localized to 996 out of 1014 contigs )
rnd-1_family-1202	Unknown	RepeatScout Family Size = 46, Final Multiple Alignment Size = 46, Localized to 996 out of 1014 contigs )
rnd-1_family-1203	Unknown	RepeatScout Family Size = 46, Final Multiple Alignment Size = 46, Localized to 996 out of 1014 contigs )
rnd-1_family-1204	Unknown	RepeatScout Family Size = 46, Final Multiple Alignment Size = 46, Localized to 996 out of 1014 contigs )
rnd-1_family-1205	Unknown	RepeatScout Family Size = 45, Final Multiple Alignment Size = 45, Localized to 996 out of 1014 contigs )
rnd-1_family-1206	Unknown	RepeatScout Family Size = 45, Final Multiple Alignment Size = 45, Localized to 996 out of 1014 contigs )
rnd-1_family-1207	DNA/PIF-Harbinger	RepeatScout Family Size = 45, Final Multiple Alignment Size = 45, Localized to 996 out of 1014 contigs )
rnd-1_family-1102	LINE/L2	RepeatScout Family Size = 53, Final Multiple Alignment Size = 45, Localized to 996 out of 1014 contigs )
rnd-1_family-1208	Unknown	RepeatScout Family Size = 45, Final Multiple Alignment Size = 45, Localized to 996 out of 1014 contigs )
rnd-1_family-1209	Unknown	RepeatScout Family Size = 45, Final Multiple Alignment Size = 45, Localized to 996 out of 1014 contigs )
rnd-1_family-1210	Unknown	RepeatScout Family Size = 45, Final Multiple Alignment Size = 45, Localized to 996 out of 1014 contigs )
rnd-1_family-1211	Unknown	RepeatScout Family Size = 45, Final Multiple Alignment Size = 45, Localized to 996 out of 1014 contigs )
rnd-1_family-486	Unknown	RepeatScout Family Size = 154, Final Multiple Alignment Size = 45, Localized to 996 out of 1014 contigs )
rnd-1_family-1212	Unknown	RepeatScout Family Size = 45, Final Multiple Alignment Size = 45, Localized to 996 out of 1014 contigs )
rnd-1_family-1213	Unknown	RepeatScout Family Size = 44, Final Multiple Alignment Size = 44, Localized to 996 out of 1014 contigs )
rnd-1_family-1214	Unknown	RepeatScout Family Size = 44, Final Multiple Alignment Size = 44, Localized to 996 out of 1014 contigs )
rnd-1_family-1215	LINE/Penelope	RepeatScout Family Size = 44, Final Multiple Alignment Size = 44, Localized to 996 out of 1014 contigs )
rnd-1_family-1216	Unknown	RepeatScout Family Size = 44, Final Multiple Alignment Size = 44, Localized to 996 out of 1014 contigs )
rnd-1_family-1217	Unknown	RepeatScout Family Size = 44, Final Multiple Alignment Size = 44, Localized to 996 out of 1014 contigs )
rnd-1_family-1218	Unknown	RepeatScout Family Size = 44, Final Multiple Alignment Size = 44, Localized to 996 out of 1014 contigs )
rnd-1_family-1219	Unknown	RepeatScout Family Size = 44, Final Multiple Alignment Size = 44, Localized to 996 out of 1014 contigs )
rnd-1_family-1221	Unknown	RepeatScout Family Size = 44, Final Multiple Alignment Size = 44, Localized to 996 out of 1014 contigs )
rnd-1_family-1222	Unknown	RepeatScout Family Size = 44, Final Multiple Alignment Size = 44, Localized to 996 out of 1014 contigs )
rnd-1_family-1223	Unknown	RepeatScout Family Size = 44, Final Multiple Alignment Size = 44, Localized to 996 out of 1014 contigs )
rnd-1_family-1225	Unknown	RepeatScout Family Size = 44, Final Multiple Alignment Size = 44, Localized to 996 out of 1014 contigs )
rnd-1_family-1147	Unknown	RepeatScout Family Size = 49, Final Multiple Alignment Size = 44, Localized to 996 out of 1014 contigs )
rnd-1_family-1226	Unknown	RepeatScout Family Size = 44, Final Multiple Alignment Size = 44, Localized to 996 out of 1014 contigs )
rnd-1_family-1227	Unknown	RepeatScout Family Size = 44, Final Multiple Alignment Size = 44, Localized to 996 out of 1014 contigs )
rnd-1_family-1228	Unknown	RepeatScout Family Size = 44, Final Multiple Alignment Size = 44, Localized to 996 out of 1014 contigs )
rnd-1_family-1230	LINE/I	RepeatScout Family Size = 44, Final Multiple Alignment Size = 44, Localized to 996 out of 1014 contigs )
rnd-1_family-1231	Unknown	RepeatScout Family Size = 44, Final Multiple Alignment Size = 44, Localized to 996 out of 1014 contigs )
rnd-1_family-1232	Unknown	RepeatScout Family Size = 44, Final Multiple Alignment Size = 44, Localized to 996 out of 1014 contigs )
rnd-1_family-1233	Unknown	RepeatScout Family Size = 44, Final Multiple Alignment Size = 44, Localized to 996 out of 1014 contigs )
rnd-1_family-1234	Unknown	RepeatScout Family Size = 43, Final Multiple Alignment Size = 43, Localized to 996 out of 1014 contigs )
rnd-1_family-1235	Unknown	RepeatScout Family Size = 43, Final Multiple Alignment Size = 43, Localized to 996 out of 1014 contigs )
rnd-1_family-1236	LINE/CR1	RepeatScout Family Size = 43, Final Multiple Alignment Size = 43, Localized to 996 out of 1014 contigs )
rnd-1_family-1116	Unknown	RepeatScout Family Size = 51, Final Multiple Alignment Size = 43, Localized to 996 out of 1014 contigs )
rnd-1_family-1220	LINE/I	RepeatScout Family Size = 44, Final Multiple Alignment Size = 43, Localized to 996 out of 1014 contigs )
rnd-1_family-1237	Unknown	RepeatScout Family Size = 43, Final Multiple Alignment Size = 43, Localized to 996 out of 1014 contigs )
rnd-1_family-1238	Unknown	RepeatScout Family Size = 43, Final Multiple Alignment Size = 43, Localized to 996 out of 1014 contigs )
rnd-1_family-1239	Unknown	RepeatScout Family Size = 43, Final Multiple Alignment Size = 43, Localized to 996 out of 1014 contigs )
rnd-1_family-1240	Unknown	RepeatScout Family Size = 43, Final Multiple Alignment Size = 43, Localized to 996 out of 1014 contigs )
rnd-1_family-1241	Unknown	RepeatScout Family Size = 43, Final Multiple Alignment Size = 43, Localized to 996 out of 1014 contigs )
rnd-1_family-1224	DNA/hAT-Tip100	RepeatScout Family Size = 44, Final Multiple Alignment Size = 43, Localized to 996 out of 1014 contigs )
rnd-1_family-1242	Unknown	RepeatScout Family Size = 43, Final Multiple Alignment Size = 43, Localized to 996 out of 1014 contigs )
rnd-1_family-1243	Unknown	RepeatScout Family Size = 43, Final Multiple Alignment Size = 43, Localized to 996 out of 1014 contigs )
rnd-1_family-1246	Unknown	RepeatScout Family Size = 43, Final Multiple Alignment Size = 43, Localized to 996 out of 1014 contigs )
rnd-1_family-1229	Unknown	RepeatScout Family Size = 44, Final Multiple Alignment Size = 43, Localized to 996 out of 1014 contigs )
rnd-1_family-1248	Unknown	RepeatScout Family Size = 43, Final Multiple Alignment Size = 43, Localized to 996 out of 1014 contigs )
rnd-1_family-1249	Unknown	RepeatScout Family Size = 43, Final Multiple Alignment Size = 43, Localized to 996 out of 1014 contigs )
rnd-1_family-1250	Unknown	RepeatScout Family Size = 42, Final Multiple Alignment Size = 42, Localized to 996 out of 1014 contigs )
rnd-1_family-1251	Unknown	RepeatScout Family Size = 42, Final Multiple Alignment Size = 42, Localized to 996 out of 1014 contigs )
rnd-1_family-1252	Unknown	RepeatScout Family Size = 42, Final Multiple Alignment Size = 42, Localized to 996 out of 1014 contigs )
rnd-1_family-1253	Unknown	RepeatScout Family Size = 42, Final Multiple Alignment Size = 42, Localized to 996 out of 1014 contigs )
rnd-1_family-1254	Unknown	RepeatScout Family Size = 42, Final Multiple Alignment Size = 42, Localized to 996 out of 1014 contigs )
rnd-1_family-1255	Unknown	RepeatScout Family Size = 42, Final Multiple Alignment Size = 42, Localized to 996 out of 1014 contigs )
rnd-1_family-1256	Unknown	RepeatScout Family Size = 42, Final Multiple Alignment Size = 42, Localized to 996 out of 1014 contigs )
rnd-1_family-1257	Unknown	RepeatScout Family Size = 42, Final Multiple Alignment Size = 42, Localized to 996 out of 1014 contigs )
rnd-1_family-1258	Unknown	RepeatScout Family Size = 42, Final Multiple Alignment Size = 42, Localized to 996 out of 1014 contigs )
rnd-1_family-1259	Unknown	RepeatScout Family Size = 42, Final Multiple Alignment Size = 42, Localized to 996 out of 1014 contigs )
rnd-1_family-1260	Unknown	RepeatScout Family Size = 42, Final Multiple Alignment Size = 42, Localized to 996 out of 1014 contigs )
rnd-1_family-1244	LINE/Penelope	RepeatScout Family Size = 43, Final Multiple Alignment Size = 42, Localized to 996 out of 1014 contigs )
rnd-1_family-1261	Unknown	RepeatScout Family Size = 42, Final Multiple Alignment Size = 42, Localized to 996 out of 1014 contigs )
rnd-1_family-1262	RC/Helitron	RepeatScout Family Size = 42, Final Multiple Alignment Size = 42, Localized to 996 out of 1014 contigs )
rnd-1_family-1247	Unknown	RepeatScout Family Size = 43, Final Multiple Alignment Size = 42, Localized to 996 out of 1014 contigs )
rnd-1_family-1263	Unknown	RepeatScout Family Size = 42, Final Multiple Alignment Size = 42, Localized to 996 out of 1014 contigs )
rnd-1_family-1264	Unknown	RepeatScout Family Size = 41, Final Multiple Alignment Size = 41, Localized to 996 out of 1014 contigs )
rnd-1_family-1265	Unknown	RepeatScout Family Size = 41, Final Multiple Alignment Size = 41, Localized to 996 out of 1014 contigs )
rnd-1_family-1266	Unknown	RepeatScout Family Size = 41, Final Multiple Alignment Size = 41, Localized to 996 out of 1014 contigs )
rnd-1_family-1267	LTR/Gypsy	RepeatScout Family Size = 41, Final Multiple Alignment Size = 41, Localized to 996 out of 1014 contigs )
rnd-1_family-1268	Unknown	RepeatScout Family Size = 41, Final Multiple Alignment Size = 41, Localized to 996 out of 1014 contigs )
rnd-1_family-1269	Unknown	RepeatScout Family Size = 41, Final Multiple Alignment Size = 41, Localized to 996 out of 1014 contigs )
rnd-1_family-1270	Unknown	RepeatScout Family Size = 41, Final Multiple Alignment Size = 41, Localized to 996 out of 1014 contigs )
rnd-1_family-1272	Unknown	RepeatScout Family Size = 41, Final Multiple Alignment Size = 41, Localized to 996 out of 1014 contigs )
rnd-1_family-1273	Unknown	RepeatScout Family Size = 41, Final Multiple Alignment Size = 41, Localized to 996 out of 1014 contigs )
rnd-1_family-1274	Unknown	RepeatScout Family Size = 41, Final Multiple Alignment Size = 41, Localized to 996 out of 1014 contigs )
rnd-1_family-1275	Unknown	RepeatScout Family Size = 41, Final Multiple Alignment Size = 41, Localized to 996 out of 1014 contigs )
rnd-1_family-1276	Unknown	RepeatScout Family Size = 41, Final Multiple Alignment Size = 41, Localized to 996 out of 1014 contigs )
rnd-1_family-1245	DNA/Sola-2	RepeatScout Family Size = 43, Final Multiple Alignment Size = 41, Localized to 996 out of 1014 contigs )
rnd-1_family-1277	Unknown	RepeatScout Family Size = 41, Final Multiple Alignment Size = 41, Localized to 996 out of 1014 contigs )
rnd-1_family-1278	Unknown	RepeatScout Family Size = 41, Final Multiple Alignment Size = 41, Localized to 996 out of 1014 contigs )
rnd-1_family-1182	LINE/RTE-X	RepeatScout Family Size = 47, Final Multiple Alignment Size = 41, Localized to 996 out of 1014 contigs )
rnd-1_family-1279	DNA/hAT-Ac	RepeatScout Family Size = 41, Final Multiple Alignment Size = 41, Localized to 996 out of 1014 contigs )
rnd-1_family-1280	Unknown	RepeatScout Family Size = 41, Final Multiple Alignment Size = 41, Localized to 996 out of 1014 contigs )
rnd-1_family-1281	Unknown	RepeatScout Family Size = 41, Final Multiple Alignment Size = 41, Localized to 996 out of 1014 contigs )
rnd-1_family-1282	Unknown	RepeatScout Family Size = 41, Final Multiple Alignment Size = 41, Localized to 996 out of 1014 contigs )
rnd-1_family-1283	Unknown	RepeatScout Family Size = 40, Final Multiple Alignment Size = 40, Localized to 996 out of 1014 contigs )
rnd-1_family-1284	DNA/TcMar-Tigger	RepeatScout Family Size = 40, Final Multiple Alignment Size = 40, Localized to 996 out of 1014 contigs )
rnd-1_family-1285	Unknown	RepeatScout Family Size = 40, Final Multiple Alignment Size = 40, Localized to 996 out of 1014 contigs )
rnd-1_family-1287	Unknown	RepeatScout Family Size = 40, Final Multiple Alignment Size = 40, Localized to 996 out of 1014 contigs )
rnd-1_family-1288	Unknown	RepeatScout Family Size = 40, Final Multiple Alignment Size = 40, Localized to 996 out of 1014 contigs )
rnd-1_family-1289	Unknown	RepeatScout Family Size = 40, Final Multiple Alignment Size = 40, Localized to 996 out of 1014 contigs )
rnd-1_family-1271	LINE/L2	RepeatScout Family Size = 41, Final Multiple Alignment Size = 40, Localized to 996 out of 1014 contigs )
rnd-1_family-1290	Unknown	RepeatScout Family Size = 40, Final Multiple Alignment Size = 40, Localized to 996 out of 1014 contigs )
rnd-1_family-1293	Simple_repeat	RepeatScout Family Size = 40, Final Multiple Alignment Size = 40, Localized to 996 out of 1014 contigs )
rnd-1_family-1294	Unknown	RepeatScout Family Size = 40, Final Multiple Alignment Size = 40, Localized to 996 out of 1014 contigs )
rnd-1_family-1295	Unknown	RepeatScout Family Size = 40, Final Multiple Alignment Size = 40, Localized to 996 out of 1014 contigs )
rnd-1_family-1296	Unknown	RepeatScout Family Size = 40, Final Multiple Alignment Size = 40, Localized to 996 out of 1014 contigs )
rnd-1_family-1297	Unknown	RepeatScout Family Size = 40, Final Multiple Alignment Size = 40, Localized to 996 out of 1014 contigs )
rnd-1_family-1300	Unknown	RepeatScout Family Size = 40, Final Multiple Alignment Size = 40, Localized to 996 out of 1014 contigs )
rnd-1_family-1302	Unknown	RepeatScout Family Size = 40, Final Multiple Alignment Size = 40, Localized to 996 out of 1014 contigs )
rnd-1_family-1303	Unknown	RepeatScout Family Size = 40, Final Multiple Alignment Size = 40, Localized to 996 out of 1014 contigs )
rnd-1_family-1304	Unknown	RepeatScout Family Size = 39, Final Multiple Alignment Size = 39, Localized to 996 out of 1014 contigs )
rnd-1_family-1305	RC/Helitron	RepeatScout Family Size = 39, Final Multiple Alignment Size = 39, Localized to 996 out of 1014 contigs )
rnd-1_family-1306	Unknown	RepeatScout Family Size = 39, Final Multiple Alignment Size = 39, Localized to 996 out of 1014 contigs )
rnd-1_family-1307	Unknown	RepeatScout Family Size = 39, Final Multiple Alignment Size = 39, Localized to 996 out of 1014 contigs )
rnd-1_family-1308	Unknown	RepeatScout Family Size = 39, Final Multiple Alignment Size = 39, Localized to 996 out of 1014 contigs )
rnd-1_family-1286	Unknown	RepeatScout Family Size = 40, Final Multiple Alignment Size = 39, Localized to 996 out of 1014 contigs )
rnd-1_family-1312	Unknown	RepeatScout Family Size = 39, Final Multiple Alignment Size = 39, Localized to 996 out of 1014 contigs )
rnd-1_family-1313	Unknown	RepeatScout Family Size = 39, Final Multiple Alignment Size = 39, Localized to 996 out of 1014 contigs )
rnd-1_family-1314	Unknown	RepeatScout Family Size = 39, Final Multiple Alignment Size = 39, Localized to 996 out of 1014 contigs )
rnd-1_family-1315	Unknown	RepeatScout Family Size = 39, Final Multiple Alignment Size = 39, Localized to 996 out of 1014 contigs )
rnd-1_family-1316	Unknown	RepeatScout Family Size = 39, Final Multiple Alignment Size = 39, Localized to 996 out of 1014 contigs )
rnd-1_family-1317	Unknown	RepeatScout Family Size = 39, Final Multiple Alignment Size = 39, Localized to 996 out of 1014 contigs )
rnd-1_family-1318	Unknown	RepeatScout Family Size = 39, Final Multiple Alignment Size = 39, Localized to 996 out of 1014 contigs )
rnd-1_family-1319	Unknown	RepeatScout Family Size = 39, Final Multiple Alignment Size = 39, Localized to 996 out of 1014 contigs )
rnd-1_family-1175	Unknown	RepeatScout Family Size = 47, Final Multiple Alignment Size = 39, Localized to 996 out of 1014 contigs )
rnd-1_family-1320	Unknown	RepeatScout Family Size = 39, Final Multiple Alignment Size = 39, Localized to 996 out of 1014 contigs )
rnd-1_family-1291	Unknown	RepeatScout Family Size = 40, Final Multiple Alignment Size = 39, Localized to 996 out of 1014 contigs )
rnd-1_family-1321	Unknown	RepeatScout Family Size = 39, Final Multiple Alignment Size = 39, Localized to 996 out of 1014 contigs )
rnd-1_family-1322	Unknown	RepeatScout Family Size = 39, Final Multiple Alignment Size = 39, Localized to 996 out of 1014 contigs )
rnd-1_family-1323	Unknown	RepeatScout Family Size = 39, Final Multiple Alignment Size = 39, Localized to 996 out of 1014 contigs )
rnd-1_family-1298	Unknown	RepeatScout Family Size = 40, Final Multiple Alignment Size = 39, Localized to 996 out of 1014 contigs )
rnd-1_family-1299	Unknown	RepeatScout Family Size = 40, Final Multiple Alignment Size = 39, Localized to 996 out of 1014 contigs )
rnd-1_family-1301	Unknown	RepeatScout Family Size = 40, Final Multiple Alignment Size = 39, Localized to 996 out of 1014 contigs )
rnd-1_family-1324	Unknown	RepeatScout Family Size = 39, Final Multiple Alignment Size = 39, Localized to 996 out of 1014 contigs )
rnd-1_family-1325	Unknown	RepeatScout Family Size = 39, Final Multiple Alignment Size = 39, Localized to 996 out of 1014 contigs )
rnd-1_family-1326	Unknown	RepeatScout Family Size = 39, Final Multiple Alignment Size = 39, Localized to 996 out of 1014 contigs )
rnd-1_family-1327	Unknown	RepeatScout Family Size = 38, Final Multiple Alignment Size = 38, Localized to 996 out of 1014 contigs )
rnd-1_family-1328	Unknown	RepeatScout Family Size = 38, Final Multiple Alignment Size = 38, Localized to 996 out of 1014 contigs )
rnd-1_family-1329	Unknown	RepeatScout Family Size = 38, Final Multiple Alignment Size = 38, Localized to 996 out of 1014 contigs )
rnd-1_family-1330	Unknown	RepeatScout Family Size = 38, Final Multiple Alignment Size = 38, Localized to 996 out of 1014 contigs )
rnd-1_family-1331	Unknown	RepeatScout Family Size = 38, Final Multiple Alignment Size = 38, Localized to 996 out of 1014 contigs )
rnd-1_family-1332	Unknown	RepeatScout Family Size = 38, Final Multiple Alignment Size = 38, Localized to 996 out of 1014 contigs )
rnd-1_family-1333	Unknown	RepeatScout Family Size = 38, Final Multiple Alignment Size = 38, Localized to 996 out of 1014 contigs )
rnd-1_family-1309	Unknown	RepeatScout Family Size = 39, Final Multiple Alignment Size = 38, Localized to 996 out of 1014 contigs )
rnd-1_family-1335	Unknown	RepeatScout Family Size = 38, Final Multiple Alignment Size = 38, Localized to 996 out of 1014 contigs )
rnd-1_family-1337	Unknown	RepeatScout Family Size = 38, Final Multiple Alignment Size = 38, Localized to 996 out of 1014 contigs )
rnd-1_family-1338	Unknown	RepeatScout Family Size = 38, Final Multiple Alignment Size = 38, Localized to 996 out of 1014 contigs )
rnd-1_family-1339	Unknown	RepeatScout Family Size = 38, Final Multiple Alignment Size = 38, Localized to 996 out of 1014 contigs )
rnd-1_family-1340	Unknown	RepeatScout Family Size = 38, Final Multiple Alignment Size = 38, Localized to 996 out of 1014 contigs )
rnd-1_family-1341	DNA/hAT-Ac	RepeatScout Family Size = 38, Final Multiple Alignment Size = 38, Localized to 996 out of 1014 contigs )
rnd-1_family-1342	Unknown	RepeatScout Family Size = 38, Final Multiple Alignment Size = 38, Localized to 996 out of 1014 contigs )
rnd-1_family-1344	Unknown	RepeatScout Family Size = 38, Final Multiple Alignment Size = 38, Localized to 996 out of 1014 contigs )
rnd-1_family-1345	LTR/Copia	RepeatScout Family Size = 38, Final Multiple Alignment Size = 38, Localized to 996 out of 1014 contigs )
rnd-1_family-1346	Unknown	RepeatScout Family Size = 38, Final Multiple Alignment Size = 38, Localized to 996 out of 1014 contigs )
rnd-1_family-1347	LINE/L2	RepeatScout Family Size = 38, Final Multiple Alignment Size = 38, Localized to 996 out of 1014 contigs )
rnd-1_family-1348	Unknown	RepeatScout Family Size = 38, Final Multiple Alignment Size = 38, Localized to 996 out of 1014 contigs )
rnd-1_family-1349	Unknown	RepeatScout Family Size = 38, Final Multiple Alignment Size = 38, Localized to 996 out of 1014 contigs )
rnd-1_family-1350	Unknown	RepeatScout Family Size = 37, Final Multiple Alignment Size = 37, Localized to 996 out of 1014 contigs )
rnd-1_family-1351	Unknown	RepeatScout Family Size = 37, Final Multiple Alignment Size = 37, Localized to 996 out of 1014 contigs )
rnd-1_family-1352	Unknown	RepeatScout Family Size = 37, Final Multiple Alignment Size = 37, Localized to 996 out of 1014 contigs )
rnd-1_family-1353	Unknown	RepeatScout Family Size = 37, Final Multiple Alignment Size = 37, Localized to 996 out of 1014 contigs )
rnd-1_family-1354	Unknown	RepeatScout Family Size = 37, Final Multiple Alignment Size = 37, Localized to 996 out of 1014 contigs )
rnd-1_family-1355	Unknown	RepeatScout Family Size = 37, Final Multiple Alignment Size = 37, Localized to 996 out of 1014 contigs )
rnd-1_family-1334	Unknown	RepeatScout Family Size = 38, Final Multiple Alignment Size = 37, Localized to 996 out of 1014 contigs )
rnd-1_family-1356	Unknown	RepeatScout Family Size = 37, Final Multiple Alignment Size = 37, Localized to 996 out of 1014 contigs )
rnd-1_family-1358	Unknown	RepeatScout Family Size = 37, Final Multiple Alignment Size = 37, Localized to 996 out of 1014 contigs )
rnd-1_family-1359	Unknown	RepeatScout Family Size = 37, Final Multiple Alignment Size = 37, Localized to 996 out of 1014 contigs )
rnd-1_family-1360	LTR/Gypsy	RepeatScout Family Size = 37, Final Multiple Alignment Size = 37, Localized to 996 out of 1014 contigs )
rnd-1_family-1361	Unknown	RepeatScout Family Size = 37, Final Multiple Alignment Size = 37, Localized to 996 out of 1014 contigs )
rnd-1_family-1343	Unknown	RepeatScout Family Size = 38, Final Multiple Alignment Size = 37, Localized to 996 out of 1014 contigs )
rnd-1_family-1362	RC/Helitron	RepeatScout Family Size = 37, Final Multiple Alignment Size = 37, Localized to 996 out of 1014 contigs )
rnd-1_family-1363	Unknown	RepeatScout Family Size = 37, Final Multiple Alignment Size = 37, Localized to 996 out of 1014 contigs )
rnd-1_family-1364	Unknown	RepeatScout Family Size = 37, Final Multiple Alignment Size = 37, Localized to 996 out of 1014 contigs )
rnd-1_family-1365	LINE/I	RepeatScout Family Size = 37, Final Multiple Alignment Size = 37, Localized to 996 out of 1014 contigs )
rnd-1_family-1201	Unknown	RepeatScout Family Size = 46, Final Multiple Alignment Size = 37, Localized to 996 out of 1014 contigs )
rnd-1_family-1366	Unknown	RepeatScout Family Size = 37, Final Multiple Alignment Size = 37, Localized to 996 out of 1014 contigs )
rnd-1_family-1367	Unknown	RepeatScout Family Size = 36, Final Multiple Alignment Size = 36, Localized to 996 out of 1014 contigs )
rnd-1_family-1368	Unknown	RepeatScout Family Size = 36, Final Multiple Alignment Size = 36, Localized to 996 out of 1014 contigs )
rnd-1_family-1369	Unknown	RepeatScout Family Size = 36, Final Multiple Alignment Size = 36, Localized to 996 out of 1014 contigs )
rnd-1_family-1370	Unknown	RepeatScout Family Size = 36, Final Multiple Alignment Size = 36, Localized to 996 out of 1014 contigs )
rnd-1_family-1371	Unknown	RepeatScout Family Size = 36, Final Multiple Alignment Size = 36, Localized to 996 out of 1014 contigs )
rnd-1_family-1372	Unknown	RepeatScout Family Size = 36, Final Multiple Alignment Size = 36, Localized to 996 out of 1014 contigs )
rnd-1_family-1373	LTR/Gypsy	RepeatScout Family Size = 36, Final Multiple Alignment Size = 36, Localized to 996 out of 1014 contigs )
rnd-1_family-1374	Unknown	RepeatScout Family Size = 36, Final Multiple Alignment Size = 36, Localized to 996 out of 1014 contigs )
rnd-1_family-1377	LTR/Gypsy	RepeatScout Family Size = 36, Final Multiple Alignment Size = 36, Localized to 996 out of 1014 contigs )
rnd-1_family-1379	Unknown	RepeatScout Family Size = 36, Final Multiple Alignment Size = 36, Localized to 996 out of 1014 contigs )
rnd-1_family-1380	Unknown	RepeatScout Family Size = 36, Final Multiple Alignment Size = 36, Localized to 996 out of 1014 contigs )
rnd-1_family-1381	Unknown	RepeatScout Family Size = 35, Final Multiple Alignment Size = 35, Localized to 996 out of 1014 contigs )
rnd-1_family-1382	Unknown	RepeatScout Family Size = 35, Final Multiple Alignment Size = 35, Localized to 996 out of 1014 contigs )
rnd-1_family-1383	Unknown	RepeatScout Family Size = 35, Final Multiple Alignment Size = 35, Localized to 996 out of 1014 contigs )
rnd-1_family-1384	DNA/MULE-MuDR	RepeatScout Family Size = 35, Final Multiple Alignment Size = 35, Localized to 996 out of 1014 contigs )
rnd-1_family-1292	LINE/Penelope	RepeatScout Family Size = 40, Final Multiple Alignment Size = 35, Localized to 996 out of 1014 contigs )
rnd-1_family-1386	Unknown	RepeatScout Family Size = 35, Final Multiple Alignment Size = 35, Localized to 996 out of 1014 contigs )
rnd-1_family-1387	Unknown	RepeatScout Family Size = 35, Final Multiple Alignment Size = 35, Localized to 996 out of 1014 contigs )
rnd-1_family-1378	Unknown	RepeatScout Family Size = 36, Final Multiple Alignment Size = 35, Localized to 996 out of 1014 contigs )
rnd-1_family-1389	Unknown	RepeatScout Family Size = 35, Final Multiple Alignment Size = 35, Localized to 996 out of 1014 contigs )
rnd-1_family-1390	Unknown	RepeatScout Family Size = 35, Final Multiple Alignment Size = 35, Localized to 996 out of 1014 contigs )
rnd-1_family-1391	Unknown	RepeatScout Family Size = 35, Final Multiple Alignment Size = 35, Localized to 996 out of 1014 contigs )
rnd-1_family-1392	Unknown	RepeatScout Family Size = 35, Final Multiple Alignment Size = 35, Localized to 996 out of 1014 contigs )
rnd-1_family-1393	Unknown	RepeatScout Family Size = 35, Final Multiple Alignment Size = 35, Localized to 996 out of 1014 contigs )
rnd-1_family-1394	Unknown	RepeatScout Family Size = 35, Final Multiple Alignment Size = 35, Localized to 996 out of 1014 contigs )
rnd-1_family-1396	Unknown	RepeatScout Family Size = 35, Final Multiple Alignment Size = 35, Localized to 996 out of 1014 contigs )
rnd-1_family-1397	Unknown	RepeatScout Family Size = 35, Final Multiple Alignment Size = 35, Localized to 996 out of 1014 contigs )
rnd-1_family-1400	Unknown	RepeatScout Family Size = 34, Final Multiple Alignment Size = 34, Localized to 996 out of 1014 contigs )
rnd-1_family-1401	Unknown	RepeatScout Family Size = 34, Final Multiple Alignment Size = 34, Localized to 996 out of 1014 contigs )
rnd-1_family-1310	Unknown	RepeatScout Family Size = 39, Final Multiple Alignment Size = 34, Localized to 996 out of 1014 contigs )
rnd-1_family-1402	Unknown	RepeatScout Family Size = 34, Final Multiple Alignment Size = 34, Localized to 996 out of 1014 contigs )
rnd-1_family-1403	Unknown	RepeatScout Family Size = 34, Final Multiple Alignment Size = 34, Localized to 996 out of 1014 contigs )
rnd-1_family-1406	Unknown	RepeatScout Family Size = 34, Final Multiple Alignment Size = 34, Localized to 996 out of 1014 contigs )
rnd-1_family-1407	Unknown	RepeatScout Family Size = 34, Final Multiple Alignment Size = 34, Localized to 996 out of 1014 contigs )
rnd-1_family-1408	Unknown	RepeatScout Family Size = 34, Final Multiple Alignment Size = 34, Localized to 996 out of 1014 contigs )
rnd-1_family-1409	Unknown	RepeatScout Family Size = 34, Final Multiple Alignment Size = 34, Localized to 996 out of 1014 contigs )
rnd-1_family-1410	Unknown	RepeatScout Family Size = 34, Final Multiple Alignment Size = 34, Localized to 996 out of 1014 contigs )
rnd-1_family-1376	Unknown	RepeatScout Family Size = 36, Final Multiple Alignment Size = 34, Localized to 996 out of 1014 contigs )
rnd-1_family-1411	Unknown	RepeatScout Family Size = 34, Final Multiple Alignment Size = 34, Localized to 996 out of 1014 contigs )
rnd-1_family-1412	LINE/CR1	RepeatScout Family Size = 34, Final Multiple Alignment Size = 34, Localized to 996 out of 1014 contigs )
rnd-1_family-1388	Unknown	RepeatScout Family Size = 35, Final Multiple Alignment Size = 34, Localized to 996 out of 1014 contigs )
rnd-1_family-1413	Unknown	RepeatScout Family Size = 34, Final Multiple Alignment Size = 34, Localized to 996 out of 1014 contigs )
rnd-1_family-1414	LINE/CR1	RepeatScout Family Size = 34, Final Multiple Alignment Size = 34, Localized to 996 out of 1014 contigs )
rnd-1_family-1415	Unknown	RepeatScout Family Size = 34, Final Multiple Alignment Size = 34, Localized to 996 out of 1014 contigs )
rnd-1_family-1416	Unknown	RepeatScout Family Size = 34, Final Multiple Alignment Size = 34, Localized to 996 out of 1014 contigs )
rnd-1_family-1417	Unknown	RepeatScout Family Size = 34, Final Multiple Alignment Size = 34, Localized to 996 out of 1014 contigs )
rnd-1_family-1418	Unknown	RepeatScout Family Size = 34, Final Multiple Alignment Size = 34, Localized to 996 out of 1014 contigs )
rnd-1_family-1419	Unknown	RepeatScout Family Size = 34, Final Multiple Alignment Size = 34, Localized to 996 out of 1014 contigs )
rnd-1_family-1420	Unknown	RepeatScout Family Size = 34, Final Multiple Alignment Size = 34, Localized to 996 out of 1014 contigs )
rnd-1_family-1421	Unknown	RepeatScout Family Size = 34, Final Multiple Alignment Size = 34, Localized to 996 out of 1014 contigs )
rnd-1_family-1422	Unknown	RepeatScout Family Size = 34, Final Multiple Alignment Size = 34, Localized to 996 out of 1014 contigs )
rnd-1_family-1423	Unknown	RepeatScout Family Size = 34, Final Multiple Alignment Size = 34, Localized to 996 out of 1014 contigs )
rnd-1_family-1424	Unknown	RepeatScout Family Size = 33, Final Multiple Alignment Size = 33, Localized to 996 out of 1014 contigs )
rnd-1_family-1425	Unknown	RepeatScout Family Size = 33, Final Multiple Alignment Size = 33, Localized to 996 out of 1014 contigs )
rnd-1_family-1426	Unknown	RepeatScout Family Size = 33, Final Multiple Alignment Size = 33, Localized to 996 out of 1014 contigs )
rnd-1_family-1427	Simple_repeat	RepeatScout Family Size = 33, Final Multiple Alignment Size = 33, Localized to 996 out of 1014 contigs )
rnd-1_family-1428	Unknown	RepeatScout Family Size = 33, Final Multiple Alignment Size = 33, Localized to 996 out of 1014 contigs )
rnd-1_family-1429	DNA/hAT-Ac	RepeatScout Family Size = 33, Final Multiple Alignment Size = 33, Localized to 996 out of 1014 contigs )
rnd-1_family-1430	Unknown	RepeatScout Family Size = 33, Final Multiple Alignment Size = 33, Localized to 996 out of 1014 contigs )
rnd-1_family-1431	Unknown	RepeatScout Family Size = 33, Final Multiple Alignment Size = 33, Localized to 996 out of 1014 contigs )
rnd-1_family-1404	LINE/Penelope	RepeatScout Family Size = 34, Final Multiple Alignment Size = 33, Localized to 996 out of 1014 contigs )
rnd-1_family-1432	Unknown	RepeatScout Family Size = 33, Final Multiple Alignment Size = 33, Localized to 996 out of 1014 contigs )
rnd-1_family-1433	Unknown	RepeatScout Family Size = 33, Final Multiple Alignment Size = 33, Localized to 996 out of 1014 contigs )
rnd-1_family-1434	Unknown	RepeatScout Family Size = 33, Final Multiple Alignment Size = 33, Localized to 996 out of 1014 contigs )
rnd-1_family-1385	Unknown	RepeatScout Family Size = 35, Final Multiple Alignment Size = 33, Localized to 996 out of 1014 contigs )
rnd-1_family-1435	Unknown	RepeatScout Family Size = 33, Final Multiple Alignment Size = 33, Localized to 996 out of 1014 contigs )
rnd-1_family-1436	LINE/CR1	RepeatScout Family Size = 33, Final Multiple Alignment Size = 33, Localized to 996 out of 1014 contigs )
rnd-1_family-1437	DNA/hAT-Ac	RepeatScout Family Size = 33, Final Multiple Alignment Size = 33, Localized to 996 out of 1014 contigs )
rnd-1_family-1438	Unknown	RepeatScout Family Size = 33, Final Multiple Alignment Size = 33, Localized to 996 out of 1014 contigs )
rnd-1_family-1439	LINE/RTE-X	RepeatScout Family Size = 33, Final Multiple Alignment Size = 33, Localized to 996 out of 1014 contigs )
rnd-1_family-1440	Unknown	RepeatScout Family Size = 33, Final Multiple Alignment Size = 33, Localized to 996 out of 1014 contigs )
rnd-1_family-1441	Unknown	RepeatScout Family Size = 33, Final Multiple Alignment Size = 33, Localized to 996 out of 1014 contigs )
rnd-1_family-1442	Unknown	RepeatScout Family Size = 33, Final Multiple Alignment Size = 33, Localized to 996 out of 1014 contigs )
rnd-1_family-1443	Unknown	RepeatScout Family Size = 33, Final Multiple Alignment Size = 33, Localized to 996 out of 1014 contigs )
rnd-1_family-1444	DNA/P	RepeatScout Family Size = 33, Final Multiple Alignment Size = 33, Localized to 996 out of 1014 contigs )
rnd-1_family-1445	Unknown	RepeatScout Family Size = 33, Final Multiple Alignment Size = 33, Localized to 996 out of 1014 contigs )
rnd-1_family-1446	Unknown	RepeatScout Family Size = 33, Final Multiple Alignment Size = 33, Localized to 996 out of 1014 contigs )
rnd-1_family-1395	Unknown	RepeatScout Family Size = 35, Final Multiple Alignment Size = 33, Localized to 996 out of 1014 contigs )
rnd-1_family-1448	Unknown	RepeatScout Family Size = 32, Final Multiple Alignment Size = 32, Localized to 996 out of 1014 contigs )
rnd-1_family-1449	Unknown	RepeatScout Family Size = 32, Final Multiple Alignment Size = 32, Localized to 996 out of 1014 contigs )
rnd-1_family-1450	Unknown	RepeatScout Family Size = 32, Final Multiple Alignment Size = 32, Localized to 996 out of 1014 contigs )
rnd-1_family-1451	Unknown	RepeatScout Family Size = 32, Final Multiple Alignment Size = 32, Localized to 996 out of 1014 contigs )
rnd-1_family-1452	Unknown	RepeatScout Family Size = 32, Final Multiple Alignment Size = 32, Localized to 996 out of 1014 contigs )
rnd-1_family-1336	DNA/Sola-2	RepeatScout Family Size = 38, Final Multiple Alignment Size = 32, Localized to 996 out of 1014 contigs )
rnd-1_family-1453	Unknown	RepeatScout Family Size = 32, Final Multiple Alignment Size = 32, Localized to 996 out of 1014 contigs )
rnd-1_family-1454	Unknown	RepeatScout Family Size = 32, Final Multiple Alignment Size = 32, Localized to 996 out of 1014 contigs )
rnd-1_family-1405	Unknown	RepeatScout Family Size = 34, Final Multiple Alignment Size = 32, Localized to 996 out of 1014 contigs )
rnd-1_family-1455	Unknown	RepeatScout Family Size = 32, Final Multiple Alignment Size = 32, Localized to 996 out of 1014 contigs )
rnd-1_family-1456	Unknown	RepeatScout Family Size = 32, Final Multiple Alignment Size = 32, Localized to 996 out of 1014 contigs )
rnd-1_family-1457	Unknown	RepeatScout Family Size = 32, Final Multiple Alignment Size = 32, Localized to 996 out of 1014 contigs )
rnd-1_family-1458	DNA/hAT-Ac	RepeatScout Family Size = 32, Final Multiple Alignment Size = 32, Localized to 996 out of 1014 contigs )
rnd-1_family-1459	Unknown	RepeatScout Family Size = 32, Final Multiple Alignment Size = 32, Localized to 996 out of 1014 contigs )
rnd-1_family-1460	Unknown	RepeatScout Family Size = 32, Final Multiple Alignment Size = 32, Localized to 996 out of 1014 contigs )
rnd-1_family-1462	Unknown	RepeatScout Family Size = 32, Final Multiple Alignment Size = 32, Localized to 996 out of 1014 contigs )
rnd-1_family-1463	Unknown	RepeatScout Family Size = 32, Final Multiple Alignment Size = 32, Localized to 996 out of 1014 contigs )
rnd-1_family-1464	Unknown	RepeatScout Family Size = 32, Final Multiple Alignment Size = 32, Localized to 996 out of 1014 contigs )
rnd-1_family-1466	Unknown	RepeatScout Family Size = 32, Final Multiple Alignment Size = 32, Localized to 996 out of 1014 contigs )
rnd-1_family-1447	Unknown	RepeatScout Family Size = 33, Final Multiple Alignment Size = 32, Localized to 996 out of 1014 contigs )
rnd-1_family-1467	Unknown	RepeatScout Family Size = 32, Final Multiple Alignment Size = 32, Localized to 996 out of 1014 contigs )
rnd-1_family-1468	LINE/RTE-X	RepeatScout Family Size = 32, Final Multiple Alignment Size = 32, Localized to 996 out of 1014 contigs )
rnd-1_family-1469	Unknown	RepeatScout Family Size = 32, Final Multiple Alignment Size = 32, Localized to 996 out of 1014 contigs )
rnd-1_family-1470	Unknown	RepeatScout Family Size = 31, Final Multiple Alignment Size = 31, Localized to 996 out of 1014 contigs )
rnd-1_family-1471	Unknown	RepeatScout Family Size = 31, Final Multiple Alignment Size = 31, Localized to 996 out of 1014 contigs )
rnd-1_family-1472	Unknown	RepeatScout Family Size = 31, Final Multiple Alignment Size = 31, Localized to 996 out of 1014 contigs )
rnd-1_family-1473	Unknown	RepeatScout Family Size = 31, Final Multiple Alignment Size = 31, Localized to 996 out of 1014 contigs )
rnd-1_family-1474	Unknown	RepeatScout Family Size = 31, Final Multiple Alignment Size = 31, Localized to 996 out of 1014 contigs )
rnd-1_family-1475	DNA/P	RepeatScout Family Size = 31, Final Multiple Alignment Size = 31, Localized to 996 out of 1014 contigs )
rnd-1_family-1476	LTR/Gypsy	RepeatScout Family Size = 31, Final Multiple Alignment Size = 31, Localized to 996 out of 1014 contigs )
rnd-1_family-1477	Unknown	RepeatScout Family Size = 31, Final Multiple Alignment Size = 31, Localized to 996 out of 1014 contigs )
rnd-1_family-1478	Unknown	RepeatScout Family Size = 31, Final Multiple Alignment Size = 31, Localized to 996 out of 1014 contigs )
rnd-1_family-1479	Unknown	RepeatScout Family Size = 31, Final Multiple Alignment Size = 31, Localized to 996 out of 1014 contigs )
rnd-1_family-1480	Unknown	RepeatScout Family Size = 31, Final Multiple Alignment Size = 31, Localized to 996 out of 1014 contigs )
rnd-1_family-1483	Unknown	RepeatScout Family Size = 31, Final Multiple Alignment Size = 31, Localized to 996 out of 1014 contigs )
rnd-1_family-1484	Unknown	RepeatScout Family Size = 31, Final Multiple Alignment Size = 31, Localized to 996 out of 1014 contigs )
rnd-1_family-1375	Unknown	RepeatScout Family Size = 36, Final Multiple Alignment Size = 31, Localized to 996 out of 1014 contigs )
rnd-1_family-1485	Unknown	RepeatScout Family Size = 31, Final Multiple Alignment Size = 31, Localized to 996 out of 1014 contigs )
rnd-1_family-1486	Unknown	RepeatScout Family Size = 31, Final Multiple Alignment Size = 31, Localized to 996 out of 1014 contigs )
rnd-1_family-1461	Unknown	RepeatScout Family Size = 32, Final Multiple Alignment Size = 31, Localized to 996 out of 1014 contigs )
rnd-1_family-1487	Unknown	RepeatScout Family Size = 31, Final Multiple Alignment Size = 31, Localized to 996 out of 1014 contigs )
rnd-1_family-1488	Unknown	RepeatScout Family Size = 31, Final Multiple Alignment Size = 31, Localized to 996 out of 1014 contigs )
rnd-1_family-1489	Unknown	RepeatScout Family Size = 31, Final Multiple Alignment Size = 31, Localized to 996 out of 1014 contigs )
rnd-1_family-1490	Unknown	RepeatScout Family Size = 31, Final Multiple Alignment Size = 31, Localized to 996 out of 1014 contigs )
rnd-1_family-1491	Unknown	RepeatScout Family Size = 31, Final Multiple Alignment Size = 31, Localized to 996 out of 1014 contigs )
rnd-1_family-1492	DNA/MULE-MuDR	RepeatScout Family Size = 31, Final Multiple Alignment Size = 31, Localized to 996 out of 1014 contigs )
rnd-1_family-1493	Unknown	RepeatScout Family Size = 31, Final Multiple Alignment Size = 31, Localized to 996 out of 1014 contigs )
rnd-1_family-1494	Unknown	RepeatScout Family Size = 31, Final Multiple Alignment Size = 31, Localized to 996 out of 1014 contigs )
rnd-1_family-1495	Unknown	RepeatScout Family Size = 30, Final Multiple Alignment Size = 30, Localized to 996 out of 1014 contigs )
rnd-1_family-1399	Unknown	RepeatScout Family Size = 34, Final Multiple Alignment Size = 30, Localized to 996 out of 1014 contigs )
rnd-1_family-1497	Unknown	RepeatScout Family Size = 30, Final Multiple Alignment Size = 30, Localized to 996 out of 1014 contigs )
rnd-1_family-1498	Unknown	RepeatScout Family Size = 30, Final Multiple Alignment Size = 30, Localized to 996 out of 1014 contigs )
rnd-1_family-1499	Unknown	RepeatScout Family Size = 30, Final Multiple Alignment Size = 30, Localized to 996 out of 1014 contigs )
rnd-1_family-1500	Unknown	RepeatScout Family Size = 30, Final Multiple Alignment Size = 30, Localized to 996 out of 1014 contigs )
rnd-1_family-1501	Unknown	RepeatScout Family Size = 30, Final Multiple Alignment Size = 30, Localized to 996 out of 1014 contigs )
rnd-1_family-1311	Unknown	RepeatScout Family Size = 39, Final Multiple Alignment Size = 30, Localized to 996 out of 1014 contigs )
rnd-1_family-1502	Unknown	RepeatScout Family Size = 30, Final Multiple Alignment Size = 30, Localized to 996 out of 1014 contigs )
rnd-1_family-1357	Unknown	RepeatScout Family Size = 37, Final Multiple Alignment Size = 30, Localized to 996 out of 1014 contigs )
rnd-1_family-1503	Unknown	RepeatScout Family Size = 30, Final Multiple Alignment Size = 30, Localized to 996 out of 1014 contigs )
rnd-1_family-1505	Unknown	RepeatScout Family Size = 30, Final Multiple Alignment Size = 30, Localized to 996 out of 1014 contigs )
rnd-1_family-1481	Unknown	RepeatScout Family Size = 31, Final Multiple Alignment Size = 30, Localized to 996 out of 1014 contigs )
rnd-1_family-1482	Unknown	RepeatScout Family Size = 31, Final Multiple Alignment Size = 30, Localized to 996 out of 1014 contigs )
rnd-1_family-1506	Unknown	RepeatScout Family Size = 30, Final Multiple Alignment Size = 30, Localized to 996 out of 1014 contigs )
rnd-1_family-1507	Unknown	RepeatScout Family Size = 30, Final Multiple Alignment Size = 30, Localized to 996 out of 1014 contigs )
rnd-1_family-1509	Unknown	RepeatScout Family Size = 30, Final Multiple Alignment Size = 30, Localized to 996 out of 1014 contigs )
rnd-1_family-1511	Unknown	RepeatScout Family Size = 30, Final Multiple Alignment Size = 30, Localized to 996 out of 1014 contigs )
rnd-1_family-1465	LINE/CR1	RepeatScout Family Size = 32, Final Multiple Alignment Size = 30, Localized to 996 out of 1014 contigs )
rnd-1_family-1513	Unknown	RepeatScout Family Size = 30, Final Multiple Alignment Size = 30, Localized to 996 out of 1014 contigs )
rnd-1_family-1514	Unknown	RepeatScout Family Size = 30, Final Multiple Alignment Size = 30, Localized to 996 out of 1014 contigs )
rnd-1_family-1398	LINE/Penelope	RepeatScout Family Size = 35, Final Multiple Alignment Size = 30, Localized to 996 out of 1014 contigs )
rnd-1_family-1515	Unknown	RepeatScout Family Size = 29, Final Multiple Alignment Size = 29, Localized to 996 out of 1014 contigs )
rnd-1_family-1516	Unknown	RepeatScout Family Size = 29, Final Multiple Alignment Size = 29, Localized to 996 out of 1014 contigs )
rnd-1_family-1517	LINE/L1	RepeatScout Family Size = 29, Final Multiple Alignment Size = 29, Localized to 996 out of 1014 contigs )
rnd-1_family-1496	Unknown	RepeatScout Family Size = 30, Final Multiple Alignment Size = 29, Localized to 996 out of 1014 contigs )
rnd-1_family-1518	Unknown	RepeatScout Family Size = 29, Final Multiple Alignment Size = 29, Localized to 996 out of 1014 contigs )
rnd-1_family-1520	Unknown	RepeatScout Family Size = 29, Final Multiple Alignment Size = 29, Localized to 996 out of 1014 contigs )
rnd-1_family-1521	LINE/CR1	RepeatScout Family Size = 29, Final Multiple Alignment Size = 29, Localized to 996 out of 1014 contigs )
rnd-1_family-1523	Unknown	RepeatScout Family Size = 29, Final Multiple Alignment Size = 29, Localized to 996 out of 1014 contigs )
rnd-1_family-1524	LTR/Gypsy	RepeatScout Family Size = 29, Final Multiple Alignment Size = 29, Localized to 996 out of 1014 contigs )
rnd-1_family-1525	Unknown	RepeatScout Family Size = 29, Final Multiple Alignment Size = 29, Localized to 996 out of 1014 contigs )
rnd-1_family-1526	Unknown	RepeatScout Family Size = 29, Final Multiple Alignment Size = 29, Localized to 996 out of 1014 contigs )
rnd-1_family-1528	Unknown	RepeatScout Family Size = 29, Final Multiple Alignment Size = 29, Localized to 996 out of 1014 contigs )
rnd-1_family-1508	Unknown	RepeatScout Family Size = 30, Final Multiple Alignment Size = 29, Localized to 996 out of 1014 contigs )
rnd-1_family-1529	LINE/L1	RepeatScout Family Size = 29, Final Multiple Alignment Size = 29, Localized to 996 out of 1014 contigs )
rnd-1_family-1530	Unknown	RepeatScout Family Size = 29, Final Multiple Alignment Size = 29, Localized to 996 out of 1014 contigs )
rnd-1_family-1532	Unknown	RepeatScout Family Size = 29, Final Multiple Alignment Size = 29, Localized to 996 out of 1014 contigs )
rnd-1_family-1533	Unknown	RepeatScout Family Size = 29, Final Multiple Alignment Size = 29, Localized to 996 out of 1014 contigs )
rnd-1_family-1534	Unknown	RepeatScout Family Size = 29, Final Multiple Alignment Size = 29, Localized to 996 out of 1014 contigs )
rnd-1_family-1510	Unknown	RepeatScout Family Size = 30, Final Multiple Alignment Size = 29, Localized to 996 out of 1014 contigs )
rnd-1_family-1536	Unknown	RepeatScout Family Size = 29, Final Multiple Alignment Size = 29, Localized to 996 out of 1014 contigs )
rnd-1_family-1537	Unknown	RepeatScout Family Size = 29, Final Multiple Alignment Size = 29, Localized to 996 out of 1014 contigs )
rnd-1_family-1538	Unknown	RepeatScout Family Size = 29, Final Multiple Alignment Size = 29, Localized to 996 out of 1014 contigs )
rnd-1_family-1539	Unknown	RepeatScout Family Size = 29, Final Multiple Alignment Size = 29, Localized to 996 out of 1014 contigs )
rnd-1_family-1540	Unknown	RepeatScout Family Size = 28, Final Multiple Alignment Size = 28, Localized to 996 out of 1014 contigs )
rnd-1_family-1541	Unknown	RepeatScout Family Size = 28, Final Multiple Alignment Size = 28, Localized to 996 out of 1014 contigs )
rnd-1_family-1542	Unknown	RepeatScout Family Size = 28, Final Multiple Alignment Size = 28, Localized to 996 out of 1014 contigs )
rnd-1_family-1543	Unknown	RepeatScout Family Size = 28, Final Multiple Alignment Size = 28, Localized to 996 out of 1014 contigs )
rnd-1_family-1544	Unknown	RepeatScout Family Size = 28, Final Multiple Alignment Size = 28, Localized to 996 out of 1014 contigs )
rnd-1_family-1545	Unknown	RepeatScout Family Size = 28, Final Multiple Alignment Size = 28, Localized to 996 out of 1014 contigs )
rnd-1_family-1546	Unknown	RepeatScout Family Size = 28, Final Multiple Alignment Size = 28, Localized to 996 out of 1014 contigs )
rnd-1_family-1547	Unknown	RepeatScout Family Size = 28, Final Multiple Alignment Size = 28, Localized to 996 out of 1014 contigs )
rnd-1_family-1548	Unknown	RepeatScout Family Size = 28, Final Multiple Alignment Size = 28, Localized to 996 out of 1014 contigs )
rnd-1_family-1527	LINE/Penelope	RepeatScout Family Size = 29, Final Multiple Alignment Size = 28, Localized to 996 out of 1014 contigs )
rnd-1_family-1504	Unknown	RepeatScout Family Size = 30, Final Multiple Alignment Size = 28, Localized to 996 out of 1014 contigs )
rnd-1_family-1551	Unknown	RepeatScout Family Size = 28, Final Multiple Alignment Size = 28, Localized to 996 out of 1014 contigs )
rnd-1_family-1552	Unknown	RepeatScout Family Size = 28, Final Multiple Alignment Size = 28, Localized to 996 out of 1014 contigs )
rnd-1_family-1553	Unknown	RepeatScout Family Size = 28, Final Multiple Alignment Size = 28, Localized to 996 out of 1014 contigs )
rnd-1_family-1554	Unknown	RepeatScout Family Size = 28, Final Multiple Alignment Size = 28, Localized to 996 out of 1014 contigs )
rnd-1_family-1555	LTR/Gypsy	RepeatScout Family Size = 28, Final Multiple Alignment Size = 28, Localized to 996 out of 1014 contigs )
rnd-1_family-1556	DNA/MULE-MuDR	RepeatScout Family Size = 27, Final Multiple Alignment Size = 27, Localized to 996 out of 1014 contigs )
rnd-1_family-1557	LTR/Pao	RepeatScout Family Size = 27, Final Multiple Alignment Size = 27, Localized to 996 out of 1014 contigs )
rnd-1_family-1519	Unknown	RepeatScout Family Size = 29, Final Multiple Alignment Size = 27, Localized to 996 out of 1014 contigs )
rnd-1_family-1559	Unknown	RepeatScout Family Size = 27, Final Multiple Alignment Size = 27, Localized to 996 out of 1014 contigs )
rnd-1_family-1560	Unknown	RepeatScout Family Size = 27, Final Multiple Alignment Size = 27, Localized to 996 out of 1014 contigs )
rnd-1_family-1522	Unknown	RepeatScout Family Size = 29, Final Multiple Alignment Size = 27, Localized to 996 out of 1014 contigs )
rnd-1_family-1561	Unknown	RepeatScout Family Size = 27, Final Multiple Alignment Size = 27, Localized to 996 out of 1014 contigs )
rnd-1_family-1562	Unknown	RepeatScout Family Size = 27, Final Multiple Alignment Size = 27, Localized to 996 out of 1014 contigs )
rnd-1_family-1563	Unknown	RepeatScout Family Size = 27, Final Multiple Alignment Size = 27, Localized to 996 out of 1014 contigs )
rnd-1_family-1564	Unknown	RepeatScout Family Size = 27, Final Multiple Alignment Size = 27, Localized to 996 out of 1014 contigs )
rnd-1_family-1565	LTR/Gypsy	RepeatScout Family Size = 27, Final Multiple Alignment Size = 27, Localized to 996 out of 1014 contigs )
rnd-1_family-1566	Unknown	RepeatScout Family Size = 27, Final Multiple Alignment Size = 27, Localized to 996 out of 1014 contigs )
rnd-1_family-1567	Unknown	RepeatScout Family Size = 27, Final Multiple Alignment Size = 27, Localized to 996 out of 1014 contigs )
rnd-1_family-1568	Unknown	RepeatScout Family Size = 27, Final Multiple Alignment Size = 27, Localized to 996 out of 1014 contigs )
rnd-1_family-1549	tRNA	RepeatScout Family Size = 28, Final Multiple Alignment Size = 27, Localized to 996 out of 1014 contigs )
rnd-1_family-1569	Unknown	RepeatScout Family Size = 27, Final Multiple Alignment Size = 27, Localized to 996 out of 1014 contigs )
rnd-1_family-1570	Unknown	RepeatScout Family Size = 27, Final Multiple Alignment Size = 27, Localized to 996 out of 1014 contigs )
rnd-1_family-1550	Unknown	RepeatScout Family Size = 28, Final Multiple Alignment Size = 27, Localized to 996 out of 1014 contigs )
rnd-1_family-1571	DNA/TcMar-Tc1	RepeatScout Family Size = 27, Final Multiple Alignment Size = 27, Localized to 996 out of 1014 contigs )
rnd-1_family-1572	Unknown	RepeatScout Family Size = 27, Final Multiple Alignment Size = 27, Localized to 996 out of 1014 contigs )
rnd-1_family-1531	LTR/Gypsy	RepeatScout Family Size = 29, Final Multiple Alignment Size = 27, Localized to 996 out of 1014 contigs )
rnd-1_family-1573	Unknown	RepeatScout Family Size = 27, Final Multiple Alignment Size = 27, Localized to 996 out of 1014 contigs )
rnd-1_family-1574	Unknown	RepeatScout Family Size = 27, Final Multiple Alignment Size = 27, Localized to 996 out of 1014 contigs )
rnd-1_family-1575	Unknown	RepeatScout Family Size = 27, Final Multiple Alignment Size = 27, Localized to 996 out of 1014 contigs )
rnd-1_family-1576	Unknown	RepeatScout Family Size = 27, Final Multiple Alignment Size = 27, Localized to 996 out of 1014 contigs )
rnd-1_family-1577	DNA/P	RepeatScout Family Size = 27, Final Multiple Alignment Size = 27, Localized to 996 out of 1014 contigs )
rnd-1_family-1578	Unknown	RepeatScout Family Size = 27, Final Multiple Alignment Size = 27, Localized to 996 out of 1014 contigs )
rnd-1_family-1579	Unknown	RepeatScout Family Size = 27, Final Multiple Alignment Size = 27, Localized to 996 out of 1014 contigs )
rnd-1_family-1580	Unknown	RepeatScout Family Size = 27, Final Multiple Alignment Size = 27, Localized to 996 out of 1014 contigs )
rnd-1_family-1581	Unknown	RepeatScout Family Size = 27, Final Multiple Alignment Size = 27, Localized to 996 out of 1014 contigs )
rnd-1_family-1582	Unknown	RepeatScout Family Size = 27, Final Multiple Alignment Size = 27, Localized to 996 out of 1014 contigs )
rnd-1_family-1583	Unknown	RepeatScout Family Size = 27, Final Multiple Alignment Size = 27, Localized to 996 out of 1014 contigs )
rnd-1_family-1585	Unknown	RepeatScout Family Size = 26, Final Multiple Alignment Size = 26, Localized to 996 out of 1014 contigs )
rnd-1_family-1558	Unknown	RepeatScout Family Size = 27, Final Multiple Alignment Size = 26, Localized to 996 out of 1014 contigs )
rnd-1_family-1586	Unknown	RepeatScout Family Size = 26, Final Multiple Alignment Size = 26, Localized to 996 out of 1014 contigs )
rnd-1_family-1587	Unknown	RepeatScout Family Size = 26, Final Multiple Alignment Size = 26, Localized to 996 out of 1014 contigs )
rnd-1_family-1588	Unknown	RepeatScout Family Size = 26, Final Multiple Alignment Size = 26, Localized to 996 out of 1014 contigs )
rnd-1_family-1589	LINE/L2	RepeatScout Family Size = 26, Final Multiple Alignment Size = 26, Localized to 996 out of 1014 contigs )
rnd-1_family-1590	Unknown	RepeatScout Family Size = 26, Final Multiple Alignment Size = 26, Localized to 996 out of 1014 contigs )
rnd-1_family-1591	Unknown	RepeatScout Family Size = 26, Final Multiple Alignment Size = 26, Localized to 996 out of 1014 contigs )
rnd-1_family-1592	Unknown	RepeatScout Family Size = 26, Final Multiple Alignment Size = 26, Localized to 996 out of 1014 contigs )
rnd-1_family-1593	Unknown	RepeatScout Family Size = 26, Final Multiple Alignment Size = 26, Localized to 996 out of 1014 contigs )
rnd-1_family-1594	Unknown	RepeatScout Family Size = 26, Final Multiple Alignment Size = 26, Localized to 996 out of 1014 contigs )
rnd-1_family-1595	Simple_repeat	RepeatScout Family Size = 26, Final Multiple Alignment Size = 26, Localized to 996 out of 1014 contigs )
rnd-1_family-1596	Unknown	RepeatScout Family Size = 26, Final Multiple Alignment Size = 26, Localized to 996 out of 1014 contigs )
rnd-1_family-1597	Unknown	RepeatScout Family Size = 26, Final Multiple Alignment Size = 26, Localized to 996 out of 1014 contigs )
rnd-1_family-1598	Unknown	RepeatScout Family Size = 26, Final Multiple Alignment Size = 26, Localized to 996 out of 1014 contigs )
rnd-1_family-1599	Unknown	RepeatScout Family Size = 26, Final Multiple Alignment Size = 26, Localized to 996 out of 1014 contigs )
rnd-1_family-1600	Unknown	RepeatScout Family Size = 26, Final Multiple Alignment Size = 26, Localized to 996 out of 1014 contigs )
rnd-1_family-1601	Unknown	RepeatScout Family Size = 26, Final Multiple Alignment Size = 26, Localized to 996 out of 1014 contigs )
rnd-1_family-1602	Unknown	RepeatScout Family Size = 26, Final Multiple Alignment Size = 26, Localized to 996 out of 1014 contigs )
rnd-1_family-1603	LTR/Copia	RepeatScout Family Size = 26, Final Multiple Alignment Size = 26, Localized to 996 out of 1014 contigs )
rnd-1_family-1604	Unknown	RepeatScout Family Size = 26, Final Multiple Alignment Size = 26, Localized to 996 out of 1014 contigs )
rnd-1_family-1605	Unknown	RepeatScout Family Size = 26, Final Multiple Alignment Size = 26, Localized to 996 out of 1014 contigs )
rnd-1_family-1606	LTR/Gypsy	RepeatScout Family Size = 26, Final Multiple Alignment Size = 26, Localized to 996 out of 1014 contigs )
rnd-1_family-1607	Unknown	RepeatScout Family Size = 26, Final Multiple Alignment Size = 26, Localized to 996 out of 1014 contigs )
rnd-1_family-1608	Unknown	RepeatScout Family Size = 26, Final Multiple Alignment Size = 26, Localized to 996 out of 1014 contigs )
rnd-1_family-1609	Unknown	RepeatScout Family Size = 26, Final Multiple Alignment Size = 26, Localized to 996 out of 1014 contigs )
rnd-1_family-1610	Unknown	RepeatScout Family Size = 25, Final Multiple Alignment Size = 25, Localized to 996 out of 1014 contigs )
rnd-1_family-1611	Unknown	RepeatScout Family Size = 25, Final Multiple Alignment Size = 25, Localized to 996 out of 1014 contigs )
rnd-1_family-1612	Unknown	RepeatScout Family Size = 25, Final Multiple Alignment Size = 25, Localized to 996 out of 1014 contigs )
rnd-1_family-1613	Unknown	RepeatScout Family Size = 25, Final Multiple Alignment Size = 25, Localized to 996 out of 1014 contigs )
rnd-1_family-1614	Unknown	RepeatScout Family Size = 25, Final Multiple Alignment Size = 25, Localized to 996 out of 1014 contigs )
rnd-1_family-1616	Unknown	RepeatScout Family Size = 25, Final Multiple Alignment Size = 25, Localized to 996 out of 1014 contigs )
rnd-1_family-1617	DNA/hAT-Pegasus	RepeatScout Family Size = 25, Final Multiple Alignment Size = 25, Localized to 996 out of 1014 contigs )
rnd-1_family-1618	Unknown	RepeatScout Family Size = 25, Final Multiple Alignment Size = 25, Localized to 996 out of 1014 contigs )
rnd-1_family-1619	DNA/P	RepeatScout Family Size = 25, Final Multiple Alignment Size = 25, Localized to 996 out of 1014 contigs )
rnd-1_family-1620	Unknown	RepeatScout Family Size = 25, Final Multiple Alignment Size = 25, Localized to 996 out of 1014 contigs )
rnd-1_family-1621	Unknown	RepeatScout Family Size = 25, Final Multiple Alignment Size = 25, Localized to 996 out of 1014 contigs )
rnd-1_family-1622	Unknown	RepeatScout Family Size = 25, Final Multiple Alignment Size = 25, Localized to 996 out of 1014 contigs )
rnd-1_family-1623	Unknown	RepeatScout Family Size = 25, Final Multiple Alignment Size = 25, Localized to 996 out of 1014 contigs )
rnd-1_family-1624	Unknown	RepeatScout Family Size = 25, Final Multiple Alignment Size = 25, Localized to 996 out of 1014 contigs )
rnd-1_family-1626	LINE/Penelope	RepeatScout Family Size = 25, Final Multiple Alignment Size = 25, Localized to 996 out of 1014 contigs )
rnd-1_family-1627	Unknown	RepeatScout Family Size = 25, Final Multiple Alignment Size = 25, Localized to 996 out of 1014 contigs )
rnd-1_family-1628	Unknown	RepeatScout Family Size = 25, Final Multiple Alignment Size = 25, Localized to 996 out of 1014 contigs )
rnd-1_family-1629	Unknown	RepeatScout Family Size = 25, Final Multiple Alignment Size = 25, Localized to 996 out of 1014 contigs )
rnd-1_family-1630	Unknown	RepeatScout Family Size = 25, Final Multiple Alignment Size = 25, Localized to 996 out of 1014 contigs )
rnd-1_family-1631	Unknown	RepeatScout Family Size = 25, Final Multiple Alignment Size = 25, Localized to 996 out of 1014 contigs )
rnd-1_family-1633	Unknown	RepeatScout Family Size = 25, Final Multiple Alignment Size = 25, Localized to 996 out of 1014 contigs )
rnd-1_family-1634	Unknown	RepeatScout Family Size = 25, Final Multiple Alignment Size = 25, Localized to 996 out of 1014 contigs )
rnd-1_family-1512	Unknown	RepeatScout Family Size = 30, Final Multiple Alignment Size = 25, Localized to 996 out of 1014 contigs )
rnd-1_family-1635	Unknown	RepeatScout Family Size = 25, Final Multiple Alignment Size = 25, Localized to 996 out of 1014 contigs )
rnd-1_family-1636	Unknown	RepeatScout Family Size = 25, Final Multiple Alignment Size = 25, Localized to 996 out of 1014 contigs )
rnd-1_family-1637	Unknown	RepeatScout Family Size = 25, Final Multiple Alignment Size = 25, Localized to 996 out of 1014 contigs )
rnd-1_family-1639	LTR/Gypsy	RepeatScout Family Size = 24, Final Multiple Alignment Size = 24, Localized to 996 out of 1014 contigs )
rnd-1_family-1640	Unknown	RepeatScout Family Size = 24, Final Multiple Alignment Size = 24, Localized to 996 out of 1014 contigs )
rnd-1_family-1641	Unknown	RepeatScout Family Size = 24, Final Multiple Alignment Size = 24, Localized to 996 out of 1014 contigs )
rnd-1_family-1642	Unknown	RepeatScout Family Size = 24, Final Multiple Alignment Size = 24, Localized to 996 out of 1014 contigs )
rnd-1_family-1643	Unknown	RepeatScout Family Size = 24, Final Multiple Alignment Size = 24, Localized to 996 out of 1014 contigs )
rnd-1_family-1644	Unknown	RepeatScout Family Size = 24, Final Multiple Alignment Size = 24, Localized to 996 out of 1014 contigs )
rnd-1_family-1645	Unknown	RepeatScout Family Size = 24, Final Multiple Alignment Size = 24, Localized to 996 out of 1014 contigs )
rnd-1_family-1647	Unknown	RepeatScout Family Size = 24, Final Multiple Alignment Size = 24, Localized to 996 out of 1014 contigs )
rnd-1_family-1648	Unknown	RepeatScout Family Size = 24, Final Multiple Alignment Size = 24, Localized to 996 out of 1014 contigs )
rnd-1_family-1649	Unknown	RepeatScout Family Size = 24, Final Multiple Alignment Size = 24, Localized to 996 out of 1014 contigs )
rnd-1_family-1651	Unknown	RepeatScout Family Size = 24, Final Multiple Alignment Size = 24, Localized to 996 out of 1014 contigs )
rnd-1_family-1652	Unknown	RepeatScout Family Size = 24, Final Multiple Alignment Size = 24, Localized to 996 out of 1014 contigs )
rnd-1_family-1653	Unknown	RepeatScout Family Size = 24, Final Multiple Alignment Size = 24, Localized to 996 out of 1014 contigs )
rnd-1_family-1625	LINE/L2	RepeatScout Family Size = 25, Final Multiple Alignment Size = 24, Localized to 996 out of 1014 contigs )
rnd-1_family-1654	Unknown	RepeatScout Family Size = 24, Final Multiple Alignment Size = 24, Localized to 996 out of 1014 contigs )
rnd-1_family-1655	Unknown	RepeatScout Family Size = 24, Final Multiple Alignment Size = 24, Localized to 996 out of 1014 contigs )
rnd-1_family-1656	Unknown	RepeatScout Family Size = 24, Final Multiple Alignment Size = 24, Localized to 996 out of 1014 contigs )
rnd-1_family-1657	Unknown	RepeatScout Family Size = 24, Final Multiple Alignment Size = 24, Localized to 996 out of 1014 contigs )
rnd-1_family-1658	Unknown	RepeatScout Family Size = 24, Final Multiple Alignment Size = 24, Localized to 996 out of 1014 contigs )
rnd-1_family-1659	Unknown	RepeatScout Family Size = 24, Final Multiple Alignment Size = 24, Localized to 996 out of 1014 contigs )
rnd-1_family-1660	Unknown	RepeatScout Family Size = 24, Final Multiple Alignment Size = 24, Localized to 996 out of 1014 contigs )
rnd-1_family-1661	Unknown	RepeatScout Family Size = 24, Final Multiple Alignment Size = 24, Localized to 996 out of 1014 contigs )
rnd-1_family-1662	Unknown	RepeatScout Family Size = 24, Final Multiple Alignment Size = 24, Localized to 996 out of 1014 contigs )
rnd-1_family-1663	Unknown	RepeatScout Family Size = 24, Final Multiple Alignment Size = 24, Localized to 996 out of 1014 contigs )
rnd-1_family-1664	Unknown	RepeatScout Family Size = 24, Final Multiple Alignment Size = 24, Localized to 996 out of 1014 contigs )
rnd-1_family-1665	LINE/Penelope	RepeatScout Family Size = 24, Final Multiple Alignment Size = 24, Localized to 996 out of 1014 contigs )
rnd-1_family-1632	Unknown	RepeatScout Family Size = 25, Final Multiple Alignment Size = 24, Localized to 996 out of 1014 contigs )
rnd-1_family-1666	Unknown	RepeatScout Family Size = 24, Final Multiple Alignment Size = 24, Localized to 996 out of 1014 contigs )
rnd-1_family-1667	DNA/hAT-Charlie	RepeatScout Family Size = 24, Final Multiple Alignment Size = 24, Localized to 996 out of 1014 contigs )
rnd-1_family-1668	Unknown	RepeatScout Family Size = 24, Final Multiple Alignment Size = 24, Localized to 996 out of 1014 contigs )
rnd-1_family-1669	Unknown	RepeatScout Family Size = 24, Final Multiple Alignment Size = 24, Localized to 996 out of 1014 contigs )
rnd-1_family-1670	Unknown	RepeatScout Family Size = 24, Final Multiple Alignment Size = 24, Localized to 996 out of 1014 contigs )
rnd-1_family-1671	Unknown	RepeatScout Family Size = 24, Final Multiple Alignment Size = 24, Localized to 996 out of 1014 contigs )
rnd-1_family-1672	Unknown	RepeatScout Family Size = 24, Final Multiple Alignment Size = 24, Localized to 996 out of 1014 contigs )
rnd-1_family-1673	Unknown	RepeatScout Family Size = 24, Final Multiple Alignment Size = 24, Localized to 996 out of 1014 contigs )
rnd-1_family-1675	DNA/hAT-Ac	RepeatScout Family Size = 24, Final Multiple Alignment Size = 24, Localized to 996 out of 1014 contigs )
rnd-1_family-1676	Unknown	RepeatScout Family Size = 24, Final Multiple Alignment Size = 24, Localized to 996 out of 1014 contigs )
rnd-1_family-1677	Unknown	RepeatScout Family Size = 24, Final Multiple Alignment Size = 24, Localized to 996 out of 1014 contigs )
rnd-1_family-1678	Unknown	RepeatScout Family Size = 23, Final Multiple Alignment Size = 23, Localized to 996 out of 1014 contigs )
rnd-1_family-1679	Unknown	RepeatScout Family Size = 23, Final Multiple Alignment Size = 23, Localized to 996 out of 1014 contigs )
rnd-1_family-1680	Unknown	RepeatScout Family Size = 23, Final Multiple Alignment Size = 23, Localized to 996 out of 1014 contigs )
rnd-1_family-1681	Unknown	RepeatScout Family Size = 23, Final Multiple Alignment Size = 23, Localized to 996 out of 1014 contigs )
rnd-1_family-1682	Unknown	RepeatScout Family Size = 23, Final Multiple Alignment Size = 23, Localized to 996 out of 1014 contigs )
rnd-1_family-1683	Unknown	RepeatScout Family Size = 23, Final Multiple Alignment Size = 23, Localized to 996 out of 1014 contigs )
rnd-1_family-1646	Unknown	RepeatScout Family Size = 24, Final Multiple Alignment Size = 23, Localized to 996 out of 1014 contigs )
rnd-1_family-1685	Unknown	RepeatScout Family Size = 23, Final Multiple Alignment Size = 23, Localized to 996 out of 1014 contigs )
rnd-1_family-1686	Unknown	RepeatScout Family Size = 23, Final Multiple Alignment Size = 23, Localized to 996 out of 1014 contigs )
rnd-1_family-1687	Unknown	RepeatScout Family Size = 23, Final Multiple Alignment Size = 23, Localized to 996 out of 1014 contigs )
rnd-1_family-1615	Unknown	RepeatScout Family Size = 25, Final Multiple Alignment Size = 23, Localized to 996 out of 1014 contigs )
rnd-1_family-1688	Unknown	RepeatScout Family Size = 23, Final Multiple Alignment Size = 23, Localized to 996 out of 1014 contigs )
rnd-1_family-1689	Unknown	RepeatScout Family Size = 23, Final Multiple Alignment Size = 23, Localized to 996 out of 1014 contigs )
rnd-1_family-1690	Unknown	RepeatScout Family Size = 23, Final Multiple Alignment Size = 23, Localized to 996 out of 1014 contigs )
rnd-1_family-1691	Unknown	RepeatScout Family Size = 23, Final Multiple Alignment Size = 23, Localized to 996 out of 1014 contigs )
rnd-1_family-1693	Unknown	RepeatScout Family Size = 23, Final Multiple Alignment Size = 23, Localized to 996 out of 1014 contigs )
rnd-1_family-1694	Unknown	RepeatScout Family Size = 23, Final Multiple Alignment Size = 23, Localized to 996 out of 1014 contigs )
rnd-1_family-1695	Unknown	RepeatScout Family Size = 23, Final Multiple Alignment Size = 23, Localized to 996 out of 1014 contigs )
rnd-1_family-1696	LTR/Pao	RepeatScout Family Size = 23, Final Multiple Alignment Size = 23, Localized to 996 out of 1014 contigs )
rnd-1_family-1697	Unknown	RepeatScout Family Size = 23, Final Multiple Alignment Size = 23, Localized to 996 out of 1014 contigs )
rnd-1_family-1698	Unknown	RepeatScout Family Size = 23, Final Multiple Alignment Size = 23, Localized to 996 out of 1014 contigs )
rnd-1_family-1700	Unknown	RepeatScout Family Size = 23, Final Multiple Alignment Size = 23, Localized to 996 out of 1014 contigs )
rnd-1_family-1701	Unknown	RepeatScout Family Size = 23, Final Multiple Alignment Size = 23, Localized to 996 out of 1014 contigs )
rnd-1_family-1702	Unknown	RepeatScout Family Size = 23, Final Multiple Alignment Size = 23, Localized to 996 out of 1014 contigs )
rnd-1_family-1703	Unknown	RepeatScout Family Size = 23, Final Multiple Alignment Size = 23, Localized to 996 out of 1014 contigs )
rnd-1_family-1704	Unknown	RepeatScout Family Size = 23, Final Multiple Alignment Size = 23, Localized to 996 out of 1014 contigs )
rnd-1_family-1705	Unknown	RepeatScout Family Size = 23, Final Multiple Alignment Size = 23, Localized to 996 out of 1014 contigs )
rnd-1_family-1706	Unknown	RepeatScout Family Size = 23, Final Multiple Alignment Size = 23, Localized to 996 out of 1014 contigs )
rnd-1_family-1707	DNA/CMC-EnSpm	RepeatScout Family Size = 23, Final Multiple Alignment Size = 23, Localized to 996 out of 1014 contigs )
rnd-1_family-1535	DNA/P	RepeatScout Family Size = 29, Final Multiple Alignment Size = 23, Localized to 996 out of 1014 contigs )
rnd-1_family-1708	LINE/CR1	RepeatScout Family Size = 23, Final Multiple Alignment Size = 23, Localized to 996 out of 1014 contigs )
rnd-1_family-1709	Unknown	RepeatScout Family Size = 23, Final Multiple Alignment Size = 23, Localized to 996 out of 1014 contigs )
rnd-1_family-1710	DNA/P	RepeatScout Family Size = 23, Final Multiple Alignment Size = 23, Localized to 996 out of 1014 contigs )
rnd-1_family-1711	Unknown	RepeatScout Family Size = 23, Final Multiple Alignment Size = 23, Localized to 996 out of 1014 contigs )
rnd-1_family-1712	Unknown	RepeatScout Family Size = 23, Final Multiple Alignment Size = 23, Localized to 996 out of 1014 contigs )
rnd-1_family-1674	LTR/Gypsy	RepeatScout Family Size = 24, Final Multiple Alignment Size = 23, Localized to 996 out of 1014 contigs )
rnd-1_family-1713	DNA/hAT-hobo	RepeatScout Family Size = 23, Final Multiple Alignment Size = 23, Localized to 996 out of 1014 contigs )
rnd-1_family-1638	LINE/I	RepeatScout Family Size = 25, Final Multiple Alignment Size = 23, Localized to 996 out of 1014 contigs )
rnd-1_family-1714	Unknown	RepeatScout Family Size = 23, Final Multiple Alignment Size = 23, Localized to 996 out of 1014 contigs )
rnd-1_family-1715	Unknown	RepeatScout Family Size = 22, Final Multiple Alignment Size = 22, Localized to 996 out of 1014 contigs )
rnd-1_family-1716	LINE/CR1	RepeatScout Family Size = 22, Final Multiple Alignment Size = 22, Localized to 996 out of 1014 contigs )
rnd-1_family-1584	Unknown	RepeatScout Family Size = 26, Final Multiple Alignment Size = 22, Localized to 996 out of 1014 contigs )
rnd-1_family-1717	Unknown	RepeatScout Family Size = 22, Final Multiple Alignment Size = 22, Localized to 996 out of 1014 contigs )
rnd-1_family-1718	Unknown	RepeatScout Family Size = 22, Final Multiple Alignment Size = 22, Localized to 996 out of 1014 contigs )
rnd-1_family-1719	LTR/Gypsy	RepeatScout Family Size = 22, Final Multiple Alignment Size = 22, Localized to 996 out of 1014 contigs )
rnd-1_family-1720	DNA/hAT-Tip100	RepeatScout Family Size = 22, Final Multiple Alignment Size = 22, Localized to 996 out of 1014 contigs )
rnd-1_family-1721	Unknown	RepeatScout Family Size = 22, Final Multiple Alignment Size = 22, Localized to 996 out of 1014 contigs )
rnd-1_family-1722	Unknown	RepeatScout Family Size = 22, Final Multiple Alignment Size = 22, Localized to 996 out of 1014 contigs )
rnd-1_family-1723	Unknown	RepeatScout Family Size = 22, Final Multiple Alignment Size = 22, Localized to 996 out of 1014 contigs )
rnd-1_family-1684	Unknown	RepeatScout Family Size = 23, Final Multiple Alignment Size = 22, Localized to 996 out of 1014 contigs )
rnd-1_family-1724	Unknown	RepeatScout Family Size = 22, Final Multiple Alignment Size = 22, Localized to 996 out of 1014 contigs )
rnd-1_family-1650	LTR/Gypsy	RepeatScout Family Size = 24, Final Multiple Alignment Size = 22, Localized to 996 out of 1014 contigs )
rnd-1_family-1725	Unknown	RepeatScout Family Size = 22, Final Multiple Alignment Size = 22, Localized to 996 out of 1014 contigs )
rnd-1_family-1726	Unknown	RepeatScout Family Size = 22, Final Multiple Alignment Size = 22, Localized to 996 out of 1014 contigs )
rnd-1_family-1727	Unknown	RepeatScout Family Size = 22, Final Multiple Alignment Size = 22, Localized to 996 out of 1014 contigs )
rnd-1_family-1692	LINE/CR1	RepeatScout Family Size = 23, Final Multiple Alignment Size = 22, Localized to 996 out of 1014 contigs )
rnd-1_family-1728	Unknown	RepeatScout Family Size = 22, Final Multiple Alignment Size = 22, Localized to 996 out of 1014 contigs )
rnd-1_family-1729	Unknown	RepeatScout Family Size = 22, Final Multiple Alignment Size = 22, Localized to 996 out of 1014 contigs )
rnd-1_family-1732	Unknown	RepeatScout Family Size = 22, Final Multiple Alignment Size = 22, Localized to 996 out of 1014 contigs )
rnd-1_family-1733	DNA/hAT-Tip100	RepeatScout Family Size = 22, Final Multiple Alignment Size = 22, Localized to 996 out of 1014 contigs )
rnd-1_family-1734	Unknown	RepeatScout Family Size = 22, Final Multiple Alignment Size = 22, Localized to 996 out of 1014 contigs )
rnd-1_family-1735	Unknown	RepeatScout Family Size = 22, Final Multiple Alignment Size = 22, Localized to 996 out of 1014 contigs )
rnd-1_family-1699	Unknown	RepeatScout Family Size = 23, Final Multiple Alignment Size = 22, Localized to 996 out of 1014 contigs )
rnd-1_family-1736	Unknown	RepeatScout Family Size = 22, Final Multiple Alignment Size = 22, Localized to 996 out of 1014 contigs )
rnd-1_family-1737	Simple_repeat	RepeatScout Family Size = 22, Final Multiple Alignment Size = 22, Localized to 996 out of 1014 contigs )
rnd-1_family-1738	SINE/tRNA	RepeatScout Family Size = 22, Final Multiple Alignment Size = 22, Localized to 996 out of 1014 contigs )
rnd-1_family-1739	Unknown	RepeatScout Family Size = 22, Final Multiple Alignment Size = 22, Localized to 996 out of 1014 contigs )
rnd-1_family-1740	Unknown	RepeatScout Family Size = 22, Final Multiple Alignment Size = 22, Localized to 996 out of 1014 contigs )
rnd-1_family-1741	Unknown	RepeatScout Family Size = 22, Final Multiple Alignment Size = 22, Localized to 996 out of 1014 contigs )
rnd-1_family-1742	Unknown	RepeatScout Family Size = 22, Final Multiple Alignment Size = 22, Localized to 996 out of 1014 contigs )
rnd-1_family-1743	Unknown	RepeatScout Family Size = 22, Final Multiple Alignment Size = 22, Localized to 996 out of 1014 contigs )
rnd-1_family-1744	Unknown	RepeatScout Family Size = 22, Final Multiple Alignment Size = 22, Localized to 996 out of 1014 contigs )
rnd-1_family-1745	Unknown	RepeatScout Family Size = 22, Final Multiple Alignment Size = 22, Localized to 996 out of 1014 contigs )
rnd-1_family-1746	Unknown	RepeatScout Family Size = 22, Final Multiple Alignment Size = 22, Localized to 996 out of 1014 contigs )
rnd-1_family-1747	Unknown	RepeatScout Family Size = 22, Final Multiple Alignment Size = 22, Localized to 996 out of 1014 contigs )
rnd-1_family-1748	Unknown	RepeatScout Family Size = 22, Final Multiple Alignment Size = 22, Localized to 996 out of 1014 contigs )
rnd-1_family-1749	Unknown	RepeatScout Family Size = 22, Final Multiple Alignment Size = 22, Localized to 996 out of 1014 contigs )
rnd-1_family-1750	Unknown	RepeatScout Family Size = 22, Final Multiple Alignment Size = 22, Localized to 996 out of 1014 contigs )
rnd-1_family-1751	Unknown	RepeatScout Family Size = 22, Final Multiple Alignment Size = 22, Localized to 996 out of 1014 contigs )
rnd-1_family-1752	Unknown	RepeatScout Family Size = 21, Final Multiple Alignment Size = 21, Localized to 996 out of 1014 contigs )
rnd-1_family-1753	Unknown	RepeatScout Family Size = 21, Final Multiple Alignment Size = 21, Localized to 996 out of 1014 contigs )
rnd-1_family-1754	Unknown	RepeatScout Family Size = 21, Final Multiple Alignment Size = 21, Localized to 996 out of 1014 contigs )
rnd-1_family-1755	Unknown	RepeatScout Family Size = 21, Final Multiple Alignment Size = 21, Localized to 996 out of 1014 contigs )
rnd-1_family-1756	Unknown	RepeatScout Family Size = 21, Final Multiple Alignment Size = 21, Localized to 996 out of 1014 contigs )
rnd-1_family-1757	Unknown	RepeatScout Family Size = 21, Final Multiple Alignment Size = 21, Localized to 996 out of 1014 contigs )
rnd-1_family-1758	Unknown	RepeatScout Family Size = 21, Final Multiple Alignment Size = 21, Localized to 996 out of 1014 contigs )
rnd-1_family-1759	Unknown	RepeatScout Family Size = 21, Final Multiple Alignment Size = 21, Localized to 996 out of 1014 contigs )
rnd-1_family-1760	Unknown	RepeatScout Family Size = 21, Final Multiple Alignment Size = 21, Localized to 996 out of 1014 contigs )
rnd-1_family-1761	Unknown	RepeatScout Family Size = 21, Final Multiple Alignment Size = 21, Localized to 996 out of 1014 contigs )
rnd-1_family-1730	Unknown	RepeatScout Family Size = 22, Final Multiple Alignment Size = 21, Localized to 996 out of 1014 contigs )
rnd-1_family-1731	Unknown	RepeatScout Family Size = 22, Final Multiple Alignment Size = 21, Localized to 996 out of 1014 contigs )
rnd-1_family-1762	LINE/L2	RepeatScout Family Size = 21, Final Multiple Alignment Size = 21, Localized to 996 out of 1014 contigs )
rnd-1_family-1763	Unknown	RepeatScout Family Size = 21, Final Multiple Alignment Size = 21, Localized to 996 out of 1014 contigs )
rnd-1_family-1764	Unknown	RepeatScout Family Size = 21, Final Multiple Alignment Size = 21, Localized to 996 out of 1014 contigs )
rnd-1_family-1765	Unknown	RepeatScout Family Size = 21, Final Multiple Alignment Size = 21, Localized to 996 out of 1014 contigs )
rnd-1_family-1766	DNA/hAT-Blackjack	RepeatScout Family Size = 21, Final Multiple Alignment Size = 21, Localized to 996 out of 1014 contigs )
rnd-1_family-1767	Unknown	RepeatScout Family Size = 21, Final Multiple Alignment Size = 21, Localized to 996 out of 1014 contigs )
rnd-1_family-1769	Unknown	RepeatScout Family Size = 21, Final Multiple Alignment Size = 21, Localized to 996 out of 1014 contigs )
rnd-1_family-1770	Unknown	RepeatScout Family Size = 21, Final Multiple Alignment Size = 21, Localized to 996 out of 1014 contigs )
rnd-1_family-1771	Unknown	RepeatScout Family Size = 21, Final Multiple Alignment Size = 21, Localized to 996 out of 1014 contigs )
rnd-1_family-1772	Unknown	RepeatScout Family Size = 21, Final Multiple Alignment Size = 21, Localized to 996 out of 1014 contigs )
rnd-1_family-1773	Unknown	RepeatScout Family Size = 21, Final Multiple Alignment Size = 21, Localized to 996 out of 1014 contigs )
rnd-1_family-1774	Unknown	RepeatScout Family Size = 21, Final Multiple Alignment Size = 21, Localized to 996 out of 1014 contigs )
rnd-1_family-1775	DNA/CMC-EnSpm	RepeatScout Family Size = 21, Final Multiple Alignment Size = 21, Localized to 996 out of 1014 contigs )
rnd-1_family-1776	Unknown	RepeatScout Family Size = 21, Final Multiple Alignment Size = 21, Localized to 996 out of 1014 contigs )
rnd-1_family-1777	Unknown	RepeatScout Family Size = 21, Final Multiple Alignment Size = 21, Localized to 996 out of 1014 contigs )
rnd-1_family-1778	Unknown	RepeatScout Family Size = 21, Final Multiple Alignment Size = 21, Localized to 996 out of 1014 contigs )
rnd-1_family-1780	Unknown	RepeatScout Family Size = 21, Final Multiple Alignment Size = 21, Localized to 996 out of 1014 contigs )
rnd-1_family-1781	Unknown	RepeatScout Family Size = 21, Final Multiple Alignment Size = 21, Localized to 996 out of 1014 contigs )
rnd-1_family-1782	Unknown	RepeatScout Family Size = 21, Final Multiple Alignment Size = 21, Localized to 996 out of 1014 contigs )
rnd-1_family-1783	Unknown	RepeatScout Family Size = 21, Final Multiple Alignment Size = 21, Localized to 996 out of 1014 contigs )
rnd-1_family-1784	Unknown	RepeatScout Family Size = 20, Final Multiple Alignment Size = 20, Localized to 996 out of 1014 contigs )
rnd-1_family-1785	Unknown	RepeatScout Family Size = 20, Final Multiple Alignment Size = 20, Localized to 996 out of 1014 contigs )
rnd-1_family-1786	Unknown	RepeatScout Family Size = 20, Final Multiple Alignment Size = 20, Localized to 996 out of 1014 contigs )
rnd-1_family-1787	Unknown	RepeatScout Family Size = 20, Final Multiple Alignment Size = 20, Localized to 996 out of 1014 contigs )
rnd-1_family-1788	Unknown	RepeatScout Family Size = 20, Final Multiple Alignment Size = 20, Localized to 996 out of 1014 contigs )
rnd-1_family-1789	LINE/Penelope	RepeatScout Family Size = 20, Final Multiple Alignment Size = 20, Localized to 996 out of 1014 contigs )
rnd-1_family-1790	Unknown	RepeatScout Family Size = 20, Final Multiple Alignment Size = 20, Localized to 996 out of 1014 contigs )
rnd-1_family-1791	Unknown	RepeatScout Family Size = 20, Final Multiple Alignment Size = 20, Localized to 996 out of 1014 contigs )
rnd-1_family-1792	Unknown	RepeatScout Family Size = 20, Final Multiple Alignment Size = 20, Localized to 996 out of 1014 contigs )
rnd-1_family-1793	Unknown	RepeatScout Family Size = 20, Final Multiple Alignment Size = 20, Localized to 996 out of 1014 contigs )
rnd-1_family-1794	DNA/TcMar-Mariner	RepeatScout Family Size = 20, Final Multiple Alignment Size = 20, Localized to 996 out of 1014 contigs )
rnd-1_family-1768	Unknown	RepeatScout Family Size = 21, Final Multiple Alignment Size = 20, Localized to 996 out of 1014 contigs )
rnd-1_family-1795	Unknown	RepeatScout Family Size = 20, Final Multiple Alignment Size = 20, Localized to 996 out of 1014 contigs )
rnd-1_family-1796	Unknown	RepeatScout Family Size = 20, Final Multiple Alignment Size = 20, Localized to 996 out of 1014 contigs )
rnd-1_family-1797	Unknown	RepeatScout Family Size = 20, Final Multiple Alignment Size = 20, Localized to 996 out of 1014 contigs )
rnd-1_family-1799	DNA/hAT-Charlie	RepeatScout Family Size = 20, Final Multiple Alignment Size = 20, Localized to 996 out of 1014 contigs )
rnd-1_family-1800	Unknown	RepeatScout Family Size = 20, Final Multiple Alignment Size = 20, Localized to 996 out of 1014 contigs )
rnd-1_family-1801	Unknown	RepeatScout Family Size = 20, Final Multiple Alignment Size = 20, Localized to 996 out of 1014 contigs )
rnd-1_family-1779	Unknown	RepeatScout Family Size = 21, Final Multiple Alignment Size = 20, Localized to 996 out of 1014 contigs )
rnd-1_family-1802	Unknown	RepeatScout Family Size = 20, Final Multiple Alignment Size = 20, Localized to 996 out of 1014 contigs )
rnd-1_family-1803	Unknown	RepeatScout Family Size = 20, Final Multiple Alignment Size = 20, Localized to 996 out of 1014 contigs )
rnd-1_family-1804	Unknown	RepeatScout Family Size = 19, Final Multiple Alignment Size = 19, Localized to 996 out of 1014 contigs )
rnd-1_family-1805	Unknown	RepeatScout Family Size = 19, Final Multiple Alignment Size = 19, Localized to 996 out of 1014 contigs )
rnd-1_family-1806	Unknown	RepeatScout Family Size = 19, Final Multiple Alignment Size = 19, Localized to 996 out of 1014 contigs )
rnd-1_family-1807	Unknown	RepeatScout Family Size = 19, Final Multiple Alignment Size = 19, Localized to 996 out of 1014 contigs )
rnd-1_family-1808	Unknown	RepeatScout Family Size = 19, Final Multiple Alignment Size = 19, Localized to 996 out of 1014 contigs )
rnd-1_family-1809	Unknown	RepeatScout Family Size = 19, Final Multiple Alignment Size = 19, Localized to 996 out of 1014 contigs )
rnd-1_family-1810	LTR/Gypsy	RepeatScout Family Size = 19, Final Multiple Alignment Size = 19, Localized to 996 out of 1014 contigs )
rnd-1_family-1811	Unknown	RepeatScout Family Size = 19, Final Multiple Alignment Size = 19, Localized to 996 out of 1014 contigs )
rnd-1_family-1812	DNA/PIF-Harbinger	RepeatScout Family Size = 19, Final Multiple Alignment Size = 19, Localized to 996 out of 1014 contigs )
rnd-1_family-1813	Unknown	RepeatScout Family Size = 19, Final Multiple Alignment Size = 19, Localized to 996 out of 1014 contigs )
rnd-1_family-1814	Unknown	RepeatScout Family Size = 19, Final Multiple Alignment Size = 19, Localized to 996 out of 1014 contigs )
rnd-1_family-1815	LINE/Penelope	RepeatScout Family Size = 19, Final Multiple Alignment Size = 19, Localized to 996 out of 1014 contigs )
rnd-1_family-1816	LINE/L1-Tx1	RepeatScout Family Size = 19, Final Multiple Alignment Size = 19, Localized to 996 out of 1014 contigs )
rnd-1_family-1817	Unknown	RepeatScout Family Size = 19, Final Multiple Alignment Size = 19, Localized to 996 out of 1014 contigs )
rnd-1_family-1818	Unknown	RepeatScout Family Size = 19, Final Multiple Alignment Size = 19, Localized to 996 out of 1014 contigs )
rnd-1_family-1819	Unknown	RepeatScout Family Size = 19, Final Multiple Alignment Size = 19, Localized to 996 out of 1014 contigs )
rnd-1_family-1820	Unknown	RepeatScout Family Size = 19, Final Multiple Alignment Size = 19, Localized to 996 out of 1014 contigs )
rnd-1_family-1821	Unknown	RepeatScout Family Size = 19, Final Multiple Alignment Size = 19, Localized to 996 out of 1014 contigs )
rnd-1_family-1822	Unknown	RepeatScout Family Size = 19, Final Multiple Alignment Size = 19, Localized to 996 out of 1014 contigs )
rnd-1_family-1823	Unknown	RepeatScout Family Size = 19, Final Multiple Alignment Size = 19, Localized to 996 out of 1014 contigs )
rnd-1_family-1824	Unknown	RepeatScout Family Size = 19, Final Multiple Alignment Size = 19, Localized to 996 out of 1014 contigs )
rnd-1_family-1825	Unknown	RepeatScout Family Size = 19, Final Multiple Alignment Size = 19, Localized to 996 out of 1014 contigs )
rnd-1_family-1826	Unknown	RepeatScout Family Size = 19, Final Multiple Alignment Size = 19, Localized to 996 out of 1014 contigs )
rnd-1_family-1827	Unknown	RepeatScout Family Size = 19, Final Multiple Alignment Size = 19, Localized to 996 out of 1014 contigs )
rnd-1_family-1828	Unknown	RepeatScout Family Size = 19, Final Multiple Alignment Size = 19, Localized to 996 out of 1014 contigs )
rnd-1_family-1829	Unknown	RepeatScout Family Size = 19, Final Multiple Alignment Size = 19, Localized to 996 out of 1014 contigs )
rnd-1_family-1830	LINE/CR1	RepeatScout Family Size = 19, Final Multiple Alignment Size = 19, Localized to 996 out of 1014 contigs )
rnd-1_family-1831	Unknown	RepeatScout Family Size = 19, Final Multiple Alignment Size = 19, Localized to 996 out of 1014 contigs )
rnd-1_family-1832	Unknown	RepeatScout Family Size = 19, Final Multiple Alignment Size = 19, Localized to 996 out of 1014 contigs )
rnd-1_family-1833	Unknown	RepeatScout Family Size = 19, Final Multiple Alignment Size = 19, Localized to 996 out of 1014 contigs )
rnd-1_family-1834	Unknown	RepeatScout Family Size = 19, Final Multiple Alignment Size = 19, Localized to 996 out of 1014 contigs )
rnd-1_family-1835	Unknown	RepeatScout Family Size = 19, Final Multiple Alignment Size = 19, Localized to 996 out of 1014 contigs )
rnd-1_family-1836	LINE/CR1	RepeatScout Family Size = 19, Final Multiple Alignment Size = 19, Localized to 996 out of 1014 contigs )
rnd-1_family-1837	Unknown	RepeatScout Family Size = 19, Final Multiple Alignment Size = 19, Localized to 996 out of 1014 contigs )
rnd-1_family-1838	Unknown	RepeatScout Family Size = 19, Final Multiple Alignment Size = 19, Localized to 996 out of 1014 contigs )
rnd-1_family-1839	Simple_repeat	RepeatScout Family Size = 19, Final Multiple Alignment Size = 19, Localized to 996 out of 1014 contigs )
rnd-1_family-1840	Unknown	RepeatScout Family Size = 19, Final Multiple Alignment Size = 19, Localized to 996 out of 1014 contigs )
rnd-1_family-1841	Unknown	RepeatScout Family Size = 19, Final Multiple Alignment Size = 19, Localized to 996 out of 1014 contigs )
rnd-1_family-1842	Unknown	RepeatScout Family Size = 19, Final Multiple Alignment Size = 19, Localized to 996 out of 1014 contigs )
rnd-1_family-1843	Unknown	RepeatScout Family Size = 19, Final Multiple Alignment Size = 19, Localized to 996 out of 1014 contigs )
rnd-1_family-1844	Unknown	RepeatScout Family Size = 18, Final Multiple Alignment Size = 18, Localized to 996 out of 1014 contigs )
rnd-1_family-1845	Unknown	RepeatScout Family Size = 18, Final Multiple Alignment Size = 18, Localized to 996 out of 1014 contigs )
rnd-1_family-1846	Unknown	RepeatScout Family Size = 18, Final Multiple Alignment Size = 18, Localized to 996 out of 1014 contigs )
rnd-1_family-1847	Unknown	RepeatScout Family Size = 18, Final Multiple Alignment Size = 18, Localized to 996 out of 1014 contigs )
rnd-1_family-1848	Unknown	RepeatScout Family Size = 18, Final Multiple Alignment Size = 18, Localized to 996 out of 1014 contigs )
rnd-1_family-1849	LINE/L1	RepeatScout Family Size = 18, Final Multiple Alignment Size = 18, Localized to 996 out of 1014 contigs )
rnd-1_family-1850	Unknown	RepeatScout Family Size = 18, Final Multiple Alignment Size = 18, Localized to 996 out of 1014 contigs )
rnd-1_family-1851	Unknown	RepeatScout Family Size = 18, Final Multiple Alignment Size = 18, Localized to 996 out of 1014 contigs )
rnd-1_family-1852	Unknown	RepeatScout Family Size = 18, Final Multiple Alignment Size = 18, Localized to 996 out of 1014 contigs )
rnd-1_family-1853	DNA/hAT-Pegasus	RepeatScout Family Size = 18, Final Multiple Alignment Size = 18, Localized to 996 out of 1014 contigs )
rnd-1_family-1854	Unknown	RepeatScout Family Size = 18, Final Multiple Alignment Size = 18, Localized to 996 out of 1014 contigs )
rnd-1_family-1855	Unknown	RepeatScout Family Size = 18, Final Multiple Alignment Size = 18, Localized to 996 out of 1014 contigs )
rnd-1_family-1856	Unknown	RepeatScout Family Size = 18, Final Multiple Alignment Size = 18, Localized to 996 out of 1014 contigs )
rnd-1_family-1857	LINE/CR1	RepeatScout Family Size = 18, Final Multiple Alignment Size = 18, Localized to 996 out of 1014 contigs )
rnd-1_family-1858	LTR/Gypsy	RepeatScout Family Size = 18, Final Multiple Alignment Size = 18, Localized to 996 out of 1014 contigs )
rnd-1_family-1859	Unknown	RepeatScout Family Size = 18, Final Multiple Alignment Size = 18, Localized to 996 out of 1014 contigs )
rnd-1_family-1860	Unknown	RepeatScout Family Size = 18, Final Multiple Alignment Size = 18, Localized to 996 out of 1014 contigs )
rnd-1_family-1861	Unknown	RepeatScout Family Size = 18, Final Multiple Alignment Size = 18, Localized to 996 out of 1014 contigs )
rnd-1_family-1862	Unknown	RepeatScout Family Size = 18, Final Multiple Alignment Size = 18, Localized to 996 out of 1014 contigs )
rnd-1_family-1863	LTR/Gypsy	RepeatScout Family Size = 18, Final Multiple Alignment Size = 18, Localized to 996 out of 1014 contigs )
rnd-1_family-1864	Unknown	RepeatScout Family Size = 18, Final Multiple Alignment Size = 18, Localized to 996 out of 1014 contigs )
rnd-1_family-1865	Unknown	RepeatScout Family Size = 18, Final Multiple Alignment Size = 18, Localized to 996 out of 1014 contigs )
rnd-1_family-1866	Unknown	RepeatScout Family Size = 18, Final Multiple Alignment Size = 18, Localized to 996 out of 1014 contigs )
rnd-1_family-1867	Unknown	RepeatScout Family Size = 18, Final Multiple Alignment Size = 18, Localized to 996 out of 1014 contigs )
rnd-1_family-1868	Unknown	RepeatScout Family Size = 18, Final Multiple Alignment Size = 18, Localized to 996 out of 1014 contigs )
rnd-1_family-1869	Unknown	RepeatScout Family Size = 18, Final Multiple Alignment Size = 18, Localized to 996 out of 1014 contigs )
rnd-1_family-1870	RC/Helitron	RepeatScout Family Size = 18, Final Multiple Alignment Size = 18, Localized to 996 out of 1014 contigs )
rnd-1_family-1872	Unknown	RepeatScout Family Size = 18, Final Multiple Alignment Size = 18, Localized to 996 out of 1014 contigs )
rnd-1_family-1873	Unknown	RepeatScout Family Size = 18, Final Multiple Alignment Size = 18, Localized to 996 out of 1014 contigs )
rnd-1_family-1874	LINE/CR1	RepeatScout Family Size = 18, Final Multiple Alignment Size = 18, Localized to 996 out of 1014 contigs )
rnd-1_family-1875	Unknown	RepeatScout Family Size = 18, Final Multiple Alignment Size = 18, Localized to 996 out of 1014 contigs )
rnd-1_family-1876	Unknown	RepeatScout Family Size = 18, Final Multiple Alignment Size = 18, Localized to 996 out of 1014 contigs )
rnd-1_family-1877	LINE/L1-Tx1	RepeatScout Family Size = 18, Final Multiple Alignment Size = 18, Localized to 996 out of 1014 contigs )
rnd-1_family-1878	Unknown	RepeatScout Family Size = 18, Final Multiple Alignment Size = 18, Localized to 996 out of 1014 contigs )
rnd-1_family-1879	Unknown	RepeatScout Family Size = 18, Final Multiple Alignment Size = 18, Localized to 996 out of 1014 contigs )
rnd-1_family-1880	Unknown	RepeatScout Family Size = 18, Final Multiple Alignment Size = 18, Localized to 996 out of 1014 contigs )
rnd-1_family-1881	Unknown	RepeatScout Family Size = 18, Final Multiple Alignment Size = 18, Localized to 996 out of 1014 contigs )
rnd-1_family-1882	Unknown	RepeatScout Family Size = 18, Final Multiple Alignment Size = 18, Localized to 996 out of 1014 contigs )
rnd-1_family-1883	Unknown	RepeatScout Family Size = 18, Final Multiple Alignment Size = 18, Localized to 996 out of 1014 contigs )
rnd-1_family-1884	Unknown	RepeatScout Family Size = 18, Final Multiple Alignment Size = 18, Localized to 996 out of 1014 contigs )
rnd-1_family-1885	Unknown	RepeatScout Family Size = 18, Final Multiple Alignment Size = 18, Localized to 996 out of 1014 contigs )
rnd-1_family-1886	Unknown	RepeatScout Family Size = 18, Final Multiple Alignment Size = 18, Localized to 996 out of 1014 contigs )
rnd-1_family-1887	Unknown	RepeatScout Family Size = 18, Final Multiple Alignment Size = 18, Localized to 996 out of 1014 contigs )
rnd-1_family-1888	Unknown	RepeatScout Family Size = 18, Final Multiple Alignment Size = 18, Localized to 996 out of 1014 contigs )
rnd-1_family-1889	Unknown	RepeatScout Family Size = 18, Final Multiple Alignment Size = 18, Localized to 996 out of 1014 contigs )
rnd-1_family-1890	Unknown	RepeatScout Family Size = 17, Final Multiple Alignment Size = 17, Localized to 996 out of 1014 contigs )
rnd-1_family-1891	Unknown	RepeatScout Family Size = 17, Final Multiple Alignment Size = 17, Localized to 996 out of 1014 contigs )
rnd-1_family-1892	Unknown	RepeatScout Family Size = 17, Final Multiple Alignment Size = 17, Localized to 996 out of 1014 contigs )
rnd-1_family-1893	Unknown	RepeatScout Family Size = 17, Final Multiple Alignment Size = 17, Localized to 996 out of 1014 contigs )
rnd-1_family-1894	LINE/Penelope	RepeatScout Family Size = 17, Final Multiple Alignment Size = 17, Localized to 996 out of 1014 contigs )
rnd-1_family-1895	Unknown	RepeatScout Family Size = 17, Final Multiple Alignment Size = 17, Localized to 996 out of 1014 contigs )
rnd-1_family-1896	DNA/hAT-hobo	RepeatScout Family Size = 17, Final Multiple Alignment Size = 17, Localized to 996 out of 1014 contigs )
rnd-1_family-1897	Unknown	RepeatScout Family Size = 17, Final Multiple Alignment Size = 17, Localized to 996 out of 1014 contigs )
rnd-1_family-1898	Unknown	RepeatScout Family Size = 17, Final Multiple Alignment Size = 17, Localized to 996 out of 1014 contigs )
rnd-1_family-1899	Unknown	RepeatScout Family Size = 17, Final Multiple Alignment Size = 17, Localized to 996 out of 1014 contigs )
rnd-1_family-1900	Unknown	RepeatScout Family Size = 17, Final Multiple Alignment Size = 17, Localized to 996 out of 1014 contigs )
rnd-1_family-1901	Unknown	RepeatScout Family Size = 17, Final Multiple Alignment Size = 17, Localized to 996 out of 1014 contigs )
rnd-1_family-1902	Unknown	RepeatScout Family Size = 17, Final Multiple Alignment Size = 17, Localized to 996 out of 1014 contigs )
rnd-1_family-1903	Unknown	RepeatScout Family Size = 17, Final Multiple Alignment Size = 17, Localized to 996 out of 1014 contigs )
rnd-1_family-1904	Unknown	RepeatScout Family Size = 17, Final Multiple Alignment Size = 17, Localized to 996 out of 1014 contigs )
rnd-1_family-1905	Unknown	RepeatScout Family Size = 17, Final Multiple Alignment Size = 17, Localized to 996 out of 1014 contigs )
rnd-1_family-1906	Unknown	RepeatScout Family Size = 17, Final Multiple Alignment Size = 17, Localized to 996 out of 1014 contigs )
rnd-1_family-1907	Unknown	RepeatScout Family Size = 17, Final Multiple Alignment Size = 17, Localized to 996 out of 1014 contigs )
rnd-1_family-1908	Unknown	RepeatScout Family Size = 17, Final Multiple Alignment Size = 17, Localized to 996 out of 1014 contigs )
rnd-1_family-1909	Unknown	RepeatScout Family Size = 17, Final Multiple Alignment Size = 17, Localized to 996 out of 1014 contigs )
rnd-1_family-1910	Unknown	RepeatScout Family Size = 17, Final Multiple Alignment Size = 17, Localized to 996 out of 1014 contigs )
rnd-1_family-1911	Unknown	RepeatScout Family Size = 17, Final Multiple Alignment Size = 17, Localized to 996 out of 1014 contigs )
rnd-1_family-1913	LTR/Gypsy	RepeatScout Family Size = 17, Final Multiple Alignment Size = 17, Localized to 996 out of 1014 contigs )
rnd-1_family-1914	Unknown	RepeatScout Family Size = 17, Final Multiple Alignment Size = 17, Localized to 996 out of 1014 contigs )
rnd-1_family-1915	Unknown	RepeatScout Family Size = 17, Final Multiple Alignment Size = 17, Localized to 996 out of 1014 contigs )
rnd-1_family-1916	Unknown	RepeatScout Family Size = 17, Final Multiple Alignment Size = 17, Localized to 996 out of 1014 contigs )
rnd-1_family-1917	Unknown	RepeatScout Family Size = 17, Final Multiple Alignment Size = 17, Localized to 996 out of 1014 contigs )
rnd-1_family-1918	Unknown	RepeatScout Family Size = 17, Final Multiple Alignment Size = 17, Localized to 996 out of 1014 contigs )
rnd-1_family-1919	Unknown	RepeatScout Family Size = 17, Final Multiple Alignment Size = 17, Localized to 996 out of 1014 contigs )
rnd-1_family-1920	LTR/Gypsy	RepeatScout Family Size = 17, Final Multiple Alignment Size = 17, Localized to 996 out of 1014 contigs )
rnd-1_family-1921	Unknown	RepeatScout Family Size = 17, Final Multiple Alignment Size = 17, Localized to 996 out of 1014 contigs )
rnd-1_family-1922	LTR/Pao	RepeatScout Family Size = 17, Final Multiple Alignment Size = 17, Localized to 996 out of 1014 contigs )
rnd-1_family-1923	Unknown	RepeatScout Family Size = 17, Final Multiple Alignment Size = 17, Localized to 996 out of 1014 contigs )
rnd-1_family-1924	Unknown	RepeatScout Family Size = 17, Final Multiple Alignment Size = 17, Localized to 996 out of 1014 contigs )
rnd-1_family-1925	Unknown	RepeatScout Family Size = 17, Final Multiple Alignment Size = 17, Localized to 996 out of 1014 contigs )
rnd-1_family-1926	Unknown	RepeatScout Family Size = 17, Final Multiple Alignment Size = 17, Localized to 996 out of 1014 contigs )
rnd-1_family-1927	Unknown	RepeatScout Family Size = 17, Final Multiple Alignment Size = 17, Localized to 996 out of 1014 contigs )
rnd-1_family-1928	Unknown	RepeatScout Family Size = 17, Final Multiple Alignment Size = 17, Localized to 996 out of 1014 contigs )
rnd-1_family-1929	Unknown	RepeatScout Family Size = 17, Final Multiple Alignment Size = 17, Localized to 996 out of 1014 contigs )
rnd-1_family-1930	Unknown	RepeatScout Family Size = 17, Final Multiple Alignment Size = 17, Localized to 996 out of 1014 contigs )
rnd-1_family-1931	LTR/Gypsy	RepeatScout Family Size = 17, Final Multiple Alignment Size = 17, Localized to 996 out of 1014 contigs )
rnd-1_family-1932	Unknown	RepeatScout Family Size = 17, Final Multiple Alignment Size = 17, Localized to 996 out of 1014 contigs )
rnd-1_family-1933	Unknown	RepeatScout Family Size = 17, Final Multiple Alignment Size = 17, Localized to 996 out of 1014 contigs )
rnd-1_family-1934	Unknown	RepeatScout Family Size = 17, Final Multiple Alignment Size = 17, Localized to 996 out of 1014 contigs )
rnd-1_family-1935	Unknown	RepeatScout Family Size = 17, Final Multiple Alignment Size = 17, Localized to 996 out of 1014 contigs )
rnd-1_family-1936	Unknown	RepeatScout Family Size = 16, Final Multiple Alignment Size = 16, Localized to 996 out of 1014 contigs )
rnd-1_family-1937	LTR/Gypsy	RepeatScout Family Size = 16, Final Multiple Alignment Size = 16, Localized to 996 out of 1014 contigs )
rnd-1_family-1938	Unknown	RepeatScout Family Size = 16, Final Multiple Alignment Size = 16, Localized to 996 out of 1014 contigs )
rnd-1_family-1939	Unknown	RepeatScout Family Size = 16, Final Multiple Alignment Size = 16, Localized to 996 out of 1014 contigs )
rnd-1_family-1940	Unknown	RepeatScout Family Size = 16, Final Multiple Alignment Size = 16, Localized to 996 out of 1014 contigs )
rnd-1_family-1941	Unknown	RepeatScout Family Size = 16, Final Multiple Alignment Size = 16, Localized to 996 out of 1014 contigs )
rnd-1_family-1942	Unknown	RepeatScout Family Size = 16, Final Multiple Alignment Size = 16, Localized to 996 out of 1014 contigs )
rnd-1_family-1943	Unknown	RepeatScout Family Size = 16, Final Multiple Alignment Size = 16, Localized to 996 out of 1014 contigs )
rnd-1_family-1944	Unknown	RepeatScout Family Size = 16, Final Multiple Alignment Size = 16, Localized to 996 out of 1014 contigs )
rnd-1_family-1945	Unknown	RepeatScout Family Size = 16, Final Multiple Alignment Size = 16, Localized to 996 out of 1014 contigs )
rnd-1_family-1946	Unknown	RepeatScout Family Size = 16, Final Multiple Alignment Size = 16, Localized to 996 out of 1014 contigs )
rnd-1_family-1947	Unknown	RepeatScout Family Size = 16, Final Multiple Alignment Size = 16, Localized to 996 out of 1014 contigs )
rnd-1_family-1948	Unknown	RepeatScout Family Size = 16, Final Multiple Alignment Size = 16, Localized to 996 out of 1014 contigs )
rnd-1_family-1949	LTR/Gypsy	RepeatScout Family Size = 16, Final Multiple Alignment Size = 16, Localized to 996 out of 1014 contigs )
rnd-1_family-1950	Unknown	RepeatScout Family Size = 16, Final Multiple Alignment Size = 16, Localized to 996 out of 1014 contigs )
rnd-1_family-1952	LTR/Pao	RepeatScout Family Size = 16, Final Multiple Alignment Size = 16, Localized to 996 out of 1014 contigs )
rnd-1_family-1953	Unknown	RepeatScout Family Size = 16, Final Multiple Alignment Size = 16, Localized to 996 out of 1014 contigs )
rnd-1_family-1954	Unknown	RepeatScout Family Size = 16, Final Multiple Alignment Size = 16, Localized to 996 out of 1014 contigs )
rnd-1_family-1955	Unknown	RepeatScout Family Size = 16, Final Multiple Alignment Size = 16, Localized to 996 out of 1014 contigs )
rnd-1_family-1912	LINE/CR1	RepeatScout Family Size = 17, Final Multiple Alignment Size = 16, Localized to 996 out of 1014 contigs )
rnd-1_family-1956	Unknown	RepeatScout Family Size = 16, Final Multiple Alignment Size = 16, Localized to 996 out of 1014 contigs )
rnd-1_family-1957	Unknown	RepeatScout Family Size = 16, Final Multiple Alignment Size = 16, Localized to 996 out of 1014 contigs )
rnd-1_family-1958	Unknown	RepeatScout Family Size = 16, Final Multiple Alignment Size = 16, Localized to 996 out of 1014 contigs )
rnd-1_family-1959	Unknown	RepeatScout Family Size = 16, Final Multiple Alignment Size = 16, Localized to 996 out of 1014 contigs )
rnd-1_family-1960	Unknown	RepeatScout Family Size = 16, Final Multiple Alignment Size = 16, Localized to 996 out of 1014 contigs )
rnd-1_family-1961	Unknown	RepeatScout Family Size = 16, Final Multiple Alignment Size = 16, Localized to 996 out of 1014 contigs )
rnd-1_family-1962	Unknown	RepeatScout Family Size = 16, Final Multiple Alignment Size = 16, Localized to 996 out of 1014 contigs )
rnd-1_family-1963	Unknown	RepeatScout Family Size = 16, Final Multiple Alignment Size = 16, Localized to 996 out of 1014 contigs )
rnd-1_family-1964	LINE/L2	RepeatScout Family Size = 16, Final Multiple Alignment Size = 16, Localized to 996 out of 1014 contigs )
rnd-1_family-1965	DNA/TcMar-Mariner	RepeatScout Family Size = 16, Final Multiple Alignment Size = 16, Localized to 996 out of 1014 contigs )
rnd-1_family-1966	Unknown	RepeatScout Family Size = 16, Final Multiple Alignment Size = 16, Localized to 996 out of 1014 contigs )
rnd-1_family-1967	Unknown	RepeatScout Family Size = 16, Final Multiple Alignment Size = 16, Localized to 996 out of 1014 contigs )
rnd-1_family-1968	Unknown	RepeatScout Family Size = 16, Final Multiple Alignment Size = 16, Localized to 996 out of 1014 contigs )
rnd-1_family-1969	Unknown	RepeatScout Family Size = 16, Final Multiple Alignment Size = 16, Localized to 996 out of 1014 contigs )
rnd-1_family-1970	Unknown	RepeatScout Family Size = 16, Final Multiple Alignment Size = 16, Localized to 996 out of 1014 contigs )
rnd-1_family-1971	Unknown	RepeatScout Family Size = 16, Final Multiple Alignment Size = 16, Localized to 996 out of 1014 contigs )
rnd-1_family-1972	Unknown	RepeatScout Family Size = 16, Final Multiple Alignment Size = 16, Localized to 996 out of 1014 contigs )
rnd-1_family-1973	Unknown	RepeatScout Family Size = 16, Final Multiple Alignment Size = 16, Localized to 996 out of 1014 contigs )
rnd-1_family-1974	Unknown	RepeatScout Family Size = 16, Final Multiple Alignment Size = 16, Localized to 996 out of 1014 contigs )
rnd-1_family-1975	Unknown	RepeatScout Family Size = 16, Final Multiple Alignment Size = 16, Localized to 996 out of 1014 contigs )
rnd-1_family-1976	DNA/TcMar-Tc1	RepeatScout Family Size = 16, Final Multiple Alignment Size = 16, Localized to 996 out of 1014 contigs )
rnd-1_family-1977	Unknown	RepeatScout Family Size = 16, Final Multiple Alignment Size = 16, Localized to 996 out of 1014 contigs )
rnd-1_family-1978	Unknown	RepeatScout Family Size = 16, Final Multiple Alignment Size = 16, Localized to 996 out of 1014 contigs )
rnd-1_family-1979	Unknown	RepeatScout Family Size = 16, Final Multiple Alignment Size = 16, Localized to 996 out of 1014 contigs )
rnd-1_family-1980	Unknown	RepeatScout Family Size = 16, Final Multiple Alignment Size = 16, Localized to 996 out of 1014 contigs )
rnd-1_family-1982	Unknown	RepeatScout Family Size = 16, Final Multiple Alignment Size = 16, Localized to 996 out of 1014 contigs )
rnd-1_family-1951	Unknown	RepeatScout Family Size = 16, Final Multiple Alignment Size = 15, Localized to 996 out of 1014 contigs )
rnd-1_family-1981	Unknown	RepeatScout Family Size = 16, Final Multiple Alignment Size = 15, Localized to 996 out of 1014 contigs )
rnd-2_family-70	SINE/tRNA-Deu	Recon Family Size = 27, Final Multiple Alignment Size = 25 )
rnd-2_family-541	Unknown	Recon Family Size = 25, Final Multiple Alignment Size = 24 )
rnd-2_family-112	Unknown	Recon Family Size = 23, Final Multiple Alignment Size = 23 )
rnd-2_family-35	Unknown	Recon Family Size = 22, Final Multiple Alignment Size = 21 )
rnd-2_family-2	Unknown	Recon Family Size = 20, Final Multiple Alignment Size = 19 )
rnd-2_family-95	Unknown	Recon Family Size = 16, Final Multiple Alignment Size = 15 )
rnd-3_family-590	Unknown	Recon Family Size = 47, Final Multiple Alignment Size = 47 )
rnd-3_family-280	LTR/Gypsy	Recon Family Size = 56, Final Multiple Alignment Size = 43 )
rnd-3_family-416	SINE/tRNA-Deu	Recon Family Size = 37, Final Multiple Alignment Size = 37 )
rnd-3_family-449	Unknown	Recon Family Size = 37, Final Multiple Alignment Size = 35 )
rnd-3_family-1783	Unknown	Recon Family Size = 35, Final Multiple Alignment Size = 33 )
rnd-3_family-218	Unknown	Recon Family Size = 35, Final Multiple Alignment Size = 33 )
rnd-3_family-268	Unknown	Recon Family Size = 33, Final Multiple Alignment Size = 31 )
rnd-3_family-366	LTR/Gypsy	Recon Family Size = 37, Final Multiple Alignment Size = 31 )
rnd-3_family-151	Unknown	Recon Family Size = 31, Final Multiple Alignment Size = 30 )
rnd-3_family-857	Unknown	Recon Family Size = 36, Final Multiple Alignment Size = 29 )
rnd-3_family-284	Unknown	Recon Family Size = 33, Final Multiple Alignment Size = 27 )
rnd-3_family-888	Unknown	Recon Family Size = 28, Final Multiple Alignment Size = 27 )
[truncated: 2,642 more rows]

## Sheet: ISE6 total RNAseq stats
lib.ID	Cell.line	replicate.ID	lib.type	KD.gene	condition	frag_length_mean	frag_length_sd	num_processed	num_mapped	Mapping rate
B168	ISE6	rep1	unstranded RNAseq	GFP	KD_GFP	185	69.3669	75025351	11222912	0.149588
B169	ISE6	rep1	unstranded RNAseq	Ago-16 (ISCW015916)	KD_Ago-16	181	66.4224	66329824	10350677	0.156049
B171	ISE6	rep1	unstranded RNAseq	RdRP1 (ISCI008904)	KD_RdRP1	185	68.9878	55992502	9719520	0.173586
B172	ISE6	rep1	unstranded RNAseq	RdRP3 (ISCI009270)	KD_RdRP3	186	68.6939	65798258	10288705	0.156367
B173	ISE6	rep2	stranded RNAseq	GFP	KD_GFP	230	66.5004	77585072	13501051	0.174016
B174	ISE6	rep2	stranded RNAseq	Ago-16 (ISCW015916)	KD_Ago-16	218	58.3469	81031282	13781285	0.170074
B176	ISE6	rep2	stranded RNAseq	RdRP1 (ISCI008904)	KD_RdRP1	233	62.3378	86710688	15123781	0.174417
B177	ISE6	rep2	stranded RNAseq	RdRP3 (ISCI009270)	KD_RdRP3	221	58.4834	72026087	12699255	0.176315
B178	ISE6	rep3	stranded RNAseq	GFP	KD_GFP	221	59.6832	70942156	12320590	0.173671
B179	ISE6	rep3	stranded RNAseq	Ago-16 (ISCW015916)	KD_Ago-16	225	62.211	65669317	11148447	0.169766
B181	ISE6	rep3	stranded RNAseq	RdRP1 (ISCI008904)	KD_RdRP1	240	69.2354	83299281	14677409	0.176201
B182	ISE6	rep3	stranded RNAseq	RdRP3 (ISCI009270)	KD_RdRP3	228	60.6097	84934084	13776517	0.162202

## Sheet: H. longicornis sRNA libs
Run	Assay Type	Sample description	Link etc.
SRR9202922	miRNA-Seq	unfed nymph	https://doi.org/10.1016/j.ttbdis.2020.101427
SRR9202923	miRNA-Seq	unfed adult	https://doi.org/10.1016/j.ttbdis.2020.101427
SRR9202924	miRNA-Seq	unfed larva	https://doi.org/10.1016/j.ttbdis.2020.101427
SRR8285042	miRNAseq	Tick_saliva_1A; Haemaphysalis longicornis; miRNA-Seq	https://doi.org/10.1186/s13071-019-3318-x
