# Supplementary material for: A novel eukaryotic RdRP-dependent small RNA pathway represses antiviral immunity by controlling an ERK pathway component in the black-legged tick
Source: PLoS One. 2023 Mar 30;18(3):e0281195. doi: 10.1371/journal.pone.0281195 (PMC10062562; doi:10.1371/journal.pone.0281195)
Supplement: S3 Table — The results of DGE analysis using the total RNAseq libraries by the Salmon-DESeq2 pipeline are summarized. Sheet1: Ago-16 KD vs GFP control, Sheet2 RdRP1 KD vs GFP control, Sheet3: RdRP3 KD vs GFP control, Sheet4: TPM values for individual libraries. (XLSX) [file pone.0281195.s013.xlsx]

## Sheet: DEresults_3reps_AGO16KD_vs_Ctrl
Gene ID	genename	baseMean	log2FoldChange	lfcSE	stat	pvalue	padj	Gene Type	Vectorbase-Product Description	uniprot-annotation	eggnog-mapper-annotation
ISCI005463	Proteasome subunit alpha type	1274.67	-2.27239	0.134739	-16.8651	8.12071e-64	4.131e-60	protein coding gene	Proteasome subunit alpha type [Source:UniProtKB/TrEMBL;Acc:B7PNN1]	Proteasome subunit alpha type	The proteasome is a multicatalytic proteinase complex which is characterized by its ability to cleave peptides with Arg, Phe, Tyr, Leu, and Glu adjacent to the leaving group at neutral or slightly basic pH
ISCI013378	Ago-78	3165.53	-0.70783	0.0990433	-7.14667	8.89098e-13	2.26142e-09	protein coding gene	unspecified product	Putative translation initiation factor 2c (Fragment)	Belongs to the argonaute family
ISCI004311	Secreted protein, putative	4949.23	-0.377875	0.0579287	-6.5231	6.88678e-11	1.16777e-07	protein coding gene	unspecified product	Secreted protein, putative	#N/A
ISCI000889	DICER1	1835.27	0.465198	0.0805285	5.77681	7.61303e-09	7.74549e-06	protein coding gene	unspecified product	Putative endoribonuclease dicer-like isoform x2 (Fragment)	conversion of ds siRNA to ss siRNA involved in RNA interference
ISCI024686	Ixoderin, putative	1942	-0.443934	0.0767144	-5.78683	7.17269e-09	7.74549e-06	protein coding gene	unspecified product	Ixoderin, putative (Secreted salivary gland peptide, putative) (Fragment)	Fibrinogen-related domains (FReDs)
ISCI003427	RPE-spondin, putative	32197.4	0.322415	0.0603138	5.34563	9.01051e-08	7.63941e-05	protein coding gene	unspecified product	RPE-spondin, putative (EC 3.1.1.2)	Thrombospondin type 1 repeats
ISCI021692	26S proteasome non-ATPase regulatory subunit 2	7261.93	0.387463	0.0753121	5.14477	2.67848e-07	0.000194649	protein coding gene	unspecified product	26S proteasome non-ATPase regulatory subunit 2	Enzyme regulator activity. It is involved in the biological process described with regulation of protein catabolic process
ISCI013099	Dipeptidyl aminopeptidase III	2294.42	0.46996	0.0941575	4.99121	6.00029e-07	0.000381544	protein coding gene	unspecified product	Dipeptidyl aminopeptidase III (EC 3.4.14.4) (Dipeptidyl peptidase 3) (Dipeptidyl peptidase III) (Fragment)	dipeptidyl-peptidase activity. It is involved in the biological process described with proteolysis
ISCI009270	RdRP3	3903.33	0.317356	0.0638914	4.96711	6.79593e-07	0.000384121	protein coding gene	unspecified product	RNA-dependent RNA polymerase (EC 2.7.7.48) (Fragment)	RNA dependent RNA polymerase
ISCI004478	Histone H2A	2350.38	-0.35188	0.0746095	-4.7163	2.40176e-06	0.00122178	protein coding gene	Histone H2A [Source:UniProtKB/TrEMBL;Acc:B7PHT2]	Histone H2A	Histone H2A
ISCI015171	Innexin	955.026	-0.476467	0.102015	-4.67056	3.00382e-06	0.00138913	protein coding gene	Innexin [Source:UniProtKB/TrEMBL;Acc:B7QN22]	Innexin	Structural component of the gap junctions
ISCI008803	Putative 26s proteasome non-atpase regulatory subunit 1-like protein	3641.93	0.410491	0.088558	4.63528	3.56463e-06	0.00139487	protein coding gene	unspecified product	Putative 26s proteasome non-atpase regulatory subunit 1-like protein	Proteasome/cyclosome repeat
ISCI013379	ISCI013379	403.207	-0.79142	0.170257	-4.64837	3.34564e-06	0.00139487	protein coding gene	unspecified product	Uncharacterized protein	#N/A
ISCI011963	Dicer homolog	18478.7	0.256945	0.0556659	4.61584	3.91505e-06	0.00142256	protein coding gene	Secreted protein, putative (Fragment) [Source:UniProtKB/TrEMBL;Acc:B7QDU2]	Secreted protein, putative (Secreted protein, putative (Fragment)) (Fragment)	Belongs to the helicase family. Dicer subfamily
ISCI000474	Putative 26s proteasome regulatory complex subunit	3245.83	0.497677	0.111967	4.44486	8.79472e-06	0.00279617	protein coding gene	26S proteasome regulatory complex, subunit RPN9/PSMD13, putative [Source:UniProtKB/TrEMBL;Acc:B7P2A1]	Putative 26s proteasome regulatory complex subunit (Fragment)	proteasome assembly
ISCI003073	ISCI003073	2266.07	0.361679	0.0812047	4.45392	8.43164e-06	0.00279617	protein coding gene	unspecified product	#N/A	#N/A
ISCI005361	ISCI005361	1819.16	0.551605	0.125618	4.39113	1.12762e-05	0.00331228	protein coding gene	unspecified product	Uncharacterized protein (Fragment)	#N/A
ISCI016772	Coronin	2488.92	0.309304	0.0709457	4.35973	1.30225e-05	0.00331228	protein coding gene	unspecified product	Coronin (Fragment)	DUF1900
ISCI019185	Cell adhesion molecule, putative	2210.77	-0.39849	0.090971	-4.38041	1.18458e-05	0.00331228	protein coding gene	unspecified product	Cell adhesion molecule, putative (Cell adhesion molecule, putative (Fragment)) (Fragment)	Kazal type serine protease inhibitors
ISCI019233	Proteasome subunit beta	2522.37	0.4992	0.114293	4.36773	1.25542e-05	0.00331228	protein coding gene	unspecified product	Proteasome subunit beta (Fragment)	threonine-type endopeptidase activity. It is involved in the biological process described with proteolysis involved in cellular protein catabolic process
ISCI000312	BTB domain-containing protein	1548.43	0.418606	0.0979841	4.27218	1.93572e-05	0.00468906	protein coding gene	unspecified product	BTB domain-containing protein (Fragment)	BTB And C-terminal Kelch
ISCI010978	Proteasome subunit alpha type	1477.79	0.558021	0.131031	4.25868	2.05636e-05	0.00475486	protein coding gene	Proteasome subunit alpha type (Fragment) [Source:UniProtKB/TrEMBL;Acc:B7Q9Z3]	Proteasome subunit alpha type (Fragment)	The proteasome is a multicatalytic proteinase complex which is characterized by its ability to cleave peptides with Arg, Phe, Tyr, Leu, and Glu adjacent to the leaving group at neutral or slightly basic pH
ISCI011555	Putative myosin complex	16835.7	0.188389	0.0455033	4.14012	3.47124e-05	0.00767747	protein coding gene	unspecified product	Putative myosin complex (Fragment)	#N/A
ISCI024379	26S proteasome regulatory subunit S3	1594.41	0.604538	0.150643	4.01306	5.99361e-05	0.012704	protein coding gene	unspecified product	26S proteasome regulatory subunit S3, putative (26S proteasome regulatory subunit S3, putative (Fragment)) (Fragment)	Enzyme regulator activity. It is involved in the biological process described with regulation of protein catabolic process
ISCI007139	Putative proteasome alpha subunit	2966.97	0.482783	0.123069	3.92288	8.74971e-05	0.0164851	protein coding gene	Proteasome subunit alpha type [Source:UniProtKB/TrEMBL;Acc:B7PSJ2]	Putative proteasome alpha subunit (Fragment)	The proteasome is a multicatalytic proteinase complex which is characterized by its ability to cleave peptides with Arg, Phe, Tyr, Leu, and Glu adjacent to the leaving group at neutral or slightly basic pH
ISCI010684	ISCI010684	1456.56	0.343077	0.08715	3.93663	8.26355e-05	0.0164851	protein coding gene	unspecified product	Uncharacterized protein (Fragment)	#N/A
ISCI021130	Ago-30	15178.7	-0.259802	0.0661581	-3.92698	8.60181e-05	0.0164851	protein coding gene	unspecified product	Translation initiation factor 2C, putative	endoribonuclease activity, cleaving siRNA-paired mRNA
ISCI005987	Proteasome subunit beta type-5	2717.49	0.475297	0.121728	3.90457	9.43928e-05	0.0171492	protein coding gene	20S proteasome, regulatory subunit beta, putative [Source:UniProtKB/TrEMBL;Acc:B7PNX6]	Proteasome subunit beta type-5 (EC 3.4.25.1) (Fragment)	threonine-type endopeptidase activity. It is involved in the biological process described with proteolysis involved in cellular protein catabolic process
ISCI006948	Proteasome subunit beta type-3	992.409	0.573852	0.148369	3.86774	0.00010985	0.0192693	protein coding gene	unspecified product	Proteasome subunit beta type-3	threonine-type endopeptidase activity
ISCI008904	RdRP1	2310.25	0.345293	0.0899109	3.84039	0.000122838	0.0203662	protein coding gene	unspecified product	RNA-dependent RNA polymerase (EC 2.7.7.48) (Fragment)	RNA dependent RNA polymerase
ISCI011056	Proteasome subunit alpha type	445.796	0.593489	0.154641	3.83786	0.000124111	0.0203662	protein coding gene	Proteasome subunit alpha type, putative [Source:UniProtKB/TrEMBL;Acc:B7Q6N4]	Proteasome subunit alpha type, putative	threonine-type endopeptidase activity
ISCI009509	MIF4G domain-containing protein	555.937	-0.508064	0.132665	-3.82968	0.000128308	0.020397	protein coding gene	unspecified product	MIF4G domain-containing protein	RNA binding
ISCI019604	Ubiquitin carboxyl-terminal hydrolase	998.183	0.527375	0.139364	3.78416	0.000154227	0.0223465	protein coding gene	unspecified product	Ubiquitin carboxyl-terminal hydrolase (EC 3.4.19.12) (Fragment)	Ubiquitin carboxyl-terminal hydrolase
ISCI020196	FAH	14357.4	-0.193738	0.0512031	-3.78371	0.000154505	0.0223465	protein coding gene	unspecified product	Fumarylacetoacetase (EC 3.7.1.2) (Fumarylacetoacetate hydrolase)	Fumarylacetoacetase
ISCI023296	Putative low-density lipoprotein receptor domain class a	17702.4	0.168602	0.0445465	3.78487	0.000153791	0.0223465	protein coding gene	unspecified product	Putative low-density lipoprotein receptor domain class a	Domain first found in C1r, C1s, uEGF, and bone morphogenetic protein.
ISCI023443	Troponin I protein, putative	803.756	-0.463044	0.122566	-3.77792	0.000158143	0.0223465	protein coding gene	Troponin I protein, putative [Source:UniProtKB/TrEMBL;Acc:B7QKT0]	Troponin I protein, putative	Troponin
ISCI020845	26S proteasome non-ATPase regulatory subunit 6	5933.31	0.380436	0.100888	3.77088	0.000162676	0.0223657	protein coding gene	unspecified product	26S proteasome non-ATPase regulatory subunit 6	proteasome-mediated ubiquitin-dependent protein catabolic process
ISCI016136	Putative e3 ubiquitin-protein ligase ubr4	5290.02	0.225049	0.0605073	3.71937	0.000199723	0.0267366	protein coding gene	unspecified product	Putative e3 ubiquitin-protein ligase ubr4	Zinc ion binding
ISCI022113	Putative 26s proteasome regulatory subunit 7 psd7	2721.36	0.428827	0.115913	3.69954	0.000215987	0.0281725	protein coding gene	26S proteasome regulatory subunit 7, psd7, putative (Fragment) [Source:UniProtKB/TrEMBL;Acc:B7QCB8]	Putative 26s proteasome regulatory subunit 7 psd7 (Fragment)	Proteasome (prosome, macropain) 26S subunit, non-ATPase, 7 (Mov34 homolog)
ISCI002862	Tnf receptor associated factor, putative	8144.52	0.238994	0.0648768	3.68382	0.000229769	0.0292209	protein coding gene	unspecified product	Tnf receptor associated factor, putative (EC 2.7.11.1)	TRAF-type zinc finger
ISCI020904	Proteasome activator complex subunit, putative	4608.69	0.347886	0.0950735	3.65913	0.000253071	0.0313993	protein coding gene	unspecified product	Proteasome activator complex subunit, putative	Proteasome (prosome, macropain) activator subunit
ISCI016905	Proteasome assembly chaperone 1	697.207	0.446336	0.122427	3.64573	0.000266635	0.0322946	protein coding gene	Proteasome assembly chaperone, putative [Source:UniProtKB/TrEMBL;Acc:B7PC91]	Proteasome assembly chaperone 1 (Fragment)	assembly chaperone 1
ISCI003758	Putative nuclear pore outer ring	1943.5	0.298577	0.0822319	3.63092	0.000282417	0.0334106	protein coding gene	unspecified product	Putative nuclear pore outer ring (Fragment)	Nuclear pore complex protein
ISCI016170	Dolichyl-diphosphooligosaccharide--protein glycosyltransferase subunit 1	13649.3	0.219053	0.0607553	3.6055	0.000311556	0.0360201	protein coding gene	unspecified product	Dolichyl-diphosphooligosaccharide--protein glycosyltransferase subunit 1	Essential subunit of the N-oligosaccharyl transferase (OST) complex which catalyzes the transfer of a high mannose oligosaccharide from a lipid-linked oligosaccharide donor to an asparagine residue within an Asn-X-Ser Thr consensus motif in nascent polypeptide chains
ISCI013213	Non-structural maintenance of chromosomes element 4	1150.05	0.390098	0.108607	3.59183	0.000328364	0.0371197	protein coding gene	unspecified product	Non-structural maintenance of chromosomes element 4	Arginine-tRNA-protein transferase, N terminus
ISCI024640	Putative proteasome subunit alpha type-2 (Fragment)	508.949	0.693904	0.196903	3.52409	0.000424946	0.0469935	protein coding gene	Colostrum trypsin inhibitor, putative (Fragment) [Source:UniProtKB/TrEMBL;Acc:B7Q9G4]	Putative proteasome subunit alpha type-2 (Fragment)	The proteasome is a multicatalytic proteinase complex which is characterized by its ability to cleave peptides with Arg, Phe, Tyr, Leu, and Glu adjacent to the leaving group at neutral or slightly basic pH
ISCI002818	Fasciclin, putative	3060.54	-0.325043	0.0925801	-3.51094	0.000446533	0.04833	protein coding gene	unspecified product	Fasciclin, putative	Four repeated domains in the Fasciclin I family of proteins, present in many other contexts.
ISCI018294	Putative 26s proteasome regulatory complex atpase rpt5 (Fragment)	2059.82	0.380419	0.110243	3.45073	0.000559076	0.0592504	protein coding gene	unspecified product	Putative 26s proteasome regulatory complex atpase rpt5 (Fragment)	Proteasome (prosome, macropain) 26S subunit, ATPase
ISCI023808	Cold shock domain-containing protein, putative	9744.9	-0.183867	0.0536816	-3.42514	0.000614481	0.0637932	protein coding gene	Cold shock domain-containing protein, putative [Source:UniProtKB/TrEMBL;Acc:B7QH57]	Cold shock domain-containing protein, putative	Cold shock protein domain
ISCI000266	DNA-bridging protein BAF, putative	10885.3	0.234989	0.0690394	3.4037	0.0006648	0.0652235	protein coding gene	DNA-bridging protein BAF, putative [Source:UniProtKB/TrEMBL;Acc:B7P1Z2]	DNA-bridging protein BAF, putative	Barrier to autointegration factor
ISCI002422	UBX domain-containing protein, putative	859.9	0.437486	0.128475	3.40523	0.000661075	0.0652235	protein coding gene	unspecified product	UBX domain-containing protein, putative	UBX domain-containing protein
ISCI015997	UBA domain	4660.79	0.321723	0.0945435	3.40291	0.000666723	0.0652235	protein coding gene	unspecified product	Uncharacterized protein	UBA domain
ISCI007217	Proteasome subunit beta (Fragment)	1371.01	0.440287	0.130824	3.36548	0.000764096	0.0733388	protein coding gene	unspecified product	Proteasome subunit beta (Fragment)	Threonine-type endopeptidase activity. It is involved in the biological process described with proteolysis involved in cellular protein catabolic process
ISCI001092	Aminomethyltransferase (EC 2.1.2.10) (Glycine cleavage system T protein) (Fragment)	1131.76	0.353061	0.107641	3.28	0.00103808	0.0942984	protein coding gene	unspecified product	Aminomethyltransferase (EC 2.1.2.10) (Glycine cleavage system T protein) (Fragment)	The glycine cleavage system catalyzes the degradation of glycine
ISCI005428	Dsor1	674.3	0.392596	0.119348	3.28951	0.00100361	0.0942984	protein coding gene	unspecified product	Putative mitogen-activated protein kinase kinase mkk4 (Fragment)	It is involved in the biological process described with protein phosphorylation
ISCI015677	26S proteasome non-ATPase regulatory subunit 5 (Fragment)	954.159	0.449651	0.137013	3.28181	0.00103143	0.0942984	protein coding gene	unspecified product	26S proteasome non-ATPase regulatory subunit 5 (Fragment)	Proteasome non-ATPase 26S subunit
ISCI017120	26S proteasome regulatory subunit RPN11 (Fragment)	1635.11	0.385746	0.118293	3.26094	0.00111045	0.0991026	protein coding gene	unspecified product	26S proteasome regulatory subunit RPN11 (Fragment)	26S proteasome non-ATPase regulatory subunit
ISCI011266	Putative cathepsin l-like cysteine protease	3443	0.215501	0.0663394	3.24846	0.0011603	0.101766	protein coding gene	unspecified product	Putative cathepsin l-like cysteine protease	#N/A
ISCI007672	#N/A	1564.86	-0.332689	0.103001	-3.22995	0.00123811	0.10675	protein coding gene	unspecified product	Uncharacterized protein	#N/A
ISCI005183	ER membrane protein complex subunit 1	1761.18	0.258654	0.0802963	3.22125	0.00127634	0.108212	protein coding gene	unspecified product	ER membrane protein complex subunit 1	Protein of unknown function (DUF1620)
ISCI000698	NACHT domaincontaining protein	2837.58	0.216033	0.0684123	3.15781	0.00158958	0.130422	protein coding gene	unspecified product	NACHT domaincontaining protein	It is involved in the biological process described with intein-mediated protein splicing
ISCI002141	Secreted salivary gland peptide, putative	3511.05	0.214659	0.0678913	3.1618	0.00156798	0.130422	protein coding gene	unspecified product	Secreted salivary gland peptide, putative	Brain specific membrane anchored protein
ISCI007475	Myosin heavy chain B, putative (Myosin heavy chain B, putative	1082.29	-0.308357	0.0981225	-3.14258	0.00167469	0.133111	protein coding gene	unspecified product	Myosin heavy chain B, putative (Myosin heavy chain B, putative (Fragment)) (Fragment)	#N/A
ISCI021687	Putative tnf receptor-associated factor 6 (Fragment)	499.728	0.450641	0.143358	3.14346	0.00166965	0.133111	protein coding gene	unspecified product	Putative tnf receptor-associated factor 6 (Fragment)	activation of NF-kappaB-inducing kinase activity
ISCI006234	C2orf37 protein, putative	2638.52	0.219298	0.0703994	3.11505	0.00183913	0.143933	protein coding gene	C2orf37 protein, putative [Source:UniProtKB/TrEMBL;Acc:B7PQE8]	C2orf37 protein, putative	DDB1 and CUL4 associated factor 17
ISCI017078	Contactin-5, putative	2591.57	0.217669	0.0708922	3.07042	0.00213757	0.164755	protein coding gene	unspecified product	Contactin-5, putative	C-type lectin (CTL) or carbohydrate-recognition domain (CRD)
ISCI022546	Nucleolar protein 6	3490.36	0.226028	0.0737461	3.06495	0.00217705	0.165293	protein coding gene	unspecified product	Nucleolar protein 6 (Fragment)	Nucleolar protein 6
ISCI013475	Putative lipophorin receptor	20919.6	-0.247351	0.0811753	-3.04712	0.00231046	0.172843	protein coding gene	unspecified product	Putative lipophorin receptor	Calcium ion binding. It is involved in the biological process described with cell-matrix adhesion
ISCI000929	PlekhH1, putative (EC 2.4.1.173) (PlekhH1, putative (Fragment)) (Fragment)	924.996	-0.315022	0.103761	-3.03604	0.00239706	0.176722	protein coding gene	unspecified product	PlekhH1, putative (EC 2.4.1.173) (PlekhH1, putative (Fragment)) (Fragment)	MyTH4 domain
ISCI026304	Eukaryotic small subunit ribosomal RNA	427.914	-3.71075	1.22884	-3.01973	0.00253004	0.183862	ncRNA gene	Eukaryotic small subunit ribosomal RNA	#N/A	0
ISCI015975	Putative actin regulatory protein	5638.08	0.18146	0.0602772	3.01042	0.00260886	0.18692	protein coding gene	unspecified product	Putative actin regulatory protein	Zinc ion binding. It is involved in the biological process described with intracellular transport
ISCI008742	Hexosyltransferase (EC 2.4.1.-)	779.973	-0.34801	0.118873	-2.92759	0.00341603	0.238262	protein coding gene	unspecified product	Hexosyltransferase (EC 2.4.1.-)	Acetylgalactosaminyltransferase activity
ISCI017158	Major Facilitator Superfamily	2118.09	-0.218638	0.074689	-2.92731	0.00341913	0.238262	protein coding gene	unspecified product	Uncharacterized protein (Fragment)	Major Facilitator Superfamily
ISCI004661	Glucosylceramidase (EC 3.2.1.45)	6042.63	0.178058	0.0610952	2.91443	0.0035634	0.244778	protein coding gene	unspecified product	Glucosylceramidase (EC 3.2.1.45)	Glucosylceramidase activity. It is involved in the biological process described with sphingolipid metabolic process
ISCI006099	Tripeptidyl-peptidase 2 (EC 3.4.14.10)	1841.71	0.26857	0.0922774	2.91047	0.00360887	0.244778	protein coding gene	unspecified product	Tripeptidyl-peptidase 2 (EC 3.4.14.10)	serine-type endopeptidase activity. It is involved in the biological process described with proteolysis
ISCI009800	Putative polyc-binding hnrnp-k protein hrb57a/hnrnp	1692.65	0.262718	0.0906263	2.89892	0.00374455	0.250639	protein coding gene	unspecified product	Putative polyc-binding hnrnp-k protein hrb57a/hnrnp (Fragment)	KH domain
ISCI016691	AP endonuclease, putative (EC 3.1.21.2) (AP endonuclease, putative (Fragment)) (Fragment)	473.071	0.514167	0.177849	2.89103	0.00383981	0.253677	protein coding gene	unspecified product	AP endonuclease, putative (EC 3.1.21.2) (AP endonuclease, putative (Fragment)) (Fragment)	AP endonuclease family 2
ISCI004613	Putative glycoprotein glucosyltransferase (Fragment)	6980.05	0.168274	0.0584536	2.87877	0.00399234	0.260372	protein coding gene	unspecified product	Putative glycoprotein glucosyltransferase (Fragment)	UDP-glucose glycoprotein glucosyltransferase activity. It is involved in the biological process described with protein glycosylation
ISCI002430	Peptidylprolyl isomerase (EC 5.2.1.8) (Fragment)	1133.02	-0.299313	0.104351	-2.86831	0.00412665	0.265725	protein coding gene	unspecified product	Peptidylprolyl isomerase (EC 5.2.1.8) (Fragment)	Calcium ion binding. It is involved in the biological process described with protein folding
ISCI014665	26S proteasome complex subunit DSS1, putative	3618.45	0.530532	0.185407	2.86145	0.00421703	0.26815	protein coding gene	26S proteasome complex subunit DSS1, putative [Source:UniProtKB/TrEMBL;Acc:B7QKW9]	26S proteasome complex subunit DSS1, putative	DSS1_SEM1
ISCI005474	Putative 26s proteasome regulatory complex subunit rpn3/psmd3 (Fragment)	793.45	0.549135	0.193114	2.84358	0.00446105	0.280165	protein coding gene	unspecified product	Putative 26s proteasome regulatory complex subunit rpn3/psmd3 (Fragment)	Enzyme regulator activity. It is involved in the biological process described with regulation of protein catabolic process
ISCI001117	Putative beta-dystrobrevin (Fragment)	4697.68	-0.234658	0.0830508	-2.82547	0.00472112	0.292882	protein coding gene	unspecified product	Putative beta-dystrobrevin (Fragment)	Zinc ion binding
ISCI005482	Adenylate cyclase, putative (EC 2.8.3.5)	756.415	0.327098	0.116438	2.8092	0.00496649	0.304392	protein coding gene	unspecified product	Adenylate cyclase, putative (EC 2.8.3.5)	It is involved in the biological process described with transmembrane transport
ISCI010239	Putative scavenger receptor class a-like c-type lectin (Fragment)	2007.69	0.224121	0.0802788	2.79179	0.00524176	0.306853	protein coding gene	unspecified product	Putative scavenger receptor class a-like c-type lectin (Fragment)	Scavenger receptor
ISCI010440	Beat protein, putative	708.858	-0.34797	0.124657	-2.79141	0.00524792	0.306853	protein coding gene	Beat protein, putative [Source:UniProtKB/TrEMBL;Acc:B7Q9Q6]	Beat protein, putative	Beat protein
ISCI012814	Proteasome subunit alpha type (Fragment)	924.107	0.390185	0.139625	2.79452	0.00519766	0.306853	protein coding gene	Proteasome subunit alpha type [Source:UniProtKB/TrEMBL;Acc:B7QE67]	Proteasome subunit alpha type (Fragment)	The proteasome is a multicatalytic proteinase complex which is characterized by its ability to cleave peptides with Arg, Phe, Tyr, Leu, and Glu adjacent to the leaving group at neutral or slightly basic pH
ISCI020965	Putative conserved plasma membrane protein	1418.79	0.290126	0.103647	2.79918	0.00512325	0.306853	protein coding gene	unspecified product	Putative conserved plasma membrane protein	Transmembrane proteins 14C
ISCI003803	Putative ww domain binding protein wbp-2 (Fragment)	2443.91	0.241558	0.087275	2.76778	0.005644	0.315506	protein coding gene	unspecified product	Putative ww domain binding protein wbp-2 (Fragment)	Pfam:WWbp
ISCI006298	Putative endoribonuclease dicer protein 4 (Fragment)	1036.77	0.345007	0.124279	2.77607	0.005502	0.315506	protein coding gene	unspecified product	Putative endoribonuclease dicer protein 4 (Fragment)	#N/A
ISCI018431	Lysozyme precursor, putative	1781.54	-0.262516	0.0947382	-2.77096	0.00558908	0.315506	protein coding gene	unspecified product	Lysozyme precursor, putative	Alpha-lactalbumin / lysozyme C
ISCI018679	Putative 26s proteasome non-atpase regulatory subunit (Fragment)	894.684	0.458708	0.165481	2.77197	0.00557188	0.315506	protein coding gene	unspecified product	Putative 26s proteasome non-atpase regulatory subunit (Fragment)	26S proteasome non-ATPase regulatory subunit 9
ISCI012570	Putative thimet oligopeptidase (Fragment)	2751.49	0.206765	0.0750108	2.75647	0.00584289	0.323074	protein coding gene	unspecified product	Putative thimet oligopeptidase (Fragment)	metalloendopeptidase activity
ISCI011552	Guanylate kinase (EC 2.7.4.8) (Fragment)	844.378	-0.303011	0.11008	-2.75265	0.00591157	0.323356	protein coding gene	Guanylate kinase, putative [Source:UniProtKB/TrEMBL;Acc:B7Q5M1]	Guanylate kinase (EC 2.7.4.8) (Fragment)	Guanylate kinase
ISCI003975	Isocitrate dehydrogenase [NADP] (EC 1.1.1.42)	927.879	0.372786	0.136199	2.73706	0.00619907	0.335475	protein coding gene	unspecified product	Isocitrate dehydrogenase [NADP] (EC 1.1.1.42)	Belongs to the isocitrate and isopropylmalate dehydrogenases family
ISCI013712	SH2 domain-containing protein	2076.94	-0.272304	0.100057	-2.72148	0.00649903	0.348006	protein coding gene	unspecified product	SH2 domain-containing protein	Src homology 2 domains
ISCI011208	Putative clathrin coat dissociation kinase gak/pten/auxilin (Fragment)	1545.35	-0.28709	0.106329	-2.70002	0.00693344	0.3674	protein coding gene	unspecified product	Putative clathrin coat dissociation kinase gak/pten/auxilin (Fragment)	Phosphotyrosine-binding domain
ISCI013984	Putative chitin binding peritrophin-a domain protein	582.849	-0.382475	0.142595	-2.68225	0.00731286	0.378067	protein coding gene	unspecified product	Putative chitin binding peritrophin-a domain protein	It is involved in the biological process described with
ISCI022696	Ago-96	741.991	0.306837	0.114483	2.6802	0.00735771	0.378067	protein coding gene	unspecified product	#N/A	Required for RNA-mediated gene silencing (RNAi). Binds to short RNAs such as microRNAs (miRNAs) and represses the translation of mRNAs which are complementary to them. Lacks endonuclease activity and does not appear to cleave target mRNAs
ISCI024374	ReO_6 family protein	388.282	0.444675	0.165546	2.68612	0.00722876	0.378067	protein coding gene	unspecified product	ReO_6 family protein	Transposase protein
ISCI004021	Uncharacterized protein (Fragment)	1409.23	-0.277618	0.103854	-2.67316	0.00751397	0.382236	protein coding gene	Hydrolase/acyltransferase, putative [Source:UniProtKB/TrEMBL;Acc:B7PIE9]	Uncharacterized protein (Fragment)	Alpha/beta hydrolase of unknown function (DUF1057)
ISCI017586	#N/A	1083.72	-0.260445	0.0981363	-2.65391	0.00795641	0.400735	protein coding gene	unspecified product	Uncharacterized protein	#N/A
ISCI008458	Putative nonsense-mediated mrna decay protein (Fragment)	4131.74	0.164082	0.0619718	2.64769	0.00810432	0.404183	protein coding gene	unspecified product	Putative nonsense-mediated mrna decay protein (Fragment)	Est1 DNA/RNA binding domain
ISCI011870	Putative regulator of the ubiquitin pathway (Fragment)	1337.18	0.235953	0.0897209	2.62986	0.00854199	0.421875	protein coding gene	unspecified product	Putative regulator of the ubiquitin pathway (Fragment)	UAS
ISCI016888	Putative transcriptional coactivator p15 (Fragment)	1448.62	0.264161	0.100766	2.62154	0.00875345	0.428161	protein coding gene	Single-stranded DNA binding protein P9, putative [Source:UniProtKB/TrEMBL;Acc:B7PB72]	Putative transcriptional coactivator p15 (Fragment)	Activated RNA polymerase II transcriptional coactivator
ISCI012234	Histone, putative	31915.2	-0.199363	0.076202	-2.61624	0.00889045	0.430721	protein coding gene	unspecified product	Histone, putative	DNA binding. It is involved in the biological process described with
ISCI000206	BAP1 homolog (EC 3.4.19.12) (Ubiquitin carboxyl-terminal hydrolase calypso) (Fragment)	1143.72	0.345839	0.132654	2.60708	0.0091317	0.438236	protein coding gene	Ubiquitin carboxyl-terminal hydrolase [Source:UniProtKB/TrEMBL;Acc:B7P6T3]	BAP1 homolog (EC 3.4.19.12) (Ubiquitin carboxyl-terminal hydrolase calypso) (Fragment)	Ubiquitin carboxyl-terminal hydrolase, family 1
ISCI004748	Protein disulfide isomerase, putative (EC 5.3.4.1)	2475.88	0.219023	0.0846574	2.58717	0.00967679	0.455795	protein coding gene	unspecified product	Protein disulfide isomerase, putative (EC 5.3.4.1)	It is involved in the biological process described with cell redox homeostasis
ISCI016261	RUN and TBC1 domain-containing protein 3 (Fragment)	3927.38	0.158695	0.0613328	2.58744	0.00966931	0.455795	protein coding gene	RAB GTPase-activating protein, putative (Fragment) [Source:UniProtKB/TrEMBL;Acc:B7P0S7]	RUN and TBC1 domain-containing protein 3 (Fragment)	Rab GTPase activator activity. It is involved in the biological process described with regulation of Rab GTPase activity
ISCI023284	Putative rna helicase brr2 dead-box superfamily protein (Fragment)	2398.64	0.190856	0.0741715	2.57317	0.0100772	0.470299	protein coding gene	unspecified product	Putative rna helicase brr2 dead-box superfamily protein (Fragment)	activating signal cointegrator 1 complex subunit
ISCI005014	#N/A	2973.64	-0.19377	0.075493	-2.56673	0.0102662	0.474763	protein coding gene	unspecified product	#N/A	#N/A
ISCI000408	#N/A	1173.92	-0.238735	0.0932501	-2.56016	0.0104623	0.479477	protein coding gene	unspecified product	Uncharacterized protein	#N/A
ISCI021202	Transgelin	9883.14	-0.125004	0.049515	-2.52457	0.0115839	0.526135	protein coding gene	unspecified product	Transgelin	Calponin family repeat
ISCI002070	DNA-bridging protein BAF, putative	750.155	0.313852	0.125837	2.49412	0.0126269	0.568434	protein coding gene	unspecified product	DNA-bridging protein BAF, putative	DNA- binding
ISCI017102	Putative ubiquitin conjugation factor e4 b (Fragment)	1399.79	0.25734	0.103481	2.48683	0.0128888	0.575135	protein coding gene	unspecified product	Putative ubiquitin conjugation factor e4 b (Fragment)	peptidyl-tyrosine sulfation
ISCI021572	Proteasome subunit alpha type	2459.88	0.60041	0.241884	2.48223	0.0130565	0.57755	protein coding gene	Proteasome subunit alpha type [Source:UniProtKB/TrEMBL;Acc:B7Q5F6]	Proteasome subunit alpha type	The proteasome is a multicatalytic proteinase complex which is characterized by its ability to cleave peptides with Arg, Phe, Tyr, Leu, and Glu adjacent to the leaving group at neutral or slightly basic pH
ISCI012572	Putative vitellogenin receptor	20803.6	-0.175196	0.0707269	-2.47708	0.0132461	0.580887	protein coding gene	Vitellogenin receptor, putative (Fragment) [Source:UniProtKB/TrEMBL;Acc:B7QBX8]	Putative vitellogenin receptor (Fragment)	It is involved in the biological process described with regulation of transcription, DNA-templated
ISCI017077	Enoyl-CoA hydratase, putative	1928.53	0.204475	0.082903	2.46643	0.0136467	0.59334	protein coding gene	unspecified product	Enoyl-CoA hydratase, putative	enoyl-CoA delta isomerase 2
ISCI014634	Krtap5-1 protein, putative	1046.44	-0.250676	0.103248	-2.42791	0.0151861	0.654675	protein coding gene	Krtap5-1 protein, putative [Source:UniProtKB/TrEMBL;Acc:B7QH31]	Krtap5-1 protein, putative	#N/A
ISCI003242	Cuticular protein, putative	465.228	-0.348218	0.14408	-2.41684	0.0156558	0.669253	protein coding gene	unspecified product	Cuticular protein, putative	chitin binding. It is involved in the biological process described with chitin metabolic process
ISCI006222	Proteasome subunit beta	3495.75	0.472342	0.197281	2.39426	0.0166539	0.671283	protein coding gene	Proteasome subunit beta [Source:UniProtKB/TrEMBL;Acc:B7PM02]	Proteasome subunit beta	threonine-type endopeptidase activity
ISCI010241	Misexpression suppressor of KSR, putative	8850.02	0.157538	0.0657091	2.3975	0.0165073	0.671283	protein coding gene	Misexpression suppressor of KSR, putative [Source:UniProtKB/TrEMBL;Acc:B7Q304]	Misexpression suppressor of KSR, putative	Ndr family
ISCI011069	Putative precatalytic spliceosome	34205.2	0.148854	0.0621293	2.39587	0.0165808	0.671283	protein coding gene	unspecified product	Putative precatalytic spliceosome	#N/A
ISCI011734	Putative flavonol reductase/cinnamoyl-coa reductase (Fragment)	28619	0.143562	0.0596655	2.40611	0.0161234	0.671283	protein coding gene	unspecified product	Putative flavonol reductase/cinnamoyl-coa reductase (Fragment)	NmrA-like family
ISCI016168	Putative hemolymph juvenile hormone binding protein	1471.8	-0.212359	0.0887166	-2.39367	0.0166806	0.671283	protein coding gene	unspecified product	Putative hemolymph juvenile hormone binding protein	lipid binding
ISCI017943	Nhl repeat-containing protein, putative (Nhl repeat-containing protein, putative )	622.699	-0.312581	0.130743	-2.3908	0.0168119	0.671283	protein coding gene	unspecified product	Nhl repeat-containing protein, putative (Nhl repeat-containing protein, putative (Fragment)) (Fragment)	NHL repeat
ISCI018070	Uncharacterized conserved protein (DUF2181)	335.84	-0.404609	0.168862	-2.3961	0.0165708	0.671283	protein coding gene	unspecified product	Uncharacterized protein	Uncharacterized conserved protein (DUF2181)
ISCI020292	Putative proteasome inhibitor (Fragment)	350.16	0.466019	0.195063	2.38907	0.0168909	0.671283	protein coding gene	unspecified product	Putative proteasome inhibitor (Fragment)	proteasome inhibitor PI31
ISCI022231	Putative matricellular protein osteonectin/sparc/bm-40 (Fragment)	57457.5	0.131827	0.0546564	2.41193	0.0158684	0.671283	protein coding gene	Matricellular protein osteonectin/SPARC/BM-40, putative [Source:UniProtKB/TrEMBL;Acc:B7QDS2]	Putative matricellular protein osteonectin/sparc/bm-40 (Fragment)	Calcium ion binding. It is involved in the biological process described with signal transduction
ISCI000012	Putative spectrin alpha chain (Fragment)	22271	0.106215	0.0446386	2.37945	0.0173385	0.678467	protein coding gene	unspecified product	Putative spectrin alpha chain (Fragment)	Calcium ion binding
ISCI014613	Aldehyde dehydrogenase, putative (EC 1.2.1.36)	4345.72	0.166391	0.0698887	2.38079	0.0172754	0.678467	protein coding gene	unspecified product	Aldehyde dehydrogenase, putative (EC 1.2.1.36)	oxidoreductase activity, acting on the aldehyde or oxo group of donors, NAD or NADP as acceptor. It is involved in the biological process described with oxidation-reduction process
ISCI007947	Putative cell adhesion molecule (Fragment)	1035.85	-0.277508	0.117059	-2.37066	0.0177563	0.689513	protein coding gene	unspecified product	Putative cell adhesion molecule (Fragment)	Immunoglobulin C-2 Type
ISCI003608	Putative tight junction (Fragment)	2131.54	0.175559	0.0742636	2.364	0.0180788	0.69148	protein coding gene	unspecified product	Putative tight junction (Fragment)	Guanylate kinase
ISCI019121	Thioredoxin reductase, putative (EC 1.8.1.7)	4930.18	0.146798	0.0620394	2.3662	0.0179717	0.69148	protein coding gene	unspecified product	Thioredoxin reductase, putative (EC 1.8.1.7)	Thioredoxin reductase 1
ISCI003568	Putative conserved secreted protein (Fragment)	789.803	0.284969	0.120761	2.35978	0.018286	0.694186	protein coding gene	unspecified product	Putative conserved secreted protein (Fragment)	0
ISCI015639	Proteasome assembly chaperone 2	718.546	0.310487	0.132142	2.34964	0.0187915	0.697753	protein coding gene	unspecified product	Proteasome assembly chaperone 2	Chaperone protein which promotes assembly of the 20S proteasome as part of a heterodimer with psmg1
ISCI016510	SCF ubiquitin ligase, Rbx1 component, putative	729.91	0.364692	0.155126	2.35095	0.0187257	0.697753	protein coding gene	SCF ubiquitin ligase, Rbx1 component, putative [Source:UniProtKB/TrEMBL;Acc:B7P6D0]	SCF ubiquitin ligase, Rbx1 component, putative	Zinc ion binding
ISCI020286	Putative secreted protein	1406.91	0.224688	0.0955181	2.35231	0.0186575	0.697753	protein coding gene	unspecified product	Putative secreted protein	#N/A
ISCI005342	Stearoyl-CoA desaturase, putative (EC 1.14.19.1)	18673.4	-0.133909	0.0571764	-2.34203	0.0191794	0.702851	protein coding gene	Stearoyl-CoA desaturase, putative [Source:UniProtKB/TrEMBL;Acc:B7PMS4]	Stearoyl-CoA desaturase, putative (EC 1.14.19.1)	Oxidoreductase activity, acting on paired donors, with oxidation of a pair of donors resulting in the reduction of molecular oxygen to two molecules of water. It is involved in the biological process described with oxidation-reduction process
ISCI021603	Very-long-chain (3R)-3-hydroxyacyl-CoA dehydratase (EC 4.2.1.134) (Fragment)	650.636	0.32851	0.140419	2.33949	0.0193099	0.702851	protein coding gene	unspecified product	Very-long-chain (3R)-3-hydroxyacyl-CoA dehydratase (EC 4.2.1.134) (Fragment)	Catalyzes the third of the four reactions of the long- chain fatty acids elongation cycle. This endoplasmic reticulum- bound enzymatic process, allows the addition of two carbons to the chain of long- and very long-chain fatty acids VLCFAs per cycle. This enzyme catalyzes the dehydration of the 3-hydroxyacyl-CoA intermediate into trans-2,3-enoyl-CoA, within each cycle of fatty acid elongation. Th…
ISCI023226	Non-specific serine/threonine protein kinase (EC 2.7.11.1) (Fragment)	2740.63	-0.184457	0.0788664	-2.33885	0.0193433	0.702851	protein coding gene	unspecified product	Non-specific serine/threonine protein kinase (EC 2.7.11.1) (Fragment)	protein serine threonine kinase activity. It is involved in the biological process described with protein phosphorylation
ISCI024581	Tubulin beta chain (Fragment)	10668.6	0.11971	0.0513684	2.33043	0.0197835	0.71375	protein coding gene	Tubulin beta chain (Fragment) [Source:UniProtKB/TrEMBL;Acc:B7PZG2]	Tubulin beta chain (Fragment)	Tubulin is the major constituent of microtubules. It binds two moles of GTP, one at an exchangeable site on the beta chain and one at a non-exchangeable site on the alpha chain
ISCI009279	Membrane-associated protein Hem, putative (EC 1.3.1.74)	8692.41	0.132937	0.0576907	2.3043	0.0212056	0.759669	protein coding gene	Membrane-associated protein Hem, putative [Source:UniProtKB/TrEMBL;Acc:B7Q0Z5]	Membrane-associated protein Hem, putative (EC 1.3.1.74)	Membrane-associated protein
ISCI023311	Putative pheromone and odorant receptor (Fragment)	1655.63	0.211482	0.0925982	2.28387	0.0223794	0.796112	protein coding gene	unspecified product	Putative pheromone and odorant receptor (Fragment)	7 transmembrane sweet-taste receptor of 3 GCPR
ISCI007100	ISCI007100	1619.61	-0.23168	0.101994	-2.27151	0.0231164	0.814826	protein coding gene	unspecified product	Uncharacterized protein	Zona pellucida (ZP) domain
ISCI008741	Putative 26s proteasome regulatory complex atpase rpt2 (Fragment)	1346.45	0.304709	0.134407	2.26707	0.023386	0.814826	protein coding gene	unspecified product	Putative 26s proteasome regulatory complex atpase rpt2 (Fragment)	Belongs to the AAA ATPase family
ISCI023787	Transmembrane protein 192	454.83	0.324195	0.142994	2.2672	0.023378	0.814826	protein coding gene	unspecified product	Transmembrane protein 192	TMEM192 family
ISCI008417	Putative microtubule-associated protein futsch (Fragment)	3411.69	-0.149885	0.0663154	-2.26018	0.0238101	0.818393	protein coding gene	unspecified product	Putative microtubule-associated protein futsch (Fragment)	#N/A
ISCI015260	Tubulin alpha chain (Fragment)	10921.4	0.119042	0.0526356	2.26162	0.0237206	0.818393	protein coding gene	Tubulin alpha chain [Source:UniProtKB/TrEMBL;Acc:B7QP06]	Tubulin alpha chain (Fragment)	Tubulin is the major constituent of microtubules. It binds two moles of GTP, one at an exchangeable site on the beta chain and one at a non-exchangeable site on the alpha chain
ISCI006829	Ubiquilin 1,2, putative	5051.53	0.154572	0.0684964	2.25664	0.0240303	0.819555	protein coding gene	unspecified product	Ubiquilin 1,2, putative	Heat shock chaperonin-binding motif.
ISCI023289	S-formylglutathione hydrolase (EC 3.1.2.12)	1270.73	0.224474	0.0995681	2.25448	0.0241662	0.819555	protein coding gene	unspecified product	S-formylglutathione hydrolase (EC 3.1.2.12)	Serine hydrolase involved in the detoxification of formaldehyde
ISCI013304	Putative elongation factor 1 beta/delta chain (Fragment)	12299.2	0.162457	0.072257	2.24832	0.0245556	0.827248	protein coding gene	Elongation factor 1 beta/delta chain, putative [Source:UniProtKB/TrEMBL;Acc:B7QA72]	Putative elongation factor 1 beta/delta chain (Fragment)	Elongation factor
ISCI010328	Putative solute carrier family 24 sodium/potassium/calcium exchanger	362.81	-0.378793	0.168798	-2.24406	0.0248285	0.830937	protein coding gene	unspecified product	Putative solute carrier family 24 sodium/potassium/calcium exchanger	calcium:sodium antiporter activity involved in regulation of cardiac muscle cell membrane potential
ISCI000870	Nucleoprotein TPR	2232.33	0.163636	0.0735004	2.22633	0.0259921	0.842177	protein coding gene	unspecified product	Nucleoprotein TPR	Translocated promoter region b (to activated MET oncogene)
ISCI014245	PAN domaincontaining protein	934.209	-0.293851	0.131464	-2.23522	0.0254027	0.842177	protein coding gene	unspecified product	PAN domaincontaining protein	#N/A
ISCI016762	Putative adaptor protein enigma (Fragment)	2001	-0.203475	0.0913693	-2.22696	0.0259503	0.842177	protein coding gene	LIM domain-containing protein, putative [Source:UniProtKB/TrEMBL;Acc:B7PDH9]	Putative adaptor protein enigma (Fragment)	Zinc ion binding
ISCI017698	NSFL1 cofactor p47 (p97 cofactor p47) (Fragment)	3120.49	0.223361	0.100306	2.2268	0.0259608	0.842177	protein coding gene	unspecified product	NSFL1 cofactor p47 (p97 cofactor p47) (Fragment)	nuclear envelope reassembly
ISCI020869	Putative conserved proteinconserved protein (Fragment)	1293.76	-0.233167	0.104664	-2.22778	0.0258955	0.842177	protein coding gene	unspecified product	Putative conserved proteinconserved protein (Fragment)	positive regulation of brown fat cell differentiation
ISCI006484	Putative degradation arginine-rich protein for mis-folding (Fragment)	1037.6	-0.266048	0.119901	-2.21891	0.026493	0.852975	protein coding gene	Arginine-rich protein, putative [Source:UniProtKB/TrEMBL;Acc:B7PPP3]	Putative degradation arginine-rich protein for mis-folding (Fragment)	Required during the maturation of the embryonic nervous system for maintenance of neuronal and cuticular connectivity. Essential for maintenance of dopaminergic neurons and dopamine levels
ISCI007770	#N/A	21582.6	-0.180059	0.0813899	-2.2123	0.0269458	0.862097	protein coding gene	unspecified product	#N/A	protein heterodimerization activity
ISCI021691	UDP-glucose 4-epimerase (EC 5.1.3.2) (Fragment)	1483.97	-0.202254	0.0919291	-2.20011	0.0277993	0.883843	protein coding gene	UDP-glucose 4-epimerase/UDP-sulfoquinovose synthase, putative [Source:UniProtKB/TrEMBL;Acc:B7Q3Z2]	UDP-glucose 4-epimerase (EC 5.1.3.2) (Fragment)	UDP-glucose 4-epimerase
ISCI017628	Putative regulatory protein mlp (Fragment)	1343.16	-0.217125	0.0997593	-2.17648	0.029519	0.932692	protein coding gene	Muscle LIM protein isoform A isoform, putative [Source:UniProtKB/TrEMBL;Acc:B7PFU3]	Putative regulatory protein mlp (Fragment)	Zinc ion binding
ISCI004108	Cleavage and polyadenylation specificity factor subunit 2 (Cleavage and polyadenylation specificity factor 100 kDa subunit) (Fragment)	725.743	0.251806	0.116066	2.1695	0.0300446	0.934995	protein coding gene	Cleavage and polyadenylation specificity factor, putative [Source:UniProtKB/TrEMBL;Acc:B7PHB3]	Cleavage and polyadenylation specificity factor subunit 2 (Cleavage and polyadenylation specificity factor 100 kDa subunit) (Fragment)	Beta-Casp domain
ISCI005372	ISCI005372	417.271	0.36114	0.166677	2.16671	0.0302573	0.934995	protein coding gene	unspecified product	Uncharacterized protein	#N/A
ISCI007572	Jnk interacting protein, putative	1070.02	-0.218811	0.101107	-2.16415	0.0304526	0.934995	protein coding gene	unspecified product	Jnk interacting protein, putative	Phosphotyrosine interaction domain (PTB/PID)
ISCI012850	Beta-coat protein (Coatomer subunit beta) (Fragment)	3402.43	0.138756	0.064041	2.16668	0.0302596	0.934995	protein coding gene	unspecified product	Beta-coat protein (Coatomer subunit beta) (Fragment)	intracellular protein transport
ISCI015396	HMG-box transcription factor, putative (EC 1.3.1.74)	6987.56	0.134218	0.0620404	2.16339	0.030511	0.934995	protein coding gene	unspecified product	HMG-box transcription factor, putative (EC 1.3.1.74)	high mobility group
ISCI021497	Alpha chimerin, putative	1329.54	-0.19368	0.0898246	-2.1562	0.0310679	0.946362	protein coding gene	unspecified product	Alpha chimerin, putative	It is involved in the biological process described with
ISCI013561	Peroxisomal assembly protein PEX3	2799.49	0.146227	0.0679257	2.15274	0.0313388	0.948933	protein coding gene	unspecified product	Peroxisomal assembly protein PEX3	Peroxisomal biogenesis factor 3
ISCI014353	#N/A	1107.95	0.212639	0.0990629	2.14651	0.0318327	0.958182	protein coding gene	unspecified product	Uncharacterized protein	#N/A
ISCI000890	Dicer-1, putative (EC 3.1.26.3)	2594.34	0.155686	0.0730635	2.13084	0.0331026	0.960501	protein coding gene	unspecified product	Dicer-1, putative (EC 3.1.26.3)	Belongs to the helicase family. Dicer subfamily
ISCI003491	Putative axon guidance receptor dscam (Fragment)	4505.02	0.129154	0.0604781	2.13555	0.032716	0.960501	protein coding gene	unspecified product	Putative axon guidance receptor dscam (Fragment)	Fibronectin type 3 domain
ISCI008949	Proteasome, subunit beta, putative	504.327	0.315412	0.147294	2.14138	0.0322436	0.960501	protein coding gene	unspecified product	Proteasome, subunit beta, putative	threonine-type endopeptidase activity
ISCI010794	Putative sam/hd domain protein	611.834	0.266418	0.124826	2.13431	0.0328177	0.960501	protein coding gene	unspecified product	Putative sam/hd domain protein (Fragment)	Deoxynucleoside triphosphate triphosphohydrolase SAMHD1-like
ISCI013218	Cuticular protein, putative	2547.25	-0.219747	0.102654	-2.14065	0.0323027	0.960501	protein coding gene	unspecified product	Cuticular protein, putative	#N/A
ISCI017007	Putative splicing factor sr protein (Fragment)	3206.07	0.137216	0.0644425	2.12928	0.0332314	0.960501	protein coding gene	unspecified product	Putative splicing factor sr protein (Fragment)	Zinc finger protein 318
ISCI018738	Cmp-N-acetylneuraminate-beta-galactosamide-alpha-2,3-sialyltransferase, putative	1225.09	-0.263603	0.123641	-2.13201	0.0330063	0.960501	protein coding gene	unspecified product	Cmp-N-acetylneuraminate-beta-galactosamide-alpha-2,3-sialyltransferase, putative (EC 2.4.99.7)	Glycosyltransferase family 29 (sialyltransferase)
ISCI002144	#N/A	600.887	0.282559	0.133877	2.11059	0.0348072	0.970606	protein coding gene	unspecified product	Uncharacterized protein	#N/A
ISCI004036	Glutamine-dependent NAD(+) synthetase (EC 6.3.5.1) (NAD(+) synthase [glutamine-hydrolyzing]) (Fragment)	728.604	0.247833	0.117349	2.11193	0.0346921	0.970606	protein coding gene	unspecified product	Glutamine-dependent NAD(+) synthetase (EC 6.3.5.1) (NAD(+) synthase [glutamine-hydrolyzing]) (Fragment)	NAD synthase
ISCI007513	#N/A	613.241	0.307099	0.14541	2.11196	0.0346902	0.970606	protein coding gene	unspecified product	Uncharacterized protein	#N/A
ISCI011268	Histidine triad (hit) protein, putative	354.17	0.375839	0.178144	2.10976	0.0348794	0.970606	protein coding gene	unspecified product	Histidine triad (hit) protein, putative	Histidine triad nucleotide-binding protein 2
ISCI011539	Putative trna pseudouridine38/39 synthase isoform x1 (Fragment)	1133.89	0.211813	0.100418	2.10932	0.0349166	0.970606	protein coding gene	unspecified product	Putative trna pseudouridine38/39 synthase isoform x1 (Fragment)	tRNA pseudouridine synthase
ISCI012294	PAN domaincontaining protein	1197.59	-0.236168	0.111958	-2.10943	0.0349076	0.970606	protein coding gene	unspecified product	PAN domaincontaining protein	Zona pellucida (ZP) domain
ISCI019496	Histone H2B (Fragment)	6962.81	0.163985	0.0773152	2.121	0.0339221	0.970606	protein coding gene	Histone H2B [Source:UniProtKB/TrEMBL;Acc:Q4PM63]	Histone H2B (Fragment)	Protein heterodimerization activity
ISCI023960	PMP-22/EMP/MP20/Claudin tight junction	640.485	-0.264477	0.125644	-2.10497	0.0352936	0.975752	protein coding gene	unspecified product	Uncharacterized protein	PMP-22/EMP/MP20/Claudin tight junction
ISCI015924	Putative ubiquitin carboxyl-terminal hydrolase 47 (Fragment)	2751.3	0.143049	0.0682644	2.09552	0.0361252	0.993344	protein coding gene	unspecified product	Putative ubiquitin carboxyl-terminal hydrolase 47 (Fragment)	Belongs to the peptidase C19 family
ISCW015916	Ago-16	18247.4	-1.2153	1.59735	-0.760824	0.446762	0.999611	protein coding gene	Translation initiation factor 2C, putative	Translation initiation factor 2C, putative	Required for RNA-mediated gene silencing (RNAi) by the RNA-induced silencing complex (RISC). The 'minimal RISC' appears to include ago2 bound to a short guide RNA such as a microRNA (miRNA) or short interfering RNA (siRNA). These guide RNAs direct RISC to complementary mRNAs that are targets for RISC-mediated gene silencing. The precise mechanism of gene silencing depends on the degree of complem…
ISCI000002	Peptidylprolyl isomerase (EC 5.2.1.8) (Fragment)	528.918	0.260167	0.152836	1.70226	0.0887073	0.999611	protein coding gene	unspecified product	Peptidylprolyl isomerase (EC 5.2.1.8) (Fragment)	FKBP-type peptidyl-prolyl cis-trans isomerase
ISCI000009	T-complex protein 1 subunit gamma (Fragment)	5126.15	-0.0683737	0.0601434	-1.13684	0.255603	0.999611	protein coding gene	unspecified product	T-complex protein 1 subunit gamma (Fragment)	assists the folding of proteins upon ATP hydrolysis
ISCI000010	Putative transcription factor s-ii (Fragment)	699.683	-0.103675	0.131709	-0.787156	0.431191	0.999611	protein coding gene	Transcription factor S-II, putative [Source:UniProtKB/TrEMBL;Acc:B7P1Y7]	Putative transcription factor s-ii (Fragment)	Catalyzes the reduction of ribonucleotides to deoxyribonucleotides. May function to provide a pool of deoxyribonucleotide precursors for DNA repair during oxygen limitation and or for immediate growth after restoration of oxygen
ISCI000011	TRIP-1 homolog (Fragment)	1888.58	0.000222116	0.0928801	0.00239142	0.998092	0.999611	protein coding gene	unspecified product	TRIP-1 homolog (Fragment)	eukaryotic translation initiation factor 3, subunit I
ISCI000016	#N/A	951.153	-0.0127318	0.106883	-0.119119	0.905181	0.999611	protein coding gene	unspecified product	Uncharacterized protein	#N/A
ISCI000018	Calcium load-activated calcium channel (CLAC channel)	1074.77	0.154046	0.127484	1.20836	0.22691	0.999611	protein coding gene	Calcium load-activated calcium channel [Source:UniProtKB/TrEMBL;Acc:B7P1V3]	Calcium load-activated calcium channel (CLAC channel)	Calcium-selective channel required to prevent calcium stores from overfilling
ISCI000019	Putative oxidoreductase (Fragment)	569.414	0.0410921	0.13184	0.311681	0.755283	0.999611	protein coding gene	Fad oxidoreductase, putative (Fragment) [Source:UniProtKB/TrEMBL;Acc:B7P1V4]	Putative oxidoreductase (Fragment)	Oxidoreductase activity. It is involved in the biological process described with oxidation-reduction process
ISCI000021	Bat2, putative (Bat2, putative (Fragment)) (Fragment)	1152.07	-0.0127056	0.0942962	-0.134741	0.892816	0.999611	protein coding gene	unspecified product	Bat2, putative (Bat2, putative (Fragment)) (Fragment)	cell differentiation
ISCI000022	cell differentiation	8336.85	0.0653901	0.0621278	1.05251	0.292566	0.999611	protein coding gene	unspecified product	Uncharacterized protein	cell differentiation
ISCI000024	#N/A	1083.71	-0.0131559	0.096825	-0.135873	0.891922	0.999611	protein coding gene	unspecified product	Uncharacterized protein	#N/A
ISCI000028	Putative nucleoside 2-deoxyribosyltransferase like protein (Fragment)	1125.33	0.0189	0.0957133	0.197465	0.843464	0.999611	protein coding gene	unspecified product	Putative nucleoside 2-deoxyribosyltransferase like protein (Fragment)	Nucleoside 2-deoxyribosyltransferase like
ISCI000036	Putative snare protein tlg1/syntaxin 6 (Fragment)	915.319	-0.0587549	0.104602	-0.561698	0.574322	0.999611	protein coding gene	Syntaxin, putative [Source:UniProtKB/TrEMBL;Acc:B7P7A2]	Putative snare protein tlg1/syntaxin 6 (Fragment)	It is involved in the biological process described with Golgi vesicle transport
ISCI000059	Putative snf2 histone linker phd ring helicase (Fragment)	393.563	0.124808	0.151248	0.825188	0.409265	0.999611	protein coding gene	unspecified product	Putative snf2 histone linker phd ring helicase (Fragment)	Zinc ion binding
ISCI000069	roundabout	1344.11	0.163348	0.0900318	1.81433	0.0696266	0.999611	protein coding gene	unspecified product	Uncharacterized protein (Fragment)	roundabout
ISCI000071	Trafficking protein particle complex subunit 11 (Fragment)	474.333	-0.0345428	0.154346	-0.223802	0.822911	0.999611	protein coding gene	unspecified product	Trafficking protein particle complex subunit 11 (Fragment)	regulation of protein complex stability
ISCI000072	Putative a-kinase anchor protein	844.411	0.0173152	0.124069	0.139561	0.889007	0.999611	protein coding gene	unspecified product	Putative a-kinase anchor protein	It is involved in the biological process described with microtubule-based movement
ISCI000084	Serine/threonine-protein kinase ULK3 (Unc-51-like kinase 3) (Fragment)	416.888	0.0390791	0.157821	0.247617	0.804431	0.999611	protein coding gene	unspecified product	Serine/threonine-protein kinase ULK3 (Unc-51-like kinase 3) (Fragment)	Serine threonine-protein kinase
ISCI000086	Putative selenocysteine-specific elongation factor (Fragment)	567.781	0.0829138	0.128997	0.642759	0.52038	0.999611	protein coding gene	unspecified product	Putative selenocysteine-specific elongation factor (Fragment)	GTPase activity
ISCI000087	Putative dosage compensation regulatory complex protein (Fragment)	1223.22	-0.0539791	0.0919591	-0.586991	0.55721	0.999611	protein coding gene	Dosage compensation regulatory complex protein, putative (Fragment) [Source:UniProtKB/TrEMBL;Acc:B7P0L1]	Putative dosage compensation regulatory complex protein (Fragment)	MRG
ISCI000095	39S ribosomal protein L22, mitochondrial	512.143	0.0378223	0.168805	0.224059	0.822711	0.999611	protein coding gene	unspecified product	39S ribosomal protein L22, mitochondrial	Structural constituent of ribosome. It is involved in the biological process described with translation
ISCI000096	Putative component of histone deacetyl (Fragment)	474.203	-0.031505	0.142333	-0.221347	0.824822	0.999611	protein coding gene	unspecified product	Putative component of histone deacetyl (Fragment)	Breast cancer metastasis-suppressor
ISCI000098	cleavage furrow ingression	361.447	-0.0343167	0.163105	-0.210396	0.833359	0.999611	protein coding gene	unspecified product	Uncharacterized protein	cleavage furrow ingression
ISCI000101	Predicted protein	662.965	-0.0280606	0.126985	-0.220975	0.825112	0.999611	protein coding gene	unspecified product	Predicted protein	protein phosphatase inhibitor activity
ISCI000108	RRM domain-containing protein	804.793	0.208357	0.112642	1.84972	0.0643535	0.999611	protein coding gene	unspecified product	RRM domain-containing protein	serine arginine-rich splicing factor
ISCI000118	Growth differentiation factor 11, gdf11, putative	632.002	-0.120994	0.139725	-0.865946	0.38652	0.999611	protein coding gene	unspecified product	Growth differentiation factor 11, gdf11, putative	TGF-beta propeptide
ISCI000140	Embryonic polarity dorsal, putative	748.485	-0.0445307	0.112994	-0.394099	0.693508	0.999611	protein coding gene	unspecified product	Embryonic polarity dorsal, putative	Sequence-specific DNA binding transcription factor activity. It is involved in the biological process described with regulation of transcription, DNA-templated
ISCI000141	Cortactin, putative	4212.42	0.104155	0.0711909	1.46304	0.143456	0.999611	protein coding gene	unspecified product	Cortactin, putative	#N/A
ISCI000176	Putative arginine n-methyltransferase 6 (Fragment)	921.453	0.0668881	0.125165	0.5344	0.593064	0.999611	protein coding gene	unspecified product	Putative arginine n-methyltransferase 6 (Fragment)	histone methyltransferase activity (H2A-R3 specific)
ISCI000177	pre-mRNA-splicing factor ISY1	767.442	0.0218001	0.126168	0.172786	0.86282	0.999611	protein coding gene	unspecified product	Uncharacterized protein	pre-mRNA-splicing factor ISY1
ISCI000178	Seryl-tRNA synthetase (EC 6.1.1.11) (Fragment)	463.235	-0.0244939	0.145886	-0.167898	0.866663	0.999611	protein coding gene	unspecified product	Seryl-tRNA synthetase (EC 6.1.1.11) (Fragment)	It is involved in the biological process described with seryl-tRNA aminoacylation
ISCI000179	Putative phosphatase (Fragment)	511.695	0.0280462	0.139794	0.200626	0.840991	0.999611	protein coding gene	unspecified product	Putative phosphatase (Fragment)	Haloacid dehalogenase-like hydrolase
ISCI000180	Serine/threonine specific phosphatase, putative	734.264	-0.0218748	0.125661	-0.174078	0.861804	0.999611	protein coding gene	unspecified product	Serine/threonine specific phosphatase, putative	Coiled-coil domain containing 51
ISCI000181	Putative rRNA methyltransferase (EC 2.1.1.-) (2'-O-ribose RNA methyltransferase SPB1 homolog)	3203.5	-0.134606	0.0653246	-2.06057	0.0393444	0.999611	protein coding gene	unspecified product	Putative rRNA methyltransferase (EC 2.1.1.-) (2'-O-ribose RNA methyltransferase SPB1 homolog)	methyltransferase involved in the maturation of rRNA and in the biogenesis of ribosomal subunits
ISCI000182	Putative exonuclease nef-sp (Fragment)	2183.64	0.0599875	0.0854301	0.702183	0.482565	0.999611	protein coding gene	unspecified product	Putative exonuclease nef-sp (Fragment)	nucleic acid binding
ISCI000183	Tetratricopeptide repeat protein, putative	2372.09	0.016469	0.0836413	0.196901	0.843905	0.999611	protein coding gene	unspecified product	Tetratricopeptide repeat protein, putative	Tetratricopeptide repeat
ISCI000192	0	5826.07	0.0322284	0.0549811	0.586172	0.55776	0.999611	protein coding gene	unspecified product	Uncharacterized protein	0
ISCI000193	Putative sorting nexin (Fragment)	375.987	0.132581	0.15614	0.849117	0.395816	0.999611	protein coding gene	unspecified product	Putative sorting nexin (Fragment)	phosphatidylinositol binding
ISCI000201	Putative regulation of transcription (Fragment)	985.16	0.0772235	0.103692	0.744736	0.456431	0.999611	protein coding gene	unspecified product	Putative regulation of transcription (Fragment)	Zinc finger protein
ISCI000202	Putative gpi-anchor transamidase	901.73	0.0217569	0.117753	0.184767	0.853412	0.999611	protein coding gene	unspecified product	Putative gpi-anchor transamidase	cysteine-type peptidase activity
ISCI000203	Putative translation initiation factor 3 subunit g (Fragment)	2716.91	-0.0118489	0.0713677	-0.166026	0.868136	0.999611	protein coding gene	Eukaryotic translation initiation factor 3 subunit G [Source:UniProtKB/TrEMBL;Acc:B7P6T0]	Putative translation initiation factor 3 subunit g (Fragment)	RNA-binding component of the eukaryotic translation initiation factor 3 (eIF-3) complex, which is involved in protein synthesis of a specialized repertoire of mRNAs and, together with other initiation factors, stimulates binding of mRNA and methionyl-tRNAi to the 40S ribosome. The eIF-3 complex specifically targets and initiates translation of a subset of mRNAs involved in cell proliferation. Thi…
ISCI000204	Putative nuclear pore complex protein (Fragment)	1071.99	-0.0188121	0.100355	-0.187455	0.851304	0.999611	protein coding gene	unspecified product	Putative nuclear pore complex protein (Fragment)	Nuclear pore complex protein
ISCI000208	Heparan sulfate 2-O-sulfotransferase, putative	1360.22	0.0172548	0.0879974	0.196083	0.844545	0.999611	protein coding gene	Heparan sulfate 2-O-sulfotransferase, putative [Source:UniProtKB/TrEMBL;Acc:B7P6T4]	Heparan sulfate 2-O-sulfotransferase, putative	Sulfotransferase family
ISCI000209	Putative acyl-coa dehydrogenase 6 (Fragment)	974.241	0.0623296	0.108066	0.576776	0.564091	0.999611	protein coding gene	unspecified product	Putative acyl-coa dehydrogenase 6 (Fragment)	Acyl-CoA dehydrogenase, N-terminal domain
ISCI000237	Inorganic diphosphatase (EC 3.6.1.1)	3152.27	-0.0196527	0.0819131	-0.239921	0.810392	0.999611	protein coding gene	unspecified product	Inorganic diphosphatase (EC 3.6.1.1)	inorganic diphosphatase activity. It is involved in the biological process described with phosphate-containing compound metabolic process
ISCI000238	Zinc finger protein, putative	1202.2	0.0806033	0.0920736	0.875423	0.381344	0.999611	protein coding gene	unspecified product	Zinc finger protein, putative	Zinc finger CCHC
ISCI000239	BTB domain-containing protein (Fragment)	602.556	0.0342187	0.131229	0.260755	0.794282	0.999611	protein coding gene	unspecified product	BTB domain-containing protein (Fragment)	Germ cell-less
ISCI000241	Guanylate cyclase (EC 4.6.1.2) (Fragment)	787.789	0.0659393	0.113662	0.580133	0.561825	0.999611	protein coding gene	unspecified product	Guanylate cyclase (EC 4.6.1.2) (Fragment)	Guanylate cyclase
ISCI000254	Putative mrna cleavage and polyadenylation factor i complex subunit rna14 (Fragment)	3009.82	-0.0168856	0.0657371	-0.256865	0.797283	0.999611	protein coding gene	mRNA cleavage and polyadenylation factor I complex, subunit RNA14, putative (Fragment) [Source:UniProtKB/TrEMBL;Acc:B7P740]	Putative mrna cleavage and polyadenylation factor i complex subunit rna14 (Fragment)	It is involved in the biological process described with
ISCI000257	Fatty acid synthase, putative	360.906	-0.0705136	0.185164	-0.380817	0.703339	0.999611	protein coding gene	unspecified product	Fatty acid synthase, putative	Polyketide synthase dehydratase
ISCI000261	Putative g-patch domain protein (Fragment)	3704.9	0.0435433	0.0741748	0.587036	0.55718	0.999611	protein coding gene	unspecified product	Putative g-patch domain protein (Fragment)	G patch domain and KOW
ISCI000262	U3 small nucleolar ribonucleoprotein imp4, putative	2174.24	-0.0172369	0.0830628	-0.207517	0.835606	0.999611	protein coding gene	unspecified product	U3 small nucleolar ribonucleoprotein imp4, putative	rRNA primary transcript binding
ISCI000263	Putative molecular chaperone distantly (Fragment)	2026.41	-0.0721535	0.0760286	-0.94903	0.342605	0.999611	protein coding gene	Anhydro-N-acetylmuramic acid kinase, putative [Source:UniProtKB/TrEMBL;Acc:B7P252]	Putative molecular chaperone distantly (Fragment)	Catalyzes the specific phosphorylation of 1,6-anhydro-N- acetylmuramic acid (anhMurNAc) with the simultaneous cleavage of the 1,6-anhydro ring, generating MurNAc-6-P. Is required for the utilization of anhMurNAc either imported from the medium or derived from its own cell wall murein, and thus plays a role in cell wall recycling
ISCI000289	Putative snf2 family dna-dependent atpase domain-containing protein (Fragment)	2027.16	0.0308761	0.0782512	0.394577	0.693155	0.999611	protein coding gene	unspecified product	Putative snf2 family dna-dependent atpase domain-containing protein (Fragment)	Excision repair cross-complementing rodent repair deficiency, complementation group 6-like
ISCI000293	Endophilin-A (Endophilin-B1) (SH3 domain-containing GRB2-like protein) (SH3 domain-containing GRB2-like protein B1) (Fragment)	969.259	0.121668	0.113831	1.06885	0.285137	0.999611	protein coding gene	unspecified product	Endophilin-A (Endophilin-B1) (SH3 domain-containing GRB2-like protein) (SH3 domain-containing GRB2-like protein B1) (Fragment)	SH3-domain GRB2-like endophilin B1b
ISCI000294	Non-specific protein-tyrosine kinase (EC 2.7.10.2) (Fragment)	1831.12	0.0355278	0.0826127	0.430052	0.667158	0.999611	protein coding gene	unspecified product	Non-specific protein-tyrosine kinase (EC 2.7.10.2) (Fragment)	non-membrane spanning protein tyrosine kinase activity. It is involved in the biological process described with protein phosphorylation
ISCI000295	Tyrosine-protein kinase (EC 2.7.10.2)	1460.47	0.0630214	0.0933855	0.674851	0.49977	0.999611	protein coding gene	Tyrosine-protein kinase [Source:UniProtKB/TrEMBL;Acc:B7P6H2]	Tyrosine-protein kinase (EC 2.7.10.2)	non-membrane spanning protein tyrosine kinase activity. It is involved in the biological process described with protein phosphorylation
ISCI000305	Putative nucleolar protein 3 (Fragment)	940.086	-0.0486912	0.119538	-0.407327	0.683768	0.999611	protein coding gene	unspecified product	Putative nucleolar protein 3 (Fragment)	#N/A
ISCI000317	Cadherin-like domain-containing protein (Fragment)	1131.75	-0.148666	0.322909	-0.460395	0.645233	0.999611	protein coding gene	Uncharacterized protein (Fragment) (Fragment) [Source:UniProtKB/TrEMBL;Acc:B7P1Z0]	Cadherin-like domain-containing protein (Fragment)	Cadherin-like and PC-esterase
ISCI000326	Putative acetylglucosaminyltransferase ext2/exostosin 2 (Fragment)	2047.9	0.0444616	0.0750441	0.592473	0.553534	0.999611	protein coding gene	unspecified product	Putative acetylglucosaminyltransferase ext2/exostosin 2 (Fragment)	Transferase activity, transferring hexosyl groups. It is involved in the biological process described with
ISCI000327	Putative neutral sphingomyelinase n-smase activation associated factor fan (Fragment)	451.48	0.185122	0.152226	1.2161	0.223946	0.999611	protein coding gene	unspecified product	Putative neutral sphingomyelinase n-smase activation associated factor fan (Fragment)	Phospholipid binding
ISCI000330	#N/A	1078.28	-0.0669373	0.134695	-0.496956	0.61922	0.999611	protein coding gene	unspecified product	Uncharacterized protein (Fragment)	#N/A
ISCI000332	Putative wd40-repeat-containing subunit of the 18s rrna processing complex (Fragment)	1479.1	-0.0252863	0.091299	-0.276961	0.78181	0.999611	protein coding gene	unspecified product	Putative wd40-repeat-containing subunit of the 18s rrna processing complex (Fragment)	Dip2/Utp12 Family
ISCI000333	UDP-galactose transporter, putative	356.634	0.0714244	0.168587	0.423666	0.67181	0.999611	protein coding gene	unspecified product	UDP-galactose transporter, putative	Sugar proton symporter activity. It is involved in the biological process described with carbohydrate transport
ISCI000335	Putative small nuclear ribonucleoprotein f (Fragment)	681.486	-0.00328842	0.136407	-0.0241074	0.980767	0.999611	protein coding gene	unspecified product	Putative small nuclear ribonucleoprotein f (Fragment)	Associated with the spliceosome snRNP U1, U2, U4 U6 and U5
ISCI000338	DNA polymerase kappa (Fragment)	831.909	-0.0187063	0.111053	-0.168445	0.866233	0.999611	protein coding gene	unspecified product	DNA polymerase kappa (Fragment)	Polymerase (DNA directed) kappa
ISCI000339	Putative nuclear envelope protein (Fragment)	11136	-0.0207799	0.0503221	-0.412939	0.679652	0.999611	protein coding gene	Lamin, putative [Source:UniProtKB/TrEMBL;Acc:B7P2Q4]	Putative nuclear envelope protein (Fragment)	Belongs to the intermediate filament family
ISCI000352	Putative yth domain protein (Fragment)	1168.66	-0.04019	0.0946818	-0.424475	0.67122	0.999611	protein coding gene	unspecified product	Putative yth domain protein (Fragment)	YTH domain
ISCI000353	Cleavage and polyadenylation specificity factor, putative (Cleavage and polyadenylation specificity factor, putative (Fragment)) (Fragment)	426.539	-0.0309999	0.147706	-0.209875	0.833765	0.999611	protein coding gene	unspecified product	Cleavage and polyadenylation specificity factor, putative (Cleavage and polyadenylation specificity factor, putative (Fragment)) (Fragment)	It is involved in the biological process described with snRNA processing
ISCI000354	FIP1-like 1 protein (Pre-mRNA 3'-end-processing factor FIP1)	924.95	0.00827657	0.117071	0.0706972	0.943639	0.999611	protein coding gene	Pre-mRNA 3'-end-processing factor FIP1, putative [Source:UniProtKB/TrEMBL;Acc:B7P5H2]	FIP1-like 1 protein (Pre-mRNA 3'-end-processing factor FIP1)	Fip1 motif
ISCI000355	N_BRCA1_IG domain-containing protein (Fragment)	1150.31	0.0415913	0.108116	0.384692	0.700466	0.999611	protein coding gene	unspecified product	N_BRCA1_IG domain-containing protein (Fragment)	Ig-like domain from next to BRCA1 gene
ISCI000356	#N/A	757.704	0.0809609	0.114431	0.707509	0.47925	0.999611	protein coding gene	unspecified product	Uncharacterized protein	#N/A
ISCI000378	Protocadherin-16, putative (EC 1.1.1.1)	791.629	0.197815	0.113905	1.73667	0.0824456	0.999611	protein coding gene	unspecified product	Protocadherin-16, putative (EC 1.1.1.1)	calcium ion binding. It is involved in the biological process described with homophilic cell adhesion via plasma membrane adhesion molecules
ISCI000384	Putative bhlhzip transcription factor bigmax (Fragment)	1359.43	0.0719335	0.0877443	0.819807	0.412326	0.999611	protein coding gene	unspecified product	Putative bhlhzip transcription factor bigmax (Fragment)	protein dimerization activity
ISCI000387	Pre-mRNA-splicing factor 38 (Fragment)	706.828	0.0780951	0.119666	0.652606	0.51401	0.999611	protein coding gene	RNA binding protein, putative (Fragment) [Source:UniProtKB/TrEMBL;Acc:B7P4Y8]	Pre-mRNA-splicing factor 38 (Fragment)	PRP38 family
ISCI000392	Putative ribosomal protein l1 (Fragment)	517.328	-0.00279875	0.134093	-0.0208717	0.983348	0.999611	protein coding gene	unspecified product	Putative ribosomal protein l1 (Fragment)	RNA binding. It is involved in the biological process described with translation
ISCI000393	Glutamate dehydrogenase (NAD(P)(+)) (EC 1.4.1.3) (Fragment)	1804.97	-0.0083037	0.0805088	-0.10314	0.917852	0.999611	protein coding gene	unspecified product	Glutamate dehydrogenase (NAD(P)(+)) (EC 1.4.1.3) (Fragment)	Belongs to the Glu Leu Phe Val dehydrogenases family
ISCI000396	Putative acetyltransferase (Fragment)	689.387	0.0284505	0.118297	0.240501	0.809942	0.999611	protein coding gene	N-terminal acetyltransferase, putative [Source:UniProtKB/TrEMBL;Acc:B7P5N3]	Putative acetyltransferase (Fragment)	N-terminal peptidyl-methionine acetylation
ISCI000399	Putative acetyltransferase (Fragment)	1895.19	-0.0206317	0.0778866	-0.264894	0.791091	0.999611	protein coding gene	unspecified product	Putative acetyltransferase (Fragment)	NMDA receptor-regulated protein 1
ISCI000409	SET and MYND domain-containing protein (SMYD), putative	820.598	0.00509567	0.117041	0.0435377	0.965273	0.999611	protein coding gene	unspecified product	SET and MYND domain-containing protein (SMYD), putative	SET and MYND
ISCI000411	RNA helicase (EC 3.6.4.13) (Fragment)	2478.85	-0.0601788	0.0763623	-0.788069	0.430656	0.999611	protein coding gene	unspecified product	RNA helicase (EC 3.6.4.13) (Fragment)	Mov10 RISC complex RNA helicase like 1
ISCI000412	Synaptobrevin 1-2, putative	1233.75	-0.062294	0.102581	-0.607266	0.543674	0.999611	protein coding gene	Synaptobrevin 1-2, putative [Source:UniProtKB/TrEMBL;Acc:B7P3J7]	Synaptobrevin 1-2, putative	vesicle fusion with Golgi apparatus
ISCI000413	3'-phosphoadenosine-5'-phosphosulfate synthase (EC 2.7.1.25) (EC 2.7.7.4) (APS kinase) (ATP-sulfurylase) (Adenosine-5'-phosphosulfate 3'-phosphotransferase) (Adenylyl-sulfate kinase) (Adenylylsulfate 3'-phosphotransferase) (Sulfate adenylate transferase) (Sulfate adenylyltransferase) (Fragment)	1679.94	-0.00820959	0.0885402	-0.0927216	0.926125	0.999611	protein coding gene	unspecified product	3'-phosphoadenosine-5'-phosphosulfate synthase (EC 2.7.1.25) (EC 2.7.7.4) (APS kinase) (ATP-sulfurylase) (Adenosine-5'-phosphosulfate 3'-phosphotransferase) (Adenylyl-sulfate kinase) (Adenylylsulfate 3'-phosphotransferase) (Sulfate adenylate transferase) (Sulfate adenylyltransferase) (Fragment)	sulfate adenylyltransferase (ATP) activity
ISCI000436	Putative serine/threonine-protein kinase tousled-like 2 (Fragment)	417.257	0.0618323	0.150251	0.411526	0.680687	0.999611	protein coding gene	unspecified product	Putative serine/threonine-protein kinase tousled-like 2 (Fragment)	It is involved in the biological process described with protein phosphorylation
ISCI000444	Putative soluble epoxide hydrolase (Fragment)	350.016	0.187769	0.180236	1.04179	0.297507	0.999611	protein coding gene	unspecified product	Putative soluble epoxide hydrolase (Fragment)	Abhydrolase domain-containing protein
ISCI000445	ABC1 domain-containing protein (Fragment)	457.764	0.00367727	0.161302	0.0227974	0.981812	0.999611	protein coding gene	unspecified product	ABC1 domain-containing protein (Fragment)	protein serine/threonine kinase activity
ISCI000457	Transcription factor E2F4, putative (Transcription factor E2F4, putative (Fragment)) (Fragment)	466.094	0.0256912	0.146771	0.175042	0.861046	0.999611	protein coding gene	Transcription factor E2F4, putative (Fragment) [Source:UniProtKB/TrEMBL;Acc:B7P3D0]	Transcription factor E2F4, putative (Transcription factor E2F4, putative (Fragment)) (Fragment)	Transcription factor
ISCI000459	Putative vesicle coat complex copi beta' subunit (Fragment)	638.899	-0.0786982	0.140564	-0.559875	0.575565	0.999611	protein coding gene	Coatomer alpha subunit, putative [Source:UniProtKB/TrEMBL;Acc:B7P6E2]	Putative vesicle coat complex copi beta' subunit (Fragment)	The coatomer is a cytosolic protein complex that binds to dilysine motifs and reversibly associates with Golgi non- clathrin-coated vesicles, which further mediate biosynthetic protein transport from the ER, via the Golgi up to the trans Golgi network
ISCI000464	Latrophilin Cirl	1131.11	0.0760023	0.0952078	0.798279	0.424709	0.999611	protein coding gene	unspecified product	Latrophilin Cirl	Transmembrane signaling receptor activity. It is involved in the biological process described with cell surface receptor signaling pathway
ISCI000466	Signal recognition particle receptor, putative	340.406	-0.0510415	0.206386	-0.247311	0.804667	0.999611	protein coding gene	unspecified product	Signal recognition particle receptor, putative	microtubule binding
ISCI000473	Mitochondrial inner membrane protease subunit (EC 3.4.21.-)	336.632	0.127018	0.172334	0.737046	0.461094	0.999611	protein coding gene	Mitochondrial inner membrane protease subunit [Source:UniProtKB/TrEMBL;Acc:B7P2A0]	Mitochondrial inner membrane protease subunit (EC 3.4.21.-)	Mitochondrial inner membrane protease subunit
ISCI000475	Putative phosphofurin acidic cluster sorting protein (Fragment)	1127.27	-0.0128612	0.0977724	-0.131542	0.895346	0.999611	protein coding gene	unspecified product	Putative phosphofurin acidic cluster sorting protein (Fragment)	Phosphofurin acidic cluster sorting protein
ISCI000480	KAT8 regulatory NSL complex subunit 2 (NSL complex protein NSL2) (Non-specific lethal 2 homolog)	848.773	-0.0106101	0.109356	-0.0970236	0.922708	0.999611	protein coding gene	unspecified product	KAT8 regulatory NSL complex subunit 2 (NSL complex protein NSL2) (Non-specific lethal 2 homolog)	Uridine phosphorylase activity. It is involved in the biological process described with nucleotide catabolic process
ISCI000489	Putative secreted stromal cell-derived factor 2	2187.06	0.00271451	0.0804653	0.0337351	0.973088	0.999611	protein coding gene	unspecified product	Putative secreted stromal cell-derived factor 2	Stromal cell-derived factor
ISCI000492	Microtubule binding	9134.13	0.066448	0.057938	1.14688	0.251431	0.999611	protein coding gene	unspecified product	Uncharacterized protein (Fragment)	Microtubule binding
ISCI000494	Mucin core protein, putative	1271.74	0.00986792	0.0935143	0.105523	0.915961	0.999611	protein coding gene	unspecified product	Mucin core protein, putative	Multi-glycosylated core protein 24 (MGC-24), sialomucin
ISCI000496	#N/A	513.909	0.151932	0.290257	0.523439	0.600669	0.999611	protein coding gene	unspecified product	Uncharacterized protein	#N/A
ISCI000497	#N/A	470.777	0.148222	0.150854	0.982558	0.325825	0.999611	protein coding gene	unspecified product	Uncharacterized protein	#N/A
ISCI000499	Sorting nexin, putative	894.238	-0.0349365	0.109082	-0.320279	0.748757	0.999611	protein coding gene	Sorting nexin, putative [Source:UniProtKB/TrEMBL;Acc:B7P710]	Sorting nexin, putative	PX domain
ISCI000501	Putative lysosomal-associated membrane protein	4013.76	0.0343453	0.0635083	0.5408	0.588645	0.999611	protein coding gene	unspecified product	Putative lysosomal-associated membrane protein	#N/A
ISCI000524	Phosphoenolpyruvate carboxykinase, putative (EC 4.1.1.32)	382.589	0.172277	0.161928	1.06391	0.28737	0.999611	protein coding gene	Phosphoenolpyruvate carboxykinase, putative [Source:UniProtKB/TrEMBL;Acc:B7P5D6]	Phosphoenolpyruvate carboxykinase, putative (EC 4.1.1.32)	GTP binding. It is involved in the biological process described with gluconeogenesis
ISCI000538	Vasa intronic protein, putative	2812.5	-0.0638983	0.0724068	-0.88249	0.377512	0.999611	protein coding gene	unspecified product	Vasa intronic protein, putative	#N/A
ISCI000541	Carnitine-acylcarnitine carrier protein, putative	808.199	0.0950221	0.109448	0.868196	0.385287	0.999611	protein coding gene	unspecified product	Carnitine-acylcarnitine carrier protein, putative	Mitochondrial carrier protein
ISCI000542	Protein-tyrosine-phosphatase (EC 3.1.3.48)	1801.84	-0.0638057	0.0885901	-0.720236	0.47138	0.999611	protein coding gene	unspecified product	Protein-tyrosine-phosphatase (EC 3.1.3.48)	Cell division cycle 14A
ISCI000544	Anterior pharynx defective, putative	842.353	0.152874	0.112691	1.35657	0.174918	0.999611	protein coding gene	Anterior pharynx defective, putative [Source:UniProtKB/TrEMBL;Acc:B7P3R1]	Anterior pharynx defective, putative	It is involved in the biological process described with
ISCI000545	Proto-oncogene c-Jun (Transcription factor AP-1) (Fragment)	9908.23	-0.0368261	0.0504368	-0.730144	0.465302	0.999611	protein coding gene	unspecified product	Proto-oncogene c-Jun (Transcription factor AP-1) (Fragment)	sequence-specific DNA binding. It is involved in the biological process described with regulation of transcription, DNA-templated
ISCI000548	Putative n-acetylglucosamine-1-phosphate transferase	1266.84	-0.138327	0.0965055	-1.43336	0.151756	0.999611	protein coding gene	unspecified product	Putative n-acetylglucosamine-1-phosphate transferase	It is involved in the biological process described with cell differentiation
ISCI000550	Protein transporter (Fragment)	5130.59	-0.022208	0.0821434	-0.270357	0.786886	0.999611	protein coding gene	unspecified product	Protein transporter (Fragment)	Translocating chain-associated membrane protein
ISCI000551	Transcription factor sii (tfiis), central domain-containing protein	1476.79	-0.0541906	0.119778	-0.452425	0.650963	0.999611	protein coding gene	unspecified product	Transcription factor sii (tfiis), central domain-containing protein	hydrolase activity, acting on acid anhydrides. It is involved in the biological process described with transcription, DNA-templated
ISCI000554	Serine/threonine-protein kinase RIO3 (EC 2.7.11.1)	5780.81	0.0354584	0.0545338	0.650209	0.515557	0.999611	protein coding gene	Serine/threonine-protein kinase RIO3 [Source:UniProtKB/TrEMBL;Acc:B7P619]	Serine/threonine-protein kinase RIO3 (EC 2.7.11.1)	Down syndrome critical region protein
ISCI000555	Succinate dehydrogenase (quinone) (EC 1.3.5.1) (Fragment)	1061.32	0.00588432	0.111892	0.0525891	0.958059	0.999611	protein coding gene	unspecified product	Succinate dehydrogenase (quinone) (EC 1.3.5.1) (Fragment)	Flavoprotein (FP) subunit of succinate dehydrogenase (SDH) that is involved in complex II of the mitochondrial electron transport chain and is responsible for transferring electrons from succinate to ubiquinone (coenzyme Q)
ISCI000556	DDB1- and CUL4-associated factor 13 (WD repeat and SOF domain-containing protein 1)	1412.47	-0.0396893	0.0982646	-0.403902	0.686285	0.999611	protein coding gene	unspecified product	DDB1- and CUL4-associated factor 13 (WD repeat and SOF domain-containing protein 1)	Sof1-like domain
ISCI000557	Ran GTPase binding. It is involved in the biological process described with intracellular protein transport	1947.44	-0.123737	0.230142	-0.537653	0.590817	0.999611	protein coding gene	unspecified product	Uncharacterized protein	Ran GTPase binding. It is involved in the biological process described with intracellular protein transport
ISCI000571	Putative transposase (Fragment)	398.266	0.0308899	0.152129	0.20305	0.839096	0.999611	protein coding gene	unspecified product	Putative transposase (Fragment)	Tigger transposable
ISCI000594	Solute carrier organic anion transporter family member (Fragment)	1290.04	-0.0822286	0.101432	-0.810681	0.417549	0.999611	protein coding gene	unspecified product	Solute carrier organic anion transporter family member (Fragment)	Solute carrier organic anion transporter family, member
ISCI000602	Aminoacyl-tRNA hydrolase (EC 3.1.1.29)	405.902	0.0857517	0.165386	0.518496	0.604112	0.999611	protein coding gene	unspecified product	Aminoacyl-tRNA hydrolase (EC 3.1.1.29)	peptidyl-tRNA hydrolase
ISCI000621	Putative cytoskeletal protein adducin (Fragment)	4901.4	-0.0376364	0.0660378	-0.569922	0.568731	0.999611	protein coding gene	Protein hu-li tai shao, putative [Source:UniProtKB/TrEMBL;Acc:B7P1C8]	Putative cytoskeletal protein adducin (Fragment)	Class II Aldolase and Adducin N-terminal domain
ISCI000630	Putative nuclear hormone receptor e75-like isoform x1 (Fragment)	385.666	-0.00847405	0.166436	-0.0509148	0.959393	0.999611	protein coding gene	Nuclear receptor, putative [Source:UniProtKB/TrEMBL;Acc:B7P7D8]	Putative nuclear hormone receptor e75-like isoform x1 (Fragment)	binding. It is involved in the biological process described with
ISCI000642	Putative ubiquitin-conjugating enzyme e2 q1 (Fragment)	768.749	-0.104782	0.122563	-0.854922	0.392594	0.999611	protein coding gene	Ubiquitin-conjugating enzyme, putative [Source:UniProtKB/TrEMBL;Acc:B7P1N9]	Putative ubiquitin-conjugating enzyme e2 q1 (Fragment)	Belongs to the ubiquitin-conjugating enzyme family
ISCI000644	Putative vacuolar assembly/sorting protein vps9 (Fragment)	751.029	-0.0259838	0.11612	-0.223767	0.822939	0.999611	protein coding gene	Uncharacterized protein (Fragment) (Fragment) [Source:UniProtKB/TrEMBL;Acc:B7P1P1]	Putative vacuolar assembly/sorting protein vps9 (Fragment)	Ankyrin repeat
ISCI000652	Putative cystine transporter cystinosin	464.534	-0.0684215	0.142743	-0.479332	0.631702	0.999611	protein coding gene	unspecified product	Putative cystine transporter cystinosin	L-cystine transmembrane transporter activity
ISCI000667	Putative calponin logy ch domain-containing protein (Fragment)	546.977	0.122316	0.134305	0.910735	0.362435	0.999611	protein coding gene	unspecified product	Putative calponin logy ch domain-containing protein (Fragment)	Coiled-coil domain containing 174
ISCI000669	Transcription initiation factor TFIID subunit 12 (Fragment)	353.523	-0.202721	0.169516	-1.19589	0.231741	0.999611	protein coding gene	unspecified product	Transcription initiation factor TFIID subunit 12 (Fragment)	#N/A
ISCI000670	ELM2 domaincontaining protein	1400.7	0.00921486	0.0901599	0.102206	0.918593	0.999611	protein coding gene	unspecified product	ELM2 domaincontaining protein	0
ISCI000673	Putative wd40 domain protein (Fragment)	480.429	0.118045	0.140464	0.84039	0.40069	0.999611	protein coding gene	unspecified product	Putative wd40 domain protein (Fragment)	cilium assembly
ISCI000676	Putative gaba receptor binding protein (Fragment)	587.975	0.089646	0.136738	0.655603	0.51208	0.999611	protein coding gene	unspecified product	Putative gaba receptor binding protein (Fragment)	Kinesin associated protein
ISCI000678	NFACT-R_1 domain-containing protein	702.124	0.00385468	0.134716	0.0286135	0.977173	0.999611	protein coding gene	unspecified product	NFACT-R_1 domain-containing protein	nuclear export
ISCI000680	DnaJ homolog subfamily C member 2 (Fragment)	716.784	-0.0351888	0.117808	-0.298696	0.765172	0.999611	protein coding gene	unspecified product	DnaJ homolog subfamily C member 2 (Fragment)	DNA- binding
ISCI000683	Lon protease homolog (EC 3.4.21.-) (Fragment)	3113.5	-0.100781	0.0731556	-1.37763	0.168318	0.999611	protein coding gene	unspecified product	Lon protease homolog (EC 3.4.21.-) (Fragment)	Subunit ChlI of Mg-chelatase
ISCI000684	Putative ras gtpase-activating protein (Fragment)	1996.02	0.0149321	0.0934672	0.159758	0.873072	0.999611	protein coding gene	Ras GTPase-activating protein, putative [Source:UniProtKB/TrEMBL;Acc:B7P5U8]	Putative ras gtpase-activating protein (Fragment)	It is involved in the biological process described with regulation of Ras GTPase activity
ISCI000685	Phospholipid-transporting ATPase (EC 7.6.2.1) (Fragment)	2736.28	-0.079012	0.0723166	-1.09258	0.274576	0.999611	protein coding gene	unspecified product	Phospholipid-transporting ATPase (EC 7.6.2.1) (Fragment)	Belongs to the cation transport ATPase (P-type) (TC 3.A.3) family. Type IV subfamily
ISCI000691	Queuosine salvage protein	968.838	-0.0370425	0.102439	-0.361606	0.717646	0.999611	protein coding gene	unspecified product	Queuosine salvage protein	Potential Queuosine, Q, salvage protein family
ISCI000692	Protein BANP (Fragment)	790.919	0.0155329	0.110557	0.140497	0.888267	0.999611	protein coding gene	unspecified product	Protein BANP (Fragment)	chromatin organization
ISCI000693	#N/A	433.011	0.131176	0.218883	0.599298	0.548974	0.999611	protein coding gene	unspecified product	Uncharacterized protein	#N/A
ISCI000694	AXH domain-containing protein	1162.08	-0.0947975	0.10035	-0.944668	0.344829	0.999611	protein coding gene	unspecified product	AXH domain-containing protein	Ataxin-1 and HBP1 module (AXH)
ISCI000696	It is involved in the biological process described with intein-mediated protein splicing	530.952	0.174067	0.132576	1.31296	0.189196	0.999611	protein coding gene	unspecified product	Uncharacterized protein	It is involved in the biological process described with intein-mediated protein splicing
ISCI000703	#N/A	430.982	-0.0278695	0.154118	-0.180833	0.856499	0.999611	protein coding gene	unspecified product	Uncharacterized protein (Fragment)	#N/A
ISCI000704	Non-specific serine/threonine protein kinase (EC 2.7.11.1) (Fragment)	1616.58	-0.0490323	0.082007	-0.597904	0.549904	0.999611	protein coding gene	unspecified product	Non-specific serine/threonine protein kinase (EC 2.7.11.1) (Fragment)	protein serine threonine kinase activity. It is involved in the biological process described with protein phosphorylation
ISCI000705	Putative autophagy-related protein (Fragment)	918.827	0.0493586	0.110619	0.446204	0.65545	0.999611	protein coding gene	unspecified product	Putative autophagy-related protein (Fragment)	selective autophagy
ISCI000707	Putative transposase (Fragment)	459.751	0.101809	0.143373	0.710096	0.477645	0.999611	protein coding gene	Uncharacterized protein (Fragment) (Fragment) [Source:UniProtKB/TrEMBL;Acc:B7P308]	Putative transposase (Fragment)	#N/A
ISCI000709	WW domain-containing oxidoreductase	348.561	-0.0352805	0.160157	-0.220287	0.825648	0.999611	protein coding gene	Dehydrogenase, putative [Source:UniProtKB/TrEMBL;Acc:B7P310]	WW domain-containing oxidoreductase	Oxidoreductase activity. It is involved in the biological process described with metabolic process
ISCI000718	Transcription initiation factor TFII-D subunit, putative	933.355	0.0442023	0.118054	0.374424	0.708089	0.999611	protein coding gene	Transcription initiation factor TFII-D subunit, putative [Source:UniProtKB/TrEMBL;Acc:B7P1R0]	Transcription initiation factor TFII-D subunit, putative	chromosome segregation
ISCI000719	Putative rab3 gtpase-activating protein non-catalytic subunit (Fragment)	1061.13	0.165629	0.102875	1.61	0.107399	0.999611	protein coding gene	unspecified product	Putative rab3 gtpase-activating protein non-catalytic subunit (Fragment)	Rab3 GTPase-activating protein non-catalytic
ISCI000720	Isoleucyl-tRNA synthetase (EC 6.1.1.5) (Fragment)	498.463	-0.131638	0.142622	-0.922985	0.356015	0.999611	protein coding gene	unspecified product	Isoleucyl-tRNA synthetase (EC 6.1.1.5) (Fragment)	isoleucine--tRNA ligase, mitochondrial
ISCI000722	Putative regulator of g-protein signaling 3 (Fragment)	661.644	0.0185063	0.120758	0.153251	0.878201	0.999611	protein coding gene	unspecified product	Putative regulator of g-protein signaling 3 (Fragment)	#N/A
ISCI000724	Putative ring finger protein (Fragment)	345.774	-0.0333191	0.180876	-0.184209	0.853849	0.999611	protein coding gene	unspecified product	Putative ring finger protein (Fragment)	TNF receptor-associated factor
ISCI000728	Zinc finger protein, putative	629.363	0.0173626	0.141959	0.122307	0.902656	0.999611	protein coding gene	Zinc finger protein, putative [Source:UniProtKB/TrEMBL;Acc:B7P1S0]	Zinc finger protein, putative	#N/A
ISCI000753	#N/A	564.301	0.0787715	0.128834	0.61142	0.540921	0.999611	protein coding gene	unspecified product	Uncharacterized protein (Fragment)	#N/A
ISCI000762	Putative secreted protein	1834.59	-0.0289174	0.0796908	-0.36287	0.716702	0.999611	protein coding gene	unspecified product	Putative secreted protein	#N/A
ISCI000763	#N/A	638.997	0.0909239	0.233292	0.389743	0.696726	0.999611	protein coding gene	unspecified product	Uncharacterized protein	#N/A
ISCI000773	Fanconi anemia group D2 protein, putative (Fanconi anemia group D2 protein, putative (Fragment)) (Fragment)	1186.26	-0.164605	0.12414	-1.32597	0.184851	0.999611	protein coding gene	unspecified product	Fanconi anemia group D2 protein, putative (Fanconi anemia group D2 protein, putative (Fragment)) (Fragment)	Fanconi anemia
ISCI000775	Protein asteroid log 1	482.262	-0.0317834	0.137514	-0.231129	0.817215	0.999611	protein coding gene	unspecified product	Protein asteroid log 1	XPG domain containing
ISCI000776	RING-type E3 ubiquitin transferase (EC 2.3.2.27)	735.129	0.0331845	0.126898	0.261505	0.793703	0.999611	protein coding gene	unspecified product	RING-type E3 ubiquitin transferase (EC 2.3.2.27)	Rtf2 RING-finger
ISCI000777	Glutaminyl-tRNA synthetase (EC 6.1.1.18) (Fragment)	1672.35	0.0585201	0.0950355	0.615771	0.538045	0.999611	protein coding gene	unspecified product	Glutaminyl-tRNA synthetase (EC 6.1.1.18) (Fragment)	glutamine-tRNA ligase activity
ISCI000780	Putative exocyst complex subunit sec6 (Fragment)	1005.3	-0.00557382	0.103226	-0.0539963	0.956938	0.999611	protein coding gene	Exocyst complex component 3 (Fragment) [Source:UniProtKB/TrEMBL;Acc:B7P5X7]	Putative exocyst complex subunit sec6 (Fragment)	Exocyst complex component Sec6
ISCI000787	Proline dehydrogenase (EC 1.5.5.2) (Fragment)	402.682	-0.0809857	0.156086	-0.518854	0.603863	0.999611	protein coding gene	unspecified product	Proline dehydrogenase (EC 1.5.5.2) (Fragment)	Converts proline to delta-1-pyrroline-5-carboxylate
ISCI000790	Putative vacuolar sorting protein vps33/slp1 sec1 family (Fragment)	917.334	0.025398	0.1254	0.202536	0.839497	0.999611	protein coding gene	Vacuolar protein-sorting protein, putative [Source:UniProtKB/TrEMBL;Acc:B7P4N4]	Putative vacuolar sorting protein vps33/slp1 sec1 family (Fragment)	Belongs to the STXBP unc-18 SEC1 family
ISCI000795	Putative 28s ribosomal protein (Fragment)	1260.15	0.0295848	0.0962685	0.307316	0.758603	0.999611	protein coding gene	unspecified product	Putative 28s ribosomal protein (Fragment)	28S ribosomal protein S22
ISCI000798	pogo transposable element with KRAB domain	445.552	0.0355163	0.148461	0.23923	0.810928	0.999611	protein coding gene	unspecified product	Uncharacterized protein	pogo transposable element with KRAB domain
ISCI000801	Putative regulation of transcription (Fragment)	533.24	-0.090735	0.131571	-0.689629	0.490427	0.999611	protein coding gene	unspecified product	Putative regulation of transcription (Fragment)	#N/A
ISCI000802	Zinc finger, C2H2 type	842.165	0.0113234	0.107756	0.105084	0.916309	0.999611	protein coding gene	unspecified product	Uncharacterized protein	Zinc finger, C2H2 type
ISCI000803	Putative c2h2-type zn-finger protein (Fragment)	811.632	0.0920859	0.116791	0.788466	0.430424	0.999611	protein coding gene	unspecified product	Putative c2h2-type zn-finger protein (Fragment)	Zinc finger, C2H2 type
ISCI000805	Putative caatt-binding transcription factor/60s ribosomal subunit bioproteinsis protein (Fragment)	1026.66	0.0387033	0.0996974	0.388208	0.697862	0.999611	protein coding gene	unspecified product	Putative caatt-binding transcription factor/60s ribosomal subunit bioproteinsis protein (Fragment)	proximal promoter DNA-binding transcription activator activity, RNA polymerase II-specific
ISCI000808	Putative reverse transcriptase (Fragment)	973.609	0.00393475	0.106812	0.0368382	0.970614	0.999611	protein coding gene	unspecified product	Putative reverse transcriptase (Fragment)	Reverse transcriptase (RNA-dependent DNA polymerase)
ISCI000819	FtsH_ext domain-containing protein	802.855	0.0120002	0.146034	0.082174	0.934508	0.999611	protein coding gene	unspecified product	FtsH_ext domain-containing protein	It is involved in the biological process described with proteolysis
ISCI000834	microtubule anchoring	1030.83	0.0597456	0.101465	0.58883	0.555975	0.999611	protein coding gene	unspecified product	Uncharacterized protein	microtubule anchoring
ISCI000835	Putative conserved secreted mucin	553.04	0.00223951	0.132062	0.016958	0.98647	0.999611	protein coding gene	unspecified product	Putative conserved secreted mucin	positive regulation of collagen biosynthetic process
ISCI000842	NUDIX hydrolase, putative (NUDIX hydrolase, putative (Fragment)) (Fragment)	456.664	-0.0412757	0.144197	-0.286245	0.774691	0.999611	protein coding gene	NUDIX hydrolase, putative (Fragment) [Source:UniProtKB/TrEMBL;Acc:B7P120]	NUDIX hydrolase, putative (NUDIX hydrolase, putative (Fragment)) (Fragment)	Hydrolase activity
ISCI000843	Putative ankyrin repeat and zinc finger domain protein (Fragment)	460.899	-0.0281993	0.142043	-0.198527	0.842633	0.999611	protein coding gene	unspecified product	Putative ankyrin repeat and zinc finger domain protein (Fragment)	mitochondria-associated ubiquitin-dependent protein catabolic process
ISCI000848	#N/A	444.469	-0.0298443	0.176547	-0.169044	0.865762	0.999611	protein coding gene	unspecified product	Uncharacterized protein	#N/A
ISCI000849	Putative selenophosphate synthetase (Fragment)	2846.77	0.0903261	0.0852175	1.05995	0.289168	0.999611	protein coding gene	unspecified product	Putative selenophosphate synthetase (Fragment)	AIR synthase related protein, N-terminal domain
ISCI000851	Putative transcription factor 25 (Fragment)	366.182	-0.214281	0.160155	-1.33796	0.180909	0.999611	protein coding gene	unspecified product	Putative transcription factor 25 (Fragment)	Transcription factor 25
ISCI000852	Putative btb/poz domain protein (Fragment)	989.02	-0.0248024	0.0999396	-0.248174	0.804	0.999611	protein coding gene	unspecified product	Putative btb/poz domain protein (Fragment)	BTB/POZ domain
ISCI000854	Putative vesicle coat complex copii subunit sfb3 (Fragment)	443.229	0.120608	0.164691	0.732329	0.463968	0.999611	protein coding gene	unspecified product	Putative vesicle coat complex copii subunit sfb3 (Fragment)	0
ISCI000857	Mitotic checkpoint serine/threonine protein kinase bub1 and bubr1, putative (EC 2.7.11.1)	645.781	0.0105264	0.122963	0.0856068	0.931779	0.999611	protein coding gene	unspecified product	Mitotic checkpoint serine/threonine protein kinase bub1 and bubr1, putative (EC 2.7.11.1)	It is involved in the biological process described with protein phosphorylation
ISCI000858	Spindle checkpoint protein bubr1, putative	652.278	-0.110883	0.123388	-0.898659	0.368834	0.999611	protein coding gene	unspecified product	Spindle checkpoint protein bubr1, putative	mitotic checkpoint serine
ISCI000861	It is involved in the biological process described with positive regulation of autophagy	455.338	0.0775731	0.163289	0.475067	0.63474	0.999611	protein coding gene	unspecified product	Uncharacterized protein	It is involved in the biological process described with positive regulation of autophagy
ISCI000865	EF hand domain-containing protein, putative (EF hand domain-containing protein, putative (Fragment)) (Fragment)	1058	-0.0879529	0.0999778	-0.879724	0.379009	0.999611	protein coding gene	unspecified product	EF hand domain-containing protein, putative (EF hand domain-containing protein, putative (Fragment)) (Fragment)	EF-hand domain pair
ISCI000866	Asparaginase, putative (EC 3.5.1.1)	422.902	0.0457396	0.161688	0.282889	0.777262	0.999611	protein coding gene	unspecified product	Asparaginase, putative (EC 3.5.1.1)	asparagine catabolic process via L-aspartate
ISCI000867	F-box domain-containing protein	451.9	0.167435	0.148913	1.12438	0.260853	0.999611	protein coding gene	unspecified product	F-box domain-containing protein	0
ISCI000869	Centrosomal protein, putative	1889.5	0.11531	0.0862505	1.33692	0.18125	0.999611	protein coding gene	unspecified product	Centrosomal protein, putative	Translocated promoter region b (to activated MET oncogene)
ISCI000872	Putative sorting nexin snx6/tfaf2 (Fragment)	1310.12	0.0136728	0.0948839	0.144101	0.885421	0.999611	protein coding gene	unspecified product	Putative sorting nexin snx6/tfaf2 (Fragment)	Involved in several stages of intracellular trafficking
ISCI000876	DNA-directed RNA polymerase (EC 2.7.7.6)	777.298	0.0116112	0.113398	0.102393	0.918444	0.999611	protein coding gene	unspecified product	DNA-directed RNA polymerase (EC 2.7.7.6)	nucleologenesis
ISCI000884	Putative ribosomal protein s5 (Fragment)	499.823	-0.132286	0.167543	-0.789564	0.429783	0.999611	protein coding gene	unspecified product	Putative ribosomal protein s5 (Fragment)	Belongs to the universal ribosomal protein uS5 family
ISCI000885	Alpha-1,4 glucan phosphorylase (EC 2.4.1.1)	760.014	-0.115194	0.121609	-0.947249	0.343512	0.999611	protein coding gene	unspecified product	Alpha-1,4 glucan phosphorylase (EC 2.4.1.1)	Phosphorylase is an important allosteric enzyme in carbohydrate metabolism. Enzymes from different sources differ in their regulatory mechanisms and in their natural substrates. However, all known phosphorylases share catalytic and structural properties
ISCI000888	Glutathione reductase (EC 1.8.1.7) (Fragment)	477.463	0.0482103	0.141613	0.340437	0.733528	0.999611	protein coding gene	unspecified product	Glutathione reductase (EC 1.8.1.7) (Fragment)	glutathione-disulfide reductase activity
ISCI000895	Putative glucose-repressible alcohol dehydrogenase transcriptional effector ccr4 (Fragment)	543.099	0.0663076	0.141146	0.46978	0.638512	0.999611	protein coding gene	unspecified product	Putative glucose-repressible alcohol dehydrogenase transcriptional effector ccr4 (Fragment)	Endonuclease/Exonuclease/phosphatase family
ISCI000900	Actin-related protein 2	1200.18	0.112754	0.0934616	1.20642	0.227654	0.999611	protein coding gene	Actin-related protein 2 [Source:UniProtKB/TrEMBL;Acc:A0A1S4KKK8]	Actin-related protein 2	cytoskeleton organization
ISCI000903	Tetratricopeptide repeat protein, putative	365.896	0.0203733	0.169353	0.120301	0.904245	0.999611	protein coding gene	unspecified product	Tetratricopeptide repeat protein, putative	Belongs to the mitochondrial carrier (TC 2.A.29) family
ISCI000904	Putative glycosyltransferase	718.856	-0.101735	0.12528	-0.81206	0.416757	0.999611	protein coding gene	unspecified product	Putative glycosyltransferase	Glycosyl-transferase for dystroglycan
ISCI000910	Putativedisintegrin and metalloproteinase with thrombospondin motifs 6-like isoform x1 (Fragment)	659.433	-0.0352967	0.14244	-0.2478	0.804289	0.999611	protein coding gene	unspecified product	Putativedisintegrin and metalloproteinase with thrombospondin motifs 6-like isoform x1 (Fragment)	It is involved in the biological process described with
ISCI000911	Procollagen nendopeptidase, putative	502.402	0.0193289	0.137343	0.140735	0.88808	0.999611	protein coding gene	unspecified product	Procollagen nendopeptidase, putative	It is involved in the biological process described with
ISCI000912	Putative conserved plasma membrane protein (Fragment)	1048.71	-0.0621405	0.109549	-0.567237	0.570553	0.999611	protein coding gene	N-acetyltransferase, putative (Fragment) [Source:UniProtKB/TrEMBL;Acc:B7P792]	Putative conserved plasma membrane protein (Fragment)	RNA cytidine acetyltransferase with specificity toward both 18S rRNA and tRNAs. Catalyzes the formation of N(4)- acetylcytidine (ac4C) in 18S rRNA. Required for early nucleolar cleavages of precursor rRNA at sites A0, A1 and A2 during 18S rRNA synthesis. Catalyzes the formation of ac4C in serine and leucine tRNAs. Requires the tRNA-binding adapter protein THUMBD1 for full tRNA acetyltransferase a…
ISCI000916	Putative microtubule-associated protein (Fragment)	4698.9	0.127121	0.0638196	1.99188	0.0463844	0.999611	protein coding gene	unspecified product	Putative microtubule-associated protein (Fragment)	TOG
ISCI000919	ADP ribosylation factor 79F, putative	720.143	0.072384	0.137244	0.527412	0.597908	0.999611	protein coding gene	ADP ribosylation factor 79F, putative [Source:UniProtKB/TrEMBL;Acc:B7P797]	ADP ribosylation factor 79F, putative	Belongs to the small GTPase superfamily. Arf family
ISCI000951	NADH dehydrogenase (EC 1.6.5.3)	1634.75	0.047113	0.0891339	0.528564	0.597108	0.999611	protein coding gene	NADH dehydrogenase [Source:UniProtKB/TrEMBL;Acc:B7P1B1]	NADH dehydrogenase (EC 1.6.5.3)	NADH-ubiquinone reductase complex 1 MLRQ subunit
ISCI000952	#N/A	469.495	0.0607005	0.149835	0.405115	0.685393	0.999611	protein coding gene	unspecified product	Uncharacterized protein (Fragment)	#N/A
ISCI000953	#N/A	1849.22	0.10286	0.0951664	1.08084	0.279769	0.999611	protein coding gene	unspecified product	Uncharacterized protein	#N/A
ISCI000954	Putative exosomal 3'-5' exoribonuclease complex subunit rrp41 (Fragment)	1101.66	0.0978693	0.0995713	0.982907	0.325653	0.999611	protein coding gene	unspecified product	Putative exosomal 3'-5' exoribonuclease complex subunit rrp41 (Fragment)	polyadenylation-dependent snoRNA 3'-end processing
ISCI000960	Thymidylate synthase (EC 2.1.1.45) (Fragment)	1565.42	-0.0499204	0.0885139	-0.563984	0.572765	0.999611	protein coding gene	unspecified product	Thymidylate synthase (EC 2.1.1.45) (Fragment)	Thymidylate synthase activity. It is involved in the biological process described with dTMP biosynthetic process
ISCI000962	NADH dehydrogenase [ubiquinone] 1 alpha subcomplex subunit 12	679.038	-0.00194212	0.153046	-0.0126898	0.989875	0.999611	protein coding gene	unspecified product	NADH dehydrogenase [ubiquinone] 1 alpha subcomplex subunit 12	Accessory subunit of the mitochondrial membrane respiratory chain NADH dehydrogenase (Complex I), that is believed not to be involved in catalysis. Complex I functions in the transfer of electrons from NADH to the respiratory chain. The immediate electron acceptor for the enzyme is believed to be ubiquinone
ISCI000975	Bromo adjacent homology (BAH) domain-containing protein	525.497	0.00923656	0.132889	0.0695058	0.944587	0.999611	protein coding gene	unspecified product	Bromo adjacent homology (BAH) domain-containing protein	chromatin binding
ISCI000978	Putative glycosyltransferase-like domain-containing protein 1 (Fragment)	389.377	0.0510351	0.153673	0.332103	0.739811	0.999611	protein coding gene	unspecified product	Putative glycosyltransferase-like domain-containing protein 1 (Fragment)	glycosyltransferase-like domain-containing protein 1
ISCI000979	60S ribosomal protein L14 (Fragment)	12093.7	0.000189388	0.0758755	0.00249603	0.998008	0.999611	protein coding gene	60S ribosomal protein L14 [Source:UniProtKB/TrEMBL;Acc:Q4PM06]	60S ribosomal protein L14 (Fragment)	ribosomal protein
ISCI000980	Selenoprotein K, putative	670.386	0.228029	0.129588	1.75965	0.0784674	0.999611	protein coding gene	Selenoprotein K, putative [Source:UniProtKB/TrEMBL;Acc:B7P2W3]	Selenoprotein K, putative	#N/A
ISCI000984	Putative dimethylglycine dehydrogenase (Fragment)	857.371	0.0692685	0.109045	0.635231	0.525278	0.999611	protein coding gene	unspecified product	Putative dimethylglycine dehydrogenase (Fragment)	Dehydrogenase
ISCI000985	Obg domain-containing protein	344.615	0.0854139	0.167732	0.50923	0.610591	0.999611	protein coding gene	unspecified product	Obg domain-containing protein	GTP1/OBG
ISCI000986	ISCI000986	2306.73	0.0675449	0.143093	0.472036	0.636901	0.999611	protein coding gene	unspecified product	Uncharacterized protein (Fragment)	#N/A
ISCI000987	#N/A	643.543	-0.0282921	0.134138	-0.210917	0.832952	0.999611	protein coding gene	unspecified product	Uncharacterized protein	#N/A
ISCI001001	Putative emp24/gp25l/p24 family of membrane trafficking (Fragment)	2224.6	0.0430071	0.0762893	0.563737	0.572933	0.999611	protein coding gene	Glycoprotein 25l, putative [Source:UniProtKB/TrEMBL;Acc:B7P6P0]	Putative emp24/gp25l/p24 family of membrane trafficking (Fragment)	Eca and bai are essential, though not redundant, for dorsoventral patterning of the embryo. Specifically required during early embryogenesis for the activity of maternal tkv, while the zygotic tkv is not affected. Involved in Golgi organization
ISCI001007	Putative growth factor receptor-bound protein (Fragment)	3109.77	-0.0117511	0.0778768	-0.150893	0.88006	0.999611	protein coding gene	unspecified product	Putative growth factor receptor-bound protein (Fragment)	SH3/SH2 adaptor activity
ISCI001008	#N/A	464.885	-0.285404	0.267388	-1.06738	0.285801	0.999611	protein coding gene	unspecified product	Uncharacterized protein	#N/A
ISCI001014	Zinc finger CCCH domain-containing protein 14 (Fragment)	577.776	-0.0847961	0.132059	-0.642105	0.520805	0.999611	protein coding gene	unspecified product	Zinc finger CCCH domain-containing protein 14 (Fragment)	zinc finger
ISCI001016	Putative dehydrogenase (Fragment)	463.041	-0.147302	0.154491	-0.953468	0.340353	0.999611	protein coding gene	unspecified product	Putative dehydrogenase (Fragment)	Oxidoreductase activity. It is involved in the biological process described with metabolic process
ISCI001027	Lumican, putative (EC 3.1.3.16)	1217.93	-0.124215	0.0918498	-1.35237	0.176256	0.999611	protein coding gene	unspecified product	Lumican, putative (EC 3.1.3.16)	Ras suppressor protein
ISCI001031	Putative cyclin-dependent kinase cdk5 (Fragment)	2064.15	-0.0354082	0.0808381	-0.438013	0.661377	0.999611	protein coding gene	unspecified product	Putative cyclin-dependent kinase cdk5 (Fragment)	Kinase-like
ISCI001033	Regulator of sex-limitation, putative	566.028	-0.0547039	0.142582	-0.383665	0.701226	0.999611	protein coding gene	unspecified product	Regulator of sex-limitation, putative	#N/A
ISCI001035	Protein involved in ras-like gtpase signaling (Fragment)	3626.42	-0.0102206	0.0801192	-0.127567	0.898491	0.999611	protein coding gene	unspecified product	Protein involved in ras-like gtpase signaling (Fragment)	unfolded protein binding. It is involved in the biological process described with
ISCI001053	Activated met oncogene, putative (EC 2.7.10.2) (EC 2.7.11.14)	3726	-0.0817178	0.0743634	-1.0989	0.271812	0.999611	protein coding gene	unspecified product	Activated met oncogene, putative (EC 2.7.10.2) (EC 2.7.11.14)	ATP binding. It is involved in the biological process described with protein phosphorylation
ISCI001054	Patched-2 protein, putative (Patched-2 protein, putative (Fragment)) (Fragment)	451.633	-0.0897483	0.160599	-0.558836	0.576274	0.999611	protein coding gene	unspecified product	Patched-2 protein, putative (Patched-2 protein, putative (Fragment)) (Fragment)	Hedgehog receptor activity
ISCI001055	Transcriptional enhancer factor TEF-1, putative (Transcriptional enhancer factor TEF-1, putative (Fragment)) (Fragment)	866.738	-0.0822315	0.129599	-0.634509	0.525749	0.999611	protein coding gene	unspecified product	Transcriptional enhancer factor TEF-1, putative (Transcriptional enhancer factor TEF-1, putative (Fragment)) (Fragment)	Sequence-specific DNA binding transcription factor activity. It is involved in the biological process described with regulation of transcription, DNA-templated
ISCI001094	#N/A	757.706	-0.123555	0.121124	-1.02007	0.307695	0.999611	protein coding gene	unspecified product	Uncharacterized protein	#N/A
ISCI001107	Ubiquitin protein ligase, putative (EC 6.3.2.19)	1511.69	0.0326963	0.0859115	0.380581	0.703514	0.999611	protein coding gene	Ubiquitin protein ligase, putative [Source:UniProtKB/TrEMBL;Acc:B7P274]	Ubiquitin protein ligase, putative (EC 6.3.2.19)	protein modification by small protein conjugation
ISCI001108	Putative cytosine specific dna methyltransferase replication foci domain protein (Fragment)	706.174	-0.104476	0.14413	-0.724875	0.468529	0.999611	protein coding gene	unspecified product	Putative cytosine specific dna methyltransferase replication foci domain protein (Fragment)	demethylase
ISCI001113	Dystrophin, putative (EC 3.1.3.48)	2153.43	-0.16772	0.125898	-1.33218	0.182799	0.999611	protein coding gene	unspecified product	Dystrophin, putative (EC 3.1.3.48)	Zinc ion binding
ISCI001121	Coronin (Fragment)	393.69	-0.080852	0.153832	-0.525587	0.599175	0.999611	protein coding gene	unspecified product	Coronin (Fragment)	Belongs to the WD repeat coronin family
ISCI001123	Putative leucine-rich acidic nuclear protein (Fragment)	3749.62	0.0602538	0.114215	0.527545	0.597815	0.999611	protein coding gene	Mapmodulin, putative [Source:UniProtKB/TrEMBL;Acc:B7P557]	Putative leucine-rich acidic nuclear protein (Fragment)	nuclear transport
ISCI001124	Putative myosin alkali light chain protein (Fragment)	1700.08	0.0591106	0.0843582	0.70071	0.483484	0.999611	protein coding gene	Nonmuscle myosin essential light chain [Source:UniProtKB/TrEMBL;Acc:B7P558]	Putative myosin alkali light chain protein (Fragment)	Calcium ion binding
ISCI001125	Ribulose-phosphate 3-epimerase (EC 5.1.3.1) (Fragment)	362.717	0.207517	0.157252	1.31965	0.186953	0.999611	protein coding gene	unspecified product	Ribulose-phosphate 3-epimerase (EC 5.1.3.1) (Fragment)	Ribulose-phosphate 3-epimerase activity. It is involved in the biological process described with pentose-phosphate shunt
ISCI001126	Origin recognition complex subunit 4 (Fragment)	632.572	-0.035914	0.142066	-0.252798	0.800424	0.999611	protein coding gene	unspecified product	Origin recognition complex subunit 4 (Fragment)	Component of the origin recognition complex (ORC) that binds origins of replication
ISCI001127	Serine/threonine-protein kinase receptor (EC 2.7.11.30)	453.024	-0.0330968	0.167998	-0.197007	0.843822	0.999611	protein coding gene	unspecified product	Serine/threonine-protein kinase receptor (EC 2.7.11.30)	activity. It is involved in the biological process described with transmembrane receptor protein serine threonine kinase signaling pathway
ISCI001128	Putative basic region leucine zipper transcription factor (Fragment)	2197.08	0.0751674	0.0992497	0.757357	0.448836	0.999611	protein coding gene	unspecified product	Putative basic region leucine zipper transcription factor (Fragment)	#N/A
ISCI001129	Putative rfx dna-binding domain protein (Fragment)	2122.12	-0.00190151	0.0782101	-0.0243129	0.980603	0.999611	protein coding gene	unspecified product	Putative rfx dna-binding domain protein (Fragment)	#N/A
ISCI001131	C-3 sterol dehydrogenase/3-beta-hydroxysteroid dehydrogenase, putative	3268.17	0.132561	0.0741973	1.7866	0.0740024	0.999611	protein coding gene	unspecified product	C-3 sterol dehydrogenase/3-beta-hydroxysteroid dehydrogenase, putative (EC 5.1.3.2)	coenzyme binding
ISCI001145	Putative cop9 signalosome complex subunit 1 (Fragment)	1338.7	-0.049986	0.0912564	-0.547753	0.583861	0.999611	protein coding gene	unspecified product	Putative cop9 signalosome complex subunit 1 (Fragment)	Cop9 signalosome complex subunit
ISCI001149	Putative vacuolar atp synthase subunit s1 (Fragment)	521.17	0.108275	0.147346	0.734836	0.462439	0.999611	protein coding gene	unspecified product	Putative vacuolar atp synthase subunit s1 (Fragment)	proton-transporting ATPase activity, rotational mechanism. It is involved in the biological process described with ATP hydrolysis coupled proton transport
ISCI001150	Non-specific serine/threonine protein kinase (EC 2.7.11.1) (Fragment)	676.696	-0.0714065	0.147075	-0.485512	0.627313	0.999611	protein coding gene	unspecified product	Non-specific serine/threonine protein kinase (EC 2.7.11.1) (Fragment)	It is involved in the biological process described with protein phosphorylation
ISCI001170	Cleavage and polyadenylation specificity factor, putative (EC 3.1.26.11)	901.431	0.106691	0.107705	0.99058	0.321891	0.999611	protein coding gene	unspecified product	Cleavage and polyadenylation specificity factor, putative (EC 3.1.26.11)	Cleavage and polyadenylation specificity factor
ISCI001175	Tetratricopeptide repeatcontaining protein	336.941	0.0112106	0.167168	0.0670615	0.946533	0.999611	protein coding gene	unspecified product	Tetratricopeptide repeatcontaining protein	NRDE-2, necessary for RNA interference, domain containing
ISCI001177	Phosphoinositide phospholipase C (EC 3.1.4.11) (Fragment)	1001.23	-0.028911	0.106674	-0.271021	0.786375	0.999611	protein coding gene	unspecified product	Phosphoinositide phospholipase C (EC 3.1.4.11) (Fragment)	Phosphatidylinositol phospholipase C activity. It is involved in the biological process described with intracellular signal transduction
ISCI001178	Phosphoinositide phospholipase C (EC 3.1.4.11) (Fragment)	397.146	-0.127513	0.155529	-0.819866	0.412292	0.999611	protein coding gene	unspecified product	Phosphoinositide phospholipase C (EC 3.1.4.11) (Fragment)	phosphatidylinositol phospholipase C activity. It is involved in the biological process described with intracellular signal transduction
ISCI001180	Putative scaffold/matrix specific factor hnrnp-u/saf-a (Fragment)	1160.27	-0.0767612	0.104253	-0.736299	0.461549	0.999611	protein coding gene	E1b-55kD-associated protein, putative [Source:UniProtKB/TrEMBL;Acc:B7P6Y8]	Putative scaffold/matrix specific factor hnrnp-u/saf-a (Fragment)	Heterogeneous nuclear ribonucleoprotein U-like protein 1
ISCI001190	Splicing factor SPF30, putative	2351.58	0.00505767	0.0770369	0.0656526	0.947654	0.999611	protein coding gene	Splicing factor SPF30, putative [Source:UniProtKB/TrEMBL;Acc:B7P4V9]	Splicing factor SPF30, putative	RNA binding. It is involved in the biological process described with
ISCI001192	Putative regulation of transcription (Fragment)	389.968	0.0472706	0.168781	0.28007	0.779424	0.999611	protein coding gene	unspecified product	Putative regulation of transcription (Fragment)	#N/A
ISCI001197	Protein kinase pkn/prk1 effector (Fragment)	662.514	-0.0662846	0.126092	-0.525683	0.599108	0.999611	protein coding gene	unspecified product	Protein kinase pkn/prk1 effector (Fragment)	Filopodia upregulated, FAM65
ISCI001209	Putative transformation upregulated nuclear protein (Fragment)	2137.02	0.124367	0.077833	1.59786	0.110073	0.999611	protein coding gene	unspecified product	Putative transformation upregulated nuclear protein (Fragment)	KH domain
ISCI001223	Mid1-interacting protein, putative	2609.09	-0.0569293	0.0796666	-0.714594	0.47486	0.999611	protein coding gene	Mid1-interacting protein, putative [Source:UniProtKB/TrEMBL;Acc:B7P742]	Mid1-interacting protein, putative	Thyroid hormone-inducible hepatic protein Spot 14
ISCI001224	Putative acyl-coa thioesterase (Fragment)	780.209	-0.0454858	0.113796	-0.399713	0.689368	0.999611	protein coding gene	unspecified product	Putative acyl-coa thioesterase (Fragment)	acyl-CoA hydrolase activity
ISCI001225	Cullin, putative	589.48	0.0508843	0.126618	0.401872	0.687778	0.999611	protein coding gene	Cullin, putative [Source:UniProtKB/TrEMBL;Acc:B7P744]	Cullin, putative	Belongs to the cullin family
ISCI001227	CTP_transf_like domain-containing protein (Fragment)	1059.56	-0.0415525	0.105681	-0.393188	0.694181	0.999611	protein coding gene	unspecified product	CTP_transf_like domain-containing protein (Fragment)	Coenzyme A synthase
ISCI001229	Putative serine/threonine-protein phosphatase 6 regulatory ankyrin repeat subunit a isoform x2 (Fragment)	1289.02	-0.0992413	0.106506	-0.931793	0.351444	0.999611	protein coding gene	unspecified product	Putative serine/threonine-protein phosphatase 6 regulatory ankyrin repeat subunit a isoform x2 (Fragment)	ankyrin repeat
ISCI001231	Putative karyopherin importin alpha (Fragment)	1591.29	-0.0603085	0.0830676	-0.726017	0.467828	0.999611	protein coding gene	unspecified product	Putative karyopherin importin alpha (Fragment)	Functions in nuclear protein import
ISCI001255	Serine/arginine-rich splicing factor 2 (Splicing component, 35 kDa) (Splicing factor SC35) (Splicing factor, arginine/serine-rich 2) (Fragment)	869.951	-0.0497518	0.105685	-0.470755	0.637816	0.999611	protein coding gene	unspecified product	Serine/arginine-rich splicing factor 2 (Splicing component, 35 kDa) (Splicing factor SC35) (Splicing factor, arginine/serine-rich 2) (Fragment)	nucleic acid binding
ISCI001264	Putative trna guanine-n7--methyltransferase (Fragment)	418.203	0.0623059	0.15842	0.393295	0.694101	0.999611	protein coding gene	unspecified product	Putative trna guanine-n7--methyltransferase (Fragment)	Catalyzes the formation of N(7)-methylguanine at position 46 (m7G46) in tRNA
ISCI001265	Putative conserved secreted protein	955.732	-0.169726	0.118119	-1.43691	0.150744	0.999611	protein coding gene	unspecified product	Putative conserved secreted protein	#N/A
ISCI001269	PH domain-containing protein	535.539	0.00708654	0.13493	0.0525199	0.958114	0.999611	protein coding gene	unspecified product	PH domain-containing protein	Domain in Tre-2, BUB2p, and Cdc16p. Probable Rab-GAPs.
ISCI001274	Putative medium-chain specific acyl-coa dehydrogenase mitochondrial (Fragment)	1343.37	0.0644568	0.0960017	0.671413	0.501957	0.999611	protein coding gene	unspecified product	Putative medium-chain specific acyl-coa dehydrogenase mitochondrial (Fragment)	acyl-CoA dehydrogenase
ISCI001285	60S ribosomal protein L34 (Fragment)	5890.45	-0.0119448	0.078448	-0.152264	0.878979	0.999611	protein coding gene	unspecified product	60S ribosomal protein L34 (Fragment)	Structural constituent of ribosome. It is involved in the biological process described with translation
ISCI001286	Putative vesicle transport through interaction with t-snares protein (Fragment)	969.024	0.139317	0.107122	1.30054	0.193415	0.999611	protein coding gene	unspecified product	Putative vesicle transport through interaction with t-snares protein (Fragment)	Vesicle transport through interaction with t-SNAREs homolog
ISCI001296	Putative tick transposon (Fragment)	517.312	-0.000802026	0.156022	-0.00514045	0.995899	0.999611	protein coding gene	unspecified product	Putative tick transposon (Fragment)	0
ISCI001299	Xenotropic and polytropic murine leukemia virus receptor xpr1, putative	673.712	-0.0504044	0.118079	-0.426869	0.669475	0.999611	protein coding gene	unspecified product	Xenotropic and polytropic murine leukemia virus receptor xpr1, putative	Xenotropic and polytropic
ISCI001307	Putative cytochrome (Fragment)	544.958	-0.164601	0.138111	-1.1918	0.233339	0.999611	protein coding gene	unspecified product	Putative cytochrome (Fragment)	Cytochrome P-450
ISCI001309	C2 factor (C2F), putative (C2 factor (C2F), putative (Fragment)) (Fragment)	549.078	-0.0785408	0.145752	-0.538866	0.589979	0.999611	protein coding gene	unspecified product	C2 factor (C2F), putative (C2 factor (C2F), putative (Fragment)) (Fragment)	EMG1/NEP1 methyltransferase
ISCI001315	RING-type E3 ubiquitin transferase (EC 2.3.2.27) (Fragment)	1888.06	0.0257228	0.08824	0.29151	0.770662	0.999611	protein coding gene	unspecified product	RING-type E3 ubiquitin transferase (EC 2.3.2.27) (Fragment)	It is involved in the biological process described with protein ubiquitination
ISCI001316	Putative snap-25 synaptosome-associated protein component of snare complex (Fragment)	506.031	0.0268888	0.142866	0.18821	0.850712	0.999611	protein coding gene	unspecified product	Putative snap-25 synaptosome-associated protein component of snare complex (Fragment)	Synaptosomal-associated protein
ISCI001318	#N/A	566.673	-0.0381069	0.127919	-0.297897	0.765782	0.999611	protein coding gene	unspecified product	Uncharacterized protein (Fragment)	#N/A
ISCI001319	#N/A	480.887	-0.0821579	0.162344	-0.506073	0.612805	0.999611	protein coding gene	unspecified product	Uncharacterized protein	#N/A
ISCI001326	CDAN1-interacting nuclease 1	380.713	-0.0779063	0.158411	-0.491799	0.622862	0.999611	protein coding gene	unspecified product	CDAN1-interacting nuclease 1	Protein of unknown function TPD sequence-motif
ISCI001327	0	492.979	0.0978626	0.147733	0.662426	0.507698	0.999611	protein coding gene	unspecified product	Uncharacterized protein	0
ISCI001344	Carboxypeptidase Q (Plasma glutamate carboxypeptidase) (Fragment)	812.298	-0.0129538	0.112666	-0.114976	0.908464	0.999611	protein coding gene	unspecified product	Carboxypeptidase Q (Plasma glutamate carboxypeptidase) (Fragment)	carboxypeptidase Q
ISCI001345	Putative acyl-coa synthetase (Fragment)	10948.4	0.101787	0.0619187	1.64389	0.100199	0.999611	protein coding gene	unspecified product	Putative acyl-coa synthetase (Fragment)	activity. It is involved in the biological process described with metabolic process
ISCI001346	Putative serine proteinase stubble (Fragment)	1223.78	0.0844618	0.0983643	0.858663	0.390527	0.999611	protein coding gene	unspecified product	Putative serine proteinase stubble (Fragment)	#N/A
ISCI001347	Putative mrna cleavage and polyadenylation factor ii complex subunit cft1 cpsf subunit (Fragment)	2471.71	0.00544085	0.0782336	0.0695461	0.944555	0.999611	protein coding gene	unspecified product	Putative mrna cleavage and polyadenylation factor ii complex subunit cft1 cpsf subunit (Fragment)	mRNA cleavage
ISCI001359	Putative cargo transport protein	1547.38	-0.0242399	0.0923629	-0.262442	0.792981	0.999611	protein coding gene	Cargo transport protein EMP24, putative [Source:UniProtKB/TrEMBL;Acc:B7P454]	Putative cargo transport protein	somite rostral/caudal axis specification
ISCI001367	Putative notch signaling protein (Fragment)	1266.01	0.0683019	0.0903921	0.755618	0.449878	0.999611	protein coding gene	unspecified product	Putative notch signaling protein (Fragment)	NEUZ
ISCI001372	Putative neural cell adhesion molecule l1	1456.58	0.029371	0.0973273	0.301776	0.762823	0.999611	protein coding gene	unspecified product	Putative neural cell adhesion molecule l1	It is involved in the biological process described with cell adhesion
ISCI001386	Transmembrane protein, putative	359.133	-0.0287637	0.184838	-0.155616	0.876336	0.999611	protein coding gene	Transmembrane protein, putative [Source:UniProtKB/TrEMBL;Acc:B7P5F1]	Transmembrane protein, putative	Transmembrane protein 243
ISCI001387	Putative ypt/rab-specific gtpase-activating protein gyp1 (Fragment)	979.202	0.0384653	0.102912	0.37377	0.708575	0.999611	protein coding gene	unspecified product	Putative ypt/rab-specific gtpase-activating protein gyp1 (Fragment)	Rab GTPase activator activity. It is involved in the biological process described with regulation of Rab GTPase activity
ISCI001421	Tyrosine--tRNA ligase (EC 6.1.1.1) (Tyrosyl-tRNA synthetase) (Fragment)	782.559	0.0033462	0.11087	0.0301814	0.975922	0.999611	protein coding gene	unspecified product	Tyrosine--tRNA ligase (EC 6.1.1.1) (Tyrosyl-tRNA synthetase) (Fragment)	It is involved in the biological process described with tyrosyl-tRNA aminoacylation
ISCI001423	Putative zinc metalloproteinase (Fragment)	931.381	-0.13499	0.108816	-1.24054	0.214777	0.999611	protein coding gene	Zinc metalloproteinase, putative [Source:UniProtKB/TrEMBL;Acc:B7P4M8]	Putative zinc metalloproteinase (Fragment)	It is involved in the biological process described with proteolysis
ISCI001427	E1b-55kD-associated protein, putative (E1b-55kD-associated protein, putative (Fragment)) (Fragment)	2321.5	-0.00913801	0.0788366	-0.115911	0.907723	0.999611	protein coding gene	unspecified product	E1b-55kD-associated protein, putative (E1b-55kD-associated protein, putative (Fragment)) (Fragment)	Heterogeneous nuclear ribonucleoprotein U-like
ISCI001441	Procollagen-proline 4-dioxygenase (EC 1.14.11.2) (Fragment)	6581.17	-0.0019207	0.0539443	-0.0356052	0.971597	0.999611	protein coding gene	unspecified product	Procollagen-proline 4-dioxygenase (EC 1.14.11.2) (Fragment)	Prolyl 4-hydroxylase
ISCI001444	Mitotic spindle assembly checkpoint protein MAD2A, putative	3001.96	0.00194036	0.090028	0.0215528	0.982805	0.999611	protein coding gene	Mitotic spindle assembly checkpoint protein MAD2A, putative [Source:UniProtKB/TrEMBL;Acc:B7P291]	Mitotic spindle assembly checkpoint protein MAD2A, putative	positive regulation of spindle checkpoint
ISCI001458	Cell adhesion molecule, putative	2286.69	-0.0853057	0.0922338	-0.924886	0.355025	0.999611	protein coding gene	unspecified product	Cell adhesion molecule, putative	Fibronectin type 3 domain
ISCI001461	Putative tumor necrosis factor-alpha-converting enzyme tace/adam17	1438.44	0.145423	0.09193	1.58189	0.113674	0.999611	protein coding gene	unspecified product	Putative tumor necrosis factor-alpha-converting enzyme tace/adam17	It is involved in the biological process described with proteolysis
ISCI001462	Putative dihydrolipoamide dehydrogenase	641.123	0.120041	0.143862	0.834417	0.404046	0.999611	protein coding gene	unspecified product	Putative dihydrolipoamide dehydrogenase	dehydrogenase
ISCI001463	Serine-threonine protein kinase, plant-type, putative (EC 2.7.11.25)	533.2	-0.0682909	0.143086	-0.477272	0.633169	0.999611	protein coding gene	unspecified product	Serine-threonine protein kinase, plant-type, putative (EC 2.7.11.25)	It is involved in the biological process described with protein phosphorylation
ISCI001464	DNA-directed RNA polymerase III subunit RPC10 (RNA polymerase III subunit C11) (Fragment)	389.76	0.0518295	0.180743	0.286758	0.774297	0.999611	protein coding gene	RNA polymerase III (Fragment) [Source:UniProtKB/TrEMBL;Acc:B7P467]	DNA-directed RNA polymerase III subunit RPC10 (RNA polymerase III subunit C11) (Fragment)	DNA-dependent RNA polymerase catalyzes the transcription of DNA into RNA using the four ribonucleoside triphosphates as substrates
ISCI001465	Putative thioredoxin-like protein (Fragment)	442.279	0.239342	0.163814	1.46106	0.143999	0.999611	protein coding gene	unspecified product	Putative thioredoxin-like protein (Fragment)	protein disulfide oxidoreductase activity. It is involved in the biological process described with
ISCI001472	Bleomycin hydrolase (EC 3.4.22.40) (Fragment)	712.127	0.117098	0.131598	0.889814	0.373566	0.999611	protein coding gene	Bleomycin hydrolase, putative [Source:UniProtKB/TrEMBL;Acc:B7P0M2]	Bleomycin hydrolase (EC 3.4.22.40) (Fragment)	cysteine-type endopeptidase activity. It is involved in the biological process described with proteolysis
ISCI001477	Dolichol-phosphate mannosyltransferase subunit 1 (EC 2.4.1.83) (Fragment)	689.08	-0.0502147	0.121479	-0.413362	0.679342	0.999611	protein coding gene	unspecified product	Dolichol-phosphate mannosyltransferase subunit 1 (EC 2.4.1.83) (Fragment)	Dolichol-phosphate mannosyltransferase
ISCI001487	Putative guanine nucleotide exchange factor tim (Fragment)	1227.69	0.100344	0.0934852	1.07337	0.283106	0.999611	protein coding gene	unspecified product	Putative guanine nucleotide exchange factor tim (Fragment)	Domain found in Dishevelled, Egl-10, and Pleckstrin (DEP)
ISCI001489	Putative 28s ribosomal protein s23 (Fragment)	416.905	0.0263654	0.155664	0.169373	0.865503	0.999611	protein coding gene	unspecified product	Putative 28s ribosomal protein s23 (Fragment)	Mitochondrial ribosomal protein S23
ISCI001493	Putative conserved secreted protein (Fragment)	407.93	0.0047225	0.153898	0.0306859	0.97552	0.999611	protein coding gene	unspecified product	Putative conserved secreted protein (Fragment)	#N/A
ISCI001494	Putative bromodomain adjacent to zinc finger domain protein 1a isoform x9 (Fragment)	1053.27	-0.0873091	0.108065	-0.807932	0.41913	0.999611	protein coding gene	unspecified product	Putative bromodomain adjacent to zinc finger domain protein 1a isoform x9 (Fragment)	Zinc ion binding
ISCI001498	Putative epithelial cell-cell adhesion (Fragment)	1929.65	0.118232	0.101409	1.16588	0.243662	0.999611	protein coding gene	unspecified product	Putative epithelial cell-cell adhesion (Fragment)	0
ISCI001499	0	340.535	0.0104871	0.181319	0.0578379	0.953878	0.999611	protein coding gene	unspecified product	Uncharacterized protein	0
ISCI001501	Putative mitotic checkpoint protein prcc (Fragment)	1046.73	-0.032473	0.105394	-0.308111	0.757998	0.999611	protein coding gene	unspecified product	Putative mitotic checkpoint protein prcc (Fragment)	#N/A
ISCI001503	Ceramide transfer protein (Collagen type IV alpha-3-binding protein) (Fragment)	2506.35	0.0192123	0.0706947	0.271765	0.785803	0.999611	protein coding gene	unspecified product	Ceramide transfer protein (Collagen type IV alpha-3-binding protein) (Fragment)	lipid binding
ISCI001518	Putative crossover junction endonuclease mus81-like protein (Fragment)	421.254	-0.12629	0.161762	-0.780714	0.434971	0.999611	protein coding gene	unspecified product	Putative crossover junction endonuclease mus81-like protein (Fragment)	MUS81 endonuclease homolog (yeast)
ISCI001520	#N/A	673.486	-0.043403	0.121718	-0.356588	0.7214	0.999611	protein coding gene	unspecified product	Uncharacterized protein (Fragment)	#N/A
ISCI001521	Putative conserved secreted protein	3150.06	0.00839599	0.0702499	0.119516	0.904867	0.999611	protein coding gene	unspecified product	Putative conserved secreted protein	Oxidoreductase activity. It is involved in the biological process described with oxidation-reduction process
ISCI001526	Protein phosphatase 1 regulatory subunit 37 (Fragment)	574.251	-0.138264	0.137168	-1.00799	0.313461	0.999611	protein coding gene	unspecified product	Protein phosphatase 1 regulatory subunit 37 (Fragment)	#N/A
ISCI001530	Geranylgeranyl transferase type-2 subunit alpha (EC 2.5.1.60) (Geranylgeranyl transferase type II subunit alpha) (Fragment)	1015.15	0.156864	0.101356	1.54764	0.121708	0.999611	protein coding gene	unspecified product	Geranylgeranyl transferase type-2 subunit alpha (EC 2.5.1.60) (Geranylgeranyl transferase type II subunit alpha) (Fragment)	Geranylgeranyl transferase type-2 subunit alpha
ISCI001531	#N/A	357.91	-0.0630719	0.158826	-0.397113	0.691284	0.999611	protein coding gene	unspecified product	Uncharacterized protein	#N/A
ISCI001537	#N/A	2565.59	0.156777	0.17196	0.911709	0.361922	0.999611	protein coding gene	unspecified product	Uncharacterized protein	#N/A
ISCI001538	Fasciclin, putative	152634	0.0794824	0.0413508	1.92215	0.0545872	0.999611	protein coding gene	Fasciclin, putative [Source:UniProtKB/TrEMBL;Acc:B7P7C0]	Fasciclin, putative	Four repeated domains in the Fasciclin I family of proteins, present in many other contexts.
ISCI001559	GPI ethanolamine phosphate transferase 2	919.363	0.0759971	0.111402	0.682189	0.49512	0.999611	protein coding gene	unspecified product	GPI ethanolamine phosphate transferase 2	catalytic activity. It is involved in the biological process described with metabolic process
ISCI001564	Mitogen-activated protein kinase kinase kinase (EC 2.7.11.25) (Fragment)	733.071	-0.0990203	0.135953	-0.728344	0.466403	0.999611	protein coding gene	unspecified product	Mitogen-activated protein kinase kinase kinase (EC 2.7.11.25) (Fragment)	Domain of unknown function (DUF4071)
ISCI001568	Putative gonadotropin inducible transcription factor gonadotropin inducible transcription factor (Fragment)	627.663	0.138918	0.12694	1.09436	0.273795	0.999611	protein coding gene	unspecified product	Putative gonadotropin inducible transcription factor gonadotropin inducible transcription factor (Fragment)	#N/A
ISCI001569	Zinc finger protein, putative	1348.62	-0.000672069	0.0985312	-0.00682088	0.994558	0.999611	protein coding gene	unspecified product	Zinc finger protein, putative	#N/A
ISCI001583	Disco-interacting protein, putative (Fragment)	2729.56	-0.0391265	0.0902311	-0.433626	0.66456	0.999611	protein coding gene	Disco-interacting protein, putative (Fragment) [Source:UniProtKB/TrEMBL;Acc:B7P268]	Disco-interacting protein, putative (Fragment)	AMP-binding enzyme
ISCI001587	#N/A	1206.26	0.00842665	0.166511	0.0506073	0.959638	0.999611	protein coding gene	unspecified product	Uncharacterized protein	#N/A
ISCI001589	Glycosyltransferase, putative	797.144	0.116513	0.119281	0.976794	0.328671	0.999611	protein coding gene	unspecified product	Glycosyltransferase, putative	Transferase activity, transferring glycosyl groups
ISCI001590	PRP18 homolog (Pre-mRNA-splicing factor 18)	866.68	-0.046611	0.109098	-0.427238	0.669206	0.999611	protein coding gene	U5 snRNP-associated RNA splicing factor, putative [Source:UniProtKB/TrEMBL;Acc:B7P571]	PRP18 homolog (Pre-mRNA-splicing factor 18)	It is involved in the biological process described with RNA splicing
ISCI001591	BLOC-1-related complex sub-unit 6	942.808	0.0920072	0.105235	0.874302	0.381954	0.999611	protein coding gene	unspecified product	Uncharacterized protein	BLOC-1-related complex sub-unit 6
ISCI001592	Putative cytochrome b-c1 complex subunit 2 mitochondrial-like protein (Fragment)	4031.62	-0.137944	0.0759974	-1.81511	0.069507	0.999611	protein coding gene	unspecified product	Putative cytochrome b-c1 complex subunit 2 mitochondrial-like protein (Fragment)	Mitochondrial-processing peptidase subunit beta
ISCI001630	#N/A	466.745	0.233576	0.152013	1.53656	0.124402	0.999611	protein coding gene	unspecified product	Uncharacterized protein	#N/A
ISCI001632	Zinc finger CCCH-type with G patch domain-containing protein (Fragment)	1784.06	0.112655	0.0993907	1.13346	0.257022	0.999611	protein coding gene	unspecified product	Zinc finger CCCH-type with G patch domain-containing protein (Fragment)	Zinc finger CCCH-type with G patch domain-containing
ISCI001647	otolith formation	2600.35	-0.0851164	0.0820845	-1.03694	0.299765	0.999611	protein coding gene	unspecified product	Uncharacterized protein (Fragment)	otolith formation
ISCI001649	Putative hepatocellular carcinoma-associated antigen 59 (Fragment)	2302.98	-0.013436	0.0807094	-0.166473	0.867784	0.999611	protein coding gene	Uncharacterized protein (Fragment) (Fragment) [Source:UniProtKB/TrEMBL;Acc:B7P7C6]	Putative hepatocellular carcinoma-associated antigen 59 (Fragment)	Hepatocellular carcinoma-associated antigen 59
ISCI001650	39S ribosomal protein L15, mitochondrial	978.605	0.0995297	0.107536	0.925548	0.354681	0.999611	protein coding gene	unspecified product	39S ribosomal protein L15, mitochondrial	Ribosomal proteins 50S-L15, 50S-L18e, 60S-L27A
ISCI001656	Muskelin, putative	2392.1	-0.015032	0.0710447	-0.211585	0.832431	0.999611	protein coding gene	unspecified product	Muskelin, putative	actin cytoskeleton reorganization
ISCI001657	Putative imp dehydrogenase/gmp reductase (Fragment)	1291.53	-0.0226726	0.0915406	-0.247678	0.804383	0.999611	protein coding gene	unspecified product	Putative imp dehydrogenase/gmp reductase (Fragment)	Catalyzes the conversion of inosine 5'-phosphate (IMP) to xanthosine 5'-phosphate (XMP), the first committed and rate- limiting step in the de novo synthesis of guanine nucleotides, and therefore plays an important role in the regulation of cell growth
ISCI001659	Mucolipin, putative	802.649	0.126559	0.110409	1.14627	0.251684	0.999611	protein coding gene	unspecified product	Mucolipin, putative	phosphatidylinositol-3,5-bisphosphate binding
ISCI001660	Mucolipin, putative	1871.34	0.0185321	0.081923	0.226213	0.821035	0.999611	protein coding gene	unspecified product	Mucolipin, putative	phosphatidylinositol-3,5-bisphosphate binding
ISCI001667	Putative tam3-transposase ac family (Fragment)	1943.81	0.0705159	0.076771	0.918523	0.358345	0.999611	protein coding gene	unspecified product	Putative tam3-transposase ac family (Fragment)	BED zinc finger
ISCI001669	Ubiquitin, putative	1079.44	-0.0663928	0.0982857	-0.675508	0.499353	0.999611	protein coding gene	Ubiquitin, putative [Source:UniProtKB/TrEMBL;Acc:B7P4S0]	Ubiquitin, putative	ubiquitin
ISCI001670	#N/A	503.32	-0.175289	0.148837	-1.17772	0.238908	0.999611	protein coding gene	unspecified product	Uncharacterized protein	#N/A
ISCI001684	Putative mitogen-activated protein kinase kinase kinase 20 (Fragment)	437.842	0.0149293	0.151135	0.0987807	0.921312	0.999611	protein coding gene	unspecified product	Putative mitogen-activated protein kinase kinase kinase 20 (Fragment)	It is involved in the biological process described with protein phosphorylation
ISCI001691	Zinc finger, c2h2 type domaincontaining protein	1485.67	0.110774	0.0948733	1.1676	0.242968	0.999611	protein coding gene	Zinc finger, c2h2 type domaincontaining protein [Source:UniProtKB/TrEMBL;Acc:B7P493]	Zinc finger, c2h2 type domaincontaining protein	Metal ion binding
ISCI001708	Anti-proliferation factor BTG1/TOB, putative	621.865	-0.111895	0.122446	-0.913831	0.360805	0.999611	protein coding gene	unspecified product	Anti-proliferation factor BTG1/TOB, putative	BTG family
ISCI001711	Histone-lysine N-methyltransferase, setb1, putative (EC 2.1.1.43)	782.05	-0.0777676	0.122655	-0.634033	0.526059	0.999611	protein coding gene	unspecified product	Histone-lysine N-methyltransferase, setb1, putative (EC 2.1.1.43)	Histone-lysine N-methyltransferase
ISCI001721	Putative gkap/homer scaffold (Fragment)	700.296	-0.140696	0.117596	-1.19644	0.231527	0.999611	protein coding gene	unspecified product	Putative gkap/homer scaffold (Fragment)	WH1 domain
ISCI001725	RBR-type E3 ubiquitin transferase (EC 2.3.2.31)	3894.74	-0.0477374	0.0666614	-0.716118	0.473918	0.999611	protein coding gene	RBR-type E3 ubiquitin transferase [Source:UniProtKB/TrEMBL;Acc:B7P5K4]	RBR-type E3 ubiquitin transferase (EC 2.3.2.31)	In Between Ring fingers
ISCI001730	Kifc1, putative	6929.02	0.0359151	0.0624657	0.574957	0.56532	0.999611	protein coding gene	unspecified product	Kifc1, putative	Belongs to the TRAFAC class myosin-kinesin ATPase superfamily. Kinesin family
ISCI001739	Putative rna-binding protein p54nrb (Fragment)	3571.22	0.0352876	0.0635092	0.55563	0.578464	0.999611	protein coding gene	Proline and glutamine-rich splicing factor (SFPQ), putative [Source:UniProtKB/TrEMBL;Acc:B7P595]	Putative rna-binding protein p54nrb (Fragment)	nucleic acid binding
ISCI001740	Proline and glutamine-rich splicing factor (SFPQ), putative	1259.38	0.0416776	0.122553	0.340078	0.733798	0.999611	protein coding gene	Proline and glutamine-rich splicing factor (SFPQ), putative [Source:UniProtKB/TrEMBL;Acc:B7P596]	Proline and glutamine-rich splicing factor (SFPQ), putative	Splicing factor proline glutamine rich (polypyrimidine tract binding protein associated)
ISCI001742	Coatomer subunit zeta (Fragment)	1202.71	-0.028729	0.0968323	-0.296688	0.766705	0.999611	protein coding gene	Zeta-coat protein, putative [Source:UniProtKB/TrEMBL;Acc:B7P3E7]	Coatomer subunit zeta (Fragment)	It is involved in the biological process described with
ISCI001746	Putative rna polymerase ii c-terminal domain-binding protein ra4 (Fragment)	413.051	-0.00770202	0.156741	-0.0491385	0.960809	0.999611	protein coding gene	Uncharacterized protein (Fragment) (Fragment) [Source:UniProtKB/TrEMBL;Acc:B7P1E5]	Putative rna polymerase ii c-terminal domain-binding protein ra4 (Fragment)	nucleic acid binding
ISCI001753	Non-specific serine/threonine protein kinase (EC 2.7.11.1) (Fragment)	662.468	0.0172087	0.12617	0.136393	0.891511	0.999611	protein coding gene	unspecified product	Non-specific serine/threonine protein kinase (EC 2.7.11.1) (Fragment)	Rio2, N-terminal
ISCI001758	AMMECR1 domain-containing protein	1401.84	-0.0976362	0.0873355	-1.11794	0.263591	0.999611	protein coding gene	unspecified product	AMMECR1 domain-containing protein	AMMECR1
ISCI001762	Putative heat shock-related protein (Fragment)	4859.14	0.111426	0.0767293	1.45219	0.146449	0.999611	protein coding gene	unspecified product	Putative heat shock-related protein (Fragment)	anterograde axonal protein transport
ISCI001763	Heat shock HSP20 protein, putative	605.972	-0.224321	0.179811	-1.24754	0.2122	0.999611	protein coding gene	unspecified product	Heat shock HSP20 protein, putative	Belongs to the small heat shock protein (HSP20) family
ISCI001767	Putative histone acetyltransferase saga trrap/tra1 component pi-3 kinase superfamily protein (Fragment)	716.472	0.0314379	0.1173	0.268013	0.788689	0.999611	protein coding gene	unspecified product	Putative histone acetyltransferase saga trrap/tra1 component pi-3 kinase superfamily protein (Fragment)	Belongs to the PI3 PI4-kinase family
ISCI001779	Leucine aminopeptidase, putative (EC 3.4.11.5)	336.76	0.0659722	0.182614	0.361266	0.717901	0.999611	protein coding gene	unspecified product	Leucine aminopeptidase, putative (EC 3.4.11.5)	aminopeptidase
ISCI001784	Putative s-phase kinase-associated protein (Fragment)	3031.54	0.0621379	0.0803184	0.773644	0.439141	0.999611	protein coding gene	unspecified product	Putative s-phase kinase-associated protein (Fragment)	Skp1 family, dimerisation domain
ISCI001788	Prohibitin (Fragment)	1145.59	-0.0830786	0.11008	-0.75471	0.450423	0.999611	protein coding gene	Prohibitin, putative [Source:UniProtKB/TrEMBL;Acc:B7P625]	Prohibitin (Fragment)	prohibitin homologues
ISCI001794	Putative signal transducer (Fragment)	827.688	0.0069564	0.110772	0.062799	0.949927	0.999611	protein coding gene	unspecified product	Putative signal transducer (Fragment)	Rab GTPase binding
ISCI001795	Casein kinase, putative (EC 2.7.10.2)	3352.95	-0.0390938	0.071634	-0.545743	0.585242	0.999611	protein coding gene	Casein kinase, putative [Source:UniProtKB/TrEMBL;Acc:B7P142]	Casein kinase, putative (EC 2.7.10.2)	It is involved in the biological process described with protein phosphorylation
ISCI001797	Poly [ADP-ribose] polymerase (PARP) (EC 2.4.2.-) (Fragment)	2261.67	-0.0269568	0.0748473	-0.360157	0.718729	0.999611	protein coding gene	unspecified product	Poly [ADP-ribose] polymerase (PARP) (EC 2.4.2.-) (Fragment)	Tankyrase, TRF1-interacting ankyrin-related ADP-ribose polymerase 2
ISCI001798	Exocyst complex component Sec8 (Fragment)	1048.82	-0.0582198	0.101111	-0.5758	0.56475	0.999611	protein coding gene	unspecified product	Exocyst complex component Sec8 (Fragment)	It is involved in the biological process described with
ISCI001811	40S ribosomal protein S17	23581	0.0457722	0.083013	0.551386	0.581369	0.999611	protein coding gene	unspecified product	40S ribosomal protein S17	ribosomal small subunit assembly
ISCI001813	Putative 39s ribosomal protein l44 (Fragment)	506.106	0.0572954	0.137448	0.416851	0.676787	0.999611	protein coding gene	unspecified product	Putative 39s ribosomal protein l44 (Fragment)	It is involved in the biological process described with RNA processing
ISCI001814	Putative creb/atf family transcription factor (Fragment)	8124.17	-0.0686665	0.0514775	-1.33391	0.182232	0.999611	protein coding gene	unspecified product	Putative creb/atf family transcription factor (Fragment)	bZIP Maf transcription factor
ISCI001816	Eukaryotic translation initiation factor 3 subunit F (eIF3f) (Eukaryotic translation initiation factor 3 subunit 5)	3725.22	0.0201168	0.0731044	0.275179	0.783179	0.999611	protein coding gene	unspecified product	Eukaryotic translation initiation factor 3 subunit F (eIF3f) (Eukaryotic translation initiation factor 3 subunit 5)	translation initiation factor activity
ISCI001819	Putative solute carrier family 12 member 1-like isoform x1 (Fragment)	6477.11	-0.136738	0.0778578	-1.75626	0.0790446	0.999611	protein coding gene	unspecified product	Putative solute carrier family 12 member 1-like isoform x1 (Fragment)	Cation chloride symporter activity. It is involved in the biological process described with ion transport
ISCI001820	Solute carrier, putative	1216.46	0.019847	0.102927	0.192826	0.847095	0.999611	protein coding gene	unspecified product	Solute carrier, putative	Major Facilitator Superfamily
ISCI001830	RAB GTPase-activating protein, putative	2512.89	-0.00927847	0.0794355	-0.116805	0.907014	0.999611	protein coding gene	unspecified product	RAB GTPase-activating protein, putative	Rab GTPase activator activity. It is involved in the biological process described with regulation of Rab GTPase activity
ISCI001846	Mothers against decapentaplegic homolog (MAD homolog) (Mothers against DPP homolog) (SMAD family member) (Fragment)	843.634	-0.0706816	0.120947	-0.5844	0.558951	0.999611	protein coding gene	unspecified product	Mothers against decapentaplegic homolog (MAD homolog) (Mothers against DPP homolog) (SMAD family member) (Fragment)	Sequence-specific DNA binding transcription factor activity. It is involved in the biological process described with regulation of transcription, DNA-templated
ISCI001847	#N/A	384.128	0.174846	0.154656	1.13055	0.258246	0.999611	protein coding gene	unspecified product	Uncharacterized protein	#N/A
ISCI001850	Putative rna polymerase sigma factor (Fragment)	1969.91	-0.00512344	0.0867197	-0.0590805	0.952888	0.999611	protein coding gene	unspecified product	Putative rna polymerase sigma factor (Fragment)	DNA- binding
ISCI001851	#N/A	1278.49	0.0586262	0.0964361	0.607928	0.543235	0.999611	protein coding gene	unspecified product	Uncharacterized protein	#N/A
ISCI001859	#N/A	1006.91	-0.0256469	0.135225	-0.18966	0.849575	0.999611	protein coding gene	unspecified product	Uncharacterized protein	#N/A
ISCI001860	THO complex subunit, putative	5509.32	0.0714093	0.0790155	0.903737	0.366135	0.999611	protein coding gene	unspecified product	THO complex subunit, putative	mRNA transport
ISCI001863	0	343.748	-0.200791	0.177495	-1.13125	0.257952	0.999611	protein coding gene	unspecified product	Uncharacterized protein (Fragment)	0
ISCI001866	Chloride channel protein	759.041	0.103471	0.131875	0.784615	0.432679	0.999611	protein coding gene	unspecified product	Chloride channel protein	chloride channel activity. It is involved in the biological process described with
ISCI001867	60S ribosomal protein L38	2634.14	0.0682599	0.10501	0.650034	0.51567	0.999611	protein coding gene	60S ribosomal protein L38 [Source:UniProtKB/Swiss-Prot;Acc:Q4PMD1]	60S ribosomal protein L38	Ribosomal L38e protein family
ISCI001878	Putative deoxyribonuclease ii	433.116	0.106089	0.149949	0.707498	0.479257	0.999611	protein coding gene	unspecified product	Putative deoxyribonuclease ii	Deoxyribonuclease II activity. It is involved in the biological process described with DNA metabolic process
ISCI001881	BTB/POZ domaincontaining protein (Fragment)	358.241	-0.224787	0.15982	-1.40649	0.159577	0.999611	protein coding gene	unspecified product	BTB/POZ domaincontaining protein (Fragment)	It is involved in the biological process described with protein phosphorylation
ISCI001902	Phosphoenolpyruvate carboxykinase (GTP) (EC 4.1.1.32) (Fragment)	457.854	0.103954	0.148712	0.699028	0.484534	0.999611	protein coding gene	unspecified product	Phosphoenolpyruvate carboxykinase (GTP) (EC 4.1.1.32) (Fragment)	Phosphoenolpyruvate carboxykinase
ISCI001943	#N/A	433.76	-0.172771	0.145389	-1.18834	0.234701	0.999611	protein coding gene	unspecified product	Uncharacterized protein	#N/A
ISCI001944	Protein SPT2 homolog	1517.73	0.00601397	0.0961511	0.062547	0.950127	0.999611	protein coding gene	unspecified product	Protein SPT2 homolog	#N/A
ISCI001948	KRR1 small subunit processome component (KRR-R motif-containing protein 1)	536.016	-0.0533024	0.140366	-0.379738	0.70414	0.999611	protein coding gene	unspecified product	KRR1 small subunit processome component (KRR-R motif-containing protein 1)	Required for 40S ribosome biogenesis. Involved in nucleolar processing of pre-18S ribosomal RNA and ribosome assembly
ISCI001950	Putative aspartylglucosaminidase (Fragment)	430.127	0.0194423	0.150302	0.129354	0.897077	0.999611	protein coding gene	unspecified product	Putative aspartylglucosaminidase (Fragment)	Belongs to the Ntn-hydrolase family
ISCI001951	ATPase inhibitor, putative	1093.24	0.026673	0.106119	0.25135	0.801544	0.999611	protein coding gene	ATPase inhibitor, putative [Source:UniProtKB/TrEMBL;Acc:B7P7L5]	ATPase inhibitor, putative	#N/A
ISCI001952	Oxysterol-binding protein (Fragment)	1390.95	-0.0636402	0.0993321	-0.640681	0.52173	0.999611	protein coding gene	unspecified product	Oxysterol-binding protein (Fragment)	lipid transport
ISCI001963	Receptor protein-tyrosine kinase (EC 2.7.10.1)	1328.6	-0.031436	0.09746	-0.322553	0.747034	0.999611	protein coding gene	unspecified product	Receptor protein-tyrosine kinase (EC 2.7.10.1)	positive regulation of endothelial cell chemotaxis
ISCI001964	Putative inhibitor of type v adenylyl cyclase/neuronal presynaptic protein highwire/pam/rpm-1 (Fragment)	421.828	0.0770388	0.177812	0.433259	0.664827	0.999611	protein coding gene	unspecified product	Putative inhibitor of type v adenylyl cyclase/neuronal presynaptic protein highwire/pam/rpm-1 (Fragment)	ubiquitin-protein transferase activity
ISCI001972	Putative activating signal cointegrator 1 complex subunit 2 isoform x12	685.492	-0.0130878	0.117437	-0.111445	0.911263	0.999611	protein coding gene	unspecified product	Putative activating signal cointegrator 1 complex subunit 2 isoform x12	Activating signal cointegrator 1 complex subunit 2
ISCI001976	Proton-translocating NAD(P)(+) transhydrogenase (EC 7.1.1.1) (Fragment)	2564.4	0.0664863	0.0702103	0.94696	0.343659	0.999611	protein coding gene	unspecified product	Proton-translocating NAD(P)(+) transhydrogenase (EC 7.1.1.1) (Fragment)	NADP transhydrogenase
ISCI001977	Isocitrate dehydrogenase [NADP] (EC 1.1.1.42)	5885.99	0.0406807	0.060501	0.672398	0.501331	0.999611	protein coding gene	unspecified product	Isocitrate dehydrogenase [NADP] (EC 1.1.1.42)	Belongs to the isocitrate and isopropylmalate dehydrogenases family
ISCI001978	Putative conserved secreted protein	1785.79	0.0325887	0.0825119	0.394958	0.692874	0.999611	protein coding gene	unspecified product	Putative conserved secreted protein	#N/A
ISCI001988	Putative lipid exporter abca1	721.613	0.107547	0.117932	0.911936	0.361802	0.999611	protein coding gene	unspecified product	Putative lipid exporter abca1	ATP-binding cassette sub-family A
ISCI001993	Ribonuclease (EC 3.1.26.4) (Fragment)	341.874	-0.111925	0.173999	-0.643247	0.520064	0.999611	protein coding gene	unspecified product	Ribonuclease (EC 3.1.26.4) (Fragment)	Endonuclease that specifically degrades the RNA of RNA- DNA hybrids
ISCI001994	Lateral signaling target protein 2 homolog (Fragment)	1091.67	0.0353948	0.0993863	0.356133	0.721741	0.999611	protein coding gene	unspecified product	Lateral signaling target protein 2 homolog (Fragment)	Negative regulator of epidermal growth factor receptor (EGFR) signaling
ISCI001996	MMS19 nucleotide excision repair protein	523.992	0.079081	0.132501	0.596831	0.55062	0.999611	protein coding gene	unspecified product	MMS19 nucleotide excision repair protein	#N/A
ISCI001997	Ubiquitin domain-containing protein, putative	765.876	-0.017198	0.117347	-0.146557	0.883482	0.999611	protein coding gene	unspecified product	Ubiquitin domain-containing protein, putative	Ubiquitin domain-containing protein
ISCI001998	Mediator complex subunit 28 (Mediator of RNA polymerase II transcription subunit 28) (Fragment)	724.043	-0.0690278	0.122451	-0.563719	0.572945	0.999611	protein coding gene	Mediator of RNA polymerase II transcription subunit, putative [Source:UniProtKB/TrEMBL;Acc:B7PAW5]	Mediator complex subunit 28 (Mediator of RNA polymerase II transcription subunit 28) (Fragment)	Mediator of RNA polymerase II transcription, subunit
ISCI002000	RRM domain-containing protein	375.393	-0.194301	0.160029	-1.21416	0.224687	0.999611	protein coding gene	unspecified product	RRM domain-containing protein	RNA recognition motif
ISCI002009	Putative ras related/rac-gtp binding protein (Fragment)	1058.27	0.0692281	0.104362	0.663345	0.50711	0.999611	protein coding gene	unspecified product	Putative ras related/rac-gtp binding protein (Fragment)	Mitochondrial GTPase involved in mitochondrial trafficking
ISCI002021	Ribosomal protein L26, putative	4002.72	0.00374889	0.0731854	0.0512246	0.959147	0.999611	protein coding gene	Ribosomal protein L26, putative [Source:UniProtKB/TrEMBL;Acc:B7P913]	Ribosomal protein L26, putative	regulation of translation involved in cellular response to UV
ISCI002022	FAS1 domain-containing protein	696.5	-0.259699	0.139127	-1.86663	0.0619528	0.999611	protein coding gene	unspecified product	FAS1 domain-containing protein	#N/A
ISCI002026	Putative myosin regulatory light chain (Fragment)	372.338	-0.201745	0.158757	-1.27078	0.203808	0.999611	protein coding gene	unspecified product	Putative myosin regulatory light chain (Fragment)	EF-hand domain
ISCI002028	IMP-GMP specific 5'-nucleotidase, putative	1217.52	-0.0267515	0.102887	-0.260008	0.794858	0.999611	protein coding gene	IMP-GMP specific 5'-nucleotidase, putative (Fragment) [Source:UniProtKB/TrEMBL;Acc:B7PAY2]	Putative imp-gmp specific 5'-nucleotidase (Fragment)	5' nucleotidase family
ISCI002056	Putative acidic 82 kd protein mrna (Fragment)	390.968	0.0731866	0.156598	0.467355	0.640246	0.999611	protein coding gene	unspecified product	Putative acidic 82 kd protein mrna (Fragment)	deoxynucleotidyltransferase, terminal, interacting protein 2
ISCI002059	Ubiquitin-conjugating enzyme, putative (Ubiquitin-conjugating enzyme, putative (Fragment)) (Fragment)	550.157	0.0296221	0.130587	0.226838	0.820549	0.999611	protein coding gene	Ubiquitin-conjugating enzyme, putative (Fragment) [Source:UniProtKB/TrEMBL;Acc:B7PC52]	Ubiquitin-conjugating enzyme, putative (Ubiquitin-conjugating enzyme, putative (Fragment)) (Fragment)	B domain of TMEM189, localisation domain
ISCI002071	Eukaryotic translation initiation factor 1A domain-containing protein (Probable RNA-binding protein EIF1AD)	1590.53	0.0391629	0.0981601	0.39897	0.689915	0.999611	protein coding gene	unspecified product	Eukaryotic translation initiation factor 1A domain-containing protein (Probable RNA-binding protein EIF1AD)	Translation initiation factor activity. It is involved in the biological process described with translational initiation
ISCI002080	Protein disulfide-isomerase (EC 5.3.4.1)	3564.92	-0.0546997	0.0644588	-0.848598	0.396105	0.999611	protein coding gene	Protein disulfide isomerase 1, putative [Source:UniProtKB/TrEMBL;Acc:B7PBW3]	Protein disulfide-isomerase (EC 5.3.4.1)	Belongs to the protein disulfide isomerase family
ISCI002084	Immunoglobulin iset domain-containing protein	2602.58	-0.166062	0.0858253	-1.93488	0.0530048	0.999611	protein coding gene	unspecified product	Immunoglobulin iset domain-containing protein	Fibronectin type 3 domain
ISCI002088	Putative alpha-parvin (Fragment)	1152.22	0.0838169	0.0968099	0.865789	0.386606	0.999611	protein coding gene	unspecified product	Putative alpha-parvin (Fragment)	actin binding. It is involved in the biological process described with
ISCI002098	Putative dynein light chain (Fragment)	417.606	-0.0037922	0.149424	-0.0253788	0.979753	0.999611	protein coding gene	unspecified product	Putative dynein light chain (Fragment)	Dynein light chain
ISCI002101	Vacuolar H+ ATPase, putative (EC 3.6.3.14)	2423.18	0.0192771	0.0753874	0.255708	0.798177	0.999611	protein coding gene	Vacuolar H+ ATPase, putative [Source:UniProtKB/TrEMBL;Acc:B7P918]	Vacuolar H+ ATPase, putative (EC 3.6.3.14)	Subunit of the integral membrane V0 complex of vacuolar ATPase. Vacuolar ATPase is responsible for acidifying a variety of intracellular compartments in eukaryotic cells, thus providing most of the energy required for transport processes in the vacuolar system
ISCI002104	GDT1 family protein (Fragment)	717.491	0.0759665	0.127655	0.595094	0.551781	0.999611	protein coding gene	GDT1 family protein [Source:UniProtKB/TrEMBL;Acc:B7P9H0]	GDT1 family protein (Fragment)	Uncharacterized protein family UPF0016
ISCI002107	RAB-19, 41 and, putative (EC 3.1.4.12)	437.438	-0.0659964	0.147483	-0.447484	0.654526	0.999611	protein coding gene	RAB-19, 41 and, putative [Source:UniProtKB/TrEMBL;Acc:B7P9F3]	RAB-19, 41 and, putative (EC 3.1.4.12)	GTP binding. It is involved in the biological process described with
ISCI002110	#N/A	1405.91	0.116917	0.0867925	1.34709	0.177952	0.999611	protein coding gene	unspecified product	Uncharacterized protein	#N/A
ISCI002118	DNA-directed DNA polymerase (EC 2.7.7.7) (Fragment)	385.294	-0.101756	0.156472	-0.650316	0.515488	0.999611	protein coding gene	unspecified product	DNA-directed DNA polymerase (EC 2.7.7.7) (Fragment)	0
ISCI002122	Chloride channel, putative	1470.62	-0.0472175	0.101266	-0.466273	0.64102	0.999611	protein coding gene	unspecified product	Chloride channel, putative	Chloride intracellular channel
ISCI002128	Aldo-keto reductase, putative (EC 1.1.1.21)	1181.4	0.0413392	0.132971	0.310889	0.755885	0.999611	protein coding gene	Aldo-keto reductase, putative [Source:UniProtKB/TrEMBL;Acc:B7PCN1]	Aldo-keto reductase, putative (EC 1.1.1.21)	activity. It is involved in the biological process described with oxidation-reduction process
ISCI002130	I-kappa-B kinase (EC 2.7.11.10) (Fragment)	1815.07	0.132167	0.0908476	1.45482	0.14572	0.999611	protein coding gene	unspecified product	I-kappa-B kinase (EC 2.7.11.10) (Fragment)	Protein tyrosine kinase
ISCI002131	Putative the ring-variant domain is a c4hc3 zinc-finger like motif found in a number of cellular (Fragment)	2940.68	0.0741631	0.0722907	1.0259	0.304938	0.999611	protein coding gene	unspecified product	Putative the ring-variant domain is a c4hc3 zinc-finger like motif found in a number of cellular (Fragment)	Zinc ion binding
ISCI002132	Putative e3 ubiquitin-protein ligase rfwd2 (Fragment)	605.417	0.0239404	0.14253	0.167967	0.866609	0.999611	protein coding gene	unspecified product	Putative e3 ubiquitin-protein ligase rfwd2 (Fragment)	Ring finger and WD repeat domain 2
ISCI002133	PTB/PID domain-containing protein (PTB/PID domain-containing protein (Fragment)) (Fragment)	402.589	-0.0595255	0.162459	-0.366404	0.714064	0.999611	protein coding gene	unspecified product	PTB/PID domain-containing protein (PTB/PID domain-containing protein (Fragment)) (Fragment)	Carboxyl-terminal PDZ ligand of neuronal nitric oxide synthase protein-like
ISCI002145	Microspherule protein, putative	994.49	0.0651424	0.102704	0.634274	0.525902	0.999611	protein coding gene	unspecified product	Microspherule protein, putative	Microspherule protein
ISCI002156	Putative prohibitins and stomatins of the pid superfamily protein (Fragment)	353.731	0.0934489	0.163079	0.573028	0.566625	0.999611	protein coding gene	unspecified product	Putative prohibitins and stomatins of the pid superfamily protein (Fragment)	prohibitin homologues
ISCI002157	Pkd2, putative (Pkd2, putative (Fragment)) (Fragment)	2434.52	0.047357	0.0951704	0.497602	0.618764	0.999611	protein coding gene	unspecified product	Pkd2, putative (Pkd2, putative (Fragment)) (Fragment)	metanephric cortical collecting duct development
ISCI002169	RING-type E3 ubiquitin transferase (EC 2.3.2.27) (Fragment)	343.978	0.0966318	0.167228	0.577844	0.563369	0.999611	protein coding gene	unspecified product	RING-type E3 ubiquitin transferase (EC 2.3.2.27) (Fragment)	maintenance of DNA methylation
ISCI002171	Putative growth hormone-inducible transmembrane protein-like isoform x1	702.594	-0.0186652	0.126426	-0.147638	0.882629	0.999611	protein coding gene	Growth hormone inducible transmembrane protein, putative [Source:UniProtKB/TrEMBL;Acc:B7PBU3]	Putative growth hormone-inducible transmembrane protein-like isoform x1	apoptotic process
ISCI002173	#N/A	475.108	-0.0587733	0.13902	-0.422768	0.672465	0.999611	protein coding gene	unspecified product	Uncharacterized protein	#N/A
ISCI002174	Putative rna-binding protein (Fragment)	791.331	0.0764759	0.112407	0.680345	0.496286	0.999611	protein coding gene	Lupus La ribonucleoprotein, putative (Fragment) [Source:UniProtKB/TrEMBL;Acc:B7P9C3]	Putative rna-binding protein (Fragment)	Tandem repeat in fly CG14066 (La related protein), human KIAA0731 and worm R144.7. Unknown function.
ISCI002175	Histidine--tRNA ligase (EC 6.1.1.21) (Fragment)	1149.21	-0.0726522	0.113769	-0.638596	0.523086	0.999611	protein coding gene	unspecified product	Histidine--tRNA ligase (EC 6.1.1.21) (Fragment)	histidyl-tRNA synthetase
ISCI002186	#N/A	1215.64	0.133571	0.101057	1.32174	0.186255	0.999611	protein coding gene	unspecified product	Uncharacterized protein (Fragment)	#N/A
ISCI002189	Putative cytochrome c oxidase assembly protein (Fragment)	494.98	0.0316782	0.141044	0.224597	0.822292	0.999611	protein coding gene	Cytochrome C oxidase assembly protein, putative [Source:UniProtKB/TrEMBL;Acc:B7P8T9]	Putative cytochrome c oxidase assembly protein (Fragment)	Copper ion binding. It is involved in the biological process described with copper ion transport
ISCI002199	Putative clathrin adaptor complex small chain (Fragment)	786.295	-0.0377565	0.12684	-0.29767	0.765955	0.999611	protein coding gene	unspecified product	Putative clathrin adaptor complex small chain (Fragment)	Clathrin adaptor complex small chain
ISCI002207	Serine/threonine protein kinase, putative (EC 2.7.11.25)	886.504	0.0355623	0.114833	0.309688	0.756798	0.999611	protein coding gene	unspecified product	Serine/threonine protein kinase, putative (EC 2.7.11.25)	Domain of unknown function (DUF4071)
ISCI002223	Sodium/potassium-transporting ATPase subunit beta-1-interacting protein, putative	784.22	0.0819001	0.11081	0.739104	0.459844	0.999611	protein coding gene	unspecified product	Sodium/potassium-transporting ATPase subunit beta-1-interacting protein, putative	regulation of sodium ion transport
ISCI002233	Ribosomal protein L13, putative	339.777	0.0797741	0.166524	0.479056	0.631899	0.999611	protein coding gene	Ribosomal protein L13, putative [Source:UniProtKB/TrEMBL;Acc:B7PBT5]	Ribosomal protein L13, putative	39S ribosomal protein L13, mitochondrial
ISCI002234	MTBP_C domain-containing protein (Fragment)	540.591	-0.0164046	0.134056	-0.122371	0.902605	0.999611	protein coding gene	unspecified product	MTBP_C domain-containing protein (Fragment)	#N/A
ISCI002236	Putative glycerol-3-phosphate acyltransferase 1 mitochondrial (Fragment)	1041.06	-0.0264625	0.0991174	-0.266981	0.789484	0.999611	protein coding gene	unspecified product	Putative glycerol-3-phosphate acyltransferase 1 mitochondrial (Fragment)	Glycerol-3-phosphate O-acyltransferase activity. It is involved in the biological process described with phospholipid biosynthetic process
ISCI002268	DNA replication factor Cdt1, putative	343.56	-0.0371583	0.166006	-0.223836	0.822885	0.999611	protein coding gene	unspecified product	DNA replication factor Cdt1, putative	DNA replication factor
ISCI002273	Putative transcriptional coactivator (Fragment)	465.239	0.141194	0.141644	0.996818	0.318853	0.999611	protein coding gene	unspecified product	Putative transcriptional coactivator (Fragment)	#N/A
ISCI002283	Putative dna polymerase iii subunit gamma and tau (Fragment)	2132.04	0.0756883	0.0804269	0.941082	0.346663	0.999611	protein coding gene	unspecified product	Putative dna polymerase iii subunit gamma and tau (Fragment)	Zinc ion binding
ISCI002285	#N/A	345.14	0.135377	0.163843	0.826264	0.408654	0.999611	protein coding gene	unspecified product	Uncharacterized protein (Fragment)	#N/A
ISCI002288	Hepatocyte growth factor-regulated tyrosine kinase substrate (Fragment)	796.71	-0.060234	0.121229	-0.496859	0.619288	0.999611	protein coding gene	unspecified product	Hepatocyte growth factor-regulated tyrosine kinase substrate (Fragment)	Essential role in endosome membrane invagination and formation of multivesicular bodies, MVBs. Required during gastrulation and appears to regulate early embryonic signaling pathways. Inhibits tyrosine kinase receptor signaling by promoting degradation of the tyrosine-phosphorylated, active receptor, potentially by sorting activated receptors into MVBs. The MVBs are then trafficked to the lysosom…
ISCI002293	Casein kinase, putative (EC 2.7.11.1)	915.942	-0.0262239	0.105076	-0.24957	0.80292	0.999611	protein coding gene	unspecified product	Casein kinase, putative (EC 2.7.11.1)	It is involved in the biological process described with protein phosphorylation
ISCI002294	Putative dna polymerase delta regulatory subunit 55 (Fragment)	584.325	-0.0756519	0.126066	-0.6001	0.54844	0.999611	protein coding gene	unspecified product	Putative dna polymerase delta regulatory subunit 55 (Fragment)	DNA-directed DNA polymerase activity
ISCI002300	Histone H3	8604.21	-0.0226744	0.050317	-0.45063	0.652256	0.999611	protein coding gene	Histone H3 [Source:UniProtKB/TrEMBL;Acc:B7P7T4]	Histone H3	protein heterodimerization activity
ISCI002301	#N/A	908.699	-0.129314	0.217138	-0.595539	0.551484	0.999611	protein coding gene	unspecified product	Uncharacterized protein	#N/A
ISCI002302	#N/A	1840.53	-0.102013	0.0941013	-1.08407	0.278332	0.999611	protein coding gene	unspecified product	Uncharacterized protein (Fragment)	#N/A
ISCI002313	Putative serine/threonine protein kinase (Fragment)	740.028	-0.0195934	0.134608	-0.145559	0.88427	0.999611	protein coding gene	unspecified product	Putative serine/threonine protein kinase (Fragment)	protein serine threonine kinase activity. It is involved in the biological process described with protein phosphorylation
ISCI002323	DNA polymerase alpha subunit B (Fragment)	707.157	-0.0648938	0.120248	-0.539665	0.589428	0.999611	protein coding gene	unspecified product	DNA polymerase alpha subunit B (Fragment)	May play an essential role at the early stage of chromosomal DNA replication by coupling the polymerase alpha primase complex to the cellular replication machinery
ISCI002324	Putative caspase domain protein (Fragment)	707.714	0.0875424	0.131784	0.664287	0.506507	0.999611	protein coding gene	unspecified product	Putative caspase domain protein (Fragment)	Caspase domain
ISCI002328	Putative signal transducing adaptor protein stam/stam2 (Fragment)	3790.78	0.0234332	0.0692902	0.338189	0.735221	0.999611	protein coding gene	Signal transducing adapter molecule, putative [Source:UniProtKB/TrEMBL;Acc:B7P999]	Putative signal transducing adaptor protein stam/stam2 (Fragment)	It is involved in the biological process described with intracellular protein transport
ISCI002336	#N/A	512.103	0.15416	0.134489	1.14626	0.251686	0.999611	protein coding gene	unspecified product	Uncharacterized protein (Fragment)	#N/A
ISCI002351	Helicase, putative (EC 2.7.11.1)	428.811	-0.0434144	0.147328	-0.294678	0.76824	0.999611	protein coding gene	unspecified product	Helicase, putative (EC 2.7.11.1)	Transcription termination factor
ISCI002352	Putative mrna capping enzyme guanylyltransferase alpha subunit (Fragment)	879.367	-0.00573708	0.105217	-0.0545264	0.956516	0.999611	protein coding gene	unspecified product	Putative mrna capping enzyme guanylyltransferase alpha subunit (Fragment)	Bifunctional mRNA-capping enzyme exhibiting RNA 5'- triphosphatase activity in the N-terminal part and mRNA guanylyltransferase activity in the C-terminal part. Catalyzes the first two steps of cap formation by removing the gamma-phosphate from the 5'-triphosphate end of nascent mRNA to yield a diphosphate end, and by transferring the gmp moiety of GTP to the 5'-diphosphate terminus
ISCI002354	Putative reticulocalbin calumenin dna supercoiling factor	1556.85	-0.056494	0.099312	-0.568854	0.569455	0.999611	protein coding gene	unspecified product	Putative reticulocalbin calumenin dna supercoiling factor	Calcium ion binding
ISCI002357	DNA polymerase delta subunit 3	637.13	-0.0467579	0.125722	-0.371915	0.709956	0.999611	protein coding gene	unspecified product	DNA polymerase delta subunit 3	#N/A
ISCI002359	DUF4211 domain-containing protein (Fragment)	1108.01	0.00764803	0.123442	0.0619564	0.950598	0.999611	protein coding gene	unspecified product	DUF4211 domain-containing protein (Fragment)	#N/A
ISCI002360	Prr12 protein, putative	808.984	-0.0719321	0.11872	-0.605899	0.544582	0.999611	protein coding gene	Prr12 protein, putative [Source:UniProtKB/TrEMBL;Acc:B7PBD0]	Prr12 protein, putative	Domain of unknown function (DUF4211)
ISCI002363	#N/A	395.392	0.0837851	0.151776	0.552031	0.580927	0.999611	protein coding gene	unspecified product	Uncharacterized protein (Fragment)	#N/A
ISCI002365	Electron transport oxidoreductase, putative (EC 1.3.99.10)	406.421	0.0911754	0.17286	0.527453	0.597879	0.999611	protein coding gene	unspecified product	Electron transport oxidoreductase, putative (EC 1.3.99.10)	Acyl-CoA dehydrogenase, C-terminal domain
ISCI002375	Putative cyclase	656.728	0.0316914	0.12041	0.263195	0.792401	0.999611	protein coding gene	unspecified product	Uncharacterized protein	Putative cyclase
ISCI002395	Nucleotidase 4F8, putative (EC 3.1.3.7)	742.829	0.0455318	0.130171	0.349786	0.726499	0.999611	protein coding gene	Nucleotidase 4F8, putative [Source:UniProtKB/TrEMBL;Acc:B7PCH8]	Nucleotidase 4F8, putative (EC 3.1.3.7)	3'(2'),5'-bisphosphate nucleotidase activity
ISCI002397	C4b-binding protein beta chain, putative	434.93	0.182174	0.151955	1.19887	0.230579	0.999611	protein coding gene	unspecified product	C4b-binding protein beta chain, putative	CUB and sushi domain-containing protein
ISCI002401	Putative dehydrogenase	455.711	0.147583	0.150252	0.982238	0.325983	0.999611	protein coding gene	unspecified product	Putative dehydrogenase	Dehydrogenase reductase SDR family member
ISCI002405	ADAM-10, putative	626.897	-0.174234	0.125345	-1.39003	0.164519	0.999611	protein coding gene	unspecified product	ADAM-10, putative	It is involved in the biological process described with
ISCI002412	Putative plasma membrane glycoprotein cd36	1897.53	0.0221013	0.0784574	0.281698	0.778175	0.999611	protein coding gene	unspecified product	Putative plasma membrane glycoprotein cd36	CD36 family
ISCI002432	Oligopeptidase B, putative (EC 3.4.21.83) (Oligopeptidase B, putative (Fragment)) (Fragment)	2080.02	0.00730712	0.0752639	0.0970866	0.922658	0.999611	protein coding gene	unspecified product	Oligopeptidase B, putative (EC 3.4.21.83) (Oligopeptidase B, putative (Fragment)) (Fragment)	activity. It is involved in the biological process described with proteolysis
ISCI002435	Tropomyosin, putative	451.124	-0.0621315	0.146691	-0.423555	0.671891	0.999611	protein coding gene	Tropomyosin, putative [Source:UniProtKB/TrEMBL;Acc:B7PBG3]	Tropomyosin, putative	Belongs to the tropomyosin family
ISCI002449	Peptidyl-prolyl cis-trans isomerase E (PPIase E) (EC 5.2.1.8)	774.141	-0.0319073	0.111289	-0.286706	0.774338	0.999611	protein coding gene	Peptidyl-prolyl cis-trans isomerase E [Source:UniProtKB/TrEMBL;Acc:B7PA38]	Peptidyl-prolyl cis-trans isomerase E (PPIase E) (EC 5.2.1.8)	PPIases accelerate the folding of proteins. It catalyzes the cis-trans isomerization of proline imidic peptide bonds in oligopeptides
ISCI002458	Putative conserved plasma membrane protein (Fragment)	2416.83	0.122732	0.0744726	1.64802	0.0993488	0.999611	protein coding gene	unspecified product	Putative conserved plasma membrane protein (Fragment)	Glycosylphosphatidylinositol anchor attachment 1
ISCI002459	PB1 domain	1608.82	0.0919477	0.0971527	0.946425	0.343932	0.999611	protein coding gene	unspecified product	Uncharacterized protein	PB1 domain
ISCI002462	Nuclear pore complex component NPAP60L/NUP50, putative	666.279	0.0197782	0.122325	0.161686	0.871553	0.999611	protein coding gene	unspecified product	Nuclear pore complex component NPAP60L/NUP50, putative	Ran-binding domain
ISCI002472	Putative rho/rac gtpase guanine nucleotide exchange factor smggds/vimar (Fragment)	950.314	-0.0520542	0.103069	-0.505043	0.613528	0.999611	protein coding gene	unspecified product	Putative rho/rac gtpase guanine nucleotide exchange factor smggds/vimar (Fragment)	Rap1 GTPase-gdp dissociation stimulator
ISCI002474	Putative abc transporter (Fragment)	449.455	0.218089	0.142014	1.53569	0.124614	0.999611	protein coding gene	unspecified product	Putative abc transporter (Fragment)	ABC transporter transmembrane region 2
ISCI002490	Putative intramitochondrial sorting protein (Fragment)	2734.14	0.0607555	0.091153	0.666522	0.505078	0.999611	protein coding gene	unspecified product	Putative intramitochondrial sorting protein (Fragment)	PRELI-like family
ISCI002493	Peptidyl-prolyl cis-trans isomerase (PPIase) (EC 5.2.1.8)	4285.68	-0.00993359	0.071588	-0.138761	0.889639	0.999611	protein coding gene	Peptidyl-prolyl cis-trans isomerase [Source:UniProtKB/TrEMBL;Acc:B7PD56]	Peptidyl-prolyl cis-trans isomerase (PPIase) (EC 5.2.1.8)	PPIases accelerate the folding of proteins. It catalyzes the cis-trans isomerization of proline imidic peptide bonds in oligopeptides
ISCI002504	Protein jagunal, putative	411.929	-0.061277	0.148731	-0.411999	0.68034	0.999611	protein coding gene	unspecified product	Protein jagunal, putative	It is involved in the biological process described with endoplasmic reticulum organization
ISCI002505	Putative e3 ubiquitin-protein ligase herc2	661.744	-0.13077	0.12636	-1.0349	0.300715	0.999611	protein coding gene	unspecified product	Putative e3 ubiquitin-protein ligase herc2	intraciliary transport
ISCI002506	#N/A	376.845	-0.0741162	0.161687	-0.458393	0.64667	0.999611	protein coding gene	unspecified product	Uncharacterized protein	#N/A
ISCI002508	Palmitoyltransferase (EC 2.3.1.225) (Fragment)	496.279	-0.00638782	0.136289	-0.0468695	0.962617	0.999611	protein coding gene	unspecified product	Palmitoyltransferase (EC 2.3.1.225) (Fragment)	Pfam:zf-DHHC
ISCI002513	Putative heat shock-related protein (Fragment)	344.361	0.148623	0.179451	0.828206	0.407554	0.999611	protein coding gene	unspecified product	Putative heat shock-related protein (Fragment)	Hsp20/alpha crystallin family
ISCI002514	Putative secreted salivary gland peptide	1139.7	0.0520686	0.0951525	0.547212	0.584233	0.999611	protein coding gene	unspecified product	Putative secreted salivary gland peptide	#N/A
ISCI002520	Putative transforming growth factor alpha-like protein	379.565	-0.0189024	0.160295	-0.117923	0.906129	0.999611	protein coding gene	unspecified product	Putative transforming growth factor alpha-like protein	epidermal growth factor receptor binding
ISCI002529	Putative phd and ring finger domain-containing protein 1 (Fragment)	745.295	0.0983065	0.122744	0.800905	0.423187	0.999611	protein coding gene	unspecified product	Putative phd and ring finger domain-containing protein 1 (Fragment)	#N/A
ISCI002531	Alternative splicing factor ASF/SF2, putative	2435.55	-0.0496209	0.0728983	-0.680687	0.49607	0.999611	protein coding gene	Alternative splicing factor ASF/SF2, putative [Source:UniProtKB/TrEMBL;Acc:B7PBN4]	Alternative splicing factor ASF/SF2, putative	nucleic acid binding
ISCI002532	Testis-expressed sequence 10 protein	1205.27	-0.00391004	0.0945394	-0.0413588	0.96701	0.999611	protein coding gene	unspecified product	Uncharacterized protein	Testis-expressed sequence 10 protein
ISCI002533	ISCI002533	633.457	0.10696	0.143505	0.745341	0.456066	0.999611	protein coding gene	unspecified product	Uncharacterized protein	0
ISCI002538	Sodium/potassium-transporting ATPase subunit alpha	39919.3	0.0614761	0.0426201	1.44242	0.149184	0.999611	protein coding gene	unspecified product	Sodium/potassium-transporting ATPase subunit alpha	Sodium potassium-transporting ATPase subunit alpha
ISCI002540	Putative conserved plasma membrane protein	1350.84	0.00716056	0.0987862	0.0724855	0.942216	0.999611	protein coding gene	unspecified product	Putative conserved plasma membrane protein	#N/A
ISCI002553	Integrin beta	9785.27	-0.0479899	0.0549504	-0.873332	0.382482	0.999611	protein coding gene	Integrin beta (Fragment) [Source:UniProtKB/TrEMBL;Acc:B7PAK1]	Integrin beta	regulation of collagen catabolic process
ISCI002554	#N/A	564.217	0.0699451	0.134441	0.520266	0.602878	0.999611	protein coding gene	unspecified product	Uncharacterized protein (Fragment)	#N/A
ISCI002555	Putative mrna splicing factor atp-dependent rna helicase (Fragment)	1206.6	0.0393913	0.102844	0.383021	0.701704	0.999611	protein coding gene	unspecified product	Putative mrna splicing factor atp-dependent rna helicase (Fragment)	ATP-dependent RNA helicase
ISCI002556	Transmembrane protein 19	451.539	0.159126	0.144357	1.10231	0.270326	0.999611	protein coding gene	unspecified product	Transmembrane protein 19	Integral membrane protein DUF92
ISCI002559	V -type Na-ATPase, putative (V-type Na-ATPase, putative) (EC 3.6.3.15)	970.329	0.0593336	0.102166	0.580757	0.561404	0.999611	protein coding gene	unspecified product	V -type Na-ATPase, putative (V-type Na-ATPase, putative) (EC 3.6.3.15)	ATPsynthase alpha/beta subunit N-term extension
ISCI002560	N-acetyltransferase, putative (EC 2.3.1.128)	901.609	0.0690535	0.113603	0.60785	0.543287	0.999611	protein coding gene	N-acetyltransferase, putative [Source:UniProtKB/TrEMBL;Acc:B7PB60]	N-acetyltransferase, putative (EC 2.3.1.128)	Acetyltransferase (GNAT) domain
ISCI002567	Putative apoptosis inhibitor 5/fibroblast growth factor 2-interacting factor 2 (Fragment)	2144.53	-0.0604228	0.0805663	-0.749976	0.453269	0.999611	protein coding gene	unspecified product	Putative apoptosis inhibitor 5/fibroblast growth factor 2-interacting factor 2 (Fragment)	Apoptosis inhibitor 5
ISCI002572	Receptor targeting protein Lin-7, putative	574.408	0.0168885	0.151423	0.111532	0.911195	0.999611	protein coding gene	unspecified product	Receptor targeting protein Lin-7, putative	L27 domain
ISCI002573	[Histone H4]-N-methyl-L-lysine(20) N-methyltransferase (EC 2.1.1.362) (Fragment)	1026.09	-0.0083874	0.10608	-0.0790671	0.936979	0.999611	protein coding gene	unspecified product	[Histone H4]-N-methyl-L-lysine(20) N-methyltransferase (EC 2.1.1.362) (Fragment)	Proposed core component of the chromatin remodeling Ino80 complex which is involved in transcriptional regulation, DNA replication and probably DNA repair
ISCI002574	Oxysterol-binding protein (Fragment)	715.947	0.126542	0.115247	1.09801	0.272199	0.999611	protein coding gene	Oxysterol-binding protein (Fragment) [Source:UniProtKB/TrEMBL;Acc:B7P7Q4]	Oxysterol-binding protein (Fragment)	Oxysterol-binding protein
ISCI002577	Serum amyloid	335.555	0.00624333	0.179015	0.0348761	0.972179	0.999611	protein coding gene	unspecified product	Uncharacterized protein	Serum amyloid
ISCI002578	DNA polymerase (EC 2.7.7.7) (Fragment)	888.974	0.0336981	0.119456	0.282096	0.77787	0.999611	protein coding gene	unspecified product	DNA polymerase (EC 2.7.7.7) (Fragment)	DNA replication proofreading
ISCI002586	Putative snare protein pep12/vam3/syntaxin 7/syntaxin 17 (Fragment)	1027.27	-0.0801457	0.105652	-0.758584	0.448102	0.999611	protein coding gene	unspecified product	Putative snare protein pep12/vam3/syntaxin 7/syntaxin 17 (Fragment)	Glycosyltransferase like family
ISCI002593	Putative 26s proteasome regulatory complex subunit (Fragment)	535.142	0.322549	0.157153	2.05246	0.0401254	0.999611	protein coding gene	unspecified product	Putative 26s proteasome regulatory complex subunit (Fragment)	26S proteasome non-ATPase regulatory
ISCI002594	Putative 26s proteasome non-atpase regulatory subunit 10-like protein (Fragment)	523.42	0.102197	0.137924	0.740965	0.458714	0.999611	protein coding gene	unspecified product	Putative 26s proteasome non-atpase regulatory subunit 10-like protein (Fragment)	#N/A
ISCI002598	60S ribosomal protein L28	9028.09	-0.0403136	0.0596894	-0.675389	0.499429	0.999611	protein coding gene	Ribosomal protein L28, putative [Source:UniProtKB/TrEMBL;Acc:B7PAI0]	60S ribosomal protein L28	Structural constituent of ribosome. It is involved in the biological process described with
ISCI002599	Putative vacuolar sorting protein vps45/stt10 sec1 family	2654.83	-0.0552862	0.0902455	-0.61262	0.540128	0.999611	protein coding gene	Acetylcholine regulator unc-18, putative (Fragment) [Source:UniProtKB/TrEMBL;Acc:B7PAI1]	Putative vacuolar sorting protein vps45/stt10 sec1 family (Fragment)	Belongs to the STXBP unc-18 SEC1 family
ISCI002600	Putative spermine/spermidine synthase (Fragment)	1005.58	-0.0708462	0.12358	-0.573281	0.566455	0.999611	protein coding gene	unspecified product	Putative spermine/spermidine synthase (Fragment)	methyltransferase like 13
ISCI002601	Putative vacuolar assembly/sorting (Fragment)	687.372	-0.00915754	0.125312	-0.0730781	0.941744	0.999611	protein coding gene	unspecified product	Putative vacuolar assembly/sorting (Fragment)	vacuolar protein sorting 39 homolog (S. cerevisiae)
ISCI002610	Guanylate cyclase (EC 4.6.1.2) (Fragment)	1032.21	0.033312	0.0989149	0.336775	0.736287	0.999611	protein coding gene	unspecified product	Guanylate cyclase (EC 4.6.1.2) (Fragment)	Guanylate cyclase
ISCI002614	Cell cycle control protein, putative	773.614	-0.0775275	0.114996	-0.674175	0.5002	0.999611	protein coding gene	unspecified product	Cell cycle control protein, putative	Domain found in Dishevelled, Egl-10, and Pleckstrin (DEP)
ISCI002615	3-hydroxy-3-methylglutaryl coenzyme A synthase (HMG-CoA synthase) (EC 2.3.3.10) (Fragment)	611.547	0.070805	0.125492	0.564221	0.572604	0.999611	protein coding gene	unspecified product	3-hydroxy-3-methylglutaryl coenzyme A synthase (HMG-CoA synthase) (EC 2.3.3.10) (Fragment)	This enzyme condenses acetyl-CoA with acetoacetyl-CoA to form HMG-CoA, which is the substrate for HMG-CoA reductase
ISCI002616	Putative microfibrillar-associated protein mfap1 (Fragment)	394.875	-0.0502585	0.159195	-0.315705	0.752227	0.999611	protein coding gene	Microfibril-associated protein, putative [Source:UniProtKB/TrEMBL;Acc:B7PDN9]	Putative microfibrillar-associated protein mfap1 (Fragment)	Microfibril-associated/Pre-mRNA processing
ISCI002618	Very-long-chain enoyl-CoA reductase (EC 1.3.1.93) (Fragment)	1284.67	0.0224301	0.0903982	0.248126	0.804037	0.999611	protein coding gene	unspecified product	Very-long-chain enoyl-CoA reductase (EC 1.3.1.93) (Fragment)	Oxidoreductase activity, acting on the CH-CH group of donors. It is involved in the biological process described with lipid metabolic process
ISCI002621	Putative lipoprotein amino terminal region	1749.81	-0.0557543	0.0945396	-0.589746	0.555361	0.999611	protein coding gene	unspecified product	Putative lipoprotein amino terminal region	It is involved in the biological process described with exocytosis
ISCI002622	RNA polymerase II transcription elongation factor, putative	1146.27	0.0344944	0.0973472	0.354344	0.723081	0.999611	protein coding gene	unspecified product	RNA polymerase II transcription elongation factor, putative	Transcription elongation factor B
ISCI002623	Putative 3-ketoacyl-coa thiolase mitochondrial-like isoform x2 (Fragment)	1083.19	0.0813141	0.0961493	0.845707	0.397716	0.999611	protein coding gene	unspecified product	Putative 3-ketoacyl-coa thiolase mitochondrial-like isoform x2 (Fragment)	acetyl-CoA C-acyltransferase activity
ISCI002633	Secreted protein, putative (Secreted protein, putative (Fragment)) (Fragment)	2034.21	-0.0427061	0.0825067	-0.517607	0.604732	0.999611	protein coding gene	Secreted protein, putative (Fragment) [Source:UniProtKB/TrEMBL;Acc:B7PBL8]	Secreted protein, putative (Secreted protein, putative (Fragment)) (Fragment)	7 transmembrane receptor (Secretin family)
ISCI002657	C2H2-type domain-containing protein (Fragment)	2317.2	0.0723765	0.0736984	0.982064	0.326068	0.999611	protein coding gene	unspecified product	C2H2-type domain-containing protein (Fragment)	#N/A
ISCI002670	Bat5 hla-B-associated transcript, putative	1230.06	0.0927218	0.0918897	1.00906	0.312948	0.999611	protein coding gene	unspecified product	Bat5 hla-B-associated transcript, putative	alpha/beta hydrolase fold
ISCI002671	DNA2/nam7 helicase, putative	1004.09	0.0572642	0.100659	0.568893	0.569429	0.999611	protein coding gene	unspecified product	DNA2/nam7 helicase, putative	It is involved in the biological process described with mRNA splicing, via spliceosome
ISCI002701	RNA helicase (EC 3.6.4.13) (Fragment)	35647.8	-0.0364081	0.0789323	-0.461258	0.644613	0.999611	protein coding gene	unspecified product	RNA helicase (EC 3.6.4.13) (Fragment)	Belongs to the DEAD box helicase family
ISCI002703	RNA helicase (EC 3.6.4.13) (Fragment)	1884.8	0.0356248	0.0824537	0.432058	0.665699	0.999611	protein coding gene	unspecified product	RNA helicase (EC 3.6.4.13) (Fragment)	Belongs to the DEAD box helicase family
ISCI002704	Putative superfamily ii dna and rna helicase dna replication (Fragment)	390.764	0.114515	0.152912	0.748898	0.453919	0.999611	protein coding gene	unspecified product	Putative superfamily ii dna and rna helicase dna replication (Fragment)	#N/A
ISCI002707	Putative alpha-ketoacid-coa transferase (Fragment)	1256.8	0.0177617	0.0932719	0.190429	0.848973	0.999611	protein coding gene	unspecified product	Putative alpha-ketoacid-coa transferase (Fragment)	3-oxoacid CoA-transferase activity
ISCI002713	Putative adenylate cyclase terminal-differentiation specific (Fragment)	396.338	0.148053	0.160969	0.919764	0.357696	0.999611	protein coding gene	unspecified product	Putative adenylate cyclase terminal-differentiation specific (Fragment)	#N/A
ISCI002714	Putative beta tubulin (Fragment)	437.814	-0.0234535	0.148545	-0.157888	0.874545	0.999611	protein coding gene	unspecified product	Putative beta tubulin (Fragment)	GTPase activity
ISCI002742	Suppression of tumorigenicity, putative (Suppression of tumorigenicity, putative (Fragment)) (Fragment)	1296.25	0.0496689	0.0927001	0.535803	0.592095	0.999611	protein coding gene	Suppression of tumorigenicity, putative (Fragment) [Source:UniProtKB/TrEMBL;Acc:B7PBY6]	Suppression of tumorigenicity, putative (Suppression of tumorigenicity, putative (Fragment)) (Fragment)	ST7 protein
ISCI002744	RNA-dependent RNA polymerase (EC 2.7.7.48) (Fragment)	672.046	-0.0512582	0.13764	-0.372407	0.70959	0.999611	protein coding gene	unspecified product	RNA-dependent RNA polymerase (EC 2.7.7.48) (Fragment)	RNA dependent RNA polymerase
ISCI002749	Putative cdk activating kin (Fragment)	706.962	0.0899612	0.122143	0.736521	0.461414	0.999611	protein coding gene	unspecified product	Putative cdk activating kin (Fragment)	Cyclin C-terminal domain
ISCI002764	Mitogen-activated protein kinase kinase MKK4, putative (EC 2.7.12.2)	404.906	-0.128869	0.156483	-0.82353	0.410207	0.999611	protein coding gene	Mitogen-activated protein kinase kinase MKK4, putative [Source:UniProtKB/TrEMBL;Acc:B7PB40]	Mitogen-activated protein kinase kinase MKK4, putative (EC 2.7.12.2)	protein serine threonine kinase activity. It is involved in the biological process described with protein phosphorylation
ISCI002773	Putative p53 regulated pa26 nuclear protein sestrin (Fragment)	11597.2	0.00287103	0.0562142	0.0510729	0.959267	0.999611	protein coding gene	unspecified product	Putative p53 regulated pa26 nuclear protein sestrin (Fragment)	It is involved in the biological process described with regulation of response to reactive oxygen species
ISCI002788	Putative atpase nucleotide-binding protein (Fragment)	586.739	0.0141224	0.139881	0.10096	0.919583	0.999611	protein coding gene	ATPase, nucleotide- binding protein, putative [Source:UniProtKB/TrEMBL;Acc:B7PCR8]	Putative atpase nucleotide-binding protein (Fragment)	Component of the cytosolic iron-sulfur (Fe S) protein assembly (CIA) machinery. Required for maturation of extramitochondrial Fe-S proteins. The NUBP1-NUBP2 heterotetramer forms a Fe-S scaffold complex, mediating the de novo assembly of an Fe-S cluster and its transfer to target apoproteins
ISCI002789	Putative reticulon-4-interacting protein 1 log mitochondrial (Fragment)	995.748	-0.0187546	0.102861	-0.182329	0.855325	0.999611	protein coding gene	unspecified product	Putative reticulon-4-interacting protein 1 log mitochondrial (Fragment)	Reticulon-4-interacting protein 1
ISCI002806	Stork_head domain-containing protein	344.611	0.152379	0.201173	0.757454	0.448778	0.999611	protein coding gene	unspecified product	Stork_head domain-containing protein	regulation of otic vesicle morphogenesis
ISCI002808	Acetyl-CoA carboxylase (EC 6.4.1.2) (Fragment)	1368.47	-0.0409136	0.122144	-0.334961	0.737655	0.999611	protein coding gene	unspecified product	Acetyl-CoA carboxylase (EC 6.4.1.2) (Fragment)	acetyl-CoA carboxylase activity. It is involved in the biological process described with fatty acid biosynthetic process
ISCI002827	Putative nefa-interacting nuclear protein nip30 (Fragment)	401.674	-0.0595709	0.152088	-0.391686	0.69529	0.999611	protein coding gene	unspecified product	Putative nefa-interacting nuclear protein nip30 (Fragment)	N-terminal domain of NEFA-interacting nuclear protein NIP30
ISCI002848	Putative rb retinoblastoma tumor suppressor-related protein (Fragment)	948.606	0.00316671	0.105444	0.0300323	0.976041	0.999611	protein coding gene	unspecified product	Putative rb retinoblastoma tumor suppressor-related protein (Fragment)	It is involved in the biological process described with regulation of
ISCI002857	Putative vacuolar protein-sorting protein (Fragment)	1380.51	0.0998015	0.0957071	1.04278	0.29705	0.999611	protein coding gene	Vacuolar protein-sorting protein, putative [Source:UniProtKB/TrEMBL;Acc:B7P7N7]	Putative vacuolar protein-sorting protein (Fragment)	Vacuolar protein
ISCI002859	Replication factor C subunit 1 (Fragment)	2912.25	0.0607997	0.0731841	0.830776	0.4061	0.999611	protein coding gene	unspecified product	Replication factor C subunit 1 (Fragment)	Replication factor RFC1 C terminal domain
ISCI002863	Medium-chain acyl-CoA dehydrogenase, putative (EC 1.3.99.2) (Medium-chain acyl-CoA dehydrogenase, putative (Fragment)) (Fragment)	594.738	-0.00480297	0.145692	-0.0329665	0.973701	0.999611	protein coding gene	unspecified product	Medium-chain acyl-CoA dehydrogenase, putative (EC 1.3.99.2) (Medium-chain acyl-CoA dehydrogenase, putative (Fragment)) (Fragment)	oxidoreductase activity, acting on the CH-CH group of donors, with a flavin as acceptor
ISCI002864	Putative nuclear pore complex nup155 component d nup154 sc (Fragment)	1106.6	-0.0741786	0.103621	-0.715868	0.474073	0.999611	protein coding gene	unspecified product	Putative nuclear pore complex nup155 component d nup154 sc (Fragment)	protein localization to nuclear inner membrane
ISCI002878	Dolichyl-phosphate-mannose--protein mannosyltransferase (EC 2.4.1.109) (Fragment)	389.348	-0.158924	0.169333	-0.938528	0.347973	0.999611	protein coding gene	unspecified product	Dolichyl-phosphate-mannose--protein mannosyltransferase (EC 2.4.1.109) (Fragment)	Tetratricopeptide repeat
ISCI002880	Putative wd40 repeat in seven bladed beta propellers (Fragment)	844.262	-0.00968816	0.107585	-0.0900509	0.928247	0.999611	protein coding gene	unspecified product	Putative wd40 repeat in seven bladed beta propellers (Fragment)	WD40 repeats
ISCI002905	#N/A	668.641	0.0654028	0.125848	0.519699	0.603273	0.999611	protein coding gene	unspecified product	Uncharacterized protein (Fragment)	#N/A
ISCI002928	Tyrosine-protein kinase (EC 2.7.10.2) (Fragment)	1441.43	0.0644269	0.0935851	0.688431	0.491181	0.999611	protein coding gene	Tyrosine-protein kinase [Source:UniProtKB/TrEMBL;Acc:B7PBX6]	Tyrosine-protein kinase (EC 2.7.10.2) (Fragment)	ATP binding. It is involved in the biological process described with protein phosphorylation
ISCI002944	Chloride channel protein (Fragment)	411.13	0.0273667	0.149485	0.183073	0.854741	0.999611	protein coding gene	Chloride channel protein 1,2, putative [Source:UniProtKB/TrEMBL;Acc:B7PCK2]	Chloride channel protein (Fragment)	Voltage-gated chloride channel activity. It is involved in the biological process described with
ISCI002946	U2 snRNP auxiliary factor large subunit	3868.65	0.0473069	0.0719933	0.657102	0.511115	0.999611	protein coding gene	unspecified product	U2 snRNP auxiliary factor large subunit	Necessary for the splicing of pre-mRNA
ISCI002962	TOLLIP protein, putative	1295.7	0.056766	0.0905123	0.627164	0.530552	0.999611	protein coding gene	unspecified product	TOLLIP protein, putative	CUE domain
ISCI002969	#N/A	467.721	0.00422174	0.139945	0.0301671	0.975934	0.999611	protein coding gene	unspecified product	Uncharacterized protein (Fragment)	#N/A
ISCI002970	Leukocyte receptor cluster	1513.04	0.0355641	0.0926467	0.383868	0.701076	0.999611	protein coding gene	unspecified product	Uncharacterized protein	Leukocyte receptor cluster
ISCI002971	Putative camp-dependent protein kinase type i-beta regulatory subunit (Fragment)	1123.62	0.0212358	0.0988881	0.214746	0.829965	0.999611	protein coding gene	cAMP-dependent protein kinase type I-beta regulatory subunit, putative (Fragment) [Source:UniProtKB/TrEMBL;Acc:B7P8F8]	Putative camp-dependent protein kinase type i-beta regulatory subunit (Fragment)	cAMP-dependent protein kinase regulator activity. It is involved in the biological process described with regulation of protein phosphorylation
ISCI002975	Putative septins p-loop gtpase (Fragment)	1610.53	0.0171137	0.0830157	0.20615	0.836674	0.999611	protein coding gene	unspecified product	Putative septins p-loop gtpase (Fragment)	ATPase. Has a role at an early stage in the morphogenesis of the spore coat
ISCI002976	Putative forkhead transcription factor k strongylocentrotus purpuratus (Fragment)	385.578	-0.0285412	0.154125	-0.185182	0.853086	0.999611	protein coding gene	unspecified product	Putative forkhead transcription factor k strongylocentrotus purpuratus (Fragment)	sequence-specific DNA binding. It is involved in the biological process described with regulation of transcription, DNA-templated
ISCI003004	Putative transmembrane protein cmp44e (Fragment)	521.886	0.134786	0.148197	0.909507	0.363083	0.999611	protein coding gene	unspecified product	Putative transmembrane protein cmp44e (Fragment)	Protein EFR3 homolog
ISCI003007	Calsyntenin1 isoform A family protein	635.568	-0.0754921	0.155209	-0.48639	0.62669	0.999611	protein coding gene	Calsyntenin1 isoform A family protein [Source:UniProtKB/TrEMBL;Acc:B7P958]	Calsyntenin1 isoform A family protein	calcium ion binding. It is involved in the biological process described with homophilic cell adhesion via plasma membrane adhesion molecules
ISCI003009	#N/A	713.064	-0.0676226	0.132744	-0.509421	0.610457	0.999611	protein coding gene	unspecified product	Uncharacterized protein (Fragment)	#N/A
ISCI003014	#N/A	886.592	0.525689	0.405191	1.29739	0.194498	0.999611	protein coding gene	unspecified product	Uncharacterized protein	#N/A
ISCI003023	Putative translation initiation factor 5b eif-5b	1848.8	0.0999706	0.0832993	1.20014	0.230086	0.999611	protein coding gene	unspecified product	Putative translation initiation factor 5b eif-5b	#N/A
ISCI003033	Sodium/calcium exchanger protein	468.207	-0.0162958	0.151798	-0.107352	0.91451	0.999611	protein coding gene	unspecified product	Uncharacterized protein	Sodium/calcium exchanger protein
ISCI003047	DNA repair endonuclease xp-f / mei-9 / rad1, putative	7747.18	0.047768	0.0552164	0.865105	0.386981	0.999611	protein coding gene	unspecified product	DNA repair endonuclease xp-f / mei-9 / rad1, putative	ERCC excision repair 4, endonuclease catalytic subunit
ISCI003078	Putative rrna-processing arch domain protein (Fragment)	434.641	0.0739557	0.165258	0.447516	0.654502	0.999611	protein coding gene	Helicase, putative [Source:UniProtKB/TrEMBL;Acc:B7P968]	Putative rrna-processing arch domain protein (Fragment)	hydrolase activity, acting on acid anhydrides, in phosphorus-containing anhydrides
ISCI003079	Putative adrenodoxin-like protein mitochondrial (Fragment)	455.803	-0.0426747	0.146138	-0.292016	0.770274	0.999611	protein coding gene	Ferredoxin, putative [Source:UniProtKB/TrEMBL;Acc:B7P969]	Putative adrenodoxin-like protein mitochondrial (Fragment)	2Fe-2S iron-sulfur cluster binding domain
ISCI003080	Putative l-type voltage-dependent ca2+ channel alpha2/delta subunit	438.918	-0.122479	0.176391	-0.694361	0.487456	0.999611	protein coding gene	unspecified product	Putative l-type voltage-dependent ca2+ channel alpha2/delta subunit	#N/A
ISCI003081	Transgelin (Fragment)	1362.5	-0.140718	0.110866	-1.26927	0.204346	0.999611	protein coding gene	Transgelin [Source:UniProtKB/TrEMBL;Acc:B7P971]	Transgelin (Fragment)	Calponin family repeat
ISCI003083	Putative regulation of interferon-beta production (Fragment)	542.79	0.019051	0.158547	0.12016	0.904356	0.999611	protein coding gene	unspecified product	Putative regulation of interferon-beta production (Fragment)	TNF receptor-associated factor
ISCI003084	Zinc finger protein, putative	449.414	0.0521168	0.167637	0.310891	0.755884	0.999611	protein coding gene	unspecified product	Zinc finger protein, putative	Family of unknown function (DUF572)
ISCI003088	Glutathione synthase (EC 6.3.2.3) (Glutathione synthetase) (Fragment)	399.859	-0.012937	0.152217	-0.0849903	0.932269	0.999611	protein coding gene	unspecified product	Glutathione synthase (EC 6.3.2.3) (Glutathione synthetase) (Fragment)	glutathione synthase activity. It is involved in the biological process described with glutathione biosynthetic process
ISCI003100	Putative aminopeptidase (Fragment)	1553	0.0125406	0.0884132	0.141841	0.887206	0.999611	protein coding gene	Uncharacterized protein (Fragment) (Fragment) [Source:UniProtKB/TrEMBL;Acc:B7PA58]	Putative aminopeptidase (Fragment)	Cytosol aminopeptidase family, catalytic domain
ISCI003113	Putative microtubule-associated protein futsch-like isoformx1 (Fragment)	698.404	0.0389125	0.131605	0.295675	0.767478	0.999611	protein coding gene	unspecified product	Putative microtubule-associated protein futsch-like isoformx1 (Fragment)	Breast carcinoma amplified sequence 3
ISCI003114	protein tyrosine kinase inhibitor activity	551.765	-0.0783114	0.133627	-0.586044	0.557846	0.999611	protein coding gene	unspecified product	Uncharacterized protein (Fragment)	protein tyrosine kinase inhibitor activity
ISCI003115	#N/A	1540.42	-0.022796	0.112983	-0.201764	0.840101	0.999611	protein coding gene	unspecified product	Uncharacterized protein (Fragment)	#N/A
ISCI003116	Tbox protein Tbx1, putative	812.424	-0.0813237	0.121624	-0.668649	0.503719	0.999611	protein coding gene	unspecified product	Tbox protein Tbx1, putative	#N/A
ISCI003117	T-box transcription factor, putative (T-box transcription factor, putative (Fragment)) (Fragment)	1683.11	-0.0201291	0.0825261	-0.243912	0.807299	0.999611	protein coding gene	T-box transcription factor, putative (Fragment) [Source:UniProtKB/TrEMBL;Acc:B7PBE6]	T-box transcription factor, putative (T-box transcription factor, putative (Fragment)) (Fragment)	Sequence-specific DNA binding transcription factor activity. It is involved in the biological process described with regulation of transcription, DNA-templated
ISCI003118	Sequence-specific DNA binding transcription factor activity. It is involved in the biological process described with regulation of transcription, DNA-templated	1049.81	-0.0697097	0.101986	-0.683525	0.494275	0.999611	protein coding gene	unspecified product	Uncharacterized protein	Sequence-specific DNA binding transcription factor activity. It is involved in the biological process described with regulation of transcription, DNA-templated
ISCI003133	DNA replication factor Cdt1, putative	1317.1	-0.146785	0.0967644	-1.51693	0.129284	0.999611	protein coding gene	unspecified product	DNA replication factor Cdt1, putative	DNA replication factor
ISCI003147	20-hydroxy-ecdysone receptor (EcRH) (Ecdysone receptor) (Ecdysteroid receptor) (Nuclear receptor subfamily 1 group H member 1) (Fragment)	723.169	-0.0271666	0.142348	-0.190846	0.848646	0.999611	protein coding gene	AamEcRA1, putative [Source:UniProtKB/TrEMBL;Acc:B7P9U9]	20-hydroxy-ecdysone receptor (EcRH) (Ecdysone receptor) (Ecdysteroid receptor) (Nuclear receptor subfamily 1 group H member 1) (Fragment)	ecdysteroid hormone receptor activity. It is involved in the biological process described with ecdysone receptor-mediated signaling pathway
ISCI003148	Putative nadh dehydrogenase ubiquinone 1 alpha subcomplex subunit 10 mitochondrial-like protein	533.773	-0.0473513	0.14448	-0.327735	0.743112	0.999611	protein coding gene	unspecified product	Putative nadh dehydrogenase ubiquinone 1 alpha subcomplex subunit 10 mitochondrial-like protein	Accessory subunit of the mitochondrial membrane respiratory chain NADH dehydrogenase (Complex I), that is believed not to be involved in catalysis. Complex I functions in the transfer of electrons from NADH to the respiratory chain. The immediate electron acceptor for the enzyme is believed to be ubiquinone
ISCI003150	Adenylate cyclase, putative (EC 4.6.1.1) (Adenylate cyclase, putative (Fragment)) (Fragment)	1891.91	-0.0905396	0.0991096	-0.91353	0.360964	0.999611	protein coding gene	unspecified product	Adenylate cyclase, putative (EC 4.6.1.1) (Adenylate cyclase, putative (Fragment)) (Fragment)	Belongs to the adenylyl cyclase class-4 guanylyl cyclase family
ISCI003161	Serine/threonine-protein phosphatase (EC 3.1.3.16) (Fragment)	651.04	0.0461628	0.121352	0.380405	0.703645	0.999611	protein coding gene	Protein phosphatase 2B, putative (Fragment) [Source:UniProtKB/TrEMBL;Acc:B7PCU1]	Serine/threonine-protein phosphatase (EC 3.1.3.16) (Fragment)	serine threonine-protein phosphatase
ISCI003164	DAZ-associated protein 2 (Deleted in azoospermia-associated protein 2) (Fragment)	838.799	0.0993682	0.1123	0.884843	0.376241	0.999611	protein coding gene	DAZ-associated protein, putative [Source:UniProtKB/TrEMBL;Acc:B7PCU4]	DAZ-associated protein 2 (Deleted in azoospermia-associated protein 2) (Fragment)	DAZ associated protein 2
ISCI003165	Putative 2-oxoglutarate dehydrogenase e1 subunit	1526.9	0.0650419	0.107096	0.607322	0.543637	0.999611	protein coding gene	unspecified product	Putative 2-oxoglutarate dehydrogenase e1 subunit	It is involved in the biological process described with tricarboxylic acid cycle
ISCI003167	Eukaryotic translation initiation factor 2 alpha kinase, putative (EC 2.7.11.1)	506.729	0.0901634	0.146481	0.615529	0.538205	0.999611	protein coding gene	unspecified product	Eukaryotic translation initiation factor 2 alpha kinase, putative (EC 2.7.11.1)	Eukaryotic translation initiation factor 2-alpha kinase 1
ISCI003174	Leucine rich repeat-containing protein, putative	1212.69	-0.00264847	0.0995933	-0.0265929	0.978784	0.999611	protein coding gene	unspecified product	Leucine rich repeat-containing protein, putative	#N/A
ISCI003177	Transmembrane receptor, putative (Transmembrane receptor, putative (Fragment)) (Fragment)	569.628	-0.243825	0.15538	-1.56922	0.116596	0.999611	protein coding gene	Transmembrane receptor, putative (Fragment) [Source:UniProtKB/TrEMBL;Acc:B7PAJ1]	Transmembrane receptor, putative (Transmembrane receptor, putative (Fragment)) (Fragment)	Belongs to the G-protein coupled receptor Fz Smo family
ISCI003179	Rhotekin, putative (Rhotekin, putative (Fragment)) (Fragment)	515.181	-0.107682	0.138991	-0.774745	0.43849	0.999611	protein coding gene	unspecified product	Rhotekin, putative (Rhotekin, putative (Fragment)) (Fragment)	Cell division protein anillin
ISCI003183	RNA helicase (EC 3.6.4.13) (Fragment)	1280.09	-0.0215173	0.0939829	-0.228949	0.818909	0.999611	protein coding gene	unspecified product	RNA helicase (EC 3.6.4.13) (Fragment)	Belongs to the DEAD box helicase family
ISCI003187	Integrin alpha-ps, putative (EC 3.1.4.50) (Integrin alpha-ps, putative (Fragment)) (Fragment)	908.667	0.209927	0.106601	1.96928	0.0489211	0.999611	protein coding gene	unspecified product	Integrin alpha-ps, putative (EC 3.1.4.50) (Integrin alpha-ps, putative (Fragment)) (Fragment)	It is involved in the biological process described with cell adhesion
ISCI003209	Transcription elongation factor, mitochondrial (Fragment)	348.906	0.133412	0.185865	0.71779	0.472887	0.999611	protein coding gene	unspecified product	Transcription elongation factor, mitochondrial (Fragment)	DNA polymerase processivity factor activity
ISCI003211	U11/U12 small nuclear ribonucleoprotein 25 kDa protein, putative	353.59	0.0901891	0.189247	0.476569	0.633669	0.999611	protein coding gene	unspecified product	U11/U12 small nuclear ribonucleoprotein 25 kDa protein, putative	U11 U12 small nuclear ribonucleoprotein 25 kDa protein
ISCI003219	Integrator complex subunit 10	466.872	0.0142145	0.162466	0.0874924	0.93028	0.999611	protein coding gene	unspecified product	Integrator complex subunit 10	It is involved in the biological process described with snRNA processing
ISCI003221	4a-hydroxytetrahydrobiopterin dehydratase (EC 4.2.1.96) (Fragment)	1191.59	0.0592909	0.134289	0.441518	0.658838	0.999611	protein coding gene	unspecified product	4a-hydroxytetrahydrobiopterin dehydratase (EC 4.2.1.96) (Fragment)	Pterin 4 alpha carbinolamine dehydratase
ISCI003230	#N/A	523.273	-0.0119618	0.137389	-0.0870654	0.93062	0.999611	protein coding gene	unspecified product	Uncharacterized protein	#N/A
ISCI003251	tRNA (cytosine(34)-C(5))-methyltransferase (EC 2.1.1.203) (Fragment)	1908.03	-0.0381318	0.0816911	-0.46678	0.640657	0.999611	protein coding gene	unspecified product	tRNA (cytosine(34)-C(5))-methyltransferase (EC 2.1.1.203) (Fragment)	Belongs to the class I-like SAM-binding methyltransferase superfamily. RsmB NOP family
ISCI003259	Putative myosin ii heavy chain (Fragment)	2510.63	0.0543319	0.0703071	0.77278	0.439653	0.999611	protein coding gene	unspecified product	Putative myosin ii heavy chain (Fragment)	#N/A
ISCI003263	Putative tata box-binding protein-associated factor rna polymerase i subunit c (Fragment)	739.119	-0.146796	0.126341	-1.1619	0.245276	0.999611	protein coding gene	unspecified product	Putative tata box-binding protein-associated factor rna polymerase i subunit c (Fragment)	RNA polymerase I CORE element sequence-specific DNA binding
ISCI003264	Putative nucleolar and coiled-body phosphoprotein 1 (Fragment)	493.457	0.0652925	0.151096	0.432126	0.66565	0.999611	protein coding gene	unspecified product	Putative nucleolar and coiled-body phosphoprotein 1 (Fragment)	Histone chaperone domain CHZ
ISCI003281	Ribosome biogenesis regulatory protein (Fragment)	515.827	0.136321	0.160389	0.849937	0.39536	0.999611	protein coding gene	unspecified product	Ribosome biogenesis regulatory protein (Fragment)	RRS1 ribosome biogenesis regulator homolog (S. cerevisiae)
ISCI003282	Putative rho gtpase-activating protein rich2 (Fragment)	1213.11	0.108515	0.0923448	1.17511	0.239952	0.999611	protein coding gene	unspecified product	Putative rho gtpase-activating protein rich2 (Fragment)	It is involved in the biological process described with signal transduction
ISCI003285	Putative kazal-type serine protease inhibitor domain protein	12393.7	-0.0313958	0.0884596	-0.354917	0.722652	0.999611	protein coding gene	unspecified product	Putative kazal-type serine protease inhibitor domain protein	Kazal-type serine protease inhibitor domain
ISCI003289	Glycoprotein 6-alpha-L-fucosyltransferase, putative (EC 2.4.1.68) (Glycoprotein 6-alpha-L-fucosyltransferase, putative (Fragment)) (Fragment)	351.67	-0.0418121	0.166484	-0.251148	0.8017	0.999611	protein coding gene	unspecified product	Glycoprotein 6-alpha-L-fucosyltransferase, putative (EC 2.4.1.68) (Glycoprotein 6-alpha-L-fucosyltransferase, putative (Fragment)) (Fragment)	Catalyzes the addition of fucose in alpha 1-6 linkage to the first GlcNAc residue, next to the peptide chains in N-glycans
ISCI003290	Heat shock HSP20 protein, putative	455.039	-0.224708	0.151282	-1.48536	0.137449	0.999611	protein coding gene	unspecified product	Heat shock HSP20 protein, putative	Hsp20/alpha crystallin family
ISCI003298	WD-repeat protein, putative	361.029	0.0768991	0.158449	0.485324	0.627446	0.999611	protein coding gene	unspecified product	WD-repeat protein, putative	WD domain, G-beta repeat
ISCI003299	NADH-ubiquinone oxidoreductase 75 kDa subunit, mitochondrial	1003.05	-0.0707329	0.0997382	-0.709185	0.47821	0.999611	protein coding gene	unspecified product	NADH-ubiquinone oxidoreductase 75 kDa subunit, mitochondrial	Belongs to the complex I 75 kDa subunit family
ISCI003300	Putative transport and golgi organization 1 (Fragment)	1184.42	0.00921413	0.103198	0.0892863	0.928854	0.999611	protein coding gene	unspecified product	Putative transport and golgi organization 1 (Fragment)	lipoprotein transporter activity
ISCI003301	Putative serine/threonine protein phosphatase 2a regulatory subunit (Fragment)	1798.21	-0.0365918	0.0796926	-0.459162	0.646118	0.999611	protein coding gene	unspecified product	Putative serine/threonine protein phosphatase 2a regulatory subunit (Fragment)	Serine threonine-protein phosphatase 2A 56 kDa regulatory subunit gamma isoform isoform X1
ISCI003305	F-box containing protein, putative	2657.41	0.004531	0.0734216	0.0617121	0.950792	0.999611	protein coding gene	unspecified product	F-box containing protein, putative	Zinc ion binding
ISCI003306	Putative guanylate-binding protein (Fragment)	1806.48	-0.0680009	0.0806012	-0.843671	0.398853	0.999611	protein coding gene	Guanylate-binding protein, putative [Source:UniProtKB/TrEMBL;Acc:B7PBI3]	Putative guanylate-binding protein (Fragment)	GTPase activity
ISCI003309	Putative histone deacetylase complex mta1 component	880.873	0.0515989	0.116947	0.441218	0.659055	0.999611	protein coding gene	unspecified product	Putative histone deacetylase complex mta1 component	binding. It is involved in the biological process described with regulation of transcription, DNA-templated
ISCI003310	#N/A	363.788	0.0253544	0.159947	0.158518	0.874049	0.999611	protein coding gene	unspecified product	Uncharacterized protein (Fragment)	#N/A
ISCI003312	#N/A	409.98	-0.0129355	0.158547	-0.0815878	0.934975	0.999611	protein coding gene	unspecified product	Uncharacterized protein	#N/A
ISCI003315	Trafficking protein particle complex subunit	864.171	0.0307544	0.113338	0.27135	0.786122	0.999611	protein coding gene	Synbindin, putative [Source:UniProtKB/TrEMBL;Acc:B7PC20]	Trafficking protein particle complex subunit	It is involved in the biological process described with ER to Golgi vesicle-mediated transport
ISCI003321	Endoplasmic reticulum junction formation protein lunapark	935.752	-0.0865262	0.109887	-0.787412	0.431041	0.999611	protein coding gene	unspecified product	Endoplasmic reticulum junction formation protein lunapark	Predicted integral membrane zinc-ribbon metal-binding protein
ISCI003325	3-hydroxyisobutyrate dehydrogenase (HIBADH) (EC 1.1.1.31) (Fragment)	351.384	0.0237535	0.161676	0.14692	0.883195	0.999611	protein coding gene	unspecified product	3-hydroxyisobutyrate dehydrogenase (HIBADH) (EC 1.1.1.31) (Fragment)	3-hydroxyisobutyrate dehydrogenase activity
ISCI003331	Putative phosphatidylinositol-4-phosphate 5-kinase (Fragment)	2029.85	-0.0818146	0.0820036	-0.997695	0.318427	0.999611	protein coding gene	unspecified product	Putative phosphatidylinositol-4-phosphate 5-kinase (Fragment)	Translation initiation factor IF-2, N-terminal region
ISCI003345	Putative drebrin (Fragment)	1290.8	0.136609	0.0972664	1.40448	0.160176	0.999611	protein coding gene	Uncharacterized protein (Fragment) (Fragment) [Source:UniProtKB/TrEMBL;Acc:B7PBJ3]	Putative drebrin (Fragment)	actin binding
ISCI003346	Fuz_longin_3 domain-containing protein	429.032	0.027539	0.164263	0.167652	0.866857	0.999611	protein coding gene	unspecified product	Fuz_longin_3 domain-containing protein	Hermansky-Pudlak Syndrome 1
ISCI003347	Putative tata-binding protein-interacting protein	3694.97	0.11216	0.0628161	1.78553	0.0741746	0.999611	protein coding gene	unspecified product	Putative tata-binding protein-interacting protein (Fragment)	Cullin-associated NEDD8-dissociated protein
ISCI003355	Hydantoinase_A domain-containing protein	637.853	-0.0976926	0.125065	-0.781135	0.434723	0.999611	protein coding gene	unspecified product	Hydantoinase_A domain-containing protein	Hydrolase activity
ISCI003358	Putative signaling protein (Fragment)	1766.49	0.029094	0.0905603	0.321267	0.748008	0.999611	protein coding gene	unspecified product	Putative signaling protein (Fragment)	Guanyl-nucleotide exchange factor activity. It is involved in the biological process described with small GTPase mediated signal transduction
ISCI003366	Putative golgin subfamily protein (Fragment)	1929.17	0.0374474	0.0870972	0.429949	0.667232	0.999611	protein coding gene	unspecified product	Putative golgin subfamily protein (Fragment)	It is involved in the biological process described with regulation of microtubule polymerization or depolymerization
ISCI003367	0	359.857	0.0382285	0.164467	0.232438	0.816198	0.999611	protein coding gene	unspecified product	Uncharacterized protein (Fragment)	0
ISCI003368	#N/A	435.255	-0.0186286	0.158533	-0.117506	0.906459	0.999611	protein coding gene	unspecified product	Uncharacterized protein	#N/A
ISCI003369	#N/A	371.044	0.116088	0.306417	0.378856	0.704795	0.999611	protein coding gene	unspecified product	Uncharacterized protein (Fragment)	#N/A
ISCI003375	AP complex subunit beta	370.63	0.0348195	0.172294	0.202093	0.839844	0.999611	protein coding gene	unspecified product	AP complex subunit beta	intracellular protein transport
ISCI003377	Putative lysophosphatidic acid acyltransferase lpaat (Fragment)	1465.85	-0.00170645	0.0892069	-0.0191291	0.984738	0.999611	protein coding gene	unspecified product	Putative lysophosphatidic acid acyltransferase lpaat (Fragment)	1-acylglycerol-3-phosphate acyltransferase
ISCI003387	Putative cyclin pas1/pho80 domain protein (Fragment)	659.851	-0.0871506	0.129188	-0.674606	0.499926	0.999611	protein coding gene	unspecified product	Putative cyclin pas1/pho80 domain protein (Fragment)	Protein kinase binding. It is involved in the biological process described with regulation of cyclin-dependent protein serine threonine kinase activity
ISCI003394	F-actin monooxygenase (EC 1.14.13.225) (Fragment)	1998.48	-0.0568247	0.0907619	-0.626085	0.531259	0.999611	protein coding gene	unspecified product	F-actin monooxygenase (EC 1.14.13.225) (Fragment)	Zinc ion binding
ISCI003395	BMERB domain-containing protein (Fragment)	851.733	-0.102152	0.124759	-0.818798	0.412902	0.999611	protein coding gene	unspecified product	BMERB domain-containing protein (Fragment)	DUF3585
ISCI003401	Putative hydroxysteroid 17-beta dehydrogenase (Fragment)	2786.29	0.063449	0.0679626	0.933588	0.350517	0.999611	protein coding gene	Hydroxysteroid (17-beta) dehydrogenase, putative [Source:UniProtKB/TrEMBL;Acc:B7PCL8]	Putative hydroxysteroid 17-beta dehydrogenase (Fragment)	3-oxo-lignoceroyl-CoA reductase activity
ISCI003402	Transmembrane protein 258 (Dolichyl-diphosphooligosaccharide-protein glycosyltransferase subunit TMEM258) (Fragment)	751.519	0.0815005	0.141689	0.575207	0.565151	0.999611	protein coding gene	Protein NEF1, putative [Source:UniProtKB/TrEMBL;Acc:Q4PM45]	Transmembrane protein 258 (Dolichyl-diphosphooligosaccharide-protein glycosyltransferase subunit TMEM258) (Fragment)	Transmembrane protein 258
ISCI003403	Putative e3 ubiquitin-protein ligase ubr7 (Fragment)	2783.93	-0.0402676	0.0735407	-0.547555	0.583997	0.999611	protein coding gene	unspecified product	Putative e3 ubiquitin-protein ligase ubr7 (Fragment)	Ubiquitin protein ligase E3 component n-recognin 7
ISCI003405	Zinc finger protein-like 1 homolog	354.578	-0.0331651	0.170581	-0.194424	0.845844	0.999611	protein coding gene	unspecified product	Zinc finger protein-like 1 homolog	vesicle-mediated transport
ISCI003406	UPF0415 protein C7orf25	577.882	0.138472	0.138396	1.00055	0.317045	0.999611	protein coding gene	unspecified product	Uncharacterized protein (Fragment)	UPF0415 protein C7orf25
ISCI003412	Putative deubiquitinating protein (Fragment)	1501.75	0.0871539	0.0909792	0.957954	0.338086	0.999611	protein coding gene	unspecified product	Putative deubiquitinating protein (Fragment)	endoplasmic reticulum membrane fusion
ISCI003413	Putative e3 ubiquitin-protein ligase rfwd3 (Fragment)	463.419	-0.127789	0.141555	-0.902755	0.366656	0.999611	protein coding gene	unspecified product	Putative e3 ubiquitin-protein ligase rfwd3 (Fragment)	MDM2/MDM4 family protein binding
ISCI003422	Peptidyl-prolyl cis-trans isomerase (EC 5.2.1.8)	429.631	0.0943527	0.146892	0.642326	0.520662	0.999611	protein coding gene	Peptidyl-prolyl cis-trans isomerase [Source:UniProtKB/TrEMBL;Acc:B7PAM5]	Peptidyl-prolyl cis-trans isomerase (EC 5.2.1.8)	Peptidyl-prolyl cis-trans isomerase
ISCI003424	Putative actin regulatory gelsolin/villin family (Fragment)	1200.55	0.0646601	0.092755	0.697107	0.485736	0.999611	protein coding gene	unspecified product	Putative actin regulatory gelsolin/villin family (Fragment)	#N/A
ISCI003425	Supervillin, putative	865.651	0.0485759	0.108236	0.448795	0.65358	0.999611	protein coding gene	unspecified product	Supervillin, putative	Actin binding. It is involved in the biological process described with cytoskeleton organization
ISCI003429	Glycosyltransferase domain-containing protein, putative (EC 2.4.1.58) (Glycosyltransferase domain-containing protein, putative (Fragment)) (Fragment)	360.871	0.165789	0.166853	0.993627	0.320405	0.999611	protein coding gene	unspecified product	Glycosyltransferase domain-containing protein, putative (EC 2.4.1.58) (Glycosyltransferase domain-containing protein, putative (Fragment)) (Fragment)	Glycosyltransferase 8
ISCI003431	Putative actin cytoskeleton-regulatory complex protein pan1 (Fragment)	2762.05	-0.0660377	0.069536	-0.949691	0.342269	0.999611	protein coding gene	unspecified product	Putative actin cytoskeleton-regulatory complex protein pan1 (Fragment)	#N/A
ISCI003434	1,4-alpha-glucan branching enzyme (EC 2.4.1.18) (Fragment)	470.961	-0.0251197	0.157766	-0.159222	0.873494	0.999611	protein coding gene	unspecified product	1,4-alpha-glucan branching enzyme (EC 2.4.1.18) (Fragment)	It is involved in the biological process described with glycogen biosynthetic process
ISCI003440	#N/A	410.488	-0.125114	0.166281	-0.752424	0.451796	0.999611	protein coding gene	unspecified product	Uncharacterized protein	#N/A
ISCI003443	Protein phosphatase 2A regulatory subunit A, putative	2884.49	0.0895759	0.0768552	1.16552	0.24381	0.999611	protein coding gene	unspecified product	Protein phosphatase 2A regulatory subunit A, putative	Serine threonine-protein phosphatase 2A 65 kDa regulatory subunit A beta
ISCI003446	Elongator complex protein 5 (Fragment)	543.905	0.189966	0.133742	1.42039	0.155494	0.999611	protein coding gene	unspecified product	Elongator complex protein 5 (Fragment)	tRNA wobble uridine modification
ISCI003461	Putative aaa+-type atpase (Fragment)	528.018	-0.0662312	0.14928	-0.443671	0.65728	0.999611	protein coding gene	unspecified product	Putative aaa+-type atpase (Fragment)	ATPase family AAA domain-containing protein
ISCI003462	THAP-type domain-containing protein (Fragment)	380.366	0.101129	0.162688	0.621616	0.534194	0.999611	protein coding gene	unspecified product	THAP-type domain-containing protein (Fragment)	nuclease activity
ISCI003467	Protein of unknown function (DUF2452)	637.426	0.0393482	0.127828	0.30782	0.758219	0.999611	protein coding gene	unspecified product	Uncharacterized protein	Protein of unknown function (DUF2452)
ISCI003471	Zinc finger, c2h2 type domaincontaining protein	546.384	-0.0343448	0.142774	-0.240554	0.809901	0.999611	protein coding gene	unspecified product	Zinc finger, c2h2 type domaincontaining protein	zinc finger
ISCI003472	Putative golgi integral membrane protein 4 (Fragment)	1075.25	0.0511695	0.111002	0.46098	0.644813	0.999611	protein coding gene	unspecified product	Putative golgi integral membrane protein 4 (Fragment)	Golgi integral membrane protein
ISCI003473	#N/A	3015.71	0.066568	0.0688913	0.966277	0.333906	0.999611	protein coding gene	unspecified product	Uncharacterized protein	#N/A
ISCI003474	Polo kinase (EC 2.7.11.21)	578.326	-0.0363064	0.132994	-0.272993	0.784858	0.999611	protein coding gene	unspecified product	Polo kinase (EC 2.7.11.21)	POLO box duplicated region
ISCI003475	Putative conserved secreted protein	408.685	0.0214401	0.15146	0.141556	0.887431	0.999611	protein coding gene	unspecified product	Putative conserved secreted protein	#N/A
ISCI003476	Putative na+/h+ exchange regulatory cofactor nhe-rf1-like protein (Fragment)	1321.02	-0.038988	0.0962736	-0.404971	0.685499	0.999611	protein coding gene	PDZ domain-containing protein, putative (Fragment) [Source:UniProtKB/TrEMBL;Acc:B7PKA3]	Putative na+/h+ exchange regulatory cofactor nhe-rf1-like protein (Fragment)	Na( ) H( ) exchange regulatory cofactor
ISCI003477	PDZ domain-containing protein, putative	821.184	0.00235402	0.127705	0.0184332	0.985293	0.999611	protein coding gene	PDZ domain-containing protein, putative [Source:UniProtKB/TrEMBL;Acc:B7PKA4]	PDZ domain-containing protein, putative	Na( ) H( ) exchange regulatory cofactor
ISCI003489	40S ribosomal protein S2 (Fragment)	21051.6	-0.0175195	0.0751114	-0.233247	0.815569	0.999611	protein coding gene	40S ribosomal protein, putative [Source:UniProtKB/TrEMBL;Acc:B7PEA9]	40S ribosomal protein S2 (Fragment)	Belongs to the universal ribosomal protein uS5 family
ISCI003490	0	639.681	-0.0905898	0.122089	-0.742	0.458087	0.999611	protein coding gene	unspecified product	Uncharacterized protein	0
ISCI003492	#N/A	350.543	0.0330901	0.160535	0.206124	0.836694	0.999611	protein coding gene	unspecified product	Uncharacterized protein	#N/A
ISCI003526	Protein MTO1 homolog, mitochondrial (Fragment)	695.272	-0.00300266	0.117396	-0.0255772	0.979595	0.999611	protein coding gene	unspecified product	Protein MTO1 homolog, mitochondrial (Fragment)	Flavin adenine dinucleotide binding. It is involved in the biological process described with tRNA wobble uridine modification
ISCI003527	Tubulin alpha chain	16370.5	0.0841865	0.0545364	1.54367	0.122667	0.999611	protein coding gene	Tubulin alpha chain [Source:UniProtKB/TrEMBL;Acc:B7PH43]	Tubulin alpha chain	Tubulin is the major constituent of microtubules. It binds two moles of GTP, one at an exchangeable site on the beta chain and one at a non-exchangeable site on the alpha chain
ISCI003528	Putative mitochondrial malate dehydrogenase	8353.66	0.0417317	0.0608981	0.68527	0.493173	0.999611	protein coding gene	unspecified product	Putative mitochondrial malate dehydrogenase	malate dehydrogenase (NADP+) activity
ISCI003529	Mitogen-activated protein kinase (EC 2.7.11.24) (Fragment)	1886.36	-0.0617843	0.0976798	-0.632519	0.527048	0.999611	protein coding gene	Mitogen-activated protein kinase (Fragment) [Source:UniProtKB/TrEMBL;Acc:B7PH45]	Mitogen-activated protein kinase (EC 2.7.11.24) (Fragment)	kinase activity. It is involved in the biological process described with protein phosphorylation
ISCI003533	JNK_SAPK-associated protein-1	1627.21	0.0149729	0.0836214	0.179055	0.857894	0.999611	protein coding gene	unspecified product	Uncharacterized protein (Fragment)	JNK_SAPK-associated protein-1
ISCI003534	#N/A	493.397	0.0109011	0.143133	0.0761602	0.939292	0.999611	protein coding gene	unspecified product	Uncharacterized protein	#N/A
ISCI003535	Putative nuclear helicase mop-3/sno dead-box superfamily (Fragment)	1664.22	-0.0304899	0.092803	-0.328544	0.7425	0.999611	protein coding gene	unspecified product	Putative nuclear helicase mop-3/sno dead-box superfamily (Fragment)	It is involved in the biological process described with regulation of transcription, DNA-templated
ISCI003547	Putative polynucleotide kinase 3' phosphatase (Fragment)	374.793	0.0632317	0.156276	0.404616	0.68576	0.999611	protein coding gene	Polynucleotide kinase 3' phosphatase, putative [Source:UniProtKB/TrEMBL;Acc:B7PJU9]	Putative polynucleotide kinase 3' phosphatase (Fragment)	DNA 3' dephosphorylation involved in DNA repair
ISCI003548	ISCI003548	1041.46	0.205951	0.119095	1.7293	0.0837561	0.999611	protein coding gene	unspecified product	Uncharacterized protein	#N/A
ISCI003581	Flavonol reductase/cinnamoyl-CoA reductase, putative (EC 1.5.1.30)	1985.27	0.0511043	0.0884737	0.577621	0.56352	0.999611	protein coding gene	unspecified product	Flavonol reductase/cinnamoyl-CoA reductase, putative (EC 1.5.1.30)	NmrA-like family
ISCI003591	2,3-bisphosphoglycerate 3-phosphatase (EC 3.1.3.62) (EC 3.1.3.80) (Multiple inositol polyphosphate phosphatase 1) (Fragment)	528.755	-0.0692739	0.138781	-0.499159	0.617667	0.999611	protein coding gene	unspecified product	2,3-bisphosphoglycerate 3-phosphatase (EC 3.1.3.62) (EC 3.1.3.80) (Multiple inositol polyphosphate phosphatase 1) (Fragment)	Histidine phosphatase superfamily (branch 2)
ISCI003593	Putative thump domain-containing protein (Fragment)	1773.38	0.041803	0.0942123	0.443711	0.657252	0.999611	protein coding gene	unspecified product	Putative thump domain-containing protein (Fragment)	THUMP
ISCI003594	#N/A	982.911	0.0284254	0.102073	0.278482	0.780642	0.999611	protein coding gene	unspecified product	Uncharacterized protein	#N/A
ISCI003596	Putative ribonuclease h2 non-catalytic subunit (Fragment)	349.578	0.0244145	0.192636	0.126739	0.899147	0.999611	protein coding gene	unspecified product	Putative ribonuclease h2 non-catalytic subunit (Fragment)	Ribonuclease H2 non-catalytic subunit (Ylr154p-like)
ISCI003598	Putative transmembrane channel-like protein 7 (Fragment)	517.138	0.193478	0.13723	1.40988	0.158577	0.999611	protein coding gene	unspecified product	Putative transmembrane channel-like protein 7 (Fragment)	ion transport
ISCI003605	E3 ubiquitin-protein ligase (EC 2.3.2.27) (Fragment)	997.942	0.164754	0.129837	1.26893	0.204466	0.999611	protein coding gene	Deltex, putative [Source:UniProtKB/TrEMBL;Acc:B7PJZ8]	E3 ubiquitin-protein ligase (EC 2.3.2.27) (Fragment)	Zinc ion binding
ISCI003606	Dynein light chain (Fragment)	2517.22	0.0432419	0.0753591	0.573812	0.566095	0.999611	protein coding gene	Dynein light chain [Source:UniProtKB/TrEMBL;Acc:B7PJZ9]	Dynein light chain (Fragment)	dynein, light chain
ISCI003612	O-phosphoserine phosphohydrolase (EC 3.1.3.3) (Phosphoserine phosphatase) (Fragment)	337.587	0.0355381	0.165952	0.214146	0.830433	0.999611	protein coding gene	Phosphoserine phosphatase, putative [Source:UniProtKB/TrEMBL;Acc:B7PHY5]	O-phosphoserine phosphohydrolase (EC 3.1.3.3) (Phosphoserine phosphatase) (Fragment)	Phosphoserine phosphatase activity. It is involved in the biological process described with L-serine biosynthetic process
ISCI003613	JmjC domain-containing protein	445.376	0.0387391	0.170322	0.227447	0.820076	0.999611	protein coding gene	unspecified product	JmjC domain-containing protein	tRNA wybutosine-synthesizing protein
ISCI003614	Putative ras-related small gtpase rho type (Fragment)	1579.46	0.0342548	0.0952056	0.359798	0.718998	0.999611	protein coding gene	Cdc42 protein, putative [Source:UniProtKB/TrEMBL;Acc:B7PHY7]	Putative ras-related small gtpase rho type (Fragment)	Belongs to the small GTPase superfamily. Rho family
ISCI003615	#N/A	572.29	0.0147059	0.162126	0.0907068	0.927726	0.999611	protein coding gene	unspecified product	Uncharacterized protein (Fragment)	#N/A
ISCI003641	Stimulator of interferon genes protein	424.045	-0.114392	0.171866	-0.665589	0.505674	0.999611	protein coding gene	unspecified product	Stimulator of interferon genes protein	Transmembrane protein 173
ISCI003644	Putative conserved plasma membrane protein (Fragment)	3286.11	-0.0956467	0.06475	-1.47717	0.13963	0.999611	protein coding gene	unspecified product	Putative conserved plasma membrane protein (Fragment)	Otopetrin
ISCI003698	Putative e3 ubiquitin-protein ligase znrf2 isoform x1 (Fragment)	575.351	0.0345854	0.13075	0.264516	0.791383	0.999611	protein coding gene	unspecified product	Putative e3 ubiquitin-protein ligase znrf2 isoform x1 (Fragment)	Ring finger domain
ISCI003700	Putative vesicle coat complex ap-3 delta subunit (Fragment)	2816.68	0.0572778	0.0716845	0.799027	0.424275	0.999611	protein coding gene	unspecified product	Putative vesicle coat complex ap-3 delta subunit (Fragment)	Protein transporter activity. It is involved in the biological process described with vesicle-mediated transport
ISCI003729	Putative c2h2-type zn-finger protein (Fragment)	553.171	-0.0848605	0.137738	-0.616101	0.537828	0.999611	protein coding gene	unspecified product	Putative c2h2-type zn-finger protein (Fragment)	C2H2 type zinc-finger (2 copies)
ISCI003732	Carnitine O-acyltransferase, putative (EC 2.3.1.137) (EC 2.3.1.6)	586.017	-0.0444029	0.126615	-0.350692	0.72582	0.999611	protein coding gene	unspecified product	Carnitine O-acyltransferase, putative (EC 2.3.1.137) (EC 2.3.1.6)	Belongs to the carnitine choline acetyltransferase family
ISCI003734	GTP-binding protein, putative	947.445	0.0218154	0.109147	0.199872	0.841581	0.999611	protein coding gene	unspecified product	GTP-binding protein, putative	GTP1/OBG
ISCI003743	E3 ubiquitin ligase, putative	336.002	-0.187166	0.18216	-1.02748	0.304194	0.999611	protein coding gene	unspecified product	E3 ubiquitin ligase, putative	neuromuscular synaptic transmission
ISCI003751	SH3 domain binding	521.532	0.0957847	0.147591	0.648985	0.516348	0.999611	protein coding gene	unspecified product	Uncharacterized protein	SH3 domain binding
ISCI003753	BTB/POZ domain-containing protein KCTD9, putative	362.388	0.174803	0.17103	1.02206	0.306752	0.999611	protein coding gene	BTB/POZ domain-containing protein KCTD9, putative [Source:UniProtKB/TrEMBL;Acc:B7PI03]	BTB/POZ domain-containing protein KCTD9, putative	It is involved in the biological process described with protein homooligomerization
ISCI003759	0	930.873	0.20718	0.103856	1.99489	0.0460548	0.999611	protein coding gene	unspecified product	Uncharacterized protein	0
ISCI003762	Putative nonsense mediated mrna decay factor (Fragment)	686.917	-0.0671279	0.118879	-0.564674	0.572296	0.999611	protein coding gene	unspecified product	Putative nonsense mediated mrna decay factor (Fragment)	Telomerase activating protein Est1
ISCI003766	RNA helicase (EC 3.6.4.13) (Fragment)	727.343	0.111091	0.11957	0.929088	0.352844	0.999611	protein coding gene	unspecified product	RNA helicase (EC 3.6.4.13) (Fragment)	Moloney leukemia virus 10, homolog
ISCI003781	Putative structural maintenance of chromosome protein 2 chromosome condensation complex condensin (Fragment)	2160.3	-0.0511668	0.0779275	-0.656595	0.511441	0.999611	protein coding gene	unspecified product	Putative structural maintenance of chromosome protein 2 chromosome condensation complex condensin (Fragment)	P-loop containing region of AAA domain
ISCI003782	Putative ribonuclease inhibitor-like protein (Fragment)	1059.43	-0.030828	0.119363	-0.258272	0.796197	0.999611	protein coding gene	unspecified product	Putative ribonuclease inhibitor-like protein (Fragment)	#N/A
ISCI003817	RING finger protein 10	5101.53	0.0427414	0.0587264	0.727805	0.466733	0.999611	protein coding gene	unspecified product	RING finger protein 10	Ring finger protein 10
ISCI003830	Type I protein arginine methyltransferase (EC 2.1.1.319) (Fragment)	918.75	-0.0161813	0.108614	-0.14898	0.881569	0.999611	protein coding gene	unspecified product	Type I protein arginine methyltransferase (EC 2.1.1.319) (Fragment)	Belongs to the class I-like SAM-binding methyltransferase superfamily. Protein arginine N- methyltransferase family
ISCI003831	Putative transcription factor myb superfamily protein (Fragment)	1113.4	-0.0814734	0.0983687	-0.828245	0.407532	0.999611	protein coding gene	unspecified product	Putative transcription factor myb superfamily protein (Fragment)	RNA polymerase II transcription regulator recruiting activity
ISCI003833	DNA polymerase epsilon P17 subunit, putative (EC 2.7.7.7)	963.163	-0.0664526	0.107586	-0.617671	0.536792	0.999611	protein coding gene	DNA polymerase epsilon P17 subunit, putative [Source:UniProtKB/TrEMBL;Acc:B7PJF1]	DNA polymerase epsilon P17 subunit, putative (EC 2.7.7.7)	Histone-like transcription factor (CBF/NF-Y) and archaeal histone
ISCI003834	Cell cycle-associated protein, putative (Cell cycle-associated protein, putative (Fragment)) (Fragment)	446.605	-0.0583518	0.152948	-0.381514	0.702822	0.999611	protein coding gene	unspecified product	Cell cycle-associated protein, putative (Cell cycle-associated protein, putative (Fragment)) (Fragment)	Mob1/phocein family
ISCI003838	Putative nuclear membrane protein involved in mrna transport (Fragment)	1752.41	0.0832795	0.085077	0.978873	0.327643	0.999611	protein coding gene	unspecified product	Putative nuclear membrane protein involved in mrna transport (Fragment)	mRNA methylation
ISCI003889	Putative methylmalonyl-coa epimerase mitochondrial (Fragment)	834.938	0.0229855	0.10994	0.209073	0.834391	0.999611	protein coding gene	unspecified product	Putative methylmalonyl-coa epimerase mitochondrial (Fragment)	Glyoxalase-like domain
ISCI003892	0	993.989	-0.0710187	0.0999841	-0.7103	0.477518	0.999611	protein coding gene	unspecified product	Uncharacterized protein	0
ISCI003911	Medium-chain acyl-CoA dehydrogenase, putative (EC 1.3.99.2)	1599.6	0.122305	0.0876714	1.39504	0.163003	0.999611	protein coding gene	unspecified product	Medium-chain acyl-CoA dehydrogenase, putative (EC 1.3.99.2)	Acyl-CoA dehydrogenase, N-terminal domain
ISCI003913	Nucleolar protein, putative	630.736	-0.086997	0.128561	-0.676697	0.498598	0.999611	protein coding gene	unspecified product	Nucleolar protein, putative	Nucleolar protein
ISCI003914	Putative vesicle coat complex copii subunit sfb3 (Fragment)	1310.76	0.151695	0.0926568	1.63717	0.101595	0.999611	protein coding gene	unspecified product	Putative vesicle coat complex copii subunit sfb3 (Fragment)	deadenylation-dependent decapping of nuclear-transcribed mRNA
ISCI003915	Putative deformed epidermal autoregulatory factor 1 (Fragment)	489.261	0.140025	0.136931	1.0226	0.306497	0.999611	protein coding gene	Suppressin, putative [Source:UniProtKB/TrEMBL;Acc:B7PJS2]	Putative deformed epidermal autoregulatory factor 1 (Fragment)	regulation of mammary gland epithelial cell proliferation
ISCI003918	protein binding, bridging	12741.9	-0.10962	0.0669861	-1.63646	0.101742	0.999611	protein coding gene	unspecified product	Uncharacterized protein	protein binding, bridging
ISCI003919	Exocyst complex component 5 (Exocyst complex component Sec10) (Fragment)	559.858	0.0597825	0.146019	0.409415	0.682235	0.999611	protein coding gene	unspecified product	Exocyst complex component 5 (Exocyst complex component Sec10) (Fragment)	It is involved in the biological process described with
ISCI003923	Alpha-macroglobulin, putative	2885.78	0.124617	0.0845837	1.47329	0.140672	0.999611	protein coding gene	unspecified product	Alpha-macroglobulin, putative	A-macroglobulin receptor
ISCI003924	Xylulose kinase (EC 2.7.1.17)	652.36	0.0487426	0.137945	0.353349	0.723827	0.999611	protein coding gene	Carbohydrate kinase, putative [Source:UniProtKB/TrEMBL;Acc:B7PI19]	Xylulose kinase (EC 2.7.1.17)	Xylulokinase homolog (H. influenzae)
ISCI003927	Putative tpr repeat-containing protein (Fragment)	388.025	0.0639329	0.152883	0.418182	0.675814	0.999611	protein coding gene	unspecified product	Putative tpr repeat-containing protein (Fragment)	Tetratricopeptide repeat
ISCI003928	Moesin/ezrin/radixin homolog 1	1804.76	-0.0500165	0.0835138	-0.598901	0.549239	0.999611	protein coding gene	FERM domain-containing protein, putative [Source:UniProtKB/TrEMBL;Acc:B7PI23]	Moesin/ezrin/radixin homolog 1	Cytoskeletal protein binding
ISCI003929	Putative ras-related protein rab-1a (Fragment)	3447.09	0.0147387	0.0653629	0.22549	0.821598	0.999611	protein coding gene	unspecified product	Putative ras-related protein rab-1a (Fragment)	process utilizing autophagic mechanism
ISCI003939	Putative glutathione s-transferase (Fragment)	389.076	-0.0398111	0.157831	-0.252239	0.800856	0.999611	protein coding gene	unspecified product	Putative glutathione s-transferase (Fragment)	Glutathione transferase activity. It is involved in the biological process described with metabolic process
ISCI003940	Synaptic vesicle-associated integral membrane protein, putative (Synaptic vesicle-associated integral membrane protein, putative (Fragment)) (Fragment)	1033.67	-0.0407913	0.100002	-0.407906	0.683343	0.999611	protein coding gene	unspecified product	Synaptic vesicle-associated integral membrane protein, putative (Synaptic vesicle-associated integral membrane protein, putative (Fragment)) (Fragment)	Synaptobrevin
ISCI003946	Putative mitogen-activated protein kinase kinase 1 (Fragment)	352.209	-0.0491669	0.181502	-0.270889	0.786476	0.999611	protein coding gene	unspecified product	Putative mitogen-activated protein kinase kinase 1 (Fragment)	Mitogen-activated protein kinase kinase 1 interacting
ISCI003948	#N/A	1021.29	0.0811507	0.113122	0.717372	0.473145	0.999611	protein coding gene	unspecified product	Uncharacterized protein (Fragment)	#N/A
ISCI003949	Putative rna polymerase ii elongation factor ell (Fragment)	2854.73	-0.0205507	0.0683933	-0.300479	0.763812	0.999611	protein coding gene	unspecified product	Putative rna polymerase ii elongation factor ell (Fragment)	RNA polymerase II elongation factor ELL
ISCI003953	Putative rna polymerase-associated protein ctr9 (Fragment)	2782.64	0.0309936	0.0801243	0.386819	0.69889	0.999611	protein coding gene	unspecified product	Putative rna polymerase-associated protein ctr9 (Fragment)	SH2 domain binding
ISCI003974	Adenylate cyclase, putative (Adenylate cyclase, putative (Fragment)) (Fragment)	625.215	0.224615	0.13926	1.61292	0.106763	0.999611	protein coding gene	Adenylate cyclase, putative (Fragment) [Source:UniProtKB/TrEMBL;Acc:B7PFJ1]	Adenylate cyclase, putative (Adenylate cyclase, putative (Fragment)) (Fragment)	It is involved in the biological process described with transmembrane transport
ISCI003976	Transcription initiation factor TFIID subunit 8	1487.07	0.121512	0.09983	1.21719	0.223532	0.999611	protein coding gene	Secreted salivary gland peptide, putative [Source:UniProtKB/TrEMBL;Acc:B7PFJ3]	Transcription initiation factor TFIID subunit 8	Transcription initiation factor TFIID subunit
ISCI003979	Putative xylosylprotein beta4-galactosyltransferase (Fragment)	657.528	0.0847993	0.12248	0.692352	0.488716	0.999611	protein coding gene	unspecified product	Putative xylosylprotein beta4-galactosyltransferase (Fragment)	Transferase activity, transferring glycosyl groups. It is involved in the biological process described with carbohydrate metabolic process
ISCI003981	Frizzled	1269.96	-0.0731947	0.0991905	-0.73792	0.460563	0.999611	protein coding gene	unspecified product	Uncharacterized protein	Frizzled
ISCI003982	#N/A	1692.33	0.0316805	0.0838956	0.377618	0.705714	0.999611	protein coding gene	unspecified product	Uncharacterized protein	#N/A
ISCI003983	Oxysterol-binding protein (Fragment)	806.362	0.0434695	0.118222	0.367694	0.713101	0.999611	protein coding gene	unspecified product	Oxysterol-binding protein (Fragment)	Belongs to the OSBP family
ISCI003986	39S ribosomal protein L51, mitochondrial	469.935	0.0261323	0.1484	0.176094	0.86022	0.999611	protein coding gene	unspecified product	39S ribosomal protein L51, mitochondrial	Mitochondrial ribosomal subunit
ISCI003987	Putative mrna splicing factor atp-dependent rna helicase (Fragment)	3696.48	0.115304	0.0679963	1.69574	0.0899358	0.999611	protein coding gene	unspecified product	Putative mrna splicing factor atp-dependent rna helicase (Fragment)	Helicase associated domain (HA2) Add an annotation
ISCI003988	Limkain b1, putative (Limkain b1, putative (Fragment)) (Fragment)	1878.13	0.116508	0.0775704	1.50197	0.133105	0.999611	protein coding gene	unspecified product	Limkain b1, putative (Limkain b1, putative (Fragment)) (Fragment)	oogenesis
ISCI004002	Putative cathepsin b (Fragment)	2471.47	-0.164738	0.0982833	-1.67616	0.0937069	0.999611	protein coding gene	unspecified product	Putative cathepsin b (Fragment)	Belongs to the peptidase C1 family
ISCI004008	Proteasome subunit beta type-4 (Fragment)	2540.95	0.45223	0.247317	1.82854	0.0674678	0.999611	protein coding gene	unspecified product	Proteasome subunit beta type-4 (Fragment)	Threonine-type endopeptidase activity. It is involved in the biological process described with proteolysis involved in cellular protein catabolic process
ISCI004023	WD repeat-containing protein 48 homolog (Fragment)	793.071	0.00182568	0.120539	0.015146	0.987916	0.999611	protein coding gene	unspecified product	WD repeat-containing protein 48 homolog (Fragment)	Regulator of deubiquitinating complexes. Activates deubiquitination by increasing the catalytic turnover without increasing the affinity of deubiquitinating enzymes for the substrate (By similarity)
ISCI004025	DNA damage-binding protein 1	2932.47	0.0171121	0.0686228	0.249364	0.803079	0.999611	protein coding gene	unspecified product	DNA damage-binding protein 1	positive regulation by virus of viral protein levels in host cell
ISCI004026	Phosphatidylinositol 3-kinase class, putative (EC 2.7.1.154)	862.51	-0.173463	0.116607	-1.48759	0.136858	0.999611	protein coding gene	unspecified product	Phosphatidylinositol 3-kinase class, putative (EC 2.7.1.154)	Belongs to the PI3 PI4-kinase family
ISCI004027	Putative conserved plasma membrane protein (Fragment)	458.577	-0.0181362	0.14929	-0.121483	0.903309	0.999611	protein coding gene	unspecified product	Putative conserved plasma membrane protein (Fragment)	MBOAT, membrane-bound O-acyltransferase family
ISCI004028	Phosphatidylserine synthase I, putative	871.024	-0.00927212	0.12601	-0.0735821	0.941343	0.999611	protein coding gene	Phosphatidylserine synthase I, putative [Source:UniProtKB/TrEMBL;Acc:B7PIF6]	L-serine-phosphatidylethanolamine phosphatidyltransferase (EC 2.7.8.29)	It is involved in the biological process described with phosphatidylserine biosynthetic process
ISCI004029	Transcription termination factor, mTERF, putative	423.749	-0.0324098	0.147296	-0.220031	0.825847	0.999611	protein coding gene	unspecified product	Transcription termination factor, mTERF, putative	mTERF
ISCI004030	Ribosomal protein L7-like (Ribosomal protein, putative)	14062.8	-0.00845058	0.0703385	-0.120142	0.904371	0.999611	protein coding gene	unspecified product	Ribosomal protein L7-like (Ribosomal protein, putative)	60s ribosomal protein
ISCI004037	Putative conserved plasma membrane protein (Fragment)	2377.84	-0.00882041	0.078574	-0.112256	0.91062	0.999611	protein coding gene	unspecified product	Putative conserved plasma membrane protein (Fragment)	Cleft lip and palate transmembrane protein 1 (CLPTM1)
ISCI004038	Cytochrome C oxidase subunit VIIa (EC 1.9.3.1) (Cytochrome c oxidase subunit VIIa 2)	910.862	0.0145319	0.107687	0.134946	0.892655	0.999611	protein coding gene	Cytochrome C oxidase subunit VIIa [Source:UniProtKB/TrEMBL;Acc:Q4PM38]	Cytochrome C oxidase subunit VIIa (EC 1.9.3.1) (Cytochrome c oxidase subunit VIIa 2)	#N/A
ISCI004039	Menin	736.598	-0.0371189	0.124859	-0.297286	0.766248	0.999611	protein coding gene	unspecified product	Menin	Menin
ISCI004041	Putative nuclear transport receptor crm1/msn5 importin beta superfamily (Fragment)	3676.33	-0.0536088	0.0694608	-0.771785	0.440242	0.999611	protein coding gene	unspecified product	Putative nuclear transport receptor crm1/msn5 importin beta superfamily (Fragment)	Ran GTPase binding. It is involved in the biological process described with intracellular protein transport
ISCI004049	Putative transcription termination factor 1 (Fragment)	775.791	-0.0116691	0.11983	-0.0973804	0.922424	0.999611	protein coding gene	unspecified product	Putative transcription termination factor 1 (Fragment)	#N/A
ISCI004051	Putative double-stranded rna-binding protein staufen log 2-like isoform x3 (Fragment)	4604.69	0.00572692	0.0748145	0.0765482	0.938983	0.999611	protein coding gene	unspecified product	Putative double-stranded rna-binding protein staufen log 2-like isoform x3 (Fragment)	Staufen C-terminal domain
ISCI004057	Helicase, putative (Helicase, putative (Fragment)) (Fragment)	372.043	0.0773641	0.168014	0.460462	0.645185	0.999611	protein coding gene	unspecified product	Helicase, putative (Helicase, putative (Fragment)) (Fragment)	hydrolase activity, acting on acid anhydrides, in phosphorus-containing anhydrides
ISCI004058	60S ribosomal protein L12 (Fragment)	22182	0.0474868	0.0663431	0.715775	0.47413	0.999611	protein coding gene	Ribosomal protein L12, putative [Source:UniProtKB/TrEMBL;Acc:Q4PMC4]	60S ribosomal protein L12 (Fragment)	Belongs to the universal ribosomal protein uL11 family
ISCI004059	Putative peptide chain release factor 1-like mitochondrial (Fragment)	377.507	0.128422	0.157453	0.815623	0.414716	0.999611	protein coding gene	unspecified product	Putative peptide chain release factor 1-like mitochondrial (Fragment)	Peptide chain release factor 1-like
ISCI004067	Putative m13 family peptidase	410.432	0.0391679	0.147996	0.264656	0.791274	0.999611	protein coding gene	unspecified product	Putative m13 family peptidase	metalloendopeptidase activity. It is involved in the biological process described with proteolysis
ISCI004070	Putative trna 2-thiocytidine biosynthesis protein ttca (Fragment)	544.326	0.0843267	0.139056	0.606421	0.544235	0.999611	protein coding gene	unspecified product	Putative trna 2-thiocytidine biosynthesis protein ttca (Fragment)	GTP binding
ISCI004071	Putative nucleolar protein fibrillarin nop77 rrm superfamily (Fragment)	521.822	0.0128585	0.153091	0.0839926	0.933062	0.999611	protein coding gene	unspecified product	Putative nucleolar protein fibrillarin nop77 rrm superfamily (Fragment)	nucleic acid binding
ISCI004077	Frizzled, putative	741.212	0.0531847	0.113167	0.469965	0.63838	0.999611	protein coding gene	Frizzled, putative [Source:UniProtKB/TrEMBL;Acc:B7PFK7]	Frizzled, putative	Belongs to the G-protein coupled receptor Fz Smo family
ISCI004080	Vacuolar protein sorting-associated protein 18 homolog (Fragment)	1412.72	0.0201813	0.100559	0.200691	0.84094	0.999611	protein coding gene	unspecified product	Vacuolar protein sorting-associated protein 18 homolog (Fragment)	regulation of SNARE complex assembly
ISCI004083	DET1- and DDB1-associated protein 1	861.985	-0.0174376	0.109696	-0.158963	0.873698	0.999611	protein coding gene	DET1- and DDB1-associated protein, putative [Source:UniProtKB/TrEMBL;Acc:B7PED6]	DET1- and DDB1-associated protein 1	Det1 complexing ubiquitin ligase
ISCI004091	Putative conserved proteinconserved protein (Fragment)	691.186	-0.091173	0.144478	-0.631052	0.528007	0.999611	protein coding gene	unspecified product	Putative conserved proteinconserved protein (Fragment)	Catalytic activity. It is involved in the biological process described with nucleoside metabolic process
ISCI004103	Putative mismatch repair atpase msh6 muts family (Fragment)	618.765	0.0114014	0.124603	0.0915015	0.927094	0.999611	protein coding gene	unspecified product	Putative mismatch repair atpase msh6 muts family (Fragment)	DNA mismatch repair
ISCI004109	#N/A	385.363	0.118192	0.153125	0.771863	0.440196	0.999611	protein coding gene	unspecified product	Uncharacterized protein	#N/A
ISCI004113	Protein geranylgeranyltransferase type i beta subunit	397.429	-0.28317	0.153055	-1.85012	0.0642963	0.999611	protein coding gene	unspecified product	Protein geranylgeranyltransferase type i beta subunit	Protein geranylgeranyltransferase type I, beta subunit
ISCI004115	Putative ribosomal protein l24 (Fragment)	846.428	0.0169551	0.108975	0.155586	0.876359	0.999611	protein coding gene	unspecified product	Putative ribosomal protein l24 (Fragment)	Belongs to the universal ribosomal protein uL24 family
ISCI004118	Putative transcription factor nslp1 strongylocentrotus purpuratus (Fragment)	353.449	-0.0475004	0.158712	-0.299286	0.764722	0.999611	protein coding gene	unspecified product	Putative transcription factor nslp1 strongylocentrotus purpuratus (Fragment)	zinc finger
ISCI004120	Putative ribosomal protein s11 (Fragment)	808.659	-0.00692414	0.114449	-0.0604999	0.951757	0.999611	protein coding gene	unspecified product	Putative ribosomal protein s11 (Fragment)	ribosomal protein S11
ISCI004121	DNA helicase (EC 3.6.4.12) (Fragment)	910.679	0.0305738	0.104244	0.293291	0.7693	0.999611	protein coding gene	unspecified product	DNA helicase (EC 3.6.4.12) (Fragment)	ATP-dependent helicase activity
ISCI004144	Putative pre-rrna-processing protein ipi3 (Fragment)	539.431	0.00329801	0.130969	0.0251816	0.97991	0.999611	protein coding gene	unspecified product	Putative pre-rrna-processing protein ipi3 (Fragment)	multicellular organism development
ISCI004146	Trimethylguanosine synthase (Fragment)	447.448	0.119619	0.148079	0.807807	0.419202	0.999611	protein coding gene	unspecified product	Trimethylguanosine synthase (Fragment)	trimethylguanosine synthase
ISCI004150	Family with sequence similarity 91, member A1	1028.46	-0.0152801	0.0995122	-0.15355	0.877965	0.999611	protein coding gene	unspecified product	Uncharacterized protein (Fragment)	Family with sequence similarity 91, member A1
ISCI004151	Homeodomain-containing DNA- binding protein, putative (Homeodomain-containing DNA-binding protein, putative)	437.079	-0.0962795	0.14851	-0.648302	0.51679	0.999611	protein coding gene	unspecified product	Homeodomain-containing DNA- binding protein, putative (Homeodomain-containing DNA-binding protein, putative)	Homeobox KN domain
ISCI004161	0	2295.03	-0.152035	0.100912	-1.50662	0.131909	0.999611	protein coding gene	unspecified product	Uncharacterized protein (Fragment)	0
ISCI004163	#N/A	360.281	0.0286044	0.158693	0.18025	0.856956	0.999611	protein coding gene	unspecified product	Uncharacterized protein (Fragment)	#N/A
ISCI004170	Putative zn2+-binding dehydrogenase nuclear receptor binding factor-1 (Fragment)	742.068	0.0397686	0.122671	0.324188	0.745796	0.999611	protein coding gene	unspecified product	Putative zn2+-binding dehydrogenase nuclear receptor binding factor-1 (Fragment)	trans-2-enoyl-CoA reductase (NADPH) activity
ISCI004185	Putative armadillo/beta-catenin-like repeat-containing protein	665.985	-0.0274154	0.129603	-0.211534	0.832471	0.999611	protein coding gene	Sil1, putative [Source:UniProtKB/TrEMBL;Acc:B7PF93]	Putative armadillo/beta-catenin-like repeat-containing protein	Nucleotide exchange factor
ISCI004187	Putative apoptosis inhibitor iap (Fragment)	683.978	-0.0112245	0.122781	-0.0914188	0.92716	0.999611	protein coding gene	unspecified product	Putative apoptosis inhibitor iap (Fragment)	Zinc ion binding
ISCI004203	#N/A	352.204	0.00339685	0.160592	0.021152	0.983124	0.999611	protein coding gene	unspecified product	Uncharacterized protein	#N/A
ISCI004204	Putative cell adhesion molecule 2-like protein (Fragment)	2419.74	-0.0526806	0.0869907	-0.605589	0.544788	0.999611	protein coding gene	Beat protein, putative [Source:UniProtKB/TrEMBL;Acc:B7PJ26]	Putative cell adhesion molecule 2-like protein (Fragment)	Immunoglobulin domain
ISCI004207	GlycyltRNA synthetase, putative	676.666	0.0226348	0.124323	0.182064	0.855532	0.999611	protein coding gene	unspecified product	GlycyltRNA synthetase, putative	tRNA synthetase class II core domain (G, H, P, S and T)
ISCI004209	Cofactor required for Sp1 transcriptional activation, putative	792.168	-0.0305957	0.121986	-0.250814	0.801958	0.999611	protein coding gene	Cofactor required for Sp1 transcriptional activation, putative [Source:UniProtKB/TrEMBL;Acc:B7PGI7]	Cofactor required for Sp1 transcriptional activation, putative	Component of the Mediator complex, a coactivator involved in the regulated transcription of nearly all RNA polymerase II-dependent genes. Mediator functions as a bridge to convey information from gene-specific regulatory proteins to the basal RNA polymerase II transcription machinery. Mediator is recruited to promoters by direct interactions with regulatory proteins and serves as a scaffold for t…
ISCI004220	Zinc finger protein, putative	365.381	0.117417	0.162423	0.722909	0.469736	0.999611	protein coding gene	unspecified product	Zinc finger protein, putative	#N/A
ISCI004222	Glycosyltransferase family 92 protein (EC 2.4.1.-)	622.958	-0.0624677	0.133691	-0.467256	0.640317	0.999611	protein coding gene	unspecified product	Glycosyltransferase family 92 protein (EC 2.4.1.-)	Glycosyltransferase family 92
ISCI004223	#N/A	1156.28	-0.0451532	0.104698	-0.43127	0.666272	0.999611	protein coding gene	unspecified product	Uncharacterized protein (Fragment)	#N/A
ISCI004224	#N/A	400.277	-0.137119	0.16612	-0.825421	0.409133	0.999611	protein coding gene	unspecified product	Uncharacterized protein	#N/A
ISCI004231	Putative regulation of transcription (Fragment)	374.314	-0.0932208	0.160621	-0.580377	0.56166	0.999611	protein coding gene	unspecified product	Putative regulation of transcription (Fragment)	#N/A
ISCI004232	Putative d-aspartate oxidase	348.015	-0.0515531	0.172249	-0.299294	0.764715	0.999611	protein coding gene	D-amino acid oxidase, putative [Source:UniProtKB/TrEMBL;Acc:B7PI83]	Putative d-aspartate oxidase	D-amino-acid oxidase
ISCI004234	FACT complex subunit (Fragment)	4621.57	-0.0343937	0.0692265	-0.496828	0.61931	0.999611	protein coding gene	unspecified product	FACT complex subunit (Fragment)	FACT complex subunit
ISCI004235	Sodium/hydrogen exchanger	681.011	0.0124196	0.129877	0.0956256	0.923818	0.999611	protein coding gene	Sodium/hydrogen exchanger (Fragment) [Source:UniProtKB/TrEMBL;Acc:B7PI86]	Sodium/hydrogen exchanger	Belongs to the monovalent cation proton antiporter 1 (CPA1) transporter (TC 2.A.36) family
ISCI004236	Fucosyltransferase, putative (EC 2.4.1.65) (Fucosyltransferase, putative (Fragment)) (Fragment)	522.334	0.114096	0.141319	0.807363	0.419457	0.999611	protein coding gene	Fucosyltransferase, putative (Fragment) [Source:UniProtKB/TrEMBL;Acc:B7PI87]	Fucosyltransferase, putative (EC 2.4.1.65) (Fucosyltransferase, putative (Fragment)) (Fragment)	Alpha-(1,3)-fucosyltransferase C-like
ISCI004237	Chloride channel CLIC-like protein 1	1486.46	0.0325409	0.0923642	0.352311	0.724605	0.999611	protein coding gene	unspecified product	Chloride channel CLIC-like protein 1	#N/A
ISCI004238	Factor VIII intron 22	459.262	0.216273	0.144097	1.50088	0.133386	0.999611	protein coding gene	unspecified product	Uncharacterized protein	Factor VIII intron 22
ISCI004240	#N/A	515.583	0.040831	0.135467	0.301409	0.763103	0.999611	protein coding gene	unspecified product	Uncharacterized protein (Fragment)	#N/A
ISCI004241	DNA helicase (EC 3.6.4.12) (Fragment)	644.417	0.00153798	0.139784	0.0110026	0.991221	0.999611	protein coding gene	unspecified product	DNA helicase (EC 3.6.4.12) (Fragment)	binding. It is involved in the biological process described with DNA
ISCI004242	Tyrosine protein phosphatase non-receptor type, putative (EC 2.7.11.14) (EC 3.1.3.48)	1670.53	0.0455996	0.0849585	0.536728	0.591455	0.999611	protein coding gene	unspecified product	Tyrosine protein phosphatase non-receptor type, putative (EC 2.7.11.14) (EC 3.1.3.48)	Protein tyrosine phosphatase activity. It is involved in the biological process described with protein dephosphorylation
ISCI004243	Cap-specific mRNA (nucleoside-2'-O-)-methyltransferase 2 (EC 2.1.1.296)	868.158	0.0280489	0.111581	0.251377	0.801523	0.999611	protein coding gene	unspecified product	Cap-specific mRNA (nucleoside-2'-O-)-methyltransferase 2 (EC 2.1.1.296)	FtsJ-like methyltransferase
ISCI004245	Putative hydroxysteroid 17-beta dehydrogenase 11 (Fragment)	413.032	0.110114	0.150636	0.730996	0.464781	0.999611	protein coding gene	unspecified product	Putative hydroxysteroid 17-beta dehydrogenase 11 (Fragment)	Enoyl-(Acyl carrier protein) reductase
ISCI004246	Putative secreted protein (Fragment)	1031.63	-0.00342586	0.101758	-0.0336668	0.973143	0.999611	protein coding gene	unspecified product	Putative secreted protein (Fragment)	Interconversion of serine and glycine
ISCI004248	Putative ring finger protein (Fragment)	730.056	-0.0596067	0.129275	-0.461085	0.644738	0.999611	protein coding gene	unspecified product	Putative ring finger protein (Fragment)	Zinc ion binding
ISCI004249	#N/A	552.151	0.0511157	0.132334	0.386262	0.699302	0.999611	protein coding gene	unspecified product	Uncharacterized protein	#N/A
ISCI004251	#N/A	678.964	0.107537	0.12452	0.863606	0.387804	0.999611	protein coding gene	unspecified product	Uncharacterized protein (Fragment)	#N/A
ISCI004252	Putative conserved plasma membrane protein	4067.43	0.0941459	0.0611582	1.53938	0.123711	0.999611	protein coding gene	unspecified product	Putative conserved plasma membrane protein (Fragment)	#N/A
ISCI004266	#N/A	826.475	0.3352	0.259278	1.29282	0.196074	0.999611	protein coding gene	unspecified product	Uncharacterized protein	#N/A
ISCI004268	Putative dehydrogenase with different specificities related to short-chain alcohol dehydrogenase (Fragment)	699.64	-0.031691	0.120787	-0.262372	0.793035	0.999611	protein coding gene	Dehydrogenase, putative (Fragment) [Source:UniProtKB/TrEMBL;Acc:B7PJ55]	Putative dehydrogenase with different specificities related to short-chain alcohol dehydrogenase (Fragment)	Belongs to the short-chain dehydrogenases reductases (SDR) family
ISCI004273	#N/A	1424.16	0.0755929	0.0991575	0.762352	0.44585	0.999611	protein coding gene	unspecified product	Uncharacterized protein	#N/A
ISCI004274	S-adenosylmethionine synthase (EC 2.5.1.6) (Fragment)	7524.28	0.0149696	0.06425	0.232989	0.81577	0.999611	protein coding gene	S-adenosylmethionine synthase (Fragment) [Source:UniProtKB/TrEMBL;Acc:B7PJM6]	S-adenosylmethionine synthase (EC 2.5.1.6) (Fragment)	Catalyzes the formation of S-adenosylmethionine from methionine and ATP
ISCI004288	Putative hismacro and sec14 domain-containing-containing protein (Fragment)	1647.1	0.0736445	0.0812321	0.906593	0.364622	0.999611	protein coding gene	unspecified product	Putative hismacro and sec14 domain-containing-containing protein (Fragment)	Appr-1'-p processing enzyme
ISCI004306	Putative conserved secreted protein	1252.42	-0.0771742	0.1068	-0.722602	0.469924	0.999611	protein coding gene	unspecified product	Putative conserved secreted protein	Protein of unknown function (DUF1647)
ISCI004308	Putative rho gtpase-activating protein gacu	681.506	0.103631	0.121941	0.849844	0.395412	0.999611	protein coding gene	unspecified product	Putative rho gtpase-activating protein gacu	Nuclear protein Es2
ISCI004309	Putative ring finger-containing protein (Fragment)	381.14	0.0156977	0.16244	0.096637	0.923015	0.999611	protein coding gene	unspecified product	Putative ring finger-containing protein (Fragment)	Filamin-type immunoglobulin domains
ISCI004310	Putative peptide exporter abc superfamily protein (Fragment)	639.485	0.00258096	0.139596	0.0184887	0.985249	0.999611	protein coding gene	unspecified product	Putative peptide exporter abc superfamily protein (Fragment)	It is involved in the biological process described with transmembrane transport
ISCI004328	Uncharacterized protein (Fragment)	526.403	-0.196977	0.136894	-1.4389	0.150179	0.999611	protein coding gene	Uncharacterized protein (Fragment) (Fragment) [Source:UniProtKB/TrEMBL;Acc:B7PI42]	Uncharacterized protein (Fragment)	prohibitin homologues
ISCI004329	PHB domain-containing protein (Fragment)	1472.84	-0.199554	0.103857	-1.92144	0.0546768	0.999611	protein coding gene	Uncharacterized protein (Fragment) (Fragment) [Source:UniProtKB/TrEMBL;Acc:B7PI43]	PHB domain-containing protein (Fragment)	prohibitin homologues
ISCI004351	Putative tick transposon (Fragment)	835.19	0.0509417	0.111826	0.455543	0.648719	0.999611	protein coding gene	unspecified product	Putative tick transposon (Fragment)	Helix-turn-helix of DDE superfamily endonuclease
ISCI004355	Putative microtubule-associated protein bicaudal-d (Fragment)	1470.61	-0.0686543	0.0880577	-0.779651	0.435596	0.999611	protein coding gene	unspecified product	Putative microtubule-associated protein bicaudal-d (Fragment)	It is involved in the biological process described with transport
ISCI004362	Putative serine/threonine protein kinase (Fragment)	1301.16	-0.0250162	0.103192	-0.242425	0.808451	0.999611	protein coding gene	unspecified product	Putative serine/threonine protein kinase (Fragment)	Lipopolysaccharide kinase (Kdo/WaaP) family
ISCI004365	Beta-1,4-N-acetylgalactosaminyl transferase (BRE-4), putative (EC 2.4.1.90)	457.534	0.0430805	0.144503	0.298129	0.765604	0.999611	protein coding gene	unspecified product	Beta-1,4-N-acetylgalactosaminyl transferase (BRE-4), putative (EC 2.4.1.90)	Transferase activity, transferring glycosyl groups. It is involved in the biological process described with carbohydrate metabolic process
ISCI004373	Putative polyu-binding-splicing factor half pint	1967.4	-0.02458	0.0772381	-0.318237	0.750305	0.999611	protein coding gene	unspecified product	Putative polyu-binding-splicing factor half pint	nucleic acid binding
ISCI004396	#N/A	813.661	0.0187404	0.119541	0.156769	0.875427	0.999611	protein coding gene	unspecified product	Uncharacterized protein	#N/A
ISCI004397	Tetraspanin	9151.45	-0.0602669	0.0572739	-1.05226	0.292681	0.999611	protein coding gene	unspecified product	Tetraspanin	Tetraspanin family
ISCI004404	Putative fascin (Fragment)	1395.66	-0.143403	0.115305	-1.24368	0.213618	0.999611	protein coding gene	unspecified product	Putative fascin (Fragment)	protein binding, bridging. It is involved in the biological process described with actin filament organization
ISCI004406	#N/A	685.318	0.422875	0.687953	0.614686	0.538762	0.999611	protein coding gene	unspecified product	Uncharacterized protein	#N/A
ISCI004407	Reticulon-like protein (Fragment)	2563.62	0.0085348	0.0693802	0.123015	0.902095	0.999611	protein coding gene	Reticulon-like protein [Source:UniProtKB/TrEMBL;Acc:B7PJ70]	Reticulon-like protein (Fragment)	Reticulon
ISCI004410	Protein kinase C (EC 2.7.11.13) (Fragment)	820.53	-0.104912	0.115401	-0.909111	0.363292	0.999611	protein coding gene	Protein kinase C [Source:UniProtKB/TrEMBL;Acc:B7PJ72]	Protein kinase C (EC 2.7.11.13) (Fragment)	protein kinase C activity. It is involved in the biological process described with
ISCI004411	Coiled-coil domain-containing protein 128 (KLRAQ motif-containing protein 1) (Protein phosphatase 1 regulatory subunit 21) (Fragment)	623.909	-0.000954813	0.127075	-0.00751375	0.994005	0.999611	protein coding gene	Coiled-coil domain-containing protein, putative (Fragment) [Source:UniProtKB/TrEMBL;Acc:B7PJ73]	Coiled-coil domain-containing protein 128 (KLRAQ motif-containing protein 1) (Protein phosphatase 1 regulatory subunit 21) (Fragment)	Predicted coiled-coil domain-containing protein
ISCI004414	#N/A	403.657	-0.0185425	0.1514	-0.122474	0.902524	0.999611	protein coding gene	unspecified product	Uncharacterized protein (Fragment)	#N/A
ISCI004416	Putative btb/poz domain-containing protein 7 (Fragment)	412.125	0.0226606	0.155333	0.145884	0.884013	0.999611	protein coding gene	unspecified product	Putative btb/poz domain-containing protein 7 (Fragment)	BTB And C-terminal Kelch
ISCI004419	Nudix hydrolase domain-containing protein	450.796	-0.213602	0.150646	-1.41791	0.156217	0.999611	protein coding gene	unspecified product	Nudix hydrolase domain-containing protein	hydrolase activity
ISCI004421	Putative vacuolar sorting protein 9 (Fragment)	362.795	-0.0130996	0.157574	-0.0831328	0.933746	0.999611	protein coding gene	unspecified product	Putative vacuolar sorting protein 9 (Fragment)	Vacuolar sorting protein 9 (VPS9) domain
ISCI004422	Neurofilament-H, putative	388.595	-0.0299406	0.156881	-0.190849	0.848644	0.999611	protein coding gene	unspecified product	Neurofilament-H, putative	#N/A
ISCI004423	Putative acinus induces apoptotic chromatin condensation (Fragment)	751.66	-0.040784	0.114808	-0.355236	0.722413	0.999611	protein coding gene	unspecified product	Putative acinus induces apoptotic chromatin condensation (Fragment)	RNSP1-SAP18 binding (RSB) motif
ISCI004426	Kelch domain-containing protein	832.515	-0.100082	0.114788	-0.871888	0.38327	0.999611	protein coding gene	unspecified product	Uncharacterized protein (Fragment)	Kelch domain-containing protein
ISCI004432	COMM domain-containing protein, putative	2024.42	-0.0218363	0.0802177	-0.272213	0.785458	0.999611	protein coding gene	unspecified product	COMM domain-containing protein, putative	nucleic acid-templated transcription
ISCI004433	GPN-loop GTPase 2 (Fragment)	678.556	-0.0426912	0.134348	-0.317766	0.750662	0.999611	protein coding gene	unspecified product	GPN-loop GTPase 2 (Fragment)	GTPase activity
ISCI004435	Hydrolase activity, hydrolyzing O-glycosyl compounds. It is involved in the biological process described with carbohydrate metabolic process	741.134	-0.037035	0.150429	-0.246195	0.805531	0.999611	protein coding gene	unspecified product	Uncharacterized protein (Fragment)	Hydrolase activity, hydrolyzing O-glycosyl compounds. It is involved in the biological process described with carbohydrate metabolic process
ISCI004436	Putative peptidylglycine alpha-amidating monooxygenase	761.817	0.13898	0.112973	1.2302	0.218621	0.999611	protein coding gene	unspecified product	Putative peptidylglycine alpha-amidating monooxygenase	It is involved in the biological process described with peptide metabolic process
ISCI004439	Orotidine 5'-phosphate decarboxylase (EC 4.1.1.23) (Fragment)	2033.61	-0.0627632	0.0770239	-0.814854	0.415156	0.999611	protein coding gene	unspecified product	Orotidine 5'-phosphate decarboxylase (EC 4.1.1.23) (Fragment)	Uridine 5-monophosphate
ISCI004440	Putative nuclear factor i (Fragment)	950.72	-0.0786468	0.109409	-0.718834	0.472243	0.999611	protein coding gene	unspecified product	Putative nuclear factor i (Fragment)	Recognizes and binds the palindromic sequence 5'- TTGGCNNNNNGCCAA-3' present in viral and cellular promoters and in the origin of replication of adenovirus type 2. These proteins are individually capable of activating transcription and replication
ISCI004442	Putative rna-binding protein fusilli isoform x3 (Fragment)	3883.63	0.0299979	0.065897	0.455223	0.648949	0.999611	protein coding gene	unspecified product	Putative rna-binding protein fusilli isoform x3 (Fragment)	nucleic acid binding
ISCI004455	Eukaryotic membrane protein family	525.015	0.0099791	0.139286	0.0716445	0.942885	0.999611	protein coding gene	unspecified product	Uncharacterized protein	Eukaryotic membrane protein family
ISCI004472	Molecular chaperone, putative	1808.41	-0.0373884	0.0877385	-0.426135	0.67001	0.999611	protein coding gene	Molecular chaperone, putative [Source:UniProtKB/TrEMBL;Acc:B7PEW3]	Molecular chaperone, putative	DnaJ homolog subfamily B member
ISCI004473	Histone H2A (Fragment)	2198	-0.0445332	0.0945666	-0.470919	0.637698	0.999611	protein coding gene	Histone H2A (Fragment) [Source:UniProtKB/TrEMBL;Acc:B7PEW4]	Histone H2A (Fragment)	H2A histone family, member
ISCI004474	Putative mitochondrial import inner membrane translocase subunit tim23 (Fragment)	1279.98	0.0417511	0.0900653	0.463565	0.642959	0.999611	protein coding gene	Mitochondrial import inner membrane translocase, subunit TIM23, putative [Source:UniProtKB/TrEMBL;Acc:B7PEW5]	Putative mitochondrial import inner membrane translocase subunit tim23 (Fragment)	Mitochondrial import inner membrane translocase subunit
ISCI004475	Putative import receptor subunit tom20 (Fragment)	690.053	0.0707205	0.14804	0.477711	0.632856	0.999611	protein coding gene	Import receptor subunit tom20, putative [Source:UniProtKB/TrEMBL;Acc:B7PHS9]	Putative import receptor subunit tom20 (Fragment)	It is involved in the biological process described with protein targeting
ISCI004477	#N/A	544.288	0.138908	0.133316	1.04195	0.297437	0.999611	protein coding gene	unspecified product	Uncharacterized protein	#N/A
ISCI004482	#N/A	2262.22	-0.073827	0.118576	-0.622613	0.533539	0.999611	protein coding gene	unspecified product	#N/A	#N/A
ISCI004487	Putative nuclear protein cop1 (Fragment)	542.214	-0.0470274	0.138601	-0.339301	0.734383	0.999611	protein coding gene	unspecified product	Putative nuclear protein cop1 (Fragment)	Neural precursor cell expressed, developmentally down-regulated 1
ISCI004488	Guided entry of tail-anchored proteins factor 1 (Tail-anchored protein insertion receptor WRB) (Tryptophan-rich basic protein) (Fragment)	690.051	0.167214	0.129112	1.29511	0.195283	0.999611	protein coding gene	Tryptophan-rich protein, putative [Source:UniProtKB/TrEMBL;Acc:B7PIW8]	Guided entry of tail-anchored proteins factor 1 (Tail-anchored protein insertion receptor WRB) (Tryptophan-rich basic protein) (Fragment)	It is involved in the biological process described with tail-anchored membrane protein insertion into ER membrane
ISCI004489	Brefeldin Ainhibited guanine nucleotide-exchange protein 3 family protein	539.315	0.037978	0.142123	0.267218	0.789301	0.999611	protein coding gene	unspecified product	Brefeldin Ainhibited guanine nucleotide-exchange protein 3 family protein	ARF guanyl-nucleotide exchange factor activity. It is involved in the biological process described with regulation of ARF protein signal transduction
ISCI004503	Alpha-1,3-glucosyltransferase (EC 2.4.1.-)	771.568	0.00866005	0.111487	0.0776773	0.938085	0.999611	protein coding gene	Alpha-1,3-glucosyltransferase (Fragment) [Source:UniProtKB/TrEMBL;Acc:B7PH81]	Alpha-1,3-glucosyltransferase (EC 2.4.1.-)	dolichyl pyrophosphate Man9GlcNAc2 alpha-1,3-glucosyltransferase activity
ISCI004504	Secretory carrier-associated membrane protein (Secretory carrier membrane protein)	1403.48	0.00395712	0.0865107	0.0457414	0.963516	0.999611	protein coding gene	Secretory carrier-associated membrane protein [Source:UniProtKB/TrEMBL;Acc:B7PH82]	Secretory carrier-associated membrane protein (Secretory carrier membrane protein)	Secretory carrier-associated membrane protein
ISCI004507	Protein O-linked-mannose beta-1,2-N-acetylglucosaminyltransferase 1 (Fragment)	2389.08	0.00700244	0.0797562	0.087798	0.930037	0.999611	protein coding gene	unspecified product	Protein O-linked-mannose beta-1,2-N-acetylglucosaminyltransferase 1 (Fragment)	Interleukin-like EMT inducer
ISCI004525	Ankyrin repeat containing protein	835.578	-0.0696089	0.115401	-0.603192	0.546381	0.999611	protein coding gene	Ankyrin repeat containing protein [Source:UniProtKB/TrEMBL;Acc:B7PH01]	Ankyrin repeat containing protein	Ankyrin repeat domain-containing protein
ISCI004541	G protein-coupled receptor kinase (EC 2.7.11.-) (Fragment)	411.763	0.0846955	0.150456	0.562927	0.573484	0.999611	protein coding gene	G protein-coupled receptor kinase (Fragment) [Source:UniProtKB/TrEMBL;Acc:B7PEM1]	G protein-coupled receptor kinase (EC 2.7.11.-) (Fragment)	Belongs to the protein kinase superfamily. AGC Ser Thr protein kinase family. GPRK subfamily
ISCI004542	Set domain protein, putative (EC 2.1.1.43)	1492.02	-0.146301	0.109882	-1.33144	0.183044	0.999611	protein coding gene	Histone-lysine N-methyltransferase [Source:UniProtKB/TrEMBL;Acc:B7PEM2]	Set domain protein, putative (EC 2.1.1.43)	Wolf-Hirschhorn syndrome candidate 1
ISCI004571	Putative cytochrome b5 domain-containing protein (Fragment)	2574.37	0.014655	0.0729372	0.200927	0.840756	0.999611	protein coding gene	Cytochrome b5 domain-containing protein, putative (Fragment) [Source:UniProtKB/TrEMBL;Acc:B7PHJ5]	Putative cytochrome b5 domain-containing protein (Fragment)	heme binding
ISCI004576	Coiled-coil domain-containing protein 47	466.599	0.0802908	0.142382	0.56391	0.572816	0.999611	protein coding gene	unspecified product	Coiled-coil domain-containing protein 47	Protein of unknown function (DUF1682)
ISCI004578	THAP-type domain-containing protein (Fragment)	1559.23	0.0255051	0.0906293	0.281422	0.778387	0.999611	protein coding gene	unspecified product	THAP-type domain-containing protein (Fragment)	THAP
ISCI004579	Putative kinetochore component (Fragment)	1582.44	-0.0476257	0.103029	-0.462254	0.643899	0.999611	protein coding gene	unspecified product	Putative kinetochore component (Fragment)	kinetochore-associated protein 1
ISCI004580	Lysine-specific histone demethylase, putative (EC 1.5.3.11)	1576.13	0.0200704	0.0976176	0.205602	0.837102	0.999611	protein coding gene	unspecified product	Lysine-specific histone demethylase, putative (EC 1.5.3.11)	It is involved in the biological process described with
ISCI004607	DNA-directed RNA polymerase subunit (EC 2.7.7.6) (Fragment)	1985.2	0.0647778	0.116241	0.557273	0.577341	0.999611	protein coding gene	unspecified product	DNA-directed RNA polymerase subunit (EC 2.7.7.6) (Fragment)	DNA-dependent RNA polymerase catalyzes the transcription of DNA into RNA using the four ribonucleoside triphosphates as substrates
ISCI004610	Kruppel-like zinc-finger protein, putative	542.986	0.0573865	0.131987	0.434787	0.663717	0.999611	protein coding gene	unspecified product	Kruppel-like zinc-finger protein, putative	ubiquitin protein ligase binding
ISCI004612	Putative long chain fatty acid coa ligase (Fragment)	19171.9	-0.0461316	0.0624544	-0.738644	0.460123	0.999611	protein coding gene	unspecified product	Putative long chain fatty acid coa ligase (Fragment)	catalytic activity. It is involved in the biological process described with metabolic process
ISCI004614	Anillin/rhotekin, putative	1098.07	-0.0988281	0.111624	-0.885365	0.37596	0.999611	protein coding gene	unspecified product	Anillin/rhotekin, putative	Cell division protein anillin
ISCI004615	Putative sodium leak channel non-selective protein (Fragment)	720.487	0.0132123	0.127975	0.103241	0.917772	0.999611	protein coding gene	unspecified product	Putative sodium leak channel non-selective protein (Fragment)	Cation channel activity. It is involved in the biological process described with ion transport
ISCI004620	Putative elongation factor 1-beta (Fragment)	10235.8	0.0382246	0.0811613	0.47097	0.637662	0.999611	protein coding gene	unspecified product	Putative elongation factor 1-beta (Fragment)	Translation elongation factor activity. It is involved in the biological process described with translational elongation
ISCI004655	rRNA adenine N(6)-methyltransferase (EC 2.1.1.-)	609.908	-0.0486241	0.128339	-0.378873	0.704782	0.999611	protein coding gene	unspecified product	rRNA adenine N(6)-methyltransferase (EC 2.1.1.-)	Belongs to the class I-like SAM-binding methyltransferase superfamily. rRNA adenine N(6)-methyltransferase family
ISCI004656	G2/mitotic-specific cyclin A, putative	2828.4	-0.0600801	0.0725918	-0.827643	0.407873	0.999611	protein coding gene	unspecified product	G2/mitotic-specific cyclin A, putative	Belongs to the cyclin family
ISCI004662	RNA U transporter 1 (Snurportin-1) (Fragment)	545.18	-0.0164972	0.132819	-0.124208	0.901151	0.999611	protein coding gene	unspecified product	RNA U transporter 1 (Snurportin-1) (Fragment)	snRNA import into nucleus
ISCI004687	28S ribosomal protein S31, mitochondrial	423.934	0.0513706	0.18422	0.278855	0.780356	0.999611	protein coding gene	unspecified product	28S ribosomal protein S31, mitochondrial	Mitochondrial 28S ribosomal protein S31
ISCI004688	Methyl methanesulfonate-sensitivity protein 22-like (Protein MMS22-like) (Fragment)	601.323	-0.109145	0.125781	-0.86774	0.385537	0.999611	protein coding gene	unspecified product	Methyl methanesulfonate-sensitivity protein 22-like (Protein MMS22-like) (Fragment)	replication fork processing
ISCI004690	Putative sumo1/sentrin specific peptidase 6a (Fragment)	1075.54	-0.0100442	0.0983087	-0.10217	0.918622	0.999611	protein coding gene	unspecified product	Putative sumo1/sentrin specific peptidase 6a (Fragment)	Ulp1 protease family, C-terminal catalytic domain
ISCI004695	Protein kinase C-alpha, putative (EC 2.7.11.13)	387.396	-0.153753	0.155335	-0.989811	0.322267	0.999611	protein coding gene	unspecified product	Protein kinase C-alpha, putative (EC 2.7.11.13)	protein kinase C activity. It is involved in the biological process described with
ISCI004702	Putative ring finger protein 17 (Fragment)	665.168	0.0102818	0.134349	0.0765305	0.938997	0.999611	protein coding gene	unspecified product	Putative ring finger protein 17 (Fragment)	DNA methylation involved in gamete generation
ISCI004704	Putative 17 beta-hydroxysteroid dehydrogenase (Fragment)	798.239	-0.0051848	0.111917	-0.0463272	0.963049	0.999611	protein coding gene	17 beta-hydroxysteroid dehydrogenase, putative (Fragment) [Source:UniProtKB/TrEMBL;Acc:B7PGB1]	Putative 17 beta-hydroxysteroid dehydrogenase (Fragment)	Enoyl-(Acyl carrier protein) reductase
ISCI004705	Putative cysteine/selenocysteinecysteine desulfurase 3 (Fragment)	848.438	0.106886	0.115778	0.9232	0.355903	0.999611	protein coding gene	Aminotransferase, putative [Source:UniProtKB/TrEMBL;Acc:B7PGB2]	Putative cysteine/selenocysteinecysteine desulfurase 3 (Fragment)	Cysteine desulfurase
ISCI004707	Protein Wnt	7149.12	-0.0707407	0.0597605	-1.18374	0.236517	0.999611	protein coding gene	Protein Wnt [Source:UniProtKB/TrEMBL;Acc:B7PG71]	Protein Wnt	Ligand for members of the frizzled family of seven transmembrane receptors
ISCI004709	Basic leucine zipper nuclear factor 1(Blzf1) protein, putative	1631.82	0.00648933	0.0999986	0.0648942	0.948258	0.999611	protein coding gene	unspecified product	Basic leucine zipper nuclear factor 1(Blzf1) protein, putative	It is involved in the biological process described with Golgi
ISCI004710	Putative conserved protein mo25 (Fragment)	1331.89	0.00589371	0.0945647	0.0623247	0.950304	0.999611	protein coding gene	unspecified product	Putative conserved protein mo25 (Fragment)	Mo25-like
ISCI004712	Cysteine protease (EC 3.4.22.-) (Fragment)	1388.15	0.152203	0.106925	1.42345	0.154605	0.999611	protein coding gene	unspecified product	Cysteine protease (EC 3.4.22.-) (Fragment)	Cysteine protease required for the cytoplasm to vacuole transport (Cvt) and autophagy
ISCI004719	Putative dna-directed rna polymerase iii subunit rpc5 (Fragment)	829.752	0.0467232	0.119162	0.3921	0.694985	0.999611	protein coding gene	unspecified product	Putative dna-directed rna polymerase iii subunit rpc5 (Fragment)	Polymerase (RNA) III (DNA directed) polypeptide E (80kD)
ISCI004726	Proteasome assembly chaperone 3	567.925	0.0542652	0.134535	0.403353	0.686689	0.999611	protein coding gene	unspecified product	Proteasome assembly chaperone 3	Proteasome assembly chaperone 3
ISCI004749	#N/A	505.67	0.0979981	0.148187	0.661316	0.50841	0.999611	protein coding gene	unspecified product	Uncharacterized protein	#N/A
ISCI004750	Putative transcriptional coactivator caper rrm superfamily protein (Fragment)	736.74	0.015562	0.114493	0.135921	0.891884	0.999611	protein coding gene	unspecified product	Putative transcriptional coactivator caper rrm superfamily protein (Fragment)	#N/A
ISCI004752	GRIP domain-containing protein	383.059	0.177285	0.154192	1.14977	0.250237	0.999611	protein coding gene	unspecified product	GRIP domain-containing protein	GRIP domain
ISCI004765	Lipase containing protein, putative	532.482	0.0461768	0.14362	0.32152	0.747816	0.999611	protein coding gene	unspecified product	Lipase containing protein, putative	Lipase (class 3)
ISCI004773	Endonuclease (Fragment)	742.232	-0.0995681	0.121273	-0.821025	0.411632	0.999611	protein coding gene	unspecified product	Endonuclease (Fragment)	K02A2.6-like
ISCI004779	Putative phosphate acyltransferase	1080.61	0.0520587	0.104656	0.497428	0.618887	0.999611	protein coding gene	1-acyl-sn-glycerol-3-phosphate acyltransferase zeta, putative (Fragment) [Source:UniProtKB/TrEMBL;Acc:B7PF33]	Putative phosphate acyltransferase	glycerol-3-phosphate acyltransferase
ISCI004780	ATP synthase subunit e, mitochondrial	687.621	0.187238	0.124011	1.50986	0.13108	0.999611	protein coding gene	ATP synthase E chain [Source:UniProtKB/TrEMBL;Acc:Q4PM77]	ATP synthase subunit e, mitochondrial	Hydrogen ion transmembrane transporter activity. It is involved in the biological process described with ATP synthesis coupled proton transport
ISCI004800	AGO3	973.307	0.0560004	0.105569	0.530464	0.59579	0.999611	protein coding gene	unspecified product	Putative translation initiation factor 2c eif-2c (Fragment)	Belongs to the argonaute family
ISCI004803	La ribonucleoprotein domain family member 7 (La-related protein 7) (Fragment)	543.627	-0.022994	0.1541	-0.149214	0.881384	0.999611	protein coding gene	unspecified product	La ribonucleoprotein domain family member 7 (La-related protein 7) (Fragment)	binding. It is involved in the biological process described with RNA processing
ISCI004804	Putative dynactin subunit p62 (Fragment)	1141.35	0.0825231	0.107653	0.766568	0.443338	0.999611	protein coding gene	unspecified product	Putative dynactin subunit p62 (Fragment)	Dynactin
ISCI004810	Putative pyridoxal-dependent decarboxylase (Fragment)	660.987	0.0634618	0.126094	0.503292	0.614759	0.999611	protein coding gene	unspecified product	Putative pyridoxal-dependent decarboxylase (Fragment)	carboxy-lyase activity. It is involved in the biological process described with carboxylic acid metabolic process
ISCI004816	Putative metal transporter cnnm2 (Fragment)	342.849	-0.015226	0.168815	-0.0901934	0.928133	0.999611	protein coding gene	Ancient conserved domain protein (Fragment) [Source:UniProtKB/TrEMBL;Acc:B7PFZ4]	Putative metal transporter cnnm2 (Fragment)	Domain of unknown function DUF21
ISCI004817	Exocyst complex component 6 (Fragment)	1629.73	0.0151604	0.0992447	0.152758	0.878589	0.999611	protein coding gene	unspecified product	Exocyst complex component 6 (Fragment)	Component of the exocyst complex involved in the docking of exocytic vesicles with fusion sites on the plasma membrane
ISCI004820	DNA-directed RNA polymerase subunit E', putative (DNA-directed RNA polymerase subunit E', putative (Fragment)) (Fragment)	368.167	-0.148401	0.166337	-0.892169	0.372303	0.999611	protein coding gene	unspecified product	DNA-directed RNA polymerase subunit E', putative (DNA-directed RNA polymerase subunit E', putative (Fragment)) (Fragment)	It is involved in the biological process described with transcription
ISCI004822	Putative biotinidase and vanin	1394.39	-0.0908996	0.10131	-0.897243	0.369589	0.999611	protein coding gene	unspecified product	Putative biotinidase and vanin	Carbon-nitrogen hydrolase
ISCI004825	RNA helicase (EC 3.6.4.13) (Fragment)	519.994	0.00533264	0.159059	0.033526	0.973255	0.999611	protein coding gene	unspecified product	RNA helicase (EC 3.6.4.13) (Fragment)	nucleic acid binding
ISCI004836	Putative conserved plasma membrane protein	1440.09	0.0576854	0.0957799	0.602271	0.546994	0.999611	protein coding gene	unspecified product	Putative conserved plasma membrane protein	0
ISCI004837	Putative dna repair protein xp-c / rad4 (Fragment)	404.576	-0.0296936	0.154961	-0.191621	0.848039	0.999611	protein coding gene	unspecified product	Putative dna repair protein xp-c / rad4 (Fragment)	Damaged DNA binding. It is involved in the biological process described with nucleotide-excision repair
ISCI004842	Putative solute carrier family 8 sodium/calcium exchanger (Fragment)	994.256	-0.113808	0.110712	-1.02796	0.303968	0.999611	protein coding gene	unspecified product	Putative solute carrier family 8 sodium/calcium exchanger (Fragment)	Belongs to the Ca(2 ) cation antiporter (CaCA) (TC 2.A.19) family
ISCI004849	Putative guanine nucleotide exchange factor (Fragment)	2249.32	0.0630988	0.0753413	0.837506	0.402308	0.999611	protein coding gene	unspecified product	Putative guanine nucleotide exchange factor (Fragment)	regulation of ARF protein signal transduction
ISCI004855	Putative transcription factor cwo-like isoform x1 (Fragment)	2265.98	-0.0962932	0.0743827	-1.29456	0.19547	0.999611	protein coding gene	unspecified product	Putative transcription factor cwo-like isoform x1 (Fragment)	Hairy Orange
ISCI004856	Putative n6-adenine rna methylase (Fragment)	1093.24	0.0238962	0.0964978	0.247634	0.804418	0.999611	protein coding gene	N6-adenosine-methyltransferase 70 kDa subunit, putative [Source:UniProtKB/TrEMBL;Acc:B7PGM5]	Putative n6-adenine rna methylase (Fragment)	Belongs to the MT-A70-like family
ISCI004858	G-3-P dehydrogenase, putative	29695.9	0.00275959	0.0526806	0.0523835	0.958223	0.999611	protein coding gene	G-3-P dehydrogenase, putative [Source:UniProtKB/TrEMBL;Acc:A0A1S4KV89]	G-3-P dehydrogenase, putative	nucleic acid binding
ISCI004859	TMEM135_C_rich domain-containing protein	820.737	0.00938719	0.114827	0.081751	0.934845	0.999611	protein coding gene	unspecified product	TMEM135_C_rich domain-containing protein	peroxisome organization
ISCI004861	Sulfite oxidase (EC 1.8.3.1) (Fragment)	786.579	0.120891	0.13365	0.90453	0.365714	0.999611	protein coding gene	unspecified product	Sulfite oxidase (EC 1.8.3.1) (Fragment)	electron carrier activity. It is involved in the biological process described with oxidation-reduction process
ISCI004869	Putative 26s proteasome regulatory complex subunit psmd10 (Fragment)	371.343	0.0237429	0.160936	0.147529	0.882714	0.999611	protein coding gene	unspecified product	Putative 26s proteasome regulatory complex subunit psmd10 (Fragment)	#N/A
ISCI004880	Kinesin motor domaincontaining protein	338.135	-0.3613	0.199586	-1.81024	0.0702582	0.999611	protein coding gene	unspecified product	Kinesin motor domaincontaining protein	Belongs to the TRAFAC class myosin-kinesin ATPase superfamily. Kinesin family
ISCI004889	MARVEL domain-containing protein	352.169	0.196427	0.166904	1.17689	0.239239	0.999611	protein coding gene	unspecified product	MARVEL domain-containing protein	#N/A
ISCI004896	Putative splicing regulator (Fragment)	382.506	-0.0709498	0.165297	-0.429226	0.667759	0.999611	protein coding gene	unspecified product	Putative splicing regulator (Fragment)	U2 snRNP-associated SURP
ISCI004899	Putative quinone oxidoreductase (Fragment)	433.833	-0.052686	0.149746	-0.351835	0.724962	0.999611	protein coding gene	unspecified product	Putative quinone oxidoreductase (Fragment)	Interacts with (AU)-rich elements (ARE) in the 3'-UTR of target mRNA species and enhances their stability. NADPH binding interferes with mRNA binding (By similarity)
ISCI004900	Guanine nucleotide exchange factor (GBF1), putative (EC 2.3.1.48)	492.509	0.00517213	0.153161	0.0337692	0.973061	0.999611	protein coding gene	unspecified product	Guanine nucleotide exchange factor (GBF1), putative (EC 2.3.1.48)	POC1 centriolar protein
ISCI004921	28S ribosomal protein S24, putative	429.973	-0.0316178	0.145055	-0.217971	0.827452	0.999611	protein coding gene	28S ribosomal protein S24, putative [Source:UniProtKB/TrEMBL;Acc:B7PDY4]	28S ribosomal protein S24, putative	28S ribosomal protein S24
ISCI004922	Vesicle coat complex COPII, GTPase subunit SAR1, putative	4213.59	-0.0295328	0.0596989	-0.494696	0.620815	0.999611	protein coding gene	Vesicle coat complex COPII, GTPase subunit SAR1, putative [Source:UniProtKB/TrEMBL;Acc:B7PDY5]	Vesicle coat complex COPII, GTPase subunit SAR1, putative	Sar1p-like members of the Ras-family of small GTPases
ISCI004923	Oligosaccharyltransferase complex subunit	390.278	-0.0210868	0.15518	-0.135886	0.891912	0.999611	protein coding gene	unspecified product	Oligosaccharyltransferase complex subunit	OST3 / OST6 family, transporter family
ISCI004925	Putative fatty acid transporter (Fragment)	1031.01	-0.0947989	0.109588	-0.865044	0.387015	0.999611	protein coding gene	unspecified product	Putative fatty acid transporter (Fragment)	catalytic activity. It is involved in the biological process described with metabolic process
ISCI004930	Putative malignant t-cell-amplified sequence 1 (Fragment)	337.529	-0.0121966	0.165834	-0.073547	0.941371	0.999611	protein coding gene	unspecified product	Putative malignant t-cell-amplified sequence 1 (Fragment)	RNA binding
ISCI004959	Facilitator of iron transport, putative (Facilitator of iron transport, putative (Fragment)) (Fragment)	433.507	-0.0684116	0.270497	-0.252911	0.800337	0.999611	protein coding gene	unspecified product	Facilitator of iron transport, putative (Facilitator of iron transport, putative (Fragment)) (Fragment)	#N/A
ISCI004961	nucleic acid-templated transcription	1661.39	0.0374947	0.0835187	0.448938	0.653477	0.999611	protein coding gene	unspecified product	Uncharacterized protein	nucleic acid-templated transcription
ISCI004962	Putative protease-associated domain-containing protein of 21 kDa (Fragment)	566.954	0.0199918	0.157914	0.126599	0.899258	0.999611	protein coding gene	Protease-associated domain-containing protein of 21 kDa, putative [Source:UniProtKB/TrEMBL;Acc:B7PE94]	Putative protease-associated domain-containing protein of 21 kDa (Fragment)	PA domain
ISCI004966	Chitinase, putative	357.687	-0.0664776	0.186569	-0.356316	0.721604	0.999611	protein coding gene	Chitinase, putative [Source:UniProtKB/TrEMBL;Acc:A0A1S4KVH5]	Chitinase, putative	It is involved in the biological process described with carbohydrate metabolic process
ISCI004969	Putative mrna splicing protein smn survival motor neuron (Fragment)	438.126	-0.0282338	0.155538	-0.181523	0.855957	0.999611	protein coding gene	unspecified product	Putative mrna splicing protein smn survival motor neuron (Fragment)	Survival motor neuron protein (SMN)
ISCI004970	4F5 domain-containing protein	14753.7	-0.0711957	0.0744654	-0.956091	0.339026	0.999611	protein coding gene	unspecified product	4F5 domain-containing protein	4F5 protein family
ISCI004971	ISCI004971	4462.77	-0.096894	0.0914213	-1.05986	0.289207	0.999611	protein coding gene	unspecified product	#N/A	#N/A
ISCI004999	Putative guanine nucleotide exchange factor (Fragment)	336.529	-0.00693121	0.166237	-0.0416948	0.966742	0.999611	protein coding gene	unspecified product	Putative guanine nucleotide exchange factor (Fragment)	Rho guanyl-nucleotide exchange factor activity. It is involved in the biological process described with regulation of Rho protein signal transduction
ISCI005007	Putative dynactin subunit (Fragment)	1452.71	0.0534266	0.0856894	0.623492	0.532961	0.999611	protein coding gene	unspecified product	Putative dynactin subunit (Fragment)	It is involved in the biological process described with mitotic nuclear division
ISCI005008	60S ribosomal protein L27	9378.36	0.0251663	0.0662691	0.379759	0.704124	0.999611	protein coding gene	60S ribosomal protein L27, putative [Source:UniProtKB/TrEMBL;Acc:B7PFQ0]	60S ribosomal protein L27	ribosomal protein
ISCI005009	Protein transporter (Fragment)	1947.2	0.0789446	0.0774979	1.01867	0.30836	0.999611	protein coding gene	unspecified product	Protein transporter (Fragment)	DNA- binding
ISCI005015	Putative phosphoglycolate/pyridoxal phosphate phosphatase family (Fragment)	534.364	-0.0240336	0.141128	-0.170296	0.864777	0.999611	protein coding gene	unspecified product	Putative phosphoglycolate/pyridoxal phosphate phosphatase family (Fragment)	Phosphatase activity. It is involved in the biological process described with metabolic process
ISCI005016	Putative nucleosome assembly protein nap-1 (Fragment)	13538.3	-0.00559322	0.0645222	-0.0866867	0.930921	0.999611	protein coding gene	unspecified product	Putative nucleosome assembly protein nap-1 (Fragment)	Belongs to the nucleosome assembly protein (NAP) family
ISCI005017	Dolichyl-diphosphooligosaccharide--protein glycosyltransferase subunit 2 (Ribophorin-2) (Fragment)	5350.8	-0.105264	0.0578239	-1.82042	0.0686953	0.999611	protein coding gene	unspecified product	Dolichyl-diphosphooligosaccharide--protein glycosyltransferase subunit 2 (Ribophorin-2) (Fragment)	It is involved in the biological process described with protein N-linked glycosylation
ISCI005029	#N/A	429.359	-0.156054	0.151748	-1.02838	0.303773	0.999611	protein coding gene	unspecified product	Uncharacterized protein (Fragment)	#N/A
ISCI005034	DNA damage-binding protein 2 (Damage-specific DNA-binding protein 2)	620.697	-0.0394506	0.131951	-0.29898	0.764956	0.999611	protein coding gene	unspecified product	DNA damage-binding protein 2 (Damage-specific DNA-binding protein 2)	DNA binding protein 2
ISCI005035	Putative dishevelled 3 (Fragment)	1933.88	0.0149853	0.0775771	0.193167	0.846828	0.999611	protein coding gene	unspecified product	Putative dishevelled 3 (Fragment)	Dishevelled specific domain
ISCI005049	Nono protein, putative (Nono protein, putative (Fragment)) (Fragment)	4359.86	0.0123298	0.0665573	0.18525	0.853033	0.999611	protein coding gene	unspecified product	Nono protein, putative (Nono protein, putative (Fragment)) (Fragment)	nucleic acid binding
ISCI005050	Putative conserved secreted protein	821.935	0.118156	0.11084	1.06601	0.286419	0.999611	protein coding gene	unspecified product	Putative conserved secreted protein	Stabilization of polarity axis
ISCI005052	SPOC domaincontaining protein	2428.48	-0.00515066	0.0926481	-0.0555938	0.955665	0.999611	protein coding gene	SPOC domaincontaining protein [Source:UniProtKB/TrEMBL;Acc:B7PH09]	SPOC domaincontaining protein	nucleic acid binding
ISCI005073	#N/A	735.732	0.0348349	0.130316	0.267311	0.78923	0.999611	protein coding gene	unspecified product	Uncharacterized protein	#N/A
ISCI005076	Putative nonsense-mediated mrna decay 2 protein	1864.46	-0.109495	0.080069	-1.36751	0.171465	0.999611	protein coding gene	unspecified product	Putative nonsense-mediated mrna decay 2 protein	RNA binding
ISCI005083	Putative death-associated protein (Fragment)	1318.13	0.0716149	0.107388	0.666878	0.50485	0.999611	protein coding gene	Death-associated protein [Source:UniProtKB/TrEMBL;Acc:Q4PM76]	Putative death-associated protein (Fragment)	Death-associated protein
ISCI005085	Mucin, putative (EC 1.13.12.6) (Mucin, putative (Fragment)) (Fragment)	12605.6	0.017832	0.0617361	0.288842	0.772702	0.999611	protein coding gene	Mucin, putative (Fragment) [Source:UniProtKB/TrEMBL;Acc:B7PK58]	Mucin, putative (EC 1.13.12.6) (Mucin, putative (Fragment)) (Fragment)	C8
ISCI005088	Putative serine protease inhibitor	2164.18	-0.0309125	0.091772	-0.33684	0.736237	0.999611	protein coding gene	unspecified product	Putative serine protease inhibitor	serine-type endopeptidase inhibitor activity
ISCI005100	Putative kinesin-like protein (Fragment)	353.74	-0.260151	0.165469	-1.57221	0.115903	0.999611	protein coding gene	unspecified product	Putative kinesin-like protein (Fragment)	#N/A
ISCI005101	#N/A	477.346	-0.0574228	0.141724	-0.405175	0.685349	0.999611	protein coding gene	unspecified product	Uncharacterized protein (Fragment)	#N/A
ISCI005106	Putative myosin xviii (Fragment)	1297.88	0.0450154	0.100752	0.446795	0.655023	0.999611	protein coding gene	unspecified product	Putative myosin xviii (Fragment)	Belongs to the TRAFAC class myosin-kinesin ATPase superfamily. Myosin family
ISCI005108	Putative myosin heavy chain (Fragment)	1018.08	0.00551536	0.100074	0.0551129	0.956048	0.999611	protein coding gene	unspecified product	Putative myosin heavy chain (Fragment)	Belongs to the TRAFAC class myosin-kinesin ATPase superfamily. Myosin family
ISCI005115	Serine/threonine kinase pskh, putative (EC 2.7.11.17) (Serine/threonine kinase pskh, putative (Fragment)) (Fragment)	1730.64	-0.0152338	0.0836758	-0.182057	0.855538	0.999611	protein coding gene	unspecified product	Serine/threonine kinase pskh, putative (EC 2.7.11.17) (Serine/threonine kinase pskh, putative (Fragment)) (Fragment)	kinase H1
ISCI005122	Putative amine oxidase (Fragment)	378.517	-0.0301339	0.160992	-0.187176	0.851523	0.999611	protein coding gene	Peroxisomal N1-acetyl-spermine/spermidine oxidase, putative [Source:UniProtKB/TrEMBL;Acc:B7PFM1]	Putative amine oxidase (Fragment)	peroxisomal N(1)-acetyl-spermine spermidine oxidase
ISCI005123	Peroxisomal N(1)-acetyl-spermine/spermidine oxidase, putative (EC 1.5.3.11) (Peroxisomal N(1)-acetyl-spermine/spermidine oxidase, putative (Fragment)) (Fragment)	336.966	0.0565859	0.187775	0.301349	0.763148	0.999611	protein coding gene	Peroxisomal N(1)-acetyl-spermine/spermidine oxidase, putative (Fragment) [Source:UniProtKB/TrEMBL;Acc:B7PFM2]	Peroxisomal N(1)-acetyl-spermine/spermidine oxidase, putative (EC 1.5.3.11) (Peroxisomal N(1)-acetyl-spermine/spermidine oxidase, putative (Fragment)) (Fragment)	Oxidoreductase activity. It is involved in the biological process described with oxidation-reduction process
ISCI005124	Xaa-pro aminopeptidase, putative (EC 3.4.11.9)	343.604	-0.308313	0.182523	-1.68918	0.0911855	0.999611	protein coding gene	Aminopeptidase, putative (Fragment) [Source:UniProtKB/TrEMBL;Acc:B7PFM3]	Xaa-pro aminopeptidase, putative (EC 3.4.11.9)	Belongs to the peptidase M24B family
ISCI005131	Putative adenine deaminase/adenosine deaminase (Fragment)	565.956	0.135608	0.156486	0.866584	0.38617	0.999611	protein coding gene	unspecified product	Putative adenine deaminase/adenosine deaminase (Fragment)	Adenosine/AMP deaminase
ISCI005133	Putative zinc finger protein (Fragment)	680.453	0.045113	0.12339	0.365612	0.714655	0.999611	protein coding gene	unspecified product	Putative zinc finger protein (Fragment)	Metal ion binding
ISCI005135	#N/A	1151.19	-0.0376564	0.104987	-0.358675	0.719838	0.999611	protein coding gene	unspecified product	#N/A	#N/A
ISCI005137	Beta-tubulin, putative	11893.6	0.0178667	0.0545579	0.327482	0.743304	0.999611	protein coding gene	Beta-tubulin, putative [Source:UniProtKB/TrEMBL;Acc:B7PHK4]	Beta-tubulin, putative	Tubulin is the major constituent of microtubules. It binds two moles of GTP, one at an exchangeable site on the beta chain and one at a non-exchangeable site on the alpha chain
ISCI005139	Putative glutamate decarboxylase/sphingosine phosphate lyase (Fragment)	2223.46	0.11805	0.0796656	1.48182	0.138389	0.999611	protein coding gene	unspecified product	Putative glutamate decarboxylase/sphingosine phosphate lyase (Fragment)	Sphingosine-1-phosphate lyase 1
ISCI005142	Putative ring finger protein	507.709	0.114563	0.137805	0.831344	0.405779	0.999611	protein coding gene	Synoviolin, putative [Source:UniProtKB/TrEMBL;Acc:B7PI05]	Putative ring finger protein	Ring finger domain
ISCI005144	Metaxin, putative	367.738	0.0146505	0.171744	0.0853045	0.932019	0.999611	protein coding gene	unspecified product	Metaxin, putative	protein targeting to mitochondrion
ISCI005170	#N/A	341.457	0.179229	0.183244	0.97809	0.32803	0.999611	protein coding gene	unspecified product	Uncharacterized protein	#N/A
ISCI005171	Putative signal transduction protein lnk-realted (Fragment)	1406.7	0.0201319	0.0870359	0.231306	0.817077	0.999611	protein coding gene	unspecified product	Putative signal transduction protein lnk-realted (Fragment)	signal transducer activity. It is involved in the biological process described with intracellular signal transduction
ISCI005174	RAB GTPase-activating protein, putative	812.312	0.0231136	0.110173	0.209794	0.833829	0.999611	protein coding gene	RAB GTPase-activating protein, putative [Source:UniProtKB/TrEMBL;Acc:B7PEM0]	RAB GTPase-activating protein, putative	regulation of vesicle fusion
ISCI005185	Putative structure-specific endonuclease subunit slx4-like protein (Fragment)	1408.02	-0.114109	0.094811	-1.20354	0.228766	0.999611	protein coding gene	unspecified product	Putative structure-specific endonuclease subunit slx4-like protein (Fragment)	structure-specific endonuclease subunit
ISCI005186	Nipped-B protein	1790.87	0.0153231	0.0940089	0.162996	0.870521	0.999611	protein coding gene	unspecified product	Nipped-B protein	Sister chromatid cohesion C-terminus
ISCI005187	Putative dosage compensation regulatory complex/histone acetyltransferase complex (Fragment)	424.687	0.0612934	0.153157	0.400201	0.689009	0.999611	protein coding gene	unspecified product	Putative dosage compensation regulatory complex/histone acetyltransferase complex (Fragment)	Male-specific lethal 3 homolog
ISCI005189	ATPase family AAA domaincontaining protein 5-like, putative	614.693	-0.180431	0.133581	-1.35073	0.176783	0.999611	protein coding gene	unspecified product	ATPase family AAA domaincontaining protein 5-like, putative	ATPase family, AAA
ISCI005210	Protein-serine/threonine kinase (EC 2.7.11.-) (Fragment)	1334.25	-0.0970445	0.0950478	-1.02101	0.307251	0.999611	protein coding gene	unspecified product	Protein-serine/threonine kinase (EC 2.7.11.-) (Fragment)	[3-methyl-2-oxobutanoate dehydrogenase (acetyl-transferring)] kinase activity
ISCI005213	Protein-serine/threonine phosphatase (EC 3.1.3.16)	454.918	-0.0522672	0.141335	-0.36981	0.711524	0.999611	protein coding gene	unspecified product	Protein-serine/threonine phosphatase (EC 3.1.3.16)	Phosphoprotein phosphatase activity. It is involved in the biological process described with mRNA processing
ISCI005216	#N/A	882.713	-0.117226	0.106486	-1.10086	0.270957	0.999611	protein coding gene	unspecified product	Uncharacterized protein	#N/A
ISCI005217	#N/A	553.322	-0.0718133	0.139542	-0.514636	0.606807	0.999611	protein coding gene	unspecified product	Uncharacterized protein (Fragment)	#N/A
ISCI005218	Putative exosomal 3'-5' exoribonuclease complex subunit (Fragment)	1044.15	0.0708197	0.106301	0.666218	0.505272	0.999611	protein coding gene	unspecified product	Putative exosomal 3'-5' exoribonuclease complex subunit (Fragment)	Rrp44-like cold shock domain
ISCI005220	Putative membrane protein	914.101	-0.069366	0.13412	-0.517193	0.605022	0.999611	protein coding gene	unspecified product	Putative membrane protein	Belongs to the membrane-bound acyltransferase family
ISCI005224	Complex I-B16.6 (NADH dehydrogenase [ubiquinone] 1 alpha subcomplex subunit 13) (NADH-ubiquinone oxidoreductase B16.6 subunit) (Fragment)	380.531	-0.158335	0.168985	-0.936982	0.348768	0.999611	protein coding gene	unspecified product	Complex I-B16.6 (NADH dehydrogenase [ubiquinone] 1 alpha subcomplex subunit 13) (NADH-ubiquinone oxidoreductase B16.6 subunit) (Fragment)	NADH dehydrogenase (ubiquinone) 1 alpha subcomplex
ISCI005242	FAM76 protein	394.032	-0.136108	0.17088	-0.796511	0.425735	0.999611	protein coding gene	unspecified product	Uncharacterized protein (Fragment)	FAM76 protein
ISCI005249	Carnosine N-methyltransferase (EC 2.1.1.22) (Fragment)	446.471	-0.106515	0.150291	-0.708727	0.478494	0.999611	protein coding gene	unspecified product	Carnosine N-methyltransferase (EC 2.1.1.22) (Fragment)	N2227
ISCI005250	Putative ubiquitin-conjugating enzyme (Fragment)	415.141	-0.0528875	0.164675	-0.321162	0.748087	0.999611	protein coding gene	unspecified product	Putative ubiquitin-conjugating enzyme (Fragment)	Ubiquitin-conjugating enzyme E2, catalytic domain homologues
ISCI005254	Glycerol-3-phosphate dehydrogenase [NAD(+)] (EC 1.1.1.8) (Fragment)	1601.87	-0.0175118	0.0852276	-0.205471	0.837204	0.999611	protein coding gene	unspecified product	Glycerol-3-phosphate dehydrogenase [NAD(+)] (EC 1.1.1.8) (Fragment)	Glycerol-3-phosphate dehydrogenase NAD
ISCI005255	Putative programmed cell death protein (Fragment)	1299.69	-0.0142209	0.0943977	-0.150649	0.880253	0.999611	protein coding gene	unspecified product	Putative programmed cell death protein (Fragment)	It is involved in the biological process described with oxidation-reduction process
ISCI005266	0	377.694	-0.0510052	0.169874	-0.300253	0.763984	0.999611	protein coding gene	unspecified product	Uncharacterized protein	0
ISCI005273	F-box/leucine rich repeat protein, putative	739.056	0.0367411	0.119288	0.308003	0.75808	0.999611	protein coding gene	unspecified product	F-box/leucine rich repeat protein, putative	Insulinase (Peptidase family M16)
ISCI005274	Dynamin GTPase (EC 3.6.5.5) (Fragment)	3048.12	0.0639574	0.0693154	0.922702	0.356163	0.999611	protein coding gene	Dynamin, putative [Source:UniProtKB/TrEMBL;Acc:B7PM12]	Dynamin GTPase (EC 3.6.5.5) (Fragment)	Belongs to the TRAFAC class dynamin-like GTPase superfamily. Dynamin Fzo YdjA family
ISCI005278	Delta-1-pyrroline-5-carboxylate synthase	1879.35	-0.164878	0.131076	-1.25788	0.208434	0.999611	protein coding gene	Delta-1-pyrroline-5-carboxylate synthase [Source:UniProtKB/TrEMBL;Acc:B7PPZ5]	Gamma-glutamyl kinase (EC 1.2.1.41) (EC 2.7.2.11) (Gamma-glutamyl phosphate reductase) (Glutamate 5-kinase) (Glutamate-5-semialdehyde dehydrogenase) (Glutamyl-gamma-semialdehyde dehydrogenase) (Fragment)	Amino acid kinase family
ISCI005284	sequence-specific DNA binding. It is involved in the biological process described with regulation of transcription, DNA-templated	629.429	-0.100481	0.125139	-0.802955	0.422001	0.999611	protein coding gene	unspecified product	Uncharacterized protein	sequence-specific DNA binding. It is involved in the biological process described with regulation of transcription, DNA-templated
ISCI005287	P8 Nuclear protein	1992.7	0.134462	0.0801785	1.67703	0.0935358	0.999611	protein coding gene	p8 nuclear protein [Source:UniProtKB/TrEMBL;Acc:Q4PM78]	P8 Nuclear protein	DNA-binding nuclear phosphoprotein p8
ISCI005288	Putative gamma-glutamyltransferase (Fragment)	4530.98	0.0452085	0.0631813	0.715536	0.474278	0.999611	protein coding gene	unspecified product	Putative gamma-glutamyltransferase (Fragment)	Gamma-glutamyltranspeptidase
ISCI005290	Putative hormone acid o-methyltransferase (Fragment)	440.597	0.0879537	0.148519	0.592203	0.553715	0.999611	protein coding gene	unspecified product	Putative hormone acid o-methyltransferase (Fragment)	juvenile hormone acid methyltransferase activity
ISCI005292	Fructose-bisphosphatase (EC 3.1.3.11) (Fragment)	2008.28	-0.0769262	0.0777584	-0.989299	0.322517	0.999611	protein coding gene	unspecified product	Fructose-bisphosphatase (EC 3.1.3.11) (Fragment)	Belongs to the FBPase class 1 family
ISCI005293	Putative chromatin remodeling complex rsc subunit rsc1/polybromo (Fragment)	2733.37	-0.0413732	0.0850998	-0.486173	0.626845	0.999611	protein coding gene	unspecified product	Putative chromatin remodeling complex rsc subunit rsc1/polybromo (Fragment)	chromatin binding
ISCI005296	Putative mitochondrial/plastidial beta-ketoacyl-acp reductase (Fragment)	3931.95	0.0151073	0.0647188	0.23343	0.815427	0.999611	protein coding gene	unspecified product	Putative mitochondrial/plastidial beta-ketoacyl-acp reductase (Fragment)	Peroxisomal multifunctional enzyme type
ISCI005309	Putative hydroxysteroid 17-beta dehydrogenase 11 (Fragment)	386.421	0.0916575	0.157233	0.582941	0.559933	0.999611	protein coding gene	unspecified product	Putative hydroxysteroid 17-beta dehydrogenase 11 (Fragment)	3-keto-sphinganine metabolic process
ISCI005314	Putative histone-lysine n-methyltransferase ash1l isoform x4 (Fragment)	5526.12	-0.0271418	0.0624363	-0.434712	0.663771	0.999611	protein coding gene	unspecified product	Putative histone-lysine n-methyltransferase ash1l isoform x4 (Fragment)	Histone-lysine N-methyltransferase
ISCI005316	Putative transitional endoplasmic reticulum atpase (Fragment)	602.165	-0.124213	0.132841	-0.935055	0.34976	0.999611	protein coding gene	unspecified product	Putative transitional endoplasmic reticulum atpase (Fragment)	Spermatogenesis associated 5-like 1
ISCI005318	Exonuclease domain-containing protein	702.947	0.0671774	0.127716	0.525989	0.598896	0.999611	protein coding gene	unspecified product	Exonuclease domain-containing protein	EXOIII
ISCI005319	Putative k-similarity type rna binding protein (Fragment)	5235.23	0.00600921	0.0639351	0.0939893	0.925118	0.999611	protein coding gene	unspecified product	Putative k-similarity type rna binding protein (Fragment)	RNA binding
ISCI005320	#N/A	1203.82	0.0155969	0.102714	0.151849	0.879306	0.999611	protein coding gene	unspecified product	Uncharacterized protein (Fragment)	#N/A
ISCI005326	Telomerase activating protein Est1	1257.57	-0.00474718	0.0929038	-0.0510978	0.959248	0.999611	protein coding gene	unspecified product	Uncharacterized protein	Telomerase activating protein Est1
ISCI005337	Ubiquitinyl hydrolase 1 (EC 3.4.19.12)	915.105	0.105719	0.104148	1.01508	0.310067	0.999611	protein coding gene	unspecified product	Ubiquitinyl hydrolase 1 (EC 3.4.19.12)	ubiquitin-specific protease activity. It is involved in the biological process described with ubiquitin-dependent protein catabolic process
ISCI005340	Putative retinoid x receptor (Fragment)	497.528	-0.0276276	0.139209	-0.19846	0.842685	0.999611	protein coding gene	unspecified product	Putative retinoid x receptor (Fragment)	binding. It is involved in the biological process described with
ISCI005349	#N/A	1042.26	-0.0324797	0.112848	-0.287819	0.773486	0.999611	protein coding gene	unspecified product	Uncharacterized protein	#N/A
ISCI005355	Charged multivesicular body protein, putative	918.994	0.109582	0.11633	0.941993	0.346196	0.999611	protein coding gene	unspecified product	Charged multivesicular body protein, putative	Charged multivesicular body protein
ISCI005356	Vang-like protein	435.793	-0.0299794	0.159752	-0.187662	0.851142	0.999611	protein coding gene	unspecified product	Vang-like protein	It is involved in the biological process described with multicellular organismal development
ISCI005359	Receptor protein-tyrosine kinase (EC 2.7.10.1) (Fragment)	1938.88	-0.114087	0.0834582	-1.367	0.171625	0.999611	protein coding gene	unspecified product	Receptor protein-tyrosine kinase (EC 2.7.10.1) (Fragment)	ATP binding. It is involved in the biological process described with protein phosphorylation
ISCI005362	Transmembrane protein 184C, putative	348.351	0.0210437	0.162032	0.129874	0.896666	0.999611	protein coding gene	unspecified product	Transmembrane protein 184C, putative	Organic solute transporter Ostalpha
ISCI005363	GDP-Man:Man(3)GlcNAc(2)-PP-Dol alpha-1,2-mannosyltransferase (EC 2.4.1.131) (Fragment)	576.741	0.00573844	0.141358	0.0405949	0.967619	0.999611	protein coding gene	unspecified product	GDP-Man:Man(3)GlcNAc(2)-PP-Dol alpha-1,2-mannosyltransferase (EC 2.4.1.131) (Fragment)	GDP-Man:Man3GlcNAc2-PP-Dol alpha-1,2-mannosyltransferase activity
ISCI005364	Small ubiquitin-related modifier (SUMO)	1583.33	-0.0392378	0.0941331	-0.416833	0.6768	0.999611	protein coding gene	Small ubiquitin-related modifier [Source:UniProtKB/TrEMBL;Acc:B7PKS5]	Small ubiquitin-related modifier (SUMO)	SMT3 suppressor of mif two 3 homolog
ISCI005370	ISCI005370	519.849	0.273353	0.135801	2.0129	0.0441251	0.999611	protein coding gene	unspecified product	Uncharacterized protein	#N/A
ISCI005371	#N/A	783.703	0.130651	0.110915	1.17793	0.238823	0.999611	protein coding gene	unspecified product	Uncharacterized protein	#N/A
ISCI005373	Eukaryotic protein of unknown function (DUF829)	498.818	-0.0611155	0.135439	-0.451242	0.651815	0.999611	protein coding gene	unspecified product	Uncharacterized protein	Eukaryotic protein of unknown function (DUF829)
ISCI005390	acidPPc domain-containing protein	800.523	-0.174854	0.123246	-1.41874	0.155974	0.999611	protein coding gene	unspecified product	acidPPc domain-containing protein	Acid phosphatase homologues
ISCI005411	Gem-associated protein, putative (EC 2.3.1.48)	821.561	0.0520383	0.110338	0.471626	0.637194	0.999611	protein coding gene	unspecified product	Gem-associated protein, putative (EC 2.3.1.48)	WD40 repeats
ISCI005415	Signal recognition particle receptor, putative (Signal recognition particle receptor, putative (Fragment)) (Fragment)	702.313	-0.0910199	0.135493	-0.671768	0.501732	0.999611	protein coding gene	Signal recognition particle receptor, putative (Fragment) [Source:UniProtKB/TrEMBL;Acc:B7PPQ5]	Signal recognition particle receptor, putative (Signal recognition particle receptor, putative (Fragment)) (Fragment)	microtubule binding
ISCI005418	Putative conserved plasma membrane protein (Fragment)	668.645	0.0868312	0.124563	0.697089	0.485747	0.999611	protein coding gene	unspecified product	Putative conserved plasma membrane protein (Fragment)	Uncharacterized conserved protein (DUF2152)
ISCI005424	Putative conserved plasma membrane protein (Fragment)	357.386	-0.0672671	0.16759	-0.401378	0.688142	0.999611	protein coding gene	unspecified product	Putative conserved plasma membrane protein (Fragment)	Lysin motif
ISCI005425	60S ribosomal protein L17	20312.2	-0.0147651	0.0662321	-0.222929	0.823591	0.999611	protein coding gene	Ribosomal protein L17, putative [Source:UniProtKB/TrEMBL;Acc:B7PP70]	60S ribosomal protein L17	Belongs to the universal ribosomal protein uL22 family
ISCI005427	0	1194.71	-0.059426	0.102101	-0.582031	0.560546	0.999611	protein coding gene	unspecified product	Uncharacterized protein	0
ISCI005432	c-SKI_SMAD_bind domain-containing protein (Fragment)	394.159	0.0130214	0.16728	0.0778417	0.937954	0.999611	protein coding gene	unspecified product	c-SKI_SMAD_bind domain-containing protein (Fragment)	#N/A
ISCI005435	#N/A	520.087	-0.01447	0.136807	-0.105769	0.915765	0.999611	protein coding gene	unspecified product	Uncharacterized protein	#N/A
ISCI005436	Anaphase-promoting complex subunit 5 (Cyclosome subunit 5)	394.964	0.0514681	0.151374	0.340006	0.733852	0.999611	protein coding gene	Anaphase-promoting complex subunit, putative [Source:UniProtKB/TrEMBL;Acc:B7PLC3]	Anaphase-promoting complex subunit 5 (Cyclosome subunit 5)	Anaphase-promoting complex
ISCI005445	Putative 28s ribosomal protein s29 mitochondrial	782.866	-0.141755	0.131052	-1.08167	0.2794	0.999611	protein coding gene	unspecified product	Putative 28s ribosomal protein s29 mitochondrial	It is involved in the biological process described with apoptotic process
ISCI005456	Putative tick transposon (Fragment)	717.84	-0.065383	0.124419	-0.525508	0.59923	0.999611	protein coding gene	unspecified product	Putative tick transposon (Fragment)	THAP domain containing 11
ISCI005457	Putative trifunctional enzyme subunit beta mitochondrial-like protein (Fragment)	1406.28	-0.00772723	0.0886665	-0.0871494	0.930553	0.999611	protein coding gene	unspecified product	Putative trifunctional enzyme subunit beta mitochondrial-like protein (Fragment)	hydroxyacyl-Coenzyme A dehydrogenase 3-ketoacyl-Coenzyme A thiolase enoyl-Coenzyme A hydratase (trifunctional protein), beta subunit
ISCI005458	Enoyl-CoA hydratase (EC 4.2.1.17)	1142.84	-0.0349085	0.0975434	-0.357877	0.720435	0.999611	protein coding gene	unspecified product	Enoyl-CoA hydratase (EC 4.2.1.17)	hydroxyacyl-Coenzyme A dehydrogenase 3-ketoacyl-Coenzyme A thiolase enoyl-Coenzyme A hydratase, alpha subunit
ISCI005459	ATPase class II type 9B (EC 7.6.2.1) (Probable phospholipid-transporting ATPase IIB) (Fragment)	1708.23	-0.021449	0.0918511	-0.23352	0.815358	0.999611	protein coding gene	unspecified product	ATPase class II type 9B (EC 7.6.2.1) (Probable phospholipid-transporting ATPase IIB) (Fragment)	Belongs to the cation transport ATPase (P-type) (TC 3.A.3) family. Type IV subfamily
ISCI005462	Putative dosage compensation complex subunit mle (Fragment)	1086.85	0.094746	0.103875	0.912115	0.361708	0.999611	protein coding gene	unspecified product	Putative dosage compensation complex subunit mle (Fragment)	ATP-dependent RNA helicase
ISCI005473	#N/A	464.043	-0.199416	0.144356	-1.38142	0.167151	0.999611	protein coding gene	unspecified product	Uncharacterized protein (Fragment)	#N/A
ISCI005478	#N/A	1021.17	0.038019	0.0996695	0.38145	0.702869	0.999611	protein coding gene	unspecified product	Uncharacterized protein (Fragment)	#N/A
ISCI005483	Putative contactin-5-like isoform 1	510.28	0.0977013	0.147248	0.663518	0.506999	0.999611	protein coding gene	unspecified product	Putative contactin-5-like isoform 1	Immunoglobulin
ISCI005518	Protein involved in high osmolarity signaling pathway (Fragment)	729.479	-0.0642672	0.116955	-0.549503	0.58266	0.999611	protein coding gene	unspecified product	Protein involved in high osmolarity signaling pathway (Fragment)	RNA binding
ISCI005543	Putative rna-binding protein etr-3 rrm superfamily (Fragment)	683.504	-0.00790829	0.130196	-0.0607414	0.951565	0.999611	protein coding gene	unspecified product	Putative rna-binding protein etr-3 rrm superfamily (Fragment)	nucleic acid binding
ISCI005546	Tigger transposable	782.615	-0.0333163	0.136008	-0.244959	0.806488	0.999611	protein coding gene	unspecified product	Uncharacterized protein (Fragment)	Tigger transposable
ISCI005548	Putative lin-9 (Fragment)	489.821	0.067795	0.137254	0.49394	0.621349	0.999611	protein coding gene	unspecified product	Putative lin-9 (Fragment)	Lin-9 DREAM MuvB core complex component
ISCI005550	Putative histone-lysine n-methyltransferase setb1 (Fragment)	404.877	0.00096142	0.152647	0.00629831	0.994975	0.999611	protein coding gene	unspecified product	Putative histone-lysine n-methyltransferase setb1 (Fragment)	Histone-lysine N-methyltransferase
ISCI005592	Ubiquitin carboxyl-terminal hydrolase (EC 3.4.19.12) (Fragment)	910.431	-0.0674222	0.117254	-0.575008	0.565286	0.999611	protein coding gene	unspecified product	Ubiquitin carboxyl-terminal hydrolase (EC 3.4.19.12) (Fragment)	Belongs to the peptidase C19 family
ISCI005596	Munc13-4, putative	580.666	-0.14527	0.143616	-1.01152	0.311769	0.999611	protein coding gene	unspecified product	Munc13-4, putative	Protein kinase C conserved region 2 (CalB)
ISCI005606	Belongs to the BI1 family	483.514	0.125345	0.154493	0.811335	0.417173	0.999611	protein coding gene	unspecified product	Uncharacterized protein	Belongs to the BI1 family
ISCI005620	Putative serine/threonine-protein kinase doa isoform x8 (Fragment)	2260.56	0.0279189	0.0850384	0.328309	0.742678	0.999611	protein coding gene	LAMMER dual specificity kinase, putative (Fragment) [Source:UniProtKB/TrEMBL;Acc:B7PMW5]	Putative serine/threonine-protein kinase doa isoform x8 (Fragment)	It is involved in the biological process described with protein phosphorylation
ISCI005628	Putative sn-12-diacylglycerol ethanolamine-and cholinephosphotransferase (Fragment)	735.565	-0.0447171	0.123215	-0.362919	0.716665	0.999611	protein coding gene	unspecified product	Putative sn-12-diacylglycerol ethanolamine-and cholinephosphotransferase (Fragment)	diacylglycerol cholinephosphotransferase activity
ISCI005629	AP-3 complex subunit beta	2319.85	0.0349841	0.0769167	0.454831	0.649231	0.999611	protein coding gene	unspecified product	AP-3 complex subunit beta	intracellular protein transport
ISCI005633	Putative mismatch repair atpase msh2 muts family	884.038	-0.00642043	0.107638	-0.0596484	0.952436	0.999611	protein coding gene	unspecified product	Putative mismatch repair atpase msh2 muts family	Component of the post-replicative DNA mismatch repair system (MMR)
ISCI005644	Ubiquitin-conjugating enzyme, putative (EC 6.3.2.19)	1924.93	0.0170441	0.0791456	0.215351	0.829493	0.999611	protein coding gene	unspecified product	Ubiquitin-conjugating enzyme, putative (EC 6.3.2.19)	Belongs to the ubiquitin-conjugating enzyme family
ISCI005645	Leucine-rich repeat protein soc-2 homolog (Protein soc-2 homolog) (protein Sur-8 homolog) (Fragment)	1524.78	-0.00763793	0.0894707	-0.0853679	0.931969	0.999611	protein coding gene	Lumican, putative (Fragment) [Source:UniProtKB/TrEMBL;Acc:B7PKB9]	Leucine-rich repeat protein soc-2 homolog (Protein soc-2 homolog) (protein Sur-8 homolog) (Fragment)	#N/A
ISCI005648	Putative 60s ribosomal protein l32 (Fragment)	31573.9	-0.013936	0.0676874	-0.205888	0.836879	0.999611	protein coding gene	unspecified product	Putative 60s ribosomal protein l32 (Fragment)	Structural constituent of ribosome. It is involved in the biological process described with
ISCI005651	Putative transcriptional activator protein pur-beta-like isoform x1 (Fragment)	1390.27	-0.043905	0.0909846	-0.482554	0.629412	0.999611	protein coding gene	Pur-alpha, putative (Fragment) [Source:UniProtKB/TrEMBL;Acc:B7PKC2]	Putative transcriptional activator protein pur-beta-like isoform x1 (Fragment)	PurA ssDNA and RNA-binding protein
ISCI005663	Phospholipase D (EC 3.1.4.4) (Fragment)	2824.45	-0.0520174	0.0741009	-0.701981	0.482691	0.999611	protein coding gene	unspecified product	Phospholipase D (EC 3.1.4.4) (Fragment)	It is involved in the biological process described with metabolic process
ISCI005672	Putative vitronectin receptor alpha subunit	3520.56	-0.0717566	0.100184	-0.716249	0.473837	0.999611	protein coding gene	unspecified product	Putative vitronectin receptor alpha subunit	It is involved in the biological process described with cell adhesion
ISCI005690	Hfb2 protein, putative	3541.55	0.00597	0.0833745	0.0716046	0.942917	0.999611	protein coding gene	unspecified product	Hfb2 protein, putative	Domain at the C-termini of GCD6, eIF-2B epsilon, eIF-4 gamma and eIF-5
ISCI005691	Tim44 domain-containing protein	507.335	-0.113736	0.138117	-0.823476	0.410237	0.999611	protein coding gene	unspecified product	Tim44 domain-containing protein	39S ribosomal protein L45
ISCI005692	Signal transducer and activator of transcription (Fragment)	1238.49	-0.00810803	0.0929856	-0.0871966	0.930515	0.999611	protein coding gene	unspecified product	Signal transducer and activator of transcription (Fragment)	Signal transducer and activator of transcription
ISCI005709	RNA helicase (EC 3.6.4.13)	1329.78	0.113934	0.109313	1.04227	0.297285	0.999611	protein coding gene	unspecified product	RNA helicase (EC 3.6.4.13)	nucleic acid binding
ISCI005710	Peptidyl-prolyl cis-trans isomerase (PPIase) (EC 5.2.1.8)	1228.78	0.0863673	0.11189	0.771898	0.440175	0.999611	protein coding gene	Peptidyl-prolyl cis-trans isomerase [Source:UniProtKB/TrEMBL;Acc:B7PQK0]	Peptidyl-prolyl cis-trans isomerase (PPIase) (EC 5.2.1.8)	PPIases accelerate the folding of proteins. It catalyzes the cis-trans isomerization of proline imidic peptide bonds in oligopeptides
ISCI005712	Putative conserved plasma membrane protein (Fragment)	384.288	-0.0957527	0.153449	-0.624002	0.532626	0.999611	protein coding gene	Transmembrane protein C1orf160, putative (Fragment) [Source:UniProtKB/TrEMBL;Acc:B7PQK2]	Putative conserved plasma membrane protein (Fragment)	Protein of unknown function (DUF778)
ISCI005713	Putative proliferation-associated nucleolar protein nol1 (Fragment)	1227.52	0.0490345	0.102475	0.478501	0.632294	0.999611	protein coding gene	unspecified product	Putative proliferation-associated nucleolar protein nol1 (Fragment)	Belongs to the class I-like SAM-binding methyltransferase superfamily. RsmB NOP family
ISCI005729	Putative e3 ubiquitin-protein ligase rififylin (Fragment)	638.091	0.0845409	0.121074	0.698258	0.485016	0.999611	protein coding gene	unspecified product	Putative e3 ubiquitin-protein ligase rififylin (Fragment)	domain containing E3 ubiquitin protein ligase
ISCI005740	Putative tissue inhibitor of metalloproteinase	612.507	-0.218686	0.165	-1.32537	0.185048	0.999611	protein coding gene	Tissue inhibitor of metalloproteinase, putative [Source:UniProtKB/TrEMBL;Acc:B7PLM1]	Putative tissue inhibitor of metalloproteinase	Metalloendopeptidase inhibitor activity
ISCI005745	Putative mab-21-like cell fate specification (Fragment)	360.174	0.136599	0.16848	0.810778	0.417493	0.999611	protein coding gene	unspecified product	Putative mab-21-like cell fate specification (Fragment)	Mab-21
ISCI005757	Nonspecific serine/threonine protein kinase (Fragment)	367.557	-0.0658754	0.160158	-0.411314	0.680842	0.999611	protein coding gene	unspecified product	Nonspecific serine/threonine protein kinase (Fragment)	Germ cell associated 2 (haspin)
ISCI005778	4HBT domain-containing protein	987.239	0.0312105	0.112173	0.278235	0.780832	0.999611	protein coding gene	unspecified product	4HBT domain-containing protein	Acyl-coenzyme A thioesterase
ISCI005781	Putative neurexin iv	336.271	-0.0246688	0.185539	-0.132958	0.894227	0.999611	protein coding gene	unspecified product	Putative neurexin iv	Coagulation factor 5/8 C-terminal domain, discoidin domain
ISCI005788	Putative endocytosis/signaling protein ehd1	3350.63	-0.111098	0.0879637	-1.26299	0.206591	0.999611	protein coding gene	unspecified product	Putative endocytosis/signaling protein ehd1 (Fragment)	Dynamin family
ISCI005791	Serine/threonine-protein phosphatase (EC 3.1.3.16)	534.513	-0.0284559	0.154314	-0.184403	0.853698	0.999611	protein coding gene	unspecified product	Serine/threonine-protein phosphatase (EC 3.1.3.16)	serine threonine-protein phosphatase
ISCI005792	DALR_1 domain-containing protein	778.134	-0.0394065	0.114942	-0.342837	0.731721	0.999611	protein coding gene	unspecified product	DALR_1 domain-containing protein	arginyl-tRNA aminoacylation
ISCI005794	Putative integrator complex subunit 2 (Fragment)	749.924	0.159315	0.125438	1.27007	0.20406	0.999611	protein coding gene	unspecified product	Putative integrator complex subunit 2 (Fragment)	It is involved in the biological process described with snRNA processing
ISCI005814	RING-type E3 ubiquitin transferase (EC 2.3.2.27) (Fragment)	352.855	0.219186	0.178909	1.22513	0.220527	0.999611	protein coding gene	unspecified product	RING-type E3 ubiquitin transferase (EC 2.3.2.27) (Fragment)	protein K48-linked ubiquitination
ISCI005817	Putative cadherin egf lag seven-pass g-type receptor (Fragment)	689.963	0.112519	0.149562	0.752324	0.451856	0.999611	protein coding gene	unspecified product	Putative cadherin egf lag seven-pass g-type receptor (Fragment)	Cadherin repeats.
ISCI005818	GrpE protein homolog (Fragment)	487.702	-0.109937	0.212082	-0.518371	0.6042	0.999611	protein coding gene	unspecified product	GrpE protein homolog (Fragment)	Essential component of the PAM complex, a complex required for the translocation of transit peptide-containing proteins from the inner membrane into the mitochondrial matrix in an ATP-dependent manner
ISCI005849	Putative ran gtpase-activating protein (Fragment)	598.462	0.016845	0.160895	0.104696	0.916617	0.999611	protein coding gene	unspecified product	Putative ran gtpase-activating protein (Fragment)	#N/A
ISCI005857	ABC transporter, putative (EC 3.6.3.28)	766.892	0.0725705	0.112183	0.646895	0.5177	0.999611	protein coding gene	unspecified product	ABC transporter, putative (EC 3.6.3.28)	ABC-2 family transporter protein
ISCI005874	Eukaryotic translation initiation factor 3 subunit M (eIF3m)	1942.39	-0.0449706	0.083332	-0.539655	0.589435	0.999611	protein coding gene	unspecified product	Eukaryotic translation initiation factor 3 subunit M (eIF3m)	component of the eukaryotic translation initiation factor 3 (eIF-3) complex, which is involved in protein synthesis of a specialized repertoire of mRNAs and, together with other initiation factors, stimulates binding of mRNA and methionyl-tRNAi to the 40S ribosome. The eIF-3 complex specifically targets and initiates translation of a subset of mRNAs involved in cell proliferation
ISCI005877	U6 snRNA-associated Sm-like protein LSm8	509.013	-0.150634	0.137792	-1.0932	0.274307	0.999611	protein coding gene	unspecified product	U6 snRNA-associated Sm-like protein LSm8	RNA splicing, via transesterification reactions with bulged adenosine as nucleophile
ISCI005878	Ribosomal protein L2, putative	336.673	0.0227176	0.17285	0.13143	0.895435	0.999611	protein coding gene	Ribosomal protein L2, putative [Source:UniProtKB/TrEMBL;Acc:B7PQC0]	Ribosomal protein L2, putative	Structural constituent of ribosome. It is involved in the biological process described with translation
ISCI005880	Putative u3 snornp-associated protein (Fragment)	1052.6	-0.108864	0.100184	-1.08664	0.277197	0.999611	protein coding gene	unspecified product	Putative u3 snornp-associated protein (Fragment)	U3 small nucleolar RNA-interacting protein 2
ISCI005906	#N/A	344.467	-0.174533	0.161644	-1.07973	0.28026	0.999611	protein coding gene	unspecified product	Uncharacterized protein	#N/A
ISCI005907	apoptotic process	834.811	-0.145443	0.107831	-1.34881	0.177397	0.999611	protein coding gene	unspecified product	Uncharacterized protein (Fragment)	apoptotic process
ISCI005908	Putative multidrug/pheromone exporter abc superfamily protein (Fragment)	1006.7	-0.0463377	0.100682	-0.46024	0.645344	0.999611	protein coding gene	unspecified product	Putative multidrug/pheromone exporter abc superfamily protein (Fragment)	It is involved in the biological process described with transmembrane transport
ISCI005918	Glutamate--cysteine ligase (EC 6.3.2.2) (Gamma-ECS) (Gamma-glutamylcysteine synthetase)	509.265	0.0667252	0.140417	0.475192	0.63465	0.999611	protein coding gene	unspecified product	Glutamate--cysteine ligase (EC 6.3.2.2) (Gamma-ECS) (Gamma-glutamylcysteine synthetase)	Glutamate-cysteine ligase activity. It is involved in the biological process described with glutathione biosynthetic process
ISCI005933	Putative chromatin remodeling complex wstf-iswi small subunit (Fragment)	13649.1	-0.00877464	0.0613486	-0.143029	0.886267	0.999611	protein coding gene	unspecified product	Putative chromatin remodeling complex wstf-iswi small subunit (Fragment)	It is involved in the biological process described with regulation of transcription, DNA-templated
ISCI005934	#N/A	1521.8	-0.0593988	0.0997537	-0.595454	0.55154	0.999611	protein coding gene	unspecified product	Uncharacterized protein (Fragment)	#N/A
ISCI005947	Putative transcriptional coactivator (Fragment)	859.888	-0.0322498	0.121379	-0.265696	0.790474	0.999611	protein coding gene	unspecified product	Putative transcriptional coactivator (Fragment)	Tudor domain containing 6
ISCI005951	Putative jnk/sapk-associated protein-1 (Fragment)	347.44	-0.233605	0.180537	-1.29395	0.195684	0.999611	protein coding gene	unspecified product	Putative jnk/sapk-associated protein-1 (Fragment)	Rho guanyl-nucleotide exchange factor activity. It is involved in the biological process described with regulation of Rho protein signal transduction
ISCI005961	Mitogen-activated protein kinase kinase kinase (EC 2.7.11.25) (Fragment)	435.389	0.0574696	0.145619	0.394657	0.693096	0.999611	protein coding gene	unspecified product	Mitogen-activated protein kinase kinase kinase (EC 2.7.11.25) (Fragment)	Tyrosine kinase, catalytic domain
ISCI005967	HEAT repeat-containing protein 6 (Fragment)	506.375	0.0972674	0.137754	0.706097	0.480128	0.999611	protein coding gene	unspecified product	HEAT repeat-containing protein 6 (Fragment)	Domain of unknown function (DUF4042)
ISCI005968	Fumarylacetoacetate hydrolase, putative (EC 5.3.3.10)	909.353	-0.0338083	0.116102	-0.291194	0.770903	0.999611	protein coding gene	Fumarylacetoacetate hydrolase, putative [Source:UniProtKB/TrEMBL;Acc:B7PMI7]	Fumarylacetoacetate hydrolase, putative (EC 5.3.3.10)	catalytic activity. It is involved in the biological process described with metabolic process
ISCI005970	#N/A	532.579	-0.0171895	0.14552	-0.118125	0.905969	0.999611	protein coding gene	unspecified product	Uncharacterized protein	#N/A
ISCI005983	Condensin complex subunit, putative	1603.21	-0.0325374	0.0979843	-0.332068	0.739838	0.999611	protein coding gene	unspecified product	Condensin complex subunit, putative	complex, subunit
ISCI005985	NADH dehydrogenase [ubiquinone] flavoprotein 1, mitochondrial (EC 7.1.1.2) (Fragment)	1535.71	0.0240291	0.0849916	0.282724	0.777389	0.999611	protein coding gene	NADH dehydrogenase [ubiquinone] flavoprotein 1, mitochondrial [Source:UniProtKB/TrEMBL;Acc:B7PNX4]	NADH dehydrogenase [ubiquinone] flavoprotein 1, mitochondrial (EC 7.1.1.2) (Fragment)	Core subunit of the mitochondrial membrane respiratory chain NADH dehydrogenase (Complex I) that is believed to belong to the minimal assembly required for catalysis. Complex I functions in the transfer of electrons from NADH to the respiratory chain
ISCI005997	Growth/differentiation factor 8 (Myostatin)	390.132	-0.100487	0.155101	-0.647885	0.51706	0.999611	protein coding gene	unspecified product	Growth/differentiation factor 8 (Myostatin)	Growth factor activity. It is involved in the biological process described with growth
ISCI005998	Univin protein, putative	336.504	-0.222596	0.163275	-1.36331	0.172784	0.999611	protein coding gene	Univin protein, putative [Source:UniProtKB/TrEMBL;Acc:B7PME5]	Univin protein, putative	Growth factor activity. It is involved in the biological process described with growth
ISCI006002	Ribosome biogenesis protein - Nop58p/Nop5p, putative (Ribosome biogenesis protein-Nop58p/Nop5p, putative)	4141.87	-0.097128	0.0647182	-1.50079	0.133411	0.999611	protein coding gene	unspecified product	Ribosome biogenesis protein - Nop58p/Nop5p, putative (Ribosome biogenesis protein-Nop58p/Nop5p, putative)	NOSIC (NUC001) domain
ISCI006004	5'-nucleotidase (EC 3.1.3.5)	404.111	-0.00141971	0.149714	-0.00948281	0.992434	0.999611	protein coding gene	unspecified product	5'-nucleotidase (EC 3.1.3.5)	5'-nucleotidase, cytosolic IIIA
ISCI006011	Putative ras1 guanine nucleotide exchange factor (Fragment)	1267.1	-0.0127621	0.106215	-0.120153	0.904362	0.999611	protein coding gene	unspecified product	Putative ras1 guanine nucleotide exchange factor (Fragment)	Guanine nucleotide exchange factor for Ras-like GTPases; N-terminal motif
ISCI006019	Putative anti-proliferation factor btg1/tob	2230.62	-0.125253	0.0792088	-1.5813	0.113809	0.999611	protein coding gene	B-cell translocation protein 2, btg2, putative [Source:UniProtKB/TrEMBL;Acc:B7PNY1]	Putative anti-proliferation factor btg1/tob (Fragment)	BTG family
ISCI006020	#N/A	351.444	0.529879	0.798211	0.663834	0.506797	0.999611	protein coding gene	unspecified product	Uncharacterized protein	#N/A
ISCI006029	Putative lysophosphatidylglycerol acyltransferase 1-like isoform x1 (Fragment)	520.841	0.0804544	0.134111	0.599909	0.548567	0.999611	protein coding gene	unspecified product	Putative lysophosphatidylglycerol acyltransferase 1-like isoform x1 (Fragment)	Acyltransferase C-terminus
ISCI006031	Putative pleckstrin similarity domain protein (Fragment)	460.811	-0.0457146	0.146622	-0.311785	0.755204	0.999611	protein coding gene	unspecified product	Putative pleckstrin similarity domain protein (Fragment)	ATP binding. It is involved in the biological process described with protein phosphorylation
ISCI006034	Putative thioredoxin (Fragment)	1382.44	-0.0894094	0.105368	-0.848546	0.396134	0.999611	protein coding gene	Thioredoxin [Source:UniProtKB/TrEMBL;Acc:Q5S1X7]	Putative thioredoxin (Fragment)	protein disulfide oxidoreductase activity. It is involved in the biological process described with
ISCI006047	Arylsulfatase B, putative	581.222	0.0346935	0.183845	0.188711	0.850319	0.999611	protein coding gene	unspecified product	Arylsulfatase B, putative (EC 3.1.6.12) (Arylsulfatase B, putative (Fragment)) (Fragment)	Sulfatase
ISCI006048	Putative furin-like protease 1 isoform	20186.1	0.0223001	0.057889	0.385222	0.700073	0.999611	protein coding gene	unspecified product	Putative furin-like protease 1 isoform	Belongs to the peptidase S8 family
ISCI006068	#N/A	3088.75	0.0494133	0.0907894	0.544263	0.586261	0.999611	protein coding gene	unspecified product	#N/A	#N/A
ISCI006071	Putative ras-related protein orab-1 (Fragment)	874.261	-0.0737437	0.115229	-0.639976	0.522188	0.999611	protein coding gene	unspecified product	Putative ras-related protein orab-1 (Fragment)	GTPase activity
ISCI006074	Cell division protein, putative (Cell division protein, putative (Fragment)) (Fragment)	4588.53	-0.089647	0.0636833	-1.4077	0.15922	0.999611	protein coding gene	unspecified product	Cell division protein, putative (Cell division protein, putative (Fragment)) (Fragment)	Septin
ISCI006075	#N/A	1253.04	-0.166289	0.0929095	-1.78979	0.0734871	0.999611	protein coding gene	unspecified product	Uncharacterized protein	#N/A
ISCI006085	Peptidase, S54 (rhomboid) family protein	380.333	0.0390226	0.156243	0.249756	0.802776	0.999611	protein coding gene	unspecified product	Peptidase, S54 (rhomboid) family protein	Rhomboid domain containing 1
ISCI006091	Peptidyl-prolyl cis-trans isomerase (EC 5.2.1.8)	516.466	0.104805	0.144844	0.723573	0.469328	0.999611	protein coding gene	unspecified product	Peptidyl-prolyl cis-trans isomerase (EC 5.2.1.8)	Peptidyl-prolyl cis-trans isomerase
ISCI006093	SelT/selW/selH selenoprotein domaincontaining protein	420.267	0.123419	0.160193	0.77044	0.441039	0.999611	protein coding gene	unspecified product	SelT/selW/selH selenoprotein domaincontaining protein	Selenium binding. It is involved in the biological process described with cell redox homeostasis
ISCI006097	Putative translation elongation factor g (Fragment)	993.042	0.0593164	0.102096	0.580987	0.561249	0.999611	protein coding gene	unspecified product	Putative translation elongation factor g (Fragment)	Mitochondrial GTPase that catalyzes the GTP-dependent ribosomal translocation step during translation elongation. During this step, the ribosome changes from the pre-translocational (PRE) to the post-translocational (POST) state as the newly formed A- site-bound peptidyl-tRNA and P-site-bound deacylated tRNA move to the P and E sites, respectively. Catalyzes the coordinated movement of the two tR…
ISCI006100	Putative conserved protein with signal anchor (Fragment)	694.613	0.0192792	0.131734	0.14635	0.883645	0.999611	protein coding gene	unspecified product	Putative conserved protein with signal anchor (Fragment)	#N/A
ISCI006103	Putative rna-binding protein (Fragment)	888.245	-0.0364644	0.113503	-0.321265	0.74801	0.999611	protein coding gene	RNA-binding protein precursor, putative (Fragment) [Source:UniProtKB/TrEMBL;Acc:B7PQI2]	Putative rna-binding protein (Fragment)	Has a role in the perception of gravity
ISCI006110	Transposase, putative	807.183	-0.109	0.125072	-0.871498	0.383482	0.999611	protein coding gene	Transposase, putative [Source:UniProtKB/TrEMBL;Acc:B7PQ50]	Transposase, putative	Tigger transposable element derived 6
ISCI006114	Thyroid hormone receptor-associated protein, putative	1868.45	0.0423772	0.0828487	0.511501	0.609001	0.999611	protein coding gene	unspecified product	Thyroid hormone receptor-associated protein, putative	RNA polymerase II transcription cofactor activity. It is involved in the biological process described with regulation of transcription from RNA polymerase II promoter
ISCI006134	Putative galactose-3-o-sulfotransferase (Fragment)	1156.31	-0.0730801	0.104567	-0.698882	0.484626	0.999611	protein coding gene	unspecified product	Putative galactose-3-o-sulfotransferase (Fragment)	Galactose-3-O-sulfotransferase
ISCI006136	Putative matrix metalloproteinase	20621.8	0.0225108	0.0669972	0.335997	0.736873	0.999611	protein coding gene	unspecified product	Putative matrix metalloproteinase	Putative peptidoglycan binding domain
ISCI006138	eIF-4F 25 kDa subunit (Fragment)	1084.86	0.0670155	0.10133	0.661358	0.508383	0.999611	protein coding gene	Initiation factor 4E, putative [Source:UniProtKB/TrEMBL;Acc:B7PMU0]	eIF-4F 25 kDa subunit (Fragment)	translation initiation factor activity
ISCI006141	Putative xp-g/rad2 dna repair endonuclease (Fragment)	546.154	0.13581	0.142179	0.955204	0.339475	0.999611	protein coding gene	unspecified product	Putative xp-g/rad2 dna repair endonuclease (Fragment)	single-stranded DNA binding. It is involved in the biological process described with nucleotide-excision repair
ISCI006142	Mediator of RNA polymerase II transcription subunit 11 (Mediator complex subunit 11)	564.175	-0.00866105	0.140386	-0.0616946	0.950806	0.999611	protein coding gene	Mediator of RNA polymerase II transcription subunit 11 [Source:UniProtKB/TrEMBL;Acc:B7PMU4]	Mediator of RNA polymerase II transcription subunit 11 (Mediator complex subunit 11)	Mediator of RNA polymerase II transcription subunit
ISCI006143	Putative e3 ubiquitin ligase cullin 2 component (Fragment)	1903.09	-0.00525356	0.0832824	-0.0630813	0.949702	0.999611	protein coding gene	unspecified product	Putative e3 ubiquitin ligase cullin 2 component (Fragment)	Ubiquitin protein ligase binding. It is involved in the biological process described with ubiquitin-dependent protein catabolic process
ISCI006144	Putative dead box rna helicase (Fragment)	547.711	0.11287	0.133313	0.846655	0.397188	0.999611	protein coding gene	Dice1/dead/H box polypeptide, putative (Fragment) [Source:UniProtKB/TrEMBL;Acc:B7PMU6]	Putative dead box rna helicase (Fragment)	INTS6/SAGE1/DDX26B/CT45 C-terminus
ISCI006146	Protein of unknown function (DUF423)	540.343	0.120176	0.148186	0.810978	0.417378	0.999611	protein coding gene	unspecified product	Uncharacterized protein	Protein of unknown function (DUF423)
ISCI006147	[Phosphatase 2A protein]-leucine-carboxy methyltransferase 1 (EC 2.1.1.233) (Fragment)	515.038	0.0630212	0.140489	0.448585	0.653731	0.999611	protein coding gene	Leucine carboxyl methyltransferase 1 [Source:UniProtKB/TrEMBL;Acc:B7PMU9]	[Phosphatase 2A protein]-leucine-carboxy methyltransferase 1 (EC 2.1.1.233) (Fragment)	Methyltransferase activity. It is involved in the biological process described with methylation
ISCI006148	SANT domain-containing protein	654.212	0.121579	0.122333	0.993832	0.320305	0.999611	protein coding gene	unspecified product	SANT domain-containing protein	SANT SWI3, ADA2, N-CoR and TFIIIB'' DNA-binding domains
ISCI006150	Putative sugar transporter	946.534	0.176611	0.106242	1.66235	0.096442	0.999611	protein coding gene	unspecified product	Putative sugar transporter	Major facilitator superfamily domain containing 1
ISCI006152	Putative arrestin (Fragment)	480.108	0.0123025	0.142625	0.0862582	0.931261	0.999611	protein coding gene	unspecified product	Putative arrestin (Fragment)	It is involved in the biological process described with signal transduction
ISCI006171	Putative snf2 family dna-dependent atpase domain-containing protein (Fragment)	588.293	0.0816336	0.136891	0.596339	0.550948	0.999611	protein coding gene	unspecified product	Putative snf2 family dna-dependent atpase domain-containing protein (Fragment)	transcription elongation from RNA polymerase I promoter
ISCI006172	Phosphoprotein/coiled-coil protein, putative	1170.16	-0.0203244	0.112273	-0.181026	0.856347	0.999611	protein coding gene	Phosphoprotein/coiled-coil protein, putative [Source:UniProtKB/TrEMBL;Acc:B7PQ98]	Phosphoprotein/coiled-coil protein, putative	Casein kinase substrate phosphoprotein PP28
ISCI006174	#N/A	608.745	-0.0615876	0.139803	-0.44053	0.659553	0.999611	protein coding gene	unspecified product	Uncharacterized protein	#N/A
ISCI006178	0	353.347	-0.319072	0.164494	-1.93973	0.0524131	0.999611	protein coding gene	unspecified product	Uncharacterized protein	0
ISCI006186	Signal peptide peptidase, putative	3249.95	0.0330812	0.0825153	0.40091	0.688486	0.999611	protein coding gene	unspecified product	Signal peptide peptidase, putative	Aspartic-type endopeptidase activity
ISCI006189	Putative rho gtpase-activating protein 11a (Fragment)	526.648	-0.0752772	0.143446	-0.524778	0.599738	0.999611	protein coding gene	unspecified product	Putative rho gtpase-activating protein 11a (Fragment)	GTPase activator activity
ISCI006193	Putative conserved plasma membrane protein	431.692	0.0891255	0.146764	0.607272	0.54367	0.999611	protein coding gene	unspecified product	Putative conserved plasma membrane protein	Protein of unknown function (DUF726)
ISCI006194	TP53-regulated inhibitor of apoptosis, putative	405.908	-0.115413	0.184861	-0.624321	0.532417	0.999611	protein coding gene	TP53-regulated inhibitor of apoptosis, putative [Source:UniProtKB/TrEMBL;Acc:B7PKG1]	TP53-regulated inhibitor of apoptosis, putative	Uncharacterised protein family (UPF0203)
ISCI006195	Fasciclin domain-containing protein, putative	2597.03	-0.0592064	0.0694616	-0.852362	0.394013	0.999611	protein coding gene	unspecified product	Fasciclin domain-containing protein, putative	Four repeated domains in the Fasciclin I family of proteins, present in many other contexts.
ISCI006227	Putative exonuclease mut-7 protein isoform x4 (Fragment)	1912.13	0.114917	0.0914866	1.2561	0.209079	0.999611	protein coding gene	unspecified product	Putative exonuclease mut-7 protein isoform x4 (Fragment)	It is involved in the biological process described with nucleobase-containing compound metabolic process
ISCI006228	EIF2-interacting protein ABC50, putative (Fragment)	2204.09	0.122152	0.102555	1.19109	0.233618	0.999611	protein coding gene	unspecified product	EIF2-interacting protein ABC50, putative (Fragment)	ABC transporter
ISCI006231	Zinc finger protein, putative	474.597	-0.0167465	0.148827	-0.112523	0.910409	0.999611	protein coding gene	unspecified product	Zinc finger protein, putative	Zinc ion binding
ISCI006232	#N/A	1015.9	-0.0590675	0.118653	-0.497818	0.618612	0.999611	protein coding gene	unspecified product	Uncharacterized protein	#N/A
ISCI006237	#N/A	347.893	-0.107765	0.161589	-0.666911	0.504829	0.999611	protein coding gene	unspecified product	Uncharacterized protein (Fragment)	#N/A
ISCI006249	Sulfhydryl oxidase (EC 1.8.3.2) (Fragment)	548.964	-0.00808272	0.168267	-0.0480351	0.961688	0.999611	protein coding gene	unspecified product	Sulfhydryl oxidase (EC 1.8.3.2) (Fragment)	thiol oxidase activity
ISCI006264	Mitochondrial import inner membrane translocase subunit Tim21	1131.95	0.0880702	0.102555	0.858757	0.390474	0.999611	protein coding gene	unspecified product	Mitochondrial import inner membrane translocase subunit Tim21	It is involved in the biological process described with protein import into mitochondrial matrix
ISCI006265	Uncharacterized protein (Fragment)	508.549	0.106235	0.145101	0.732148	0.464078	0.999611	protein coding gene	Zinc finger protein, putative (Fragment) [Source:UniProtKB/TrEMBL;Acc:B7PMF7]	Uncharacterized protein (Fragment)	#N/A
ISCI006272	Putative s-m checkpoint control protein cid1 (Fragment)	1035.17	-0.0202793	0.103776	-0.195414	0.845069	0.999611	protein coding gene	unspecified product	Putative s-m checkpoint control protein cid1 (Fragment)	Cid1 family poly A polymerase
ISCI006277	Transcription factor BTF3	3861.8	-0.0744184	0.0695248	-1.07039	0.284445	0.999611	protein coding gene	Transcription factor BTF3 [Source:UniProtKB/TrEMBL;Acc:B7PQD4]	Transcription factor BTF3	NAC domain
ISCI006278	#N/A	396.609	0.127944	0.212666	0.60162	0.547427	0.999611	protein coding gene	unspecified product	Uncharacterized protein	#N/A
ISCI006279	Secreted salivary gland peptide, putative	2018.78	0.128929	0.120002	1.07438	0.28265	0.999611	protein coding gene	unspecified product	Secreted salivary gland peptide, putative	DNA repair REX1-B
ISCI006280	Phosphatidylinositol-glycan biosynthesis class W protein (EC 2.3.-.-) (Fragment)	562.896	0.0429154	0.151936	0.282457	0.777593	0.999611	protein coding gene	unspecified product	Phosphatidylinositol-glycan biosynthesis class W protein (EC 2.3.-.-) (Fragment)	biosynthesis, class W
ISCI006281	Putative c2h2-type zn-finger protein (Fragment)	464.934	-0.106471	0.147373	-0.722458	0.470013	0.999611	protein coding gene	unspecified product	Putative c2h2-type zn-finger protein (Fragment)	#N/A
ISCI006283	Coatomer, alpha chain, putative (EC 2.3.1.48) (Coatomer, alpha chain, putative (Fragment)) (Fragment)	7036.01	0.0192901	0.0526359	0.366481	0.714006	0.999611	protein coding gene	unspecified product	Coatomer, alpha chain, putative (EC 2.3.1.48) (Coatomer, alpha chain, putative (Fragment)) (Fragment)	Coatomer (COPI) alpha subunit C-terminus
ISCI006290	PARP-1 binding protein (PARP1-binding protein) (PCNA-interacting partner)	370.05	0.0247823	0.171524	0.144482	0.88512	0.999611	protein coding gene	unspecified product	PARP-1 binding protein (PARP1-binding protein) (PCNA-interacting partner)	negative regulation of double-strand break repair via homologous recombination
ISCI006291	Protein Peter pan, putative	749.983	0.0808273	0.142279	0.568091	0.569973	0.999611	protein coding gene	unspecified product	Protein Peter pan, putative	Brix
ISCI006293	Putative carnitine o-acyltransferase crot (Fragment)	498.279	-0.00769862	0.141076	-0.0545709	0.95648	0.999611	protein coding gene	unspecified product	Putative carnitine o-acyltransferase crot (Fragment)	Belongs to the carnitine choline acetyltransferase family
ISCI006294	ATG11 domain-containing protein (Fragment)	364.142	0.154364	0.165597	0.932169	0.351249	0.999611	protein coding gene	unspecified product	ATG11 domain-containing protein (Fragment)	Autophagy-related protein 11
ISCI006296	Thioredoxin domain-containing protein, putative	452.494	0.142337	0.144001	0.988448	0.322933	0.999611	protein coding gene	unspecified product	Thioredoxin domain-containing protein, putative	It is involved in the biological process described with cell redox homeostasis
ISCI006297	T-cell immunomodulatory protein, putative (T-cell immunomodulatory protein, putative (Fragment)) (Fragment)	1734.69	0.0540999	0.0817892	0.661455	0.50832	0.999611	protein coding gene	unspecified product	T-cell immunomodulatory protein, putative (T-cell immunomodulatory protein, putative (Fragment)) (Fragment)	Integrin alpha FG-GAP repeat containing 1
ISCI006303	#N/A	1011.26	-0.0265118	0.12379	-0.214167	0.830417	0.999611	protein coding gene	unspecified product	Uncharacterized protein (Fragment)	#N/A
ISCI006321	Putative cell cycle-associated protein (Fragment)	411.139	0.0860269	0.172026	0.500081	0.617018	0.999611	protein coding gene	unspecified product	Putative cell cycle-associated protein (Fragment)	Putative death-receptor fusion protein (DUF2428)
ISCI006325	#N/A	408.914	-0.150574	0.221336	-0.680296	0.496317	0.999611	protein coding gene	unspecified product	Uncharacterized protein (Fragment)	#N/A
ISCI006326	Putative actin depolymerizing factor (Fragment)	2444.73	-0.016394	0.122969	-0.133318	0.893942	0.999611	protein coding gene	Actin depolymerizing factor, putative [Source:UniProtKB/TrEMBL;Acc:B7PMY6]	Putative actin depolymerizing factor (Fragment)	Belongs to the actin-binding proteins ADF family
ISCI006327	Putative serine/threonine protein phosphatase 2a regulatory subunit (Fragment)	1135.7	-0.0615223	0.107574	-0.571906	0.567386	0.999611	protein coding gene	Serine/threonine protein phosphatase 2A regulatory subunit [Source:UniProtKB/TrEMBL;Acc:B7PMY7]	Putative serine/threonine protein phosphatase 2a regulatory subunit (Fragment)	Protein phosphatase type 2A regulator activity. It is involved in the biological process described with signal transduction
ISCI006340	Ankyrin repeat containing protein	589.613	-0.13214	0.142905	-0.924672	0.355137	0.999611	protein coding gene	unspecified product	Ankyrin repeat containing protein	It is involved in the biological process described with signal transduction
ISCI006345	Phosphatidate phosphatase (EC 3.1.3.4) (Fragment)	3428.15	0.00963406	0.0671543	0.143462	0.885926	0.999611	protein coding gene	unspecified product	Phosphatidate phosphatase (EC 3.1.3.4) (Fragment)	phosphatidate phosphatase
ISCI006351	DUF4203 domain-containing protein	717.081	0.157038	0.121998	1.28722	0.198019	0.999611	protein coding gene	unspecified product	DUF4203 domain-containing protein	Transmembrane 7 superfamily member 3
ISCI006376	Acetylcholinesterase/butyrylcholinesterase, putative (EC 3.1.1.7)	498.7	-0.151683	0.137923	-1.09976	0.271436	0.999611	protein coding gene	unspecified product	Acetylcholinesterase/butyrylcholinesterase, putative (EC 3.1.1.7)	Belongs to the type-B carboxylesterase lipase family
ISCI006378	Putative origin recognition complex subunit 1 (Fragment)	662.37	-0.17303	0.127158	-1.36075	0.173593	0.999611	protein coding gene	unspecified product	Putative origin recognition complex subunit 1 (Fragment)	CDC6, C terminal
ISCI006385	Selenoprotein O (Fragment)	1080.11	-0.114943	0.10017	-1.14748	0.251183	0.999611	protein coding gene	unspecified product	Selenoprotein O (Fragment)	Uncharacterized ACR, YdiU/UPF0061 family
ISCI006386	Attractin and platelet-activating factor acetylhydrolase, putative	1797.16	0.0367815	0.0921214	0.399272	0.689693	0.999611	protein coding gene	unspecified product	Attractin and platelet-activating factor acetylhydrolase, putative	Platelet-activating factor acetylhydrolase
ISCI006391	Transposase family protein	1018.73	0.0183321	0.105463	0.173825	0.862003	0.999611	protein coding gene	Transposase family protein [Source:UniProtKB/TrEMBL;Acc:B7PL87]	Transposase family protein	Transposase protein
ISCI006405	Putative myosin complex (Fragment)	635.079	0.0201362	0.126235	0.159514	0.873264	0.999611	protein coding gene	Coiled-coil domain-containing protein 102A, putative (Fragment) [Source:UniProtKB/TrEMBL;Acc:B7PMJ3]	Putative myosin complex (Fragment)	Coiled-coil domain containing 102A
ISCI006407	Putative programmed cell death protein (Fragment)	733.507	-0.0283038	0.133036	-0.212754	0.831519	0.999611	protein coding gene	Programmed cell death, putative [Source:UniProtKB/TrEMBL;Acc:B7PMJ5]	Putative programmed cell death protein (Fragment)	regulation of protein import into mitochondrial outer membrane
ISCI006441	Putative tumor protein d52 family (Fragment)	1717.01	0.0365815	0.0923357	0.396179	0.691973	0.999611	protein coding gene	unspecified product	Putative tumor protein d52 family (Fragment)	Tumour protein D52 family
ISCI006451	Bifunctional lysine-specific demethylase and histidyl-hydroxylase (EC 1.14.11.27) (Fragment)	1945.8	0.052947	0.080105	0.66097	0.508632	0.999611	protein coding gene	unspecified product	Bifunctional lysine-specific demethylase and histidyl-hydroxylase (EC 1.14.11.27) (Fragment)	Bifunctional lysine-specific demethylase and histidyl-hydroxylase
ISCI006454	Putative inositol-145-triphosphate 5-phosphatase synaptojanin inp51/inp52/inp53 family (Fragment)	2459.59	0.0502208	0.0728963	0.688935	0.490864	0.999611	protein coding gene	unspecified product	Putative inositol-145-triphosphate 5-phosphatase synaptojanin inp51/inp52/inp53 family (Fragment)	Phosphoric ester hydrolase activity
ISCI006455	Kinesin-like protein (Fragment)	3092.6	-0.0518426	0.074373	-0.697062	0.485764	0.999611	protein coding gene	unspecified product	Kinesin-like protein (Fragment)	ATP-dependent microtubule motor activity, plus-end-directed
ISCI006457	Putative phosphatidylinositol-binding clathrin assembly protein lap isoform x1 (Fragment)	3543.16	0.0310049	0.0649771	0.477167	0.633243	0.999611	protein coding gene	unspecified product	Putative phosphatidylinositol-binding clathrin assembly protein lap isoform x1 (Fragment)	ANTH domain
ISCI006459	Putative tropomyosin (Fragment)	543.057	0.127651	0.140979	0.905463	0.36522	0.999611	protein coding gene	Uncharacterized protein (Fragment) (Fragment) [Source:UniProtKB/TrEMBL;Acc:B7PMB7]	Putative tropomyosin (Fragment)	viral RNA genome replication
ISCI006460	Tropomyosin, putative	1127.98	0.00251007	0.104209	0.0240869	0.980783	0.999611	protein coding gene	unspecified product	Tropomyosin, putative	G-protein coupled receptor activity
ISCI006462	#N/A	535.948	0.187235	0.141018	1.32774	0.184265	0.999611	protein coding gene	unspecified product	Uncharacterized protein	#N/A
ISCI006465	Putative host cell transcription factor hcfc1	934.962	0.0442817	0.108913	0.406579	0.684317	0.999611	protein coding gene	unspecified product	Putative host cell transcription factor hcfc1	Host cell
ISCI006472	Putative sugar transporter (Fragment)	487.536	0.0167909	0.137207	0.122376	0.902601	0.999611	protein coding gene	unspecified product	Putative sugar transporter (Fragment)	organic anion transmembrane transporter activity
ISCI006485	Putative heat shock 70 kDa protein 14 (Fragment)	427.214	0.00536196	0.151623	0.0353639	0.97179	0.999611	protein coding gene	HSP70, putative (Fragment) [Source:UniProtKB/TrEMBL;Acc:B7PPP4]	Putative heat shock 70 kDa protein 14 (Fragment)	ATP binding
ISCI006521	Putative cytoplasmic trna 2-thiolation protein 2 b (Fragment)	524.116	0.0280802	0.154455	0.181802	0.855738	0.999611	protein coding gene	unspecified product	Putative cytoplasmic trna 2-thiolation protein 2 b (Fragment)	Plays a central role in 2-thiolation of mcm(5)S(2)U at tRNA wobble positions of tRNA(Lys), tRNA(Glu) and tRNA(Gln). May act by forming a heterodimer with NCS6 CTU1 that ligates sulfur from thiocarboxylated URM1 onto the uridine of tRNAs at wobble position
ISCI006522	Putative nadp-dependent flavoprotein reductase (Fragment)	825.511	0.0441939	0.121792	0.362865	0.716705	0.999611	protein coding gene	unspecified product	Putative nadp-dependent flavoprotein reductase (Fragment)	5-methyltetrahydrofolate-homocysteine methyltransferase reductase
ISCI006529	#N/A	369.769	0.126823	0.159871	0.793284	0.427612	0.999611	protein coding gene	unspecified product	Uncharacterized protein	#N/A
ISCI006530	Putative organic cation transporter protein (Fragment)	608.208	0.113908	0.128191	0.888579	0.37423	0.999611	protein coding gene	unspecified product	Putative organic cation transporter protein (Fragment)	Sugar (and other) transporter
ISCI006533	Putative npc intracellular cholesterol transporter 1 isoform x1	2318.44	-0.0905236	0.0744048	-1.21664	0.223743	0.999611	protein coding gene	unspecified product	Putative npc intracellular cholesterol transporter 1 isoform x1	Hedgehog receptor activity
ISCI006537	#N/A	5956.58	0.00585887	0.095533	0.0613283	0.951098	0.999611	protein coding gene	unspecified product	Uncharacterized protein (Fragment)	#N/A
ISCI006538	Putative 60s acidic ribosomal protein p1 (Fragment)	7474.18	-0.0540408	0.0597953	-0.903764	0.366121	0.999611	protein coding gene	60S acidic ribosomal protein LP1 (Fragment) [Source:UniProtKB/TrEMBL;Acc:B7PQC5]	Putative 60s acidic ribosomal protein p1 (Fragment)	Belongs to the eukaryotic ribosomal protein P1 P2 family
ISCI006539	Putative eukaryotic translation initiation factor 3 subunit a (Fragment)	1069.05	0.0187817	0.104735	0.179326	0.857682	0.999611	protein coding gene	unspecified product	Putative eukaryotic translation initiation factor 3 subunit a (Fragment)	#N/A
ISCI006562	RSZp22 protein, putative	2025.28	-0.120592	0.0846025	-1.4254	0.154042	0.999611	protein coding gene	RSZp22 protein, putative [Source:UniProtKB/TrEMBL;Acc:B7PPR4]	RSZp22 protein, putative	Zinc knuckle
ISCI006563	Tetraspanin	3219.87	-0.0132865	0.0767164	-0.17319	0.862502	0.999611	protein coding gene	unspecified product	Tetraspanin	Tetraspanin family
ISCI006566	Peptidylprolyl isomerase (EC 5.2.1.8)	2142.96	-0.130065	0.0819274	-1.58757	0.112383	0.999611	protein coding gene	unspecified product	Peptidylprolyl isomerase (EC 5.2.1.8)	It is involved in the biological process described with protein folding
ISCI006568	Protein kinase domain-containing protein (Fragment)	366.906	-0.0991185	0.173359	-0.571752	0.56749	0.999611	protein coding gene	unspecified product	Protein kinase domain-containing protein (Fragment)	ATP binding. It is involved in the biological process described with protein phosphorylation
ISCI006569	Putative mitochondrial dna helicase twinkle (Fragment)	424.68	-0.0438515	0.156682	-0.279875	0.779573	0.999611	protein coding gene	unspecified product	Putative mitochondrial dna helicase twinkle (Fragment)	Chromosome 10 open reading frame 2
ISCI006570	Glycogen [starch] synthase (EC 2.4.1.11) (Fragment)	953.978	-0.034249	0.102469	-0.334237	0.738201	0.999611	protein coding gene	unspecified product	Glycogen [starch] synthase (EC 2.4.1.11) (Fragment)	Transfers the glycosyl residue from UDP-Glc to the non- reducing end of alpha-1,4-glucan
ISCI006573	Putative hspa heat shock 70kda binding protein (Fragment)	502.91	-0.0140675	0.135412	-0.103887	0.917259	0.999611	protein coding gene	unspecified product	Putative hspa heat shock 70kda binding protein (Fragment)	HSPA (heat shock 70kDa) binding protein, cytoplasmic cochaperone 1
ISCI006575	Putative splicing factor 3b subunit 2	1614.58	-0.0475	0.0835383	-0.568601	0.569627	0.999611	protein coding gene	unspecified product	Putative splicing factor 3b subunit 2	mRNA splicing, via spliceosome
ISCI006576	SAP domaincontaining protein	577.327	-0.083146	0.131748	-0.631098	0.527977	0.999611	protein coding gene	unspecified product	SAP domaincontaining protein	#N/A
ISCI006578	Putative mrna cleavage factor i subunit/cpsf subunit (Fragment)	876.315	-0.108045	0.10983	-0.983744	0.325241	0.999611	protein coding gene	unspecified product	Putative mrna cleavage factor i subunit/cpsf subunit (Fragment)	nucleic acid binding
ISCI006588	Putative inositol-145-triphosphate 5-phosphatase synaptojanin inp51/inp52/inp53 family (Fragment)	992.938	0.104329	0.108305	0.963283	0.335406	0.999611	protein coding gene	unspecified product	Putative inositol-145-triphosphate 5-phosphatase synaptojanin inp51/inp52/inp53 family (Fragment)	Phosphoric ester hydrolase activity
ISCI006603	ABC transporter, putative	1719.03	0.195161	0.0939019	2.07835	0.0376773	0.999611	protein coding gene	unspecified product	ABC transporter, putative	ATPase activity, coupled to transmembrane movement of substances
ISCI006608	Putative e3 ubiquitin-protein ligase/ upstream regulatory element binding protein	707.339	-0.00301642	0.127484	-0.0236612	0.981123	0.999611	protein coding gene	unspecified product	Putative e3 ubiquitin-protein ligase/ upstream regulatory element binding protein	ubiquitin-protein transferase activity
ISCI006611	Putative subtilisin-like serine protease (Fragment)	912.749	-0.0351223	0.107945	-0.325372	0.7449	0.999611	protein coding gene	unspecified product	Putative subtilisin-like serine protease (Fragment)	#N/A
ISCI006613	Putative golgi integral membrane protein (Fragment)	657.254	-0.0405387	0.121704	-0.333092	0.739065	0.999611	protein coding gene	unspecified product	Putative golgi integral membrane protein (Fragment)	peptidyl-lysine hydroxylation
ISCI006622	#N/A	534.256	0.0192486	0.136639	0.140872	0.887971	0.999611	protein coding gene	unspecified product	Uncharacterized protein	#N/A
ISCI006643	Exocyst complex component 2 (Fragment)	833.454	-0.120873	0.107874	-1.1205	0.2625	0.999611	protein coding gene	Exocyst complex component 2 [Source:UniProtKB/TrEMBL;Acc:B7PR09]	Exocyst complex component 2 (Fragment)	It is involved in the biological process described with Golgi to plasma membrane transport
ISCI006644	Putative ubiquitin carboxyl-terminal hydrolase 10 (Fragment)	737.866	-0.00691337	0.113912	-0.0606903	0.951606	0.999611	protein coding gene	unspecified product	Putative ubiquitin carboxyl-terminal hydrolase 10 (Fragment)	#N/A
ISCI006646	Putative transcriptional repressor salm (Fragment)	646.971	-0.0864067	0.129024	-0.669694	0.503053	0.999611	protein coding gene	unspecified product	Putative transcriptional repressor salm (Fragment)	Zinc-finger of C2H2 type
ISCI006671	Belongs to the glucose-6-phosphate 1-epimerase family	556.861	0.00258943	0.131505	0.0196908	0.98429	0.999611	protein coding gene	unspecified product	Uncharacterized protein (Fragment)	Belongs to the glucose-6-phosphate 1-epimerase family
ISCI006672	Pseudouridylate synthase, putative (EC 5.4.99.12)	542.117	-0.0180483	0.17474	-0.103287	0.917735	0.999611	protein coding gene	unspecified product	Pseudouridylate synthase, putative (EC 5.4.99.12)	Pseudouridine synthase
ISCI006674	Nuclear proteasome inhibitor UBLCP1 (EC 3.1.3.16) (Ubiquitin-like domain-containing CTD phosphatase 1) (Fragment)	618.742	0.00907931	0.125866	0.0721348	0.942495	0.999611	protein coding gene	unspecified product	Nuclear proteasome inhibitor UBLCP1 (EC 3.1.3.16) (Ubiquitin-like domain-containing CTD phosphatase 1) (Fragment)	Phosphoprotein phosphatase activity
ISCI006676	#N/A	2991.28	-0.0964232	0.0676241	-1.42587	0.153906	0.999611	protein coding gene	unspecified product	Uncharacterized protein	#N/A
ISCI006685	Aminopeptidase N, putative (EC 3.4.11.2) (Aminopeptidase N, putative (Fragment)) (Fragment)	381.734	0.0232995	0.163117	0.142839	0.886417	0.999611	protein coding gene	unspecified product	Aminopeptidase N, putative (EC 3.4.11.2) (Aminopeptidase N, putative (Fragment)) (Fragment)	Peptidase family M1 domain
ISCI006698	Replication termination factor 2 (Replication termination factor 2 domain-containing protein 1) (Fragment)	1001.14	-0.026758	0.101961	-0.262434	0.792987	0.999611	protein coding gene	unspecified product	Replication termination factor 2 (Replication termination factor 2 domain-containing protein 1) (Fragment)	Rtf2 RING-finger
ISCI006701	tRNA wybutosine-synthesizing protein 4 (EC 2.1.1.290) (EC 2.3.1.231) (tRNA(Phe) (7-(3-amino-3-(methoxycarbonyl)propyl)wyosine(37)-N)-methoxycarbonyltransferase) (tRNA(Phe) (7-(3-amino-3-carboxypropyl)wyosine(37)-O)-methyltransferase) (Fragment)	658.266	0.0343066	0.126009	0.272256	0.785425	0.999611	protein coding gene	unspecified product	tRNA wybutosine-synthesizing protein 4 (EC 2.1.1.290) (EC 2.3.1.231) (tRNA(Phe) (7-(3-amino-3-(methoxycarbonyl)propyl)wyosine(37)-N)-methoxycarbonyltransferase) (tRNA(Phe) (7-(3-amino-3-carboxypropyl)wyosine(37)-O)-methyltransferase) (Fragment)	wybutosine biosynthetic process
ISCI006702	Microtubule-binding protein, putative	3643.55	0.024376	0.0672982	0.362208	0.717196	0.999611	protein coding gene	Microtubule-binding protein, putative [Source:UniProtKB/TrEMBL;Acc:B7PPL3]	Microtubule-binding protein, putative	Microtubule binding
ISCI006711	Putative ring finger and transmembrane domain-containing protein (Fragment)	1416.63	0.00780607	0.0863782	0.0903707	0.927993	0.999611	protein coding gene	unspecified product	Putative ring finger and transmembrane domain-containing protein (Fragment)	Zinc ion binding
ISCI006712	TNF-alpha induced protein B12, putative (EC 3.1.4.17)	390.792	0.0380804	0.151977	0.250568	0.802148	0.999611	protein coding gene	unspecified product	TNF-alpha induced protein B12, putative (EC 3.1.4.17)	It is involved in the biological process described with protein homooligomerization
ISCI006716	Phenylalanine--tRNA ligase (EC 6.1.1.20) (Fragment)	416.678	-0.0526837	0.177818	-0.296279	0.767017	0.999611	protein coding gene	unspecified product	Phenylalanine--tRNA ligase (EC 6.1.1.20) (Fragment)	It is involved in the biological process described with phenylalanyl-tRNA aminoacylation
ISCI006727	Putative netrin axonal chemotropic factor	848.221	-0.102931	0.120969	-0.850889	0.394831	0.999611	protein coding gene	Netrin-4, putative [Source:UniProtKB/TrEMBL;Acc:B7PN44]	Putative netrin axonal chemotropic factor	Receptor binding. It is involved in the biological process described with regulation of cell migration
ISCI006728	Laminin alpha-1, 2 chain, putative (EC 2.7.10.1)	1375.3	0.0130269	0.105967	0.122934	0.90216	0.999611	protein coding gene	unspecified product	Laminin alpha-1, 2 chain, putative (EC 2.7.10.1)	Receptor binding. It is involved in the biological process described with regulation of cell migration
ISCI006739	Domain of unknown function (DUF3402)	1141.21	0.060978	0.110554	0.551566	0.581246	0.999611	protein coding gene	unspecified product	Uncharacterized protein	Domain of unknown function (DUF3402)
ISCI006742	RNA helicase (EC 3.6.4.13) (Fragment)	351.851	0.107154	0.176692	0.606442	0.544221	0.999611	protein coding gene	ATP-dependent RNA and DNA helicase, putative [Source:UniProtKB/TrEMBL;Acc:B7PKK6]	RNA helicase (EC 3.6.4.13) (Fragment)	Mitochondrial degradasome RNA helicase subunit C terminal
ISCI006743	Ubiquitin protein ligase, putative (EC 6.3.2.19)	690.937	0.065589	0.117323	0.559048	0.576129	0.999611	protein coding gene	unspecified product	Ubiquitin protein ligase, putative (EC 6.3.2.19)	Ubiquitin-conjugating enzyme
ISCI006744	Putative conserved plasma membrane protein (Fragment)	25010.4	0.0165097	0.0619374	0.266554	0.789813	0.999611	protein coding gene	unspecified product	Putative conserved plasma membrane protein (Fragment)	May act as a scaffolding protein within caveolar membranes. Interacts directly with G-protein alpha subunits and can functionally regulate their activity
ISCI006746	Phosphatidate cytidylyltransferase, mitochondrial (EC 2.7.7.41) (CDP-diacylglycerol synthase) (Mitochondrial translocator assembly and maintenance protein 41 homolog)	648.069	-0.0459033	0.133551	-0.343715	0.731061	0.999611	protein coding gene	Phosphatidate cytidylyltransferase, mitochondrial [Source:UniProtKB/TrEMBL;Acc:B7PKK9]	Phosphatidate cytidylyltransferase, mitochondrial (EC 2.7.7.41) (CDP-diacylglycerol synthase) (Mitochondrial translocator assembly and maintenance protein 41 homolog)	Catalyzes the formation of CDP-diacylglycerol (CDP-DAG) from phosphatidic acid (PA) in the mitochondrial inner membrane. Required for the biosynthesis of the dimeric phospholipid cardiolipin, which stabilizes supercomplexes of the mitochondrial respiratory chain in the mitochondrial inner membrane
ISCI006747	Putative salivary protein (Secreted salivary gland peptide, putative)	477.225	0.0526651	0.149474	0.352335	0.724587	0.999611	protein coding gene	unspecified product	Putative salivary protein (Secreted salivary gland peptide, putative)	#N/A
ISCI006748	Putative hsp27-ere-tata-binding protein/scaffold attachment factor saf-b (Fragment)	2751.09	0.0123056	0.0716821	0.171669	0.863698	0.999611	protein coding gene	unspecified product	Putative hsp27-ere-tata-binding protein/scaffold attachment factor saf-b (Fragment)	nucleic acid binding
ISCI006749	C4b-binding protein beta chain, putative (EC 3.4.21.84)	410.918	-0.162142	0.149067	-1.08771	0.276723	0.999611	protein coding gene	unspecified product	C4b-binding protein beta chain, putative (EC 3.4.21.84)	calcium ion binding
ISCI006788	Polypeptide N-acetylgalactosaminyltransferase (EC 2.4.1.-) (Protein-UDP acetylgalactosaminyltransferase) (Fragment)	2068.03	0.0756762	0.0768408	0.984845	0.3247	0.999611	protein coding gene	unspecified product	Polypeptide N-acetylgalactosaminyltransferase (EC 2.4.1.-) (Protein-UDP acetylgalactosaminyltransferase) (Fragment)	Ricin-type beta-trefoil
ISCI006789	#N/A	539.452	0.10544	0.134319	0.784997	0.432455	0.999611	protein coding gene	unspecified product	Uncharacterized protein	#N/A
ISCI006790	Ragulator complex protein LAMTOR5 homolog (Late endosomal/lysosomal adaptor and MAPK and MTOR activator 5)	389.53	0.022804	0.170776	0.133531	0.893773	0.999611	protein coding gene	unspecified product	Ragulator complex protein LAMTOR5 homolog (Late endosomal/lysosomal adaptor and MAPK and MTOR activator 5)	#N/A
ISCI006792	SAP domain-containing protein	2193.26	0.0243697	0.0749565	0.325118	0.745092	0.999611	protein coding gene	unspecified product	SAP domain-containing protein	Putative DNA-binding (bihelical) motif predicted to be involved in chromosomal organisation
ISCI006797	Putative glycerol metabolic process (Fragment)	424.832	0.0140576	0.150756	0.0932474	0.925707	0.999611	protein coding gene	Glycerophosphoryl diester phosphodiesterase, putative [Source:UniProtKB/TrEMBL;Acc:B7PNT8]	Putative glycerol metabolic process (Fragment)	starch binding. It is involved in the biological process described with lipid metabolic process
ISCI006804	#N/A	404.606	-0.0793122	0.163627	-0.484712	0.62788	0.999611	protein coding gene	unspecified product	Uncharacterized protein	#N/A
ISCI006807	It is involved in the biological process described with cell redox homeostasis	742.345	0.00181581	0.121115	0.0149925	0.988038	0.999611	protein coding gene	unspecified product	Uncharacterized protein	It is involved in the biological process described with cell redox homeostasis
ISCI006815	Stumps family protein	771.844	-0.0849988	0.119505	-0.711255	0.476926	0.999611	protein coding gene	unspecified product	Stumps family protein	Dof, BCAP, and BANK (DBB) motif
ISCI006818	Selenophosphate synthase, putative (EC 2.7.9.3) (Selenophosphate synthase, putative (Fragment)) (Fragment)	737.425	0.0875021	0.114152	0.766539	0.443356	0.999611	protein coding gene	Selenophosphate synthase, putative (Fragment) [Source:UniProtKB/TrEMBL;Acc:B7PL15]	Selenophosphate synthase, putative (EC 2.7.9.3) (Selenophosphate synthase, putative (Fragment)) (Fragment)	AIR synthase related protein, N-terminal domain
ISCI006820	4HBT domain-containing protein	337.47	-0.0455264	0.177093	-0.257076	0.79712	0.999611	protein coding gene	unspecified product	4HBT domain-containing protein	thioesterase 13
ISCI006822	Tyrosine-protein kinase (EC 2.7.10.2) (Fragment)	1922.37	0.0277559	0.0769693	0.36061	0.718391	0.999611	protein coding gene	unspecified product	Tyrosine-protein kinase (EC 2.7.10.2) (Fragment)	ATP binding. It is involved in the biological process described with protein phosphorylation
ISCI006826	Heparan sulfate 2-O-sulfotransferase, putative	876.232	-0.0152689	0.11222	-0.136062	0.891772	0.999611	protein coding gene	unspecified product	Heparan sulfate 2-O-sulfotransferase, putative	heparan sulfate 2-O-sulfotransferase activity
ISCI006830	N6-L-threonylcarbamoyladenine synthase (EC 2.3.1.234) (Fragment)	955.072	0.0850518	0.112205	0.758006	0.448447	0.999611	protein coding gene	unspecified product	N6-L-threonylcarbamoyladenine synthase (EC 2.3.1.234) (Fragment)	N(6)-L-threonylcarbamoyladenine synthase activity
ISCI006831	RNA-binding protein, putative	2643.52	0.0277582	0.071428	0.388618	0.697559	0.999611	protein coding gene	unspecified product	RNA-binding protein, putative	RNA recognition motif
ISCI006834	Putative reticulocalbin calumenin dna supercoiling factor (Fragment)	673.698	0.0814939	0.122329	0.666184	0.505293	0.999611	protein coding gene	Reticulocalbin, putative [Source:UniProtKB/TrEMBL;Acc:B7PQ02]	Putative reticulocalbin calumenin dna supercoiling factor (Fragment)	EF-hand domain pair
ISCI006856	Derlin (Fragment)	589.731	0.0640474	0.142017	0.450984	0.652001	0.999611	protein coding gene	Derlin (Fragment) [Source:UniProtKB/TrEMBL;Acc:B7PLT4]	Derlin (Fragment)	negative regulation of retrograde protein transport, ER to cytosol
ISCI006910	Putative mitogen-activated protein kinase kinase map2k (Fragment)	776.495	0.24472	0.119802	2.04271	0.0410814	0.999611	protein coding gene	unspecified product	Putative mitogen-activated protein kinase kinase map2k (Fragment)	It is involved in the biological process described with protein phosphorylation
ISCI006911	Folylpolyglutamate synthase (EC 6.3.2.17) (Folylpoly-gamma-glutamate synthetase) (Tetrahydrofolylpolyglutamate synthase)	644.583	-0.000514624	0.131596	-0.00391064	0.99688	0.999611	protein coding gene	unspecified product	Folylpolyglutamate synthase (EC 6.3.2.17) (Folylpoly-gamma-glutamate synthetase) (Tetrahydrofolylpolyglutamate synthase)	tetrahydrofolylpolyglutamate synthase activity
ISCI006914	TMPIT-like protein	344.493	0.0160962	0.170134	0.0946093	0.924625	0.999611	protein coding gene	unspecified product	Uncharacterized protein	TMPIT-like protein
ISCI006915	Putative acyl-coa esterase (Fragment)	935.49	0.0725219	0.103098	0.703427	0.481789	0.999611	protein coding gene	unspecified product	Putative acyl-coa esterase (Fragment)	Alpha beta hydrolase domain-containing protein 11
ISCI006922	Transcription factor, putative	1393.7	-0.128571	0.0895565	-1.43564	0.151104	0.999611	protein coding gene	unspecified product	Transcription factor, putative	binding. It is involved in the biological process described with regulation of transcription, DNA-templated
ISCI006929	Putative actin-binding cytoskeleton protein filamin (Fragment)	1151.26	0.0907193	0.103172	0.879299	0.379239	0.999611	protein coding gene	unspecified product	Putative actin-binding cytoskeleton protein filamin (Fragment)	Filamin-type immunoglobulin domains
ISCI006940	Putative cytokine, C6ORF120	355.902	0.036327	0.16237	0.22373	0.822967	0.999611	protein coding gene	unspecified product	Uncharacterized protein	Putative cytokine, C6ORF120
ISCI006941	Bifunctional lysine-specific demethylase and histidyl-hydroxylase (EC 1.14.11.27) (Fragment)	382.949	0.0323829	0.152777	0.211962	0.832137	0.999611	protein coding gene	unspecified product	Bifunctional lysine-specific demethylase and histidyl-hydroxylase (EC 1.14.11.27) (Fragment)	histone demethylase activity (H3-K4 specific)
ISCI006943	Putative transcription initiation factor tfii-d subunit taf10	395.863	0.0933626	0.154158	0.605629	0.544761	0.999611	protein coding gene	Transcription initiation factor TFIID subunit 10 [Source:UniProtKB/TrEMBL;Acc:A0A4D5S7T1]	Putative transcription initiation factor tfii-d subunit taf10	TFIID is a multimeric protein complex that plays a central role in mediating promoter responses to various activators and repressors
ISCI006944	Ubiquitinyl hydrolase 1 (EC 3.4.19.12)	365.562	-0.0442053	0.163949	-0.269628	0.787446	0.999611	protein coding gene	Ataxin, putative [Source:UniProtKB/TrEMBL;Acc:B7PW74]	Ubiquitinyl hydrolase 1 (EC 3.4.19.12)	Josephin
ISCI006947	Putative tfiif-interacting ctd phosphatase (Fragment)	448.274	-0.0145948	0.155281	-0.0939898	0.925117	0.999611	protein coding gene	unspecified product	Putative tfiif-interacting ctd phosphatase (Fragment)	phosphoprotein phosphatase activity
ISCI006953	Acetylglucosamine phosphomutase (EC 5.4.2.3) (N-acetylglucosamine-phosphate mutase) (Fragment)	788.185	0.0157081	0.110998	0.141517	0.887461	0.999611	protein coding gene	Phosphoacetylglucosamine mutase, putative (Fragment) [Source:UniProtKB/TrEMBL;Acc:B7PT04]	Acetylglucosamine phosphomutase (EC 5.4.2.3) (N-acetylglucosamine-phosphate mutase) (Fragment)	Catalyzes the conversion of GlcNAc-6-P into GlcNAc-1-P during the synthesis of uridine diphosphate UDP-GlcNAc, a sugar nucleotide critical to multiple glycosylation pathways including protein N- and O-glycosylation
ISCI006956	Putative transducin-like enhancer of split protein	994.122	0.061807	0.10254	0.602762	0.546667	0.999611	protein coding gene	unspecified product	Putative transducin-like enhancer of split protein	Groucho/TLE N-terminal Q-rich domain
ISCI006964	[Histone H3]-trimethyl-L-lysine(4) demethylase (EC 1.14.11.67) (Fragment)	1166.46	0.0256116	0.101755	0.251699	0.801274	0.999611	protein coding gene	unspecified product	[Histone H3]-trimethyl-L-lysine(4) demethylase (EC 1.14.11.67) (Fragment)	DNA- binding
ISCI006965	Putative gpi transamidase complex	2688.56	0.0903195	0.0691297	1.30652	0.191375	0.999611	protein coding gene	unspecified product	Putative gpi transamidase complex	It is involved in the biological process described with attachment of GPI anchor to protein
ISCI006968	Small nuclear ribonucleoprotein Sm D1 (snRNP core protein D1) (Fragment)	1312.76	0.00537343	0.0981479	0.0547483	0.956339	0.999611	protein coding gene	Small nuclear ribonucleoprotein Sm D1 [Source:UniProtKB/TrEMBL;Acc:B7PWB9]	Small nuclear ribonucleoprotein Sm D1 (snRNP core protein D1) (Fragment)	snRNP Sm proteins
ISCI006969	Putative leukocyte receptor cluster member 1 (Fragment)	658.209	-0.079927	0.133543	-0.598514	0.549497	0.999611	protein coding gene	unspecified product	Putative leukocyte receptor cluster member 1 (Fragment)	N-terminal domain of CBF1 interacting co-repressor CIR
ISCI006970	GPN-loop GTPase 3	368.354	0.045946	0.164126	0.279944	0.779521	0.999611	protein coding gene	unspecified product	GPN-loop GTPase 3	Conserved hypothetical ATP binding protein
ISCI006989	Putative cell death protein 6 (Fragment)	575.85	-0.125096	0.13349	-0.937121	0.348696	0.999611	protein coding gene	Ced-6, putative [Source:UniProtKB/TrEMBL;Acc:B7PVU8]	Putative cell death protein 6 (Fragment)	Phosphotyrosine-binding domain, phosphotyrosine-interaction (PI) domain
ISCI006990	Putative btk-associated sh3-domain binding protein sab (Fragment)	379.234	-0.0737875	0.166948	-0.441979	0.658505	0.999611	protein coding gene	unspecified product	Putative btk-associated sh3-domain binding protein sab (Fragment)	SH3-binding domain protein 5-like, a
ISCI006995	Putative transcriptional coactivator caper rrm superfamily (Fragment)	1182.91	0.0625999	0.099705	0.627852	0.530101	0.999611	protein coding gene	unspecified product	Putative transcriptional coactivator caper rrm superfamily (Fragment)	Man1-Src1p-C-terminal domain
ISCI006999	Putative cytochrome	663.514	-0.0289289	0.129934	-0.222643	0.823814	0.999611	protein coding gene	unspecified product	Putative cytochrome	Phytanoyl-CoA dioxygenase (PhyH)
ISCI007006	#N/A	432.935	0.0543476	0.155882	0.348645	0.727356	0.999611	protein coding gene	unspecified product	Uncharacterized protein	#N/A
ISCI007008	Putative midgut cysteine proteinase	408.792	0.0594185	0.15172	0.391632	0.69533	0.999611	protein coding gene	unspecified product	Putative midgut cysteine proteinase	Cysteine-type peptidase activity. It is involved in the biological process described with proteolysis
ISCI007010	Putative phd domain of transcriptional enhancer (Fragment)	680.471	0.102894	0.124124	0.828959	0.407128	0.999611	protein coding gene	unspecified product	Putative phd domain of transcriptional enhancer (Fragment)	polycomb group
ISCI007014	Apoptosis stimulating of P53, putative (EC 3.1.1.4)	403.626	-0.0914666	0.156851	-0.583144	0.559796	0.999611	protein coding gene	unspecified product	Apoptosis stimulating of P53, putative (EC 3.1.1.4)	Src homology 3 domains
ISCI007016	Putative cell cycle-associated protein (Fragment)	629.917	-0.00677431	0.123141	-0.0550126	0.956128	0.999611	protein coding gene	Cell cycle-associated protein, putative [Source:UniProtKB/TrEMBL;Acc:B7PUT2]	Putative cell cycle-associated protein (Fragment)	Mob1/phocein family
ISCI007018	Putative histone acetyltransferase saga/ada catalytic subunit pcaf/gcn5 (Fragment)	1389.99	-0.0265742	0.0938905	-0.283034	0.777151	0.999611	protein coding gene	unspecified product	Putative histone acetyltransferase saga/ada catalytic subunit pcaf/gcn5 (Fragment)	Histone acetyltransferase activity. It is involved in the biological process described with
ISCI007019	Putative mrna splicing protein smn survival motor neuron (Fragment)	369.634	0.0452182	0.158494	0.285299	0.775415	0.999611	protein coding gene	unspecified product	Putative mrna splicing protein smn survival motor neuron (Fragment)	spliceosomal snRNP assembly
ISCI007031	Selenoprotein, putative	1082.9	0.203969	0.1181	1.72709	0.0841519	0.999611	protein coding gene	Selenoprotein, putative [Source:UniProtKB/TrEMBL;Acc:B7PTY9]	Selenoprotein, putative	Selenoprotein S
ISCI007039	Putative 2-methoxy-6-polyprenyl-14-benzoquinol methylase mitochondrial (Fragment)	411.297	0.101045	0.157636	0.641004	0.52152	0.999611	protein coding gene	unspecified product	Putative 2-methoxy-6-polyprenyl-14-benzoquinol methylase mitochondrial (Fragment)	Methyltransferase required for the conversion of 2- polyprenyl-6-methoxy-1,4-benzoquinol (DDMQH2) to 2-polyprenyl-3- methyl-6-methoxy-1,4-benzoquinol (DMQH2)
ISCI007053	Putative tick transposon (Fragment)	473.478	0.021685	0.160319	0.135262	0.892405	0.999611	protein coding gene	unspecified product	Putative tick transposon (Fragment)	Reverse transcriptase (RNA-dependent DNA polymerase)
ISCI007063	#N/A	704.734	-0.0462726	0.141261	-0.327567	0.743239	0.999611	protein coding gene	unspecified product	Uncharacterized protein	#N/A
ISCI007069	Putative translation initiation factor 5b eif-5b (Fragment)	2478.78	0.0706587	0.0806782	0.87581	0.381133	0.999611	protein coding gene	unspecified product	Putative translation initiation factor 5b eif-5b (Fragment)	#N/A
ISCI007070	Secretory protein, putative (Secretory protein, putative (Fragment)) (Fragment)	749.353	0.117628	0.12194	0.964638	0.334726	0.999611	protein coding gene	Secretory protein, putative (Fragment) [Source:UniProtKB/TrEMBL;Acc:B7PRN9]	Secretory protein, putative (Secretory protein, putative (Fragment)) (Fragment)	Endonuclease/Exonuclease/phosphatase family
ISCI007075	#N/A	504.153	0.00365414	0.157046	0.0232679	0.981437	0.999611	protein coding gene	unspecified product	#N/A	#N/A
ISCI007077	Reelin domain-containing protein	1064.1	0.0285939	0.135829	0.210514	0.833266	0.999611	protein coding gene	unspecified product	Reelin domain-containing protein	Methyltransferase domain
ISCI007080	#N/A	20671.2	0.0385487	0.0690844	0.557995	0.576848	0.999611	protein coding gene	unspecified product	Uncharacterized protein	#N/A
ISCI007081	Putative g1/s-specific cyclin e (Fragment)	1120.64	-0.157573	0.101119	-1.55829	0.119164	0.999611	protein coding gene	unspecified product	Putative g1/s-specific cyclin e (Fragment)	regulation of cyclin-dependent protein serine/threonine kinase activity
ISCI007083	Putative ubiquitin-like-conjugating enzyme atg3 (Fragment)	644.798	0.00291636	0.124321	0.0234582	0.981285	0.999611	protein coding gene	unspecified product	Putative ubiquitin-like-conjugating enzyme atg3 (Fragment)	Autophagy-related protein 3
ISCI007084	Putative tick transposon (Fragment)	337.367	-0.0950405	0.165051	-0.575826	0.564733	0.999611	protein coding gene	unspecified product	Putative tick transposon (Fragment)	zinc finger
ISCI007085	Protein cereblon (Protein ohgata)	470.258	-0.0819516	0.141024	-0.581119	0.56116	0.999611	protein coding gene	Protein cereblon, putative [Source:UniProtKB/TrEMBL;Acc:B7PWV7]	Protein cereblon (Protein ohgata)	metal ion binding
ISCI007116	Putative neural cell adhesion molecule l1	14892.1	-0.00861494	0.0523894	-0.16444	0.869384	0.999611	protein coding gene	unspecified product	Putative neural cell adhesion molecule l1	Fibronectin type 3 domain
ISCI007119	Putative signal recognition particle receptor subunit alpha protein isoform x2	721.537	-0.0278211	0.12713	-0.218839	0.826776	0.999611	protein coding gene	Signal recognition particle receptor, alpha subunit, putative [Source:UniProtKB/TrEMBL;Acc:B7PWT6]	Putative signal recognition particle receptor subunit alpha protein isoform x2	Signal recognition particle, alpha subunit, N-terminal
ISCI007121	Putative myosin phosphatase rho-interacting protein (Fragment)	2475.35	-0.0018998	0.0745753	-0.0254749	0.979676	0.999611	protein coding gene	unspecified product	Putative myosin phosphatase rho-interacting protein (Fragment)	Pleckstrin homology domain.
ISCI007140	Putative nuclear transport factor 2 (Fragment)	881.791	0.0035528	0.107891	0.0329295	0.973731	0.999611	protein coding gene	Nuclear transport factor, putative [Source:UniProtKB/TrEMBL;Acc:B7PSJ3]	Putative nuclear transport factor 2 (Fragment)	It is involved in the biological process described with transport
ISCI007141	Alpha2-macroglobulin family N-terminal region domain-containing protein	5132.25	-0.045964	0.0705716	-0.65131	0.514847	0.999611	protein coding gene	Alpha2-macroglobulin family N-terminal region domain-containing protein [Source:UniProtKB/TrEMBL;Acc:B7PSJ4]	Alpha2-macroglobulin family N-terminal region domain-containing protein	Alpha-2-Macroglobulin
ISCI007146	Putative rna-binding protein musashi (Fragment)	6052.59	-0.0261182	0.0597679	-0.436995	0.662115	0.999611	protein coding gene	unspecified product	Putative rna-binding protein musashi (Fragment)	RNA recognition motif
ISCI007147	Putative lysine-specific demethylase 8-like protein (Fragment)	882.629	0.0404592	0.117674	0.343823	0.730979	0.999611	protein coding gene	unspecified product	Putative lysine-specific demethylase 8-like protein (Fragment)	demethylase 8
ISCI007151	Putative plexins functional semaphorin receptor	6872.35	0.0934227	0.0697202	1.33996	0.180257	0.999611	protein coding gene	Plexin A, putative [Source:UniProtKB/TrEMBL;Acc:B7PTP7]	Putative plexins functional semaphorin receptor	receptor activity. It is involved in the biological process described with
ISCI007157	Pyridoxal phosphate homeostasis protein (PLP homeostasis protein)	888.474	0.0720413	0.1166	0.617848	0.536676	0.999611	protein coding gene	unspecified product	Pyridoxal phosphate homeostasis protein (PLP homeostasis protein)	Pyridoxal 5'-phosphate (PLP)-binding protein, which may be involved in intracellular homeostatic regulation of pyridoxal 5'-phosphate (PLP), the active form of vitamin B6
ISCI007159	#N/A	535.273	-0.0441913	0.156259	-0.282808	0.777324	0.999611	protein coding gene	unspecified product	#N/A	ADP-ribosylation factor 4
ISCI007160	Cyclin T-dependent kinase CDK9, putative (EC 2.7.11.25)	911.149	0.106364	0.104947	1.0135	0.310822	0.999611	protein coding gene	unspecified product	Cyclin T-dependent kinase CDK9, putative (EC 2.7.11.25)	Tube Death domain
ISCI007169	Putative atp-dependent rna helicase pitchoune (Fragment)	992.903	-0.094412	0.106563	-0.885974	0.375631	0.999611	protein coding gene	unspecified product	Putative atp-dependent rna helicase pitchoune (Fragment)	DUF4217
ISCI007186	Putative mitochondrial fission 1 protein (Fragment)	750.696	0.044529	0.125196	0.355674	0.722085	0.999611	protein coding gene	Tetratricopeptide repeat protein, putative (Fragment) [Source:UniProtKB/TrEMBL;Acc:B7PS15]	Putative mitochondrial fission 1 protein (Fragment)	Involved in the fragmentation of the mitochondrial network and its perinuclear clustering
ISCI007191	Protein SHQ1 homolog (Fragment)	821.549	-0.0732039	0.110572	-0.662044	0.507943	0.999611	protein coding gene	unspecified product	Protein SHQ1 homolog (Fragment)	box H/ACA snoRNP assembly
ISCI007192	DNAJ domain containing protein	1022.53	0.0810714	0.110245	0.735372	0.462113	0.999611	protein coding gene	DNAJ domain containing protein [Source:UniProtKB/TrEMBL;Acc:B7PRD1]	DNAJ domain containing protein	posttranslational protein targeting to membrane, translocation
ISCI007193	Phytanoyl-CoA alpha-hydroxylase, putative (EC 1.14.11.18)	414.622	-0.0403305	0.152615	-0.264262	0.791578	0.999611	protein coding gene	unspecified product	Phytanoyl-CoA alpha-hydroxylase, putative (EC 1.14.11.18)	phytanoyl-CoA dioxygenase activity
ISCI007199	Putative actin regulatory protein supervillin gelsolin/villin family (Fragment)	460.998	0.0315623	0.144436	0.218521	0.827023	0.999611	protein coding gene	Villin, putative (Fragment) [Source:UniProtKB/TrEMBL;Acc:B7PVR6]	Putative actin regulatory protein supervillin gelsolin/villin family (Fragment)	actin binding
ISCI007213	Putative membrane glycoprotein lig-1	9176.73	-0.0689967	0.0901287	-0.765536	0.443953	0.999611	protein coding gene	unspecified product	Putative membrane glycoprotein lig-1 (Fragment)	Calcium ion binding. It is involved in the biological process described with regulation of developmental process
ISCI007215	Dolichyldiphosphatase (EC 3.6.1.43)	766.976	0.0294334	0.112057	0.262664	0.79281	0.999611	protein coding gene	Dolichyl pyrophosphate phosphatase, putative [Source:UniProtKB/TrEMBL;Acc:B7PT13]	Dolichyldiphosphatase (EC 3.6.1.43)	Acid phosphatase homologues
ISCI007221	Procollagen-lysine 5-dioxygenase (EC 1.14.11.4) (Fragment)	775.354	0.148888	0.118001	1.26176	0.207036	0.999611	protein coding gene	unspecified product	Procollagen-lysine 5-dioxygenase (EC 1.14.11.4) (Fragment)	oxidoreductase activity, acting on paired donors, with incorporation or reduction of molecular oxygen, 2-oxoglutarate as one donor, and incorporation of one atom each of oxygen into both donors. It is involved in the biological process described with oxidation-reduction process
ISCI007230	Neural stem cell-derived dendrite regulator, putative	668.233	-0.0858829	0.131272	-0.654237	0.512959	0.999611	protein coding gene	unspecified product	Neural stem cell-derived dendrite regulator, putative	actin binding. It is involved in the biological process described with
ISCI007247	Ubiquitin-conjugating enzyme, putative	410.099	-0.0783345	0.171892	-0.455718	0.648592	0.999611	protein coding gene	Ubiquitin-conjugating enzyme, putative [Source:UniProtKB/TrEMBL;Acc:B7PVG1]	Ubiquitin-conjugating enzyme, putative	B domain of TMEM189, localisation domain
ISCI007249	Protein phosphatase 2a regulatory subunit a (Fragment)	4163.78	0.0405675	0.0703063	0.57701	0.563932	0.999611	protein coding gene	unspecified product	Protein phosphatase 2a regulatory subunit a (Fragment)	Serine threonine-protein phosphatase 4 regulatory subunit 1-like
ISCI007252	Obg-like ATPase 1	808.448	-0.0546475	0.110871	-0.492894	0.622087	0.999611	protein coding gene	Obg-like ATPase 1 [Source:UniProtKB/TrEMBL;Acc:B7PVG5]	Obg-like ATPase 1	Hydrolyzes ATP, and can also hydrolyze GTP with lower efficiency. Has lower affinity for GTP
ISCI007255	Putative ring finger and spry domain-containing protein (Fragment)	472.41	0.045774	0.142434	0.321369	0.74793	0.999611	protein coding gene	unspecified product	Putative ring finger and spry domain-containing protein (Fragment)	RING finger and SPRY domain-containing protein
ISCI007256	Insulin receptor substrate 1 (Protein chico) (Fragment)	578.921	-0.132099	0.127209	-1.03844	0.299066	0.999611	protein coding gene	unspecified product	Insulin receptor substrate 1 (Protein chico) (Fragment)	regulation of neurotrophin TRK receptor signaling pathway
ISCI007258	Putative regulator of nuclear mrna (Fragment)	1226.37	0.0178813	0.0967066	0.184903	0.853305	0.999611	protein coding gene	unspecified product	Putative regulator of nuclear mrna (Fragment)	dephosphorylation of RNA polymerase II C-terminal domain
ISCI007259	Mitogen-activated protein kinase, putative (EC 2.7.11.23)	3708.89	-0.00763615	0.0628053	-0.121584	0.903228	0.999611	protein coding gene	Mitogen-activated protein kinase, putative [Source:UniProtKB/TrEMBL;Acc:B7PVH2]	Mitogen-activated protein kinase, putative (EC 2.7.11.23)	It is involved in the biological process described with protein phosphorylation
ISCI007263	Putative p-type atpase (Fragment)	1307.49	0.13915	0.0910121	1.52892	0.126284	0.999611	protein coding gene	unspecified product	Putative p-type atpase (Fragment)	It is involved in the biological process described with cation transport
ISCI007278	Putative aspartyl protease (Fragment)	674.554	-0.012955	0.120481	-0.107527	0.914371	0.999611	protein coding gene	unspecified product	Putative aspartyl protease (Fragment)	amyloid-beta metabolic process
ISCI007279	Putative chaperone for wingless signaling and trafficking of ldl receptor	463.122	0.136235	0.161688	0.842578	0.399464	0.999611	protein coding gene	Boca, putative [Source:UniProtKB/TrEMBL;Acc:B7PWI3]	Putative chaperone for wingless signaling and trafficking of ldl receptor	Chaperone for wingless signalling and trafficking of LDL receptor
ISCI007285	DNA ligase (EC 6.5.1.1) (Fragment)	894.813	0.0274271	0.106007	0.258728	0.795845	0.999611	protein coding gene	unspecified product	DNA ligase (EC 6.5.1.1) (Fragment)	DNA ligase (ATP) activity. It is involved in the biological process described with DNA recombination
ISCI007294	#N/A	408.839	0.0826316	0.155567	0.531164	0.595305	0.999611	protein coding gene	unspecified product	Uncharacterized protein	#N/A
ISCI007295	1,2-dihydroxy-3-keto-5-methylthiopentene dioxygenase (EC 1.13.11.54) (Acireductone dioxygenase (Fe(2+)-requiring)) (ARD) (Fe-ARD)	1222.15	0.0180945	0.128022	0.141339	0.887602	0.999611	protein coding gene	unspecified product	1,2-dihydroxy-3-keto-5-methylthiopentene dioxygenase (EC 1.13.11.54) (Acireductone dioxygenase (Fe(2+)-requiring)) (ARD) (Fe-ARD)	Catalyzes the formation of formate and 2-keto-4- methylthiobutyrate (KMTB) from 1,2-dihydroxy-3-keto-5- methylthiopentene (DHK-MTPene)
ISCI007297	WD-repeat protein, putative (EC 2.3.1.48)	623.274	-0.0149476	0.127611	-0.117134	0.906754	0.999611	protein coding gene	WD-repeat protein, putative [Source:UniProtKB/TrEMBL;Acc:B7PRF8]	WD-repeat protein, putative (EC 2.3.1.48)	TAF5-like RNA polymerase II, p300 CBP-associated
ISCI007299	Putative transcription elongation factor b polypeptide (Fragment)	340.52	-0.117863	0.162729	-0.72429	0.468888	0.999611	protein coding gene	Transcription elongation factor B polypeptide, putative [Source:UniProtKB/TrEMBL;Acc:B7PRF9]	Putative transcription elongation factor b polypeptide (Fragment)	DNA binding. It is involved in the biological process described with regulation of transcription, DNA-templated
ISCI007303	60S acidic ribosomal protein P0 (Fragment)	25470.3	0.0249863	0.0643154	0.388497	0.697648	0.999611	protein coding gene	60S acidic ribosomal protein P0 [Source:UniProtKB/TrEMBL;Acc:B7PRG2]	60S acidic ribosomal protein P0 (Fragment)	Ribosomal protein P0 is the functional equivalent of E.coli protein L10
ISCI007304	Putative tyrosyl-dna phosphodiesterase (Fragment)	792.29	-0.106091	0.112907	-0.939634	0.347405	0.999611	protein coding gene	unspecified product	Putative tyrosyl-dna phosphodiesterase (Fragment)	3'-tyrosyl-DNA phosphodiesterase activity
ISCI007305	tRNA (guanine(10)-N2)-methyltransferase homolog (tRNA guanosine-2'-O-methyltransferase TRM11 homolog) (Fragment)	427.655	0.0506589	0.14649	0.345818	0.72948	0.999611	protein coding gene	unspecified product	tRNA (guanine(10)-N2)-methyltransferase homolog (tRNA guanosine-2'-O-methyltransferase TRM11 homolog) (Fragment)	Putative RNA methylase family UPF0020
ISCI007306	ER membrane protein complex subunit 2 (Fragment)	740.797	0.0591343	0.115592	0.511577	0.608947	0.999611	protein coding gene	Tetratricopeptide repeat protein, putative [Source:UniProtKB/TrEMBL;Acc:B7PRG5]	ER membrane protein complex subunit 2 (Fragment)	protein folding in endoplasmic reticulum
ISCI007319	Putative eukaryotic translation initiation factor 3 subunit 10	1527.56	0.0110947	0.0853539	0.129984	0.896579	0.999611	protein coding gene	unspecified product	Putative eukaryotic translation initiation factor 3 subunit 10	#N/A
ISCI007346	N-terminal acetyltransferase B complex subunit MDM20 homolog (N-terminal acetyltransferase B complex subunit NAA25 homolog) (Fragment)	1140.68	0.0376488	0.100726	0.373775	0.708572	0.999611	protein coding gene	unspecified product	N-terminal acetyltransferase B complex subunit MDM20 homolog (N-terminal acetyltransferase B complex subunit NAA25 homolog) (Fragment)	N-terminal peptidyl-methionine acetylation
ISCI007363	#N/A	459.544	-0.0738448	0.145035	-0.509153	0.610645	0.999611	protein coding gene	unspecified product	Uncharacterized protein (Fragment)	#N/A
ISCI007364	#N/A	455.357	-0.0646356	0.14856	-0.435081	0.663504	0.999611	protein coding gene	unspecified product	Uncharacterized protein	#N/A
ISCI007373	Branchpoint-bridging protein (Fragment)	411.114	-0.0742822	0.162259	-0.4578	0.647096	0.999611	protein coding gene	Zinc finger protein, putative (Fragment) [Source:UniProtKB/TrEMBL;Acc:B7PTM3]	Branchpoint-bridging protein (Fragment)	splicing factor
ISCI007401	F1F0-type ATP synthase subunit G, putative (EC 3.6.3.14)	1219.33	-0.018496	0.114966	-0.160882	0.872186	0.999611	protein coding gene	unspecified product	F1F0-type ATP synthase subunit G, putative (EC 3.6.3.14)	Mitochondrial ATP synthase g subunit
ISCI007402	#N/A	555.191	0.00631452	0.147521	0.0428041	0.965858	0.999611	protein coding gene	unspecified product	Uncharacterized protein	#N/A
ISCI007413	Putative golgin subfamily protein a member 3 (Fragment)	1894.01	-0.0263647	0.0786402	-0.335257	0.737431	0.999611	protein coding gene	unspecified product	Putative golgin subfamily protein a member 3 (Fragment)	0
ISCI007419	U6 small nuclear RNA (adenine-(43)-N(6))-methyltransferase (EC 2.1.1.346) (Fragment)	776.236	0.0732185	0.112522	0.650706	0.515236	0.999611	protein coding gene	unspecified product	U6 small nuclear RNA (adenine-(43)-N(6))-methyltransferase (EC 2.1.1.346) (Fragment)	RNA N6-methyltransferase that methylates adenosine residues of a subset of RNAs and plays a key role in S-adenosyl-L- methionine homeostasis by regulating expression of MAT2A transcripts. Able to N6-methylate a subset of mRNAs and U6 small nuclear RNAs (U6 snRNAs). In contrast to the METTL3-METTL14 heterodimer, only able to methylate a limited number of RNAs requires both a 5'UACAGAGAA-3' nonamer…
ISCI007420	Lissencephaly-1 homolog	2382.34	0.0299358	0.0958918	0.312183	0.754902	0.999611	protein coding gene	unspecified product	Lissencephaly-1 homolog	Positively regulates the activity of the minus-end directed microtubule motor protein dynein. May enhance dynein- mediated microtubule sliding by targeting dynein to the microtubule plus end. Required for several dynein- and microtubule-dependent processes
ISCI007431	Putative apoptosis antagonizing transcription factor (Fragment)	591.708	-0.0441622	0.143943	-0.306804	0.758993	0.999611	protein coding gene	unspecified product	Putative apoptosis antagonizing transcription factor (Fragment)	Apoptosis antagonizing transcription factor
ISCI007438	Putative tyrosine-protein phosphatase non-receptor type 9 (Fragment)	369.101	0.0995718	0.159573	0.623991	0.532634	0.999611	protein coding gene	unspecified product	Putative tyrosine-protein phosphatase non-receptor type 9 (Fragment)	Tyrosine-protein phosphatase non-receptor type 9-like
ISCI007439	#N/A	8492.47	-0.146863	0.0984633	-1.49155	0.135818	0.999611	protein coding gene	unspecified product	Uncharacterized protein (Fragment)	#N/A
ISCI007440	XBP1	23134.9	-0.129459	0.0788633	-1.64156	0.100682	0.999611	protein coding gene	unspecified product	Transcription factor XBP-1, putative	X-box binding protein 1
ISCI007441	Meiotic nuclear division protein 1 homolog (Fragment)	514.541	-0.141966	0.14906	-0.952406	0.340891	0.999611	protein coding gene	unspecified product	Meiotic nuclear division protein 1 homolog (Fragment)	Required for proper homologous chromosome pairing and efficient cross-over and intragenic recombination during meiosis
[truncated: 21,966 more rows]

## Sheet: DEresults_3reps_RdRP1KD_vs_Ctrl
Gene ID	genename	baseMean	log2FoldChange	lfcSE	stat	pvalue	padj	Gene Type	Vectorbase-Product Description	uniprot-annotation	eggnog-mapper-annotation
[truncated: 23,471 more rows]

[truncated: 2 more sheets: DEresults_3reps_RdRP3KD_vs_Ctrl, TPM]
