# Supplementary material for: A novel eukaryotic RdRP-dependent small RNA pathway represses antiviral immunity by controlling an ERK pathway component in the black-legged tick
Source: PLoS One. 2023 Mar 30;18(3):e0281195. doi: 10.1371/journal.pone.0281195 (PMC10062562; doi:10.1371/journal.pone.0281195)
Supplement: S4 Table — The results of DGE analysis using the total RNAseq libraries by the Salmon-DESeq2 pipeline are summarized. Sheet1: Ago-16 KD vs GFP control, Sheet2 RdRP1 KD vs GFP control, Sheet3: RdRP3 KD vs GFP control, Sheet4: TPM values for individual libraries. These analyses were done using a reference file containing both protein-coding genes and repeats and data only for repeats are shown. (XLSX) [file pone.0281195.s014.xlsx]

## Sheet: DESeq2_results_Ago-16
ID	baseMean	log2FoldChange	lfcSE	stat	pvalue	padj
Motif:rnd-6_family-4937	33374.4	0.549563	0.0970428	5.6631	1.4866e-08	3.67734e-05
Motif:rnd-6_family-4336	5207.62	0.408612	0.0746047	5.47703	4.32531e-08	5.34968e-05
Motif:rnd-6_family-5302	931.788	-0.430653	0.111142	-3.8748	0.000106714	0.0273077
Motif:rnd-1_family-208	5417.22	0.34303	0.0936975	3.66104	0.000251197	0.0509312
Motif:rnd-6_family-1086	2902.77	0.273865	0.0765415	3.578	0.000346235	0.0611763
Motif:rnd-6_family-8641	1437.21	0.363551	0.109408	3.32289	0.000890914	0.129066
Motif:rnd-5_family-1208	15280.3	0.23959	0.0732588	3.27046	0.00107371	0.147556
Motif:rnd-6_family-7981	3813.98	0.281492	0.0883667	3.1855	0.00144504	0.178727
Motif:rnd-1_family-1920	749.887	-0.404631	0.134745	-3.00294	0.00267382	0.275589
Motif:rnd-6_family-10254	1670.81	-0.272526	0.0952431	-2.86137	0.00421812	0.38174
Motif:rnd-5_family-1055	3803.63	-0.216414	0.0796175	-2.71818	0.00656429	0.512139
Motif:rnd-6_family-2631	732.679	0.459011	0.169776	2.70363	0.00685876	0.519376
Motif:rnd-6_family-812	501.916	-0.395354	0.147596	-2.67863	0.00739243	0.54316
Motif:rnd-5_family-3090	2275	-0.221883	0.0836523	-2.65244	0.0079913	0.567104
Motif:rnd-6_family-2675	458.035	-0.41495	0.161262	-2.57315	0.0100779	0.673766
Motif:rnd-6_family-5847	323033	0.196629	0.0771015	2.55026	0.0107644	0.706923
Motif:rnd-6_family-7630	2477.41	0.216417	0.0861188	2.513	0.011971	0.750409
Motif:rnd-1_family-147	10665.3	0.232188	0.0931993	2.4913	0.0127276	0.787095
Motif:rnd-6_family-8831	807.79	-0.301155	0.121999	-2.46849	0.0135683	0.825329
Motif:rnd-6_family-5168	47130.6	0.214285	0.0872733	2.45533	0.0140756	0.829009
Motif:rnd-4_family-890	545.374	-0.379209	0.155306	-2.44169	0.0146187	0.854214
Motif:rnd-1_family-464	1688.37	-0.21912	0.0904241	-2.42325	0.0153825	0.884909
Motif:rnd-6_family-1062	2004.35	0.296417	0.122654	2.4167	0.0156621	0.894065
Motif:rnd-6_family-11754	1118.49	-0.272521	0.113994	-2.39067	0.0168179	0.938386
Motif:rnd-6_family-7197	499.719	-0.398938	0.168381	-2.36925	0.0178242	0.972598
Motif:rnd-6_family-2337	1251.11	0.238058	0.100861	2.36026	0.018262	0.982044
Motif:rnd-1_family-1128	3756.94	-0.165991	0.0705439	-2.35301	0.018622	0.987097
Motif:(ACG)n	1926.42	0.0241265	0.100566	0.239908	0.810401	0.999839
Motif:(C)n	1190.06	0.0172559	0.122155	0.141263	0.887662	0.999839
Motif:(CAG)n	651.456	-0.0844908	0.142027	-0.594893	0.551915	0.999839
Motif:(G)n	535.575	-0.139811	0.193571	-0.72227	0.470129	0.999839
Motif:(GCG)n	1286.81	0.0786361	0.143243	0.548971	0.583025	0.999839
Motif:(GCGGCT)n	978.527	0.130491	0.167625	0.77847	0.436292	0.999839
Motif:(TGC)n	830.26	0.355759	0.156661	2.27088	0.023154	0.999839
Motif:GA-rich	736.038	0.0169199	0.133841	0.126418	0.899401	0.999839
Motif:rnd-1_family-0	6924.67	-0.0181123	0.0777847	-0.232852	0.815876	0.999839
Motif:rnd-1_family-1	16217.4	-0.019144	0.0808265	-0.236853	0.812771	0.999839
Motif:rnd-1_family-10	9387.55	0.0232394	0.0805611	0.288469	0.772988	0.999839
Motif:rnd-1_family-100	1878.28	-0.121603	0.112211	-1.0837	0.278498	0.999839
Motif:rnd-1_family-1004	1093.26	-0.0661731	0.115073	-0.575054	0.565255	0.999839
Motif:rnd-1_family-1005	898.967	0.0112386	0.121325	0.0926321	0.926196	0.999839
Motif:rnd-1_family-1006	1571.08	0.108595	0.112479	0.965474	0.334307	0.999839
Motif:rnd-1_family-1007	675.14	-0.020099	0.128831	-0.156011	0.876025	0.999839
Motif:rnd-1_family-101	589.588	-0.00402153	0.152029	-0.0264523	0.978897	0.999839
Motif:rnd-1_family-1011	396.729	0.13117	0.170371	0.769905	0.441356	0.999839
Motif:rnd-1_family-1012	813.361	-0.131388	0.140021	-0.938342	0.348069	0.999839
Motif:rnd-1_family-1014	2217.16	0.00428885	0.103862	0.0412936	0.967062	0.999839
Motif:rnd-1_family-1015	2439.03	0.0723403	0.0997956	0.724885	0.468523	0.999839
Motif:rnd-1_family-1017	2620.95	-0.116592	0.0948955	-1.22864	0.219208	0.999839
Motif:rnd-1_family-1018	713.492	-0.0212376	0.149128	-0.142412	0.886755	0.999839
Motif:rnd-1_family-102	801.877	-0.0610983	0.131536	-0.464498	0.642291	0.999839
Motif:rnd-1_family-1020	6555.82	-0.106452	0.073094	-1.45637	0.14529	0.999839
Motif:rnd-1_family-1021	1771.89	-0.106965	0.125908	-0.849551	0.395575	0.999839
Motif:rnd-1_family-1023	726.505	-0.0010733	0.135187	-0.00793939	0.993665	0.999839
Motif:rnd-1_family-1025	4006.65	0.0226326	0.109881	0.205973	0.836812	0.999839
Motif:rnd-1_family-1027	9959.32	0.00361385	0.0683005	0.052911	0.957803	0.999839
Motif:rnd-1_family-103	680.478	-0.0375277	0.127942	-0.293317	0.76928	0.999839
Motif:rnd-1_family-1030	656.378	-0.0613447	0.168566	-0.363922	0.715916	0.999839
Motif:rnd-1_family-1031	1419.76	0.130503	0.0957951	1.36231	0.173099	0.999839
Motif:rnd-1_family-1032	1103.29	-0.0370606	0.113566	-0.326336	0.74417	0.999839
Motif:rnd-1_family-1033	895.532	-0.0460733	0.111672	-0.412578	0.679916	0.999839
Motif:rnd-1_family-1035	3613.46	0.0252035	0.0929293	0.271211	0.786228	0.999839
Motif:rnd-1_family-1036	3915.35	-0.0799655	0.0747228	-1.07016	0.284546	0.999839
Motif:rnd-1_family-1037	17968.8	-0.0304073	0.0823462	-0.369262	0.711932	0.999839
Motif:rnd-1_family-1038	2251.36	0.092827	0.0900238	1.03114	0.302476	0.999839
Motif:rnd-1_family-1040	2226.53	-0.019437	0.0890242	-0.218334	0.827169	0.999839
Motif:rnd-1_family-1046	3905.18	-0.0422186	0.0770326	-0.548062	0.583649	0.999839
Motif:rnd-1_family-1047	912.045	0.0515485	0.165028	0.312362	0.754765	0.999839
Motif:rnd-1_family-1049	1136.87	0.0415008	0.118829	0.349249	0.726903	0.999839
Motif:rnd-1_family-1051	982.195	0.0187175	0.129832	0.144168	0.885368	0.999839
Motif:rnd-1_family-1052	955.177	0.00153791	0.138532	0.0111015	0.991142	0.999839
Motif:rnd-1_family-1054	1110.86	-0.0154048	0.112187	-0.137314	0.890783	0.999839
Motif:rnd-1_family-1056	3896.64	-0.0576429	0.0744947	-0.773785	0.439058	0.999839
Motif:rnd-1_family-1057	469.484	-0.0287924	0.149128	-0.193071	0.846903	0.999839
Motif:rnd-1_family-1058	969.442	-0.10903	0.111922	-0.974159	0.329978	0.999839
Motif:rnd-1_family-1059	10728.1	-0.0699221	0.0607432	-1.15111	0.249687	0.999839
Motif:rnd-1_family-106	5167.64	0.00430722	0.0844268	0.0510171	0.959312	0.999839
Motif:rnd-1_family-1060	723.294	0.0185497	0.133027	0.139443	0.8891	0.999839
Motif:rnd-1_family-1061	601.455	-0.219191	0.161236	-1.35944	0.174007	0.999839
Motif:rnd-1_family-1062	420.436	-0.000392881	0.167074	-0.00235153	0.998124	0.999839
Motif:rnd-1_family-1065	838.758	0.0114049	0.114587	0.099531	0.920717	0.999839
Motif:rnd-1_family-1067	1946.26	-0.143535	0.101476	-1.41447	0.157223	0.999839
Motif:rnd-1_family-1068	409.689	0.00623511	0.177108	0.0352051	0.971916	0.999839
Motif:rnd-1_family-1069	1357.18	0.0156883	0.100532	0.156052	0.875992	0.999839
Motif:rnd-1_family-107	2208.9	0.0104799	0.105894	0.0989662	0.921165	0.999839
Motif:rnd-1_family-1070	1323.02	-0.0656407	0.103368	-0.63502	0.525415	0.999839
Motif:rnd-1_family-1071	2026.96	-0.141732	0.0866329	-1.636	0.101839	0.999839
Motif:rnd-1_family-1075	579.252	-0.154995	0.142549	-1.08731	0.2769	0.999839
Motif:rnd-1_family-1076	519.637	-0.026739	0.154081	-0.173538	0.862228	0.999839
Motif:rnd-1_family-1079	1305.26	0.0898186	0.120147	0.747571	0.454719	0.999839
Motif:rnd-1_family-108	11756.9	0.00526177	0.072472	0.0726042	0.942121	0.999839
Motif:rnd-1_family-1080	716.688	0.0341961	0.133511	0.25613	0.797851	0.999839
Motif:rnd-1_family-1081	5349.44	-0.0851593	0.0837386	-1.01697	0.309169	0.999839
Motif:rnd-1_family-1082	806.727	-0.0169168	0.127877	-0.13229	0.894755	0.999839
Motif:rnd-1_family-1083	1320.12	0.0495884	0.104631	0.473935	0.635547	0.999839
Motif:rnd-1_family-1085	1526.04	-0.0196264	0.134541	-0.145876	0.884019	0.999839
Motif:rnd-1_family-1086	1567.68	-0.0507686	0.0938459	-0.540978	0.588522	0.999839
Motif:rnd-1_family-109	2289.69	0.0331267	0.112065	0.295602	0.767534	0.999839
Motif:rnd-1_family-1091	920.135	-0.0345621	0.133172	-0.25953	0.795227	0.999839
Motif:rnd-1_family-1095	514.187	0.018258	0.153055	0.11929	0.905045	0.999839
Motif:rnd-1_family-1096	1389.26	-0.0953973	0.0980313	-0.973131	0.330488	0.999839
Motif:rnd-1_family-1098	1971.93	-0.0410596	0.103457	-0.396876	0.691459	0.999839
Motif:rnd-1_family-1099	752.527	-0.0338709	0.143832	-0.23549	0.813829	0.999839
Motif:rnd-1_family-11	4055.58	0.063256	0.0837125	0.755635	0.449868	0.999839
Motif:rnd-1_family-110	23663.6	-0.0161393	0.0643708	-0.250724	0.802027	0.999839
Motif:rnd-1_family-1100	1366	0.00458915	0.0995944	0.0460784	0.963248	0.999839
Motif:rnd-1_family-1101	5286.53	-0.0527424	0.0668234	-0.78928	0.429949	0.999839
Motif:rnd-1_family-1103	1752.47	0.0354527	0.0928289	0.381914	0.702525	0.999839
Motif:rnd-1_family-1105	1424.65	-0.0234395	0.0962036	-0.243644	0.807506	0.999839
Motif:rnd-1_family-1106	2897.28	0.0124803	0.0828982	0.15055	0.880331	0.999839
Motif:rnd-1_family-1107	4144.52	-0.0606351	0.0691929	-0.87632	0.380856	0.999839
Motif:rnd-1_family-1109	17506.6	0.0707058	0.0576085	1.22735	0.219691	0.999839
Motif:rnd-1_family-111	1294.95	0.0155164	0.132844	0.116802	0.907017	0.999839
Motif:rnd-1_family-1110	1945.9	-0.00335828	0.0854199	-0.039315	0.968639	0.999839
Motif:rnd-1_family-1111	2536.05	-0.0582336	0.0955862	-0.609227	0.542374	0.999839
Motif:rnd-1_family-1113	17134	0.00442004	0.0623635	0.0708755	0.943497	0.999839
Motif:rnd-1_family-1115	497.998	-0.0889367	0.151062	-0.588744	0.556033	0.999839
Motif:rnd-1_family-1116	4119.77	-0.0619802	0.0757101	-0.818652	0.412985	0.999839
Motif:rnd-1_family-1117	768.593	-0.115233	0.150855	-0.763863	0.444949	0.999839
Motif:rnd-1_family-1118	637.228	-0.126069	0.143909	-0.876031	0.381013	0.999839
Motif:rnd-1_family-1119	590.786	0.0191076	0.163196	0.117084	0.906794	0.999839
Motif:rnd-1_family-112	7851.84	0.00594937	0.0853761	0.0696843	0.944445	0.999839
Motif:rnd-1_family-1120	873.19	-0.108287	0.112921	-0.958956	0.337581	0.999839
Motif:rnd-1_family-1121	2475.91	-0.00528243	0.0905223	-0.058355	0.953466	0.999839
Motif:rnd-1_family-1126	3618.2	-0.0425904	0.0849946	-0.501096	0.616304	0.999839
Motif:rnd-1_family-113	26307.5	-0.025293	0.0708692	-0.356897	0.721169	0.999839
Motif:rnd-1_family-1131	2433.72	0.0884224	0.0920282	0.960818	0.336644	0.999839
Motif:rnd-1_family-1137	980.41	-0.108285	0.125879	-0.860228	0.389664	0.999839
Motif:rnd-1_family-1138	4575.46	-0.11514	0.0894984	-1.28651	0.198266	0.999839
Motif:rnd-1_family-1139	1122.13	0.0340995	0.110571	0.308396	0.757781	0.999839
Motif:rnd-1_family-114	10915.9	-0.0235116	0.0762446	-0.308371	0.7578	0.999839
Motif:rnd-1_family-1140	920.589	-0.031644	0.115256	-0.274553	0.783659	0.999839
Motif:rnd-1_family-1141	2868.8	0.112227	0.0760003	1.47666	0.139766	0.999839
Motif:rnd-1_family-1143	1765.71	-0.0438975	0.116702	-0.37615	0.706806	0.999839
Motif:rnd-1_family-1145	20556.3	-0.0114863	0.063438	-0.181063	0.856318	0.999839
Motif:rnd-1_family-1149	873.636	0.0952409	0.142407	0.668796	0.503626	0.999839
Motif:rnd-1_family-115	4118.1	-0.0471397	0.107247	-0.439545	0.660267	0.999839
Motif:rnd-1_family-1150	685.043	0.0194962	0.140768	0.138499	0.889846	0.999839
Motif:rnd-1_family-1153	2983.44	-0.0486449	0.107976	-0.450515	0.652339	0.999839
Motif:rnd-1_family-1154	1564.86	-0.201623	0.126719	-1.5911	0.111587	0.999839
Motif:rnd-1_family-1155	1074.37	-0.0275554	0.133401	-0.20656	0.836354	0.999839
Motif:rnd-1_family-1157	398.912	-0.0739879	0.187271	-0.395084	0.692781	0.999839
Motif:rnd-1_family-1158	508.672	0.0767544	0.15083	0.508881	0.610836	0.999839
Motif:rnd-1_family-116	3531.41	-0.0841111	0.0900985	-0.933546	0.350538	0.999839
Motif:rnd-1_family-1160	2041.37	0.107026	0.0865036	1.23724	0.215999	0.999839
Motif:rnd-1_family-1163	1400.34	-0.0704155	0.109273	-0.6444	0.519316	0.999839
Motif:rnd-1_family-1164	5020.39	-0.0431703	0.0705877	-0.611584	0.540813	0.999839
Motif:rnd-1_family-1166	1102.67	0.0477271	0.126716	0.376647	0.706436	0.999839
Motif:rnd-1_family-1168	682.168	0.0270194	0.125345	0.21556	0.829331	0.999839
Motif:rnd-1_family-117	16156.6	0.0302412	0.0823714	0.367132	0.713521	0.999839
Motif:rnd-1_family-1170	6179.7	0.0150463	0.0679471	0.221441	0.824749	0.999839
Motif:rnd-1_family-1171	1392.87	-0.0402803	0.102758	-0.391993	0.695064	0.999839
Motif:rnd-1_family-1174	1389.77	0.00470431	0.114969	0.0409181	0.967361	0.999839
Motif:rnd-1_family-1176	1527.4	0.0120153	0.137097	0.0876409	0.930162	0.999839
Motif:rnd-1_family-1177	2373.64	-0.088092	0.108506	-0.811864	0.416869	0.999839
Motif:rnd-1_family-1178	3700.33	0.065304	0.0798023	0.818322	0.413173	0.999839
Motif:rnd-1_family-118	4061.71	0.00481413	0.0733059	0.0656718	0.947639	0.999839
Motif:rnd-1_family-1180	2542.87	0.0536006	0.117946	0.454451	0.649504	0.999839
Motif:rnd-1_family-1184	6446.87	-0.0425112	0.0799102	-0.531987	0.594735	0.999839
Motif:rnd-1_family-1185	2092.87	0.0218317	0.0858636	0.25426	0.799295	0.999839
Motif:rnd-1_family-1188	678.862	-0.0625911	0.14781	-0.423456	0.671962	0.999839
Motif:rnd-1_family-119	4561.06	-0.0636949	0.0781321	-0.815221	0.414946	0.999839
Motif:rnd-1_family-1192	1285.38	-0.0550742	0.105899	-0.520066	0.603018	0.999839
Motif:rnd-1_family-1193	773.925	-0.10644	0.164592	-0.64669	0.517833	0.999839
Motif:rnd-1_family-1199	2845.53	0.010949	0.10985	0.0996724	0.920604	0.999839
Motif:rnd-1_family-12	13077.5	-0.0351194	0.0731023	-0.480415	0.630932	0.999839
Motif:rnd-1_family-120	22452.3	-0.0284485	0.0615447	-0.462241	0.643908	0.999839
Motif:rnd-1_family-1201	1256.72	0.00737438	0.117622	0.0626958	0.950009	0.999839
Motif:rnd-1_family-1202	556.64	-0.0669166	0.165771	-0.403668	0.686457	0.999839
Motif:rnd-1_family-1204	3572.31	0.00680003	0.0920923	0.0738392	0.941138	0.999839
Motif:rnd-1_family-1206	1116.07	-0.104349	0.137865	-0.756896	0.449112	0.999839
Motif:rnd-1_family-1207	901.033	-0.00901755	0.126038	-0.0715462	0.942963	0.999839
Motif:rnd-1_family-1209	4416.69	-0.0321241	0.0843442	-0.380869	0.703301	0.999839
Motif:rnd-1_family-1210	597.257	-0.149179	0.158663	-0.940225	0.347102	0.999839
Motif:rnd-1_family-1211	731.786	-0.0627656	0.123961	-0.506333	0.612623	0.999839
Motif:rnd-1_family-1212	1218.87	0.0654134	0.104756	0.624436	0.532342	0.999839
Motif:rnd-1_family-1213	6595.33	-0.0298456	0.0809997	-0.368465	0.712526	0.999839
Motif:rnd-1_family-1215	1366.39	-0.0537623	0.106972	-0.502583	0.615257	0.999839
Motif:rnd-1_family-122	14836.5	0.016924	0.0770832	0.219555	0.826218	0.999839
Motif:rnd-1_family-1222	1176.3	-0.214318	0.12447	-1.72185	0.0850968	0.999839
Motif:rnd-1_family-1225	453.938	0.138482	0.156241	0.886337	0.375436	0.999839
Motif:rnd-1_family-1226	1430.9	-0.0361968	0.112911	-0.320578	0.74853	0.999839
Motif:rnd-1_family-1227	2773.25	-0.0276515	0.0799925	-0.345676	0.729586	0.999839
Motif:rnd-1_family-123	4668.36	0.0035585	0.0902095	0.0394471	0.968534	0.999839
Motif:rnd-1_family-1231	3172.26	-0.0734529	0.0771472	-0.952114	0.341039	0.999839
Motif:rnd-1_family-1234	1077.98	-0.150226	0.113827	-1.31977	0.18691	0.999839
Motif:rnd-1_family-1235	575.11	-0.0287949	0.159906	-0.180073	0.857095	0.999839
Motif:rnd-1_family-1237	729.76	-0.123968	0.127332	-0.973578	0.330266	0.999839
Motif:rnd-1_family-1238	938.352	-0.269604	0.127017	-2.12258	0.0337892	0.999839
Motif:rnd-1_family-124	4797.78	0.0295088	0.0812193	0.363323	0.716364	0.999839
Motif:rnd-1_family-1240	894.419	-0.0286141	0.131306	-0.217919	0.827493	0.999839
Motif:rnd-1_family-1241	975.637	-0.132353	0.144477	-0.916084	0.359623	0.999839
Motif:rnd-1_family-1242	5133.79	0.00091052	0.0703006	0.0129518	0.989666	0.999839
Motif:rnd-1_family-1243	528.827	0.0127018	0.146857	0.0864904	0.931077	0.999839
Motif:rnd-1_family-1244	533.816	0.147756	0.137768	1.07249	0.283499	0.999839
Motif:rnd-1_family-1247	1795.31	-0.00761179	0.103572	-0.073493	0.941414	0.999839
Motif:rnd-1_family-1248	910.428	-0.0888748	0.150735	-0.589611	0.555452	0.999839
Motif:rnd-1_family-1249	728.555	0.0254728	0.123594	0.2061	0.836713	0.999839
Motif:rnd-1_family-1250	544.836	0.180259	0.145103	1.24228	0.214132	0.999839
Motif:rnd-1_family-1252	2591.67	-0.118388	0.0848416	-1.39541	0.162893	0.999839
Motif:rnd-1_family-1254	1981.2	0.0367526	0.0849207	0.432787	0.665169	0.999839
Motif:rnd-1_family-1255	2265.73	-0.0381724	0.0995894	-0.383297	0.701499	0.999839
Motif:rnd-1_family-1257	628.045	-0.0615272	0.140936	-0.436561	0.66243	0.999839
Motif:rnd-1_family-1258	678.738	-0.0708168	0.142209	-0.497975	0.618502	0.999839
Motif:rnd-1_family-1259	1921.22	0.0224117	0.103316	0.216923	0.828268	0.999839
Motif:rnd-1_family-126	19878.8	-0.0319255	0.0668166	-0.477808	0.632787	0.999839
Motif:rnd-1_family-1262	3521.34	0.0197739	0.0940446	0.210261	0.833464	0.999839
Motif:rnd-1_family-1264	1936.83	-0.0228923	0.0958022	-0.238953	0.811142	0.999839
Motif:rnd-1_family-1265	599.86	0.207254	0.157878	1.31275	0.189268	0.999839
Motif:rnd-1_family-127	1335.28	-0.0976222	0.129614	-0.753179	0.451343	0.999839
Motif:rnd-1_family-1270	684.897	0.0836532	0.12672	0.660141	0.509164	0.999839
Motif:rnd-1_family-1271	1329.51	-0.232119	0.131288	-1.76801	0.0770595	0.999839
Motif:rnd-1_family-1279	1631.38	-0.185033	0.106903	-1.73085	0.0834791	0.999839
Motif:rnd-1_family-128	1266.74	0.00365853	0.122128	0.0299565	0.976102	0.999839
Motif:rnd-1_family-1282	8515.81	-0.0218521	0.093408	-0.233942	0.81503	0.999839
Motif:rnd-1_family-1283	797.701	-0.0116121	0.131671	-0.0881901	0.929726	0.999839
Motif:rnd-1_family-1284	5934.88	0.026754	0.074943	0.356992	0.721098	0.999839
Motif:rnd-1_family-1289	1743.81	0.150838	0.0923199	1.63386	0.102289	0.999839
Motif:rnd-1_family-129	853.164	0.248461	0.165275	1.50332	0.132758	0.999839
Motif:rnd-1_family-1294	504.066	0.00359895	0.148598	0.0242194	0.980678	0.999839
Motif:rnd-1_family-1296	887.408	-0.084388	0.112627	-0.749272	0.453694	0.999839
Motif:rnd-1_family-1297	516.149	0.101534	0.156928	0.647011	0.517625	0.999839
Motif:rnd-1_family-13	2369.87	0.0110469	0.117925	0.0936776	0.925365	0.999839
Motif:rnd-1_family-130	497.209	0.119125	0.162405	0.733505	0.46325	0.999839
Motif:rnd-1_family-1300	11320.2	0.0673488	0.0602685	1.11748	0.263789	0.999839
Motif:rnd-1_family-1305	2229.64	0.012943	0.0988537	0.130931	0.89583	0.999839
Motif:rnd-1_family-1307	1828.42	0.0108843	0.0922953	0.117929	0.906124	0.999839
Motif:rnd-1_family-1309	8193.89	-0.0103357	0.0633706	-0.163099	0.87044	0.999839
Motif:rnd-1_family-131	22844.7	0.00182132	0.0623762	0.029199	0.976706	0.999839
Motif:rnd-1_family-1314	2403.06	-0.0117113	0.0931361	-0.125744	0.899934	0.999839
Motif:rnd-1_family-1315	2954.2	-0.0892933	0.0910779	-0.980405	0.326886	0.999839
Motif:rnd-1_family-1316	417.102	0.186419	0.177662	1.04929	0.294045	0.999839
Motif:rnd-1_family-1317	5690.17	0.0693766	0.0734911	0.944014	0.345163	0.999839
Motif:rnd-1_family-1318	657.704	-0.135171	0.156347	-0.864553	0.387284	0.999839
Motif:rnd-1_family-1319	2224.59	-0.0202016	0.0863714	-0.233893	0.815068	0.999839
Motif:rnd-1_family-132	6427.58	-0.119159	0.0828487	-1.43827	0.150358	0.999839
Motif:rnd-1_family-1320	9654.29	-0.00980211	0.0724518	-0.135291	0.892381	0.999839
Motif:rnd-1_family-1324	2446.62	-0.00682253	0.102824	-0.0663513	0.947098	0.999839
Motif:rnd-1_family-1328	628.803	0.0133116	0.147215	0.0904229	0.927951	0.999839
Motif:rnd-1_family-1329	584.305	-0.00265231	0.144262	-0.0183854	0.985331	0.999839
Motif:rnd-1_family-1330	709.747	-0.101975	0.154961	-0.658064	0.510497	0.999839
Motif:rnd-1_family-1333	1517.85	-0.12461	0.0942209	-1.32253	0.185991	0.999839
Motif:rnd-1_family-1337	2353.99	-0.0372525	0.0874942	-0.425771	0.670275	0.999839
Motif:rnd-1_family-1338	12455.3	-0.0383307	0.0587164	-0.652811	0.513878	0.999839
Motif:rnd-1_family-1339	430.64	-0.0475837	0.162901	-0.292102	0.770209	0.999839
Motif:rnd-1_family-134	18117.8	-0.022737	0.0830651	-0.273725	0.784296	0.999839
Motif:rnd-1_family-1340	862.601	-0.0313546	0.122127	-0.256737	0.797381	0.999839
Motif:rnd-1_family-1344	1759.78	0.0269994	0.0879543	0.30697	0.758866	0.999839
Motif:rnd-1_family-1345	1788.59	-0.00915805	0.089978	-0.101781	0.91893	0.999839
Motif:rnd-1_family-1347	1983.88	-0.123862	0.0869191	-1.42502	0.154151	0.999839
Motif:rnd-1_family-135	3236.45	0.0572479	0.0868593	0.659088	0.509839	0.999839
Motif:rnd-1_family-1350	1127.03	0.031634	0.119983	0.263655	0.792046	0.999839
Motif:rnd-1_family-1351	853.898	-0.0551116	0.117234	-0.470097	0.638286	0.999839
Motif:rnd-1_family-1355	1288.34	-0.0507237	0.10132	-0.500629	0.616632	0.999839
Motif:rnd-1_family-136	3717.91	0.0555868	0.101631	0.546948	0.584415	0.999839
Motif:rnd-1_family-1360	4479.25	-0.0982834	0.0682478	-1.4401	0.14984	0.999839
Motif:rnd-1_family-1363	12088.5	-0.045464	0.0636075	-0.714759	0.474758	0.999839
Motif:rnd-1_family-1368	536.127	-0.0779975	0.15081	-0.517192	0.605022	0.999839
Motif:rnd-1_family-1370	509.541	-0.0541137	0.153316	-0.352956	0.724122	0.999839
Motif:rnd-1_family-1373	1808.68	-0.0556031	0.090301	-0.615753	0.538058	0.999839
Motif:rnd-1_family-1377	1161.47	0.181408	0.127286	1.4252	0.154101	0.999839
Motif:rnd-1_family-1379	6877.72	-0.0765065	0.0772514	-0.990357	0.322	0.999839
Motif:rnd-1_family-138	17552.5	-0.000834312	0.0778028	-0.0107234	0.991444	0.999839
Motif:rnd-1_family-1381	3017.97	-0.0339826	0.088692	-0.383153	0.701607	0.999839
Motif:rnd-1_family-1382	532.057	-0.0724013	0.146283	-0.494941	0.620642	0.999839
Motif:rnd-1_family-1383	553.421	0.0199514	0.139179	0.143351	0.886013	0.999839
Motif:rnd-1_family-1385	609.027	-0.0817678	0.13174	-0.620675	0.534814	0.999839
Motif:rnd-1_family-1386	1585.77	-0.0454763	0.0966643	-0.470457	0.638029	0.999839
Motif:rnd-1_family-139	11939.8	-0.0294504	0.0602299	-0.488967	0.624865	0.999839
Motif:rnd-1_family-1395	572.861	-0.165452	0.145172	-1.1397	0.25441	0.999839
Motif:rnd-1_family-1397	6680.33	0.0474457	0.0666539	0.711822	0.476575	0.999839
Motif:rnd-1_family-140	3333.22	0.0443325	0.0826495	0.536391	0.591688	0.999839
Motif:rnd-1_family-1400	1479.76	-0.0647322	0.102862	-0.629313	0.529144	0.999839
Motif:rnd-1_family-1402	437.749	-0.00545134	0.159441	-0.0341904	0.972725	0.999839
Motif:rnd-1_family-1404	1043.5	-0.127644	0.129493	-0.985724	0.324269	0.999839
Motif:rnd-1_family-1407	1284.71	0.00342231	0.111943	0.030572	0.975611	0.999839
Motif:rnd-1_family-1408	1278.37	0.0800799	0.120668	0.66364	0.506921	0.999839
Motif:rnd-1_family-141	4950.95	-0.0427065	0.110558	-0.386283	0.699287	0.999839
Motif:rnd-1_family-1413	2610.95	0.0148654	0.0846082	0.175697	0.860532	0.999839
Motif:rnd-1_family-1414	583.165	0.0024658	0.148953	0.0165543	0.986792	0.999839
Motif:rnd-1_family-1415	630.304	0.00414179	0.146238	0.0283222	0.977405	0.999839
Motif:rnd-1_family-1416	1615.82	0.00140321	0.101673	0.0138011	0.988989	0.999839
Motif:rnd-1_family-1417	2486.48	-0.00775845	0.0917019	-0.0846052	0.932575	0.999839
Motif:rnd-1_family-1419	3156.84	-0.121592	0.0870698	-1.39649	0.162567	0.999839
Motif:rnd-1_family-142	8605.62	-0.0387228	0.0674452	-0.574138	0.565874	0.999839
Motif:rnd-1_family-1422	748.381	0.113677	0.126938	0.895535	0.370501	0.999839
Motif:rnd-1_family-1428	737.899	-0.0758464	0.146944	-0.516157	0.605744	0.999839
Motif:rnd-1_family-1429	4588.94	-0.0197066	0.0745212	-0.264443	0.791439	0.999839
Motif:rnd-1_family-1430	1619.07	0.0179301	0.10639	0.168531	0.866166	0.999839
Motif:rnd-1_family-1431	435.029	0.0440084	0.165568	0.265803	0.790391	0.999839
Motif:rnd-1_family-1433	667.513	-0.00497452	0.132297	-0.0376012	0.970006	0.999839
Motif:rnd-1_family-1434	1327.15	-0.128332	0.103597	-1.23875	0.215437	0.999839
Motif:rnd-1_family-1436	399.244	0.0147578	0.15855	0.0930799	0.92584	0.999839
Motif:rnd-1_family-1437	1028.89	0.0733674	0.114175	0.642587	0.520492	0.999839
Motif:rnd-1_family-144	545.987	-0.0158334	0.138021	-0.114718	0.908669	0.999839
Motif:rnd-1_family-1442	1641.66	-0.062966	0.0945672	-0.665833	0.505518	0.999839
Motif:rnd-1_family-1446	785.05	0.105487	0.149363	0.706249	0.480033	0.999839
Motif:rnd-1_family-145	3172.83	-0.0792812	0.0764243	-1.03738	0.299558	0.999839
Motif:rnd-1_family-1450	593.391	-0.0519661	0.168483	-0.308436	0.757751	0.999839
Motif:rnd-1_family-1453	2165.3	0.123874	0.103269	1.19952	0.230325	0.999839
Motif:rnd-1_family-146	3659.03	-0.0267559	0.0785837	-0.340476	0.733498	0.999839
Motif:rnd-1_family-1460	687.387	-0.0839739	0.12454	-0.674275	0.500137	0.999839
Motif:rnd-1_family-1462	456.98	-0.231048	0.150383	-1.5364	0.124439	0.999839
Motif:rnd-1_family-1463	667.979	0.0386591	0.148305	0.260672	0.794345	0.999839
Motif:rnd-1_family-1466	959.29	0.0543773	0.182577	0.297832	0.765832	0.999839
Motif:rnd-1_family-1467	1737.84	0.106308	0.106241	1.00064	0.317002	0.999839
Motif:rnd-1_family-1468	2341.15	-0.0599787	0.102658	-0.584257	0.559047	0.999839
Motif:rnd-1_family-1475	1131.91	0.148894	0.121412	1.22635	0.220067	0.999839
Motif:rnd-1_family-1476	1161.7	0.0483886	0.125787	0.384685	0.70047	0.999839
Motif:rnd-1_family-148	3650.12	-0.00497959	0.0732112	-0.0680168	0.945772	0.999839
Motif:rnd-1_family-1485	1105.86	0.00423363	0.105299	0.0402057	0.967929	0.999839
Motif:rnd-1_family-1487	954.642	-0.0610783	0.112935	-0.540829	0.588626	0.999839
Motif:rnd-1_family-1488	591.619	-0.119782	0.132364	-0.90495	0.365492	0.999839
Motif:rnd-1_family-149	834.511	-0.0548312	0.173481	-0.316065	0.751953	0.999839
Motif:rnd-1_family-1490	3680.89	0.0711769	0.075214	0.946325	0.343983	0.999839
Motif:rnd-1_family-1495	1598.7	-0.00421456	0.131144	-0.0321369	0.974363	0.999839
Motif:rnd-1_family-1497	2404.94	-0.039205	0.0844322	-0.464337	0.642406	0.999839
Motif:rnd-1_family-1498	1320.52	-0.0917311	0.134526	-0.681881	0.495314	0.999839
Motif:rnd-1_family-1499	984.409	0.0904777	0.11751	0.769956	0.441326	0.999839
Motif:rnd-1_family-15	4565.1	-0.0741866	0.0737658	-1.0057	0.314558	0.999839
Motif:rnd-1_family-150	11341.9	0.00973996	0.0619597	0.157198	0.875089	0.999839
Motif:rnd-1_family-1503	1052.29	0.00720453	0.122114	0.0589986	0.952953	0.999839
Motif:rnd-1_family-1507	525.993	0.118253	0.185848	0.636288	0.524588	0.999839
Motif:rnd-1_family-1510	829.56	0.0606521	0.133669	0.45375	0.650009	0.999839
Motif:rnd-1_family-1511	1277.49	0.0510002	0.105132	0.485105	0.627602	0.999839
Motif:rnd-1_family-1514	3564.36	0.0249876	0.0905001	0.276106	0.782467	0.999839
Motif:rnd-1_family-1517	607.16	-0.0577574	0.189883	-0.304173	0.760996	0.999839
Motif:rnd-1_family-1518	449.445	-0.15225	0.164117	-0.927694	0.353566	0.999839
Motif:rnd-1_family-152	40119.2	-0.0289081	0.0783215	-0.369095	0.712057	0.999839
Motif:rnd-1_family-1523	2419.39	0.0396178	0.0879009	0.45071	0.652199	0.999839
Motif:rnd-1_family-1526	617.906	-0.0803009	0.134047	-0.599049	0.54914	0.999839
Motif:rnd-1_family-1527	698.19	-0.0566737	0.170475	-0.332446	0.739552	0.999839
Motif:rnd-1_family-1528	7122.53	-0.109037	0.0742934	-1.46766	0.142197	0.999839
Motif:rnd-1_family-1529	5802.19	0.0186518	0.0777545	0.23988	0.810423	0.999839
Motif:rnd-1_family-153	6367.14	0.0552693	0.0633174	0.872893	0.382721	0.999839
Motif:rnd-1_family-1531	9174.62	0.0258856	0.0750703	0.344818	0.730231	0.999839
Motif:rnd-1_family-1532	778.584	-0.0868145	0.123825	-0.701104	0.483238	0.999839
Motif:rnd-1_family-1534	5782.38	-0.0289088	0.0867592	-0.333208	0.738978	0.999839
Motif:rnd-1_family-1535	525.377	0.0801352	0.148779	0.53862	0.590149	0.999839
Motif:rnd-1_family-1536	762.669	-0.166385	0.129629	-1.28355	0.1993	0.999839
Motif:rnd-1_family-1538	940.258	-0.147416	0.113624	-1.2974	0.194493	0.999839
Motif:rnd-1_family-154	2195.07	-0.0762738	0.0980898	-0.777591	0.43681	0.999839
Motif:rnd-1_family-1542	1937.17	0.0414491	0.0990737	0.418366	0.675679	0.999839
Motif:rnd-1_family-1544	414.417	0.0585502	0.185232	0.316092	0.751933	0.999839
Motif:rnd-1_family-1545	3865.52	0.0112721	0.075716	0.148874	0.881653	0.999839
Motif:rnd-1_family-1547	1086.59	0.031787	0.115499	0.275216	0.783151	0.999839
Motif:rnd-1_family-1548	1523.09	-0.0732249	0.0922666	-0.793623	0.427415	0.999839
Motif:rnd-1_family-1554	473.047	-0.00728651	0.190801	-0.0381891	0.969537	0.999839
Motif:rnd-1_family-1555	1661.67	0.0884056	0.0926994	0.95368	0.340246	0.999839
Motif:rnd-1_family-1556	863.874	0.147265	0.171382	0.859282	0.390185	0.999839
Motif:rnd-1_family-1557	9850.45	0.180048	0.0808225	2.22769	0.0259011	0.999839
Motif:rnd-1_family-1558	1060.08	-0.0781516	0.123986	-0.630328	0.52848	0.999839
Motif:rnd-1_family-1559	755.78	-0.125845	0.119165	-1.05606	0.290943	0.999839
Motif:rnd-1_family-156	1355.1	-0.0962457	0.124969	-0.770158	0.441206	0.999839
Motif:rnd-1_family-1565	585.055	-0.0118969	0.143395	-0.0829662	0.933878	0.999839
Motif:rnd-1_family-1567	546.086	-0.0841942	0.147465	-0.570945	0.568037	0.999839
Motif:rnd-1_family-1568	3364.12	-0.062383	0.0930896	-0.67014	0.502769	0.999839
Motif:rnd-1_family-157	5948.67	-0.015048	0.0712249	-0.211274	0.832674	0.999839
Motif:rnd-1_family-1571	540.944	0.16218	0.160251	1.01204	0.31152	0.999839
Motif:rnd-1_family-1572	1708.17	0.122236	0.114242	1.06997	0.284632	0.999839
Motif:rnd-1_family-1576	1007.19	-0.0532573	0.139107	-0.382852	0.701829	0.999839
Motif:rnd-1_family-1577	5511.84	-0.0152281	0.0830108	-0.183447	0.854447	0.999839
Motif:rnd-1_family-1579	725.866	-0.00228674	0.121556	-0.0188122	0.984991	0.999839
Motif:rnd-1_family-158	12694.2	-0.0408587	0.0820004	-0.498274	0.618291	0.999839
Motif:rnd-1_family-1580	1266.48	-0.000505226	0.108892	-0.0046397	0.996298	0.999839
Motif:rnd-1_family-1584	1111.02	-0.0416896	0.118797	-0.35093	0.725641	0.999839
Motif:rnd-1_family-159	1424.01	-0.0443693	0.0951713	-0.466205	0.641069	0.999839
Motif:rnd-1_family-1593	7236.73	-0.0625289	0.0709119	-0.881784	0.377894	0.999839
Motif:rnd-1_family-1597	944.305	-0.1297	0.150144	-0.863837	0.387677	0.999839
Motif:rnd-1_family-1599	759.164	0.0543586	0.131597	0.41307	0.679555	0.999839
Motif:rnd-1_family-16	8967.88	-0.00896018	0.0671924	-0.133351	0.893916	0.999839
Motif:rnd-1_family-160	3831.95	-0.011259	0.0742303	-0.151676	0.879442	0.999839
Motif:rnd-1_family-1603	552.908	0.0759443	0.150238	0.505492	0.613213	0.999839
Motif:rnd-1_family-1606	1681.28	-0.00331339	0.097183	-0.0340943	0.972802	0.999839
Motif:rnd-1_family-1609	1895.68	-0.00350483	0.088492	-0.0396062	0.968407	0.999839
Motif:rnd-1_family-161	4386.93	0.00616727	0.0954944	0.0645825	0.948506	0.999839
Motif:rnd-1_family-1610	2247.23	-0.03413	0.0876911	-0.389207	0.697123	0.999839
Motif:rnd-1_family-1611	1084.14	-0.045993	0.123951	-0.371058	0.710595	0.999839
Motif:rnd-1_family-1612	10746.7	0.0694083	0.0672135	1.03265	0.301766	0.999839
Motif:rnd-1_family-1614	7814.54	-0.048315	0.0863336	-0.559631	0.575731	0.999839
Motif:rnd-1_family-1616	606.22	-0.0420012	0.137277	-0.30596	0.759635	0.999839
Motif:rnd-1_family-1617	471.047	-0.0356753	0.17583	-0.202897	0.839216	0.999839
Motif:rnd-1_family-1619	1530.18	0.215487	0.0966294	2.23003	0.0257454	0.999839
Motif:rnd-1_family-162	37910.8	-0.044738	0.0633	-0.706763	0.479714	0.999839
Motif:rnd-1_family-1623	1168.18	0.0817857	0.116704	0.700795	0.483431	0.999839
Motif:rnd-1_family-1625	525.122	0.082563	0.153229	0.538822	0.59001	0.999839
Motif:rnd-1_family-1626	881.84	-0.123403	0.15	-0.822692	0.410683	0.999839
Motif:rnd-1_family-1633	883.988	-0.0410592	0.14146	-0.290253	0.771622	0.999839
Motif:rnd-1_family-1634	2705.37	-0.0152903	0.0888313	-0.172128	0.863337	0.999839
Motif:rnd-1_family-1635	1847.57	-0.042565	0.102003	-0.417293	0.676464	0.999839
Motif:rnd-1_family-1639	3826.6	-0.0759113	0.0825936	-0.919095	0.358046	0.999839
Motif:rnd-1_family-1641	664.753	-0.149217	0.164575	-0.906678	0.364577	0.999839
Motif:rnd-1_family-1642	1752.49	-0.133551	0.128189	-1.04183	0.29749	0.999839
Motif:rnd-1_family-1644	857.478	0.154691	0.149654	1.03366	0.301297	0.999839
Motif:rnd-1_family-1647	1082.13	-0.0184931	0.125163	-0.147752	0.882539	0.999839
Motif:rnd-1_family-1648	1063.69	0.021614	0.118361	0.182611	0.855103	0.999839
Motif:rnd-1_family-1649	530.08	0.0347491	0.176653	0.196709	0.844055	0.999839
Motif:rnd-1_family-165	3670.14	-0.093502	0.094786	-0.986454	0.32391	0.999839
Motif:rnd-1_family-1650	4693.61	-0.0105704	0.0891285	-0.118597	0.905595	0.999839
Motif:rnd-1_family-1651	1620.47	0.0346121	0.103608	0.334069	0.738327	0.999839
Motif:rnd-1_family-1655	5613.43	-0.0489435	0.090654	-0.539893	0.589271	0.999839
Motif:rnd-1_family-1656	718.18	0.0694363	0.131212	0.52919	0.596673	0.999839
Motif:rnd-1_family-1657	717.177	-0.082305	0.138358	-0.594868	0.551931	0.999839
Motif:rnd-1_family-1659	1282.57	-0.115592	0.131411	-0.879619	0.379066	0.999839
Motif:rnd-1_family-166	3591.74	-0.00719356	0.106866	-0.0673138	0.946332	0.999839
Motif:rnd-1_family-1661	905.126	-0.116208	0.128363	-0.905314	0.365299	0.999839
Motif:rnd-1_family-1665	2170.08	-0.0259887	0.114939	-0.226108	0.821117	0.999839
Motif:rnd-1_family-1668	1199.83	0.162268	0.102663	1.58059	0.113971	0.999839
Motif:rnd-1_family-1669	903.555	-0.0126258	0.120034	-0.105185	0.916229	0.999839
Motif:rnd-1_family-167	3466.86	0.0265238	0.0712438	0.372296	0.709672	0.999839
Motif:rnd-1_family-1671	549.024	-0.00617469	0.148267	-0.0416459	0.966781	0.999839
Motif:rnd-1_family-1673	1496.88	-0.107398	0.103483	-1.03783	0.299349	0.999839
Motif:rnd-1_family-1675	1221.1	-0.116301	0.113435	-1.02527	0.305236	0.999839
Motif:rnd-1_family-1677	1856.55	0.0188634	0.104554	0.180417	0.856825	0.999839
Motif:rnd-1_family-168	6689.67	-0.0889969	0.0779546	-1.14165	0.253599	0.999839
Motif:rnd-1_family-1682	1897.43	0.000741795	0.0853922	0.00868691	0.993069	0.999839
Motif:rnd-1_family-1684	612.089	-0.0532487	0.156461	-0.340332	0.733606	0.999839
Motif:rnd-1_family-1685	467.393	0.0676614	0.167282	0.404476	0.685863	0.999839
Motif:rnd-1_family-1687	1241.33	0.0344069	0.128473	0.267815	0.788842	0.999839
Motif:rnd-1_family-1688	487.806	0.0515854	0.1855	0.278088	0.780945	0.999839
Motif:rnd-1_family-169	23351.3	-0.0137134	0.0620813	-0.220893	0.825175	0.999839
Motif:rnd-1_family-1695	582.953	-0.0900423	0.139527	-0.645338	0.518708	0.999839
Motif:rnd-1_family-1696	6802.81	0.177318	0.0889665	1.99309	0.0462514	0.999839
Motif:rnd-1_family-170	4011.69	-0.0462543	0.0791925	-0.584075	0.55917	0.999839
Motif:rnd-1_family-1704	784.398	-0.0709152	0.129085	-0.54937	0.582752	0.999839
Motif:rnd-1_family-1706	755.401	0.117176	0.155213	0.754939	0.450286	0.999839
Motif:rnd-1_family-171	19027.3	-0.0288683	0.0710889	-0.406088	0.684678	0.999839
Motif:rnd-1_family-1710	574.594	-0.0995567	0.13733	-0.724944	0.468486	0.999839
Motif:rnd-1_family-1711	2278.66	-0.00287118	0.0856861	-0.0335081	0.973269	0.999839
Motif:rnd-1_family-1712	4558.77	-0.0158523	0.0929568	-0.170534	0.86459	0.999839
Motif:rnd-1_family-1715	644.558	-0.0777635	0.137841	-0.564152	0.572651	0.999839
Motif:rnd-1_family-1719	2388.45	0.027731	0.0917973	0.302089	0.762584	0.999839
Motif:rnd-1_family-1721	734.856	-0.0217225	0.145486	-0.14931	0.881309	0.999839
Motif:rnd-1_family-1722	463.858	-0.015425	0.15502	-0.099503	0.920739	0.999839
Motif:rnd-1_family-1726	2268.39	-0.0394296	0.104991	-0.375553	0.70725	0.999839
Motif:rnd-1_family-1727	556.481	-0.108099	0.14177	-0.762497	0.445763	0.999839
Motif:rnd-1_family-173	4043.86	-0.0959321	0.0903596	-1.06167	0.288386	0.999839
Motif:rnd-1_family-1730	1433.04	0.0119518	0.0955808	0.125044	0.900488	0.999839
Motif:rnd-1_family-1731	1233.77	0.271533	0.155928	1.7414	0.0816136	0.999839
Motif:rnd-1_family-1732	1476.12	-0.0506197	0.107134	-0.472491	0.636576	0.999839
Motif:rnd-1_family-1736	702.406	-0.0251102	0.14403	-0.174339	0.861599	0.999839
Motif:rnd-1_family-174	18895.9	-0.0505704	0.0726314	-0.69626	0.486266	0.999839
Motif:rnd-1_family-1743	446.582	-0.0367383	0.177103	-0.207441	0.835666	0.999839
Motif:rnd-1_family-1745	1067.47	-0.170854	0.153589	-1.11241	0.265962	0.999839
Motif:rnd-1_family-1747	1713.96	-0.00137725	0.0942251	-0.0146166	0.988338	0.999839
Motif:rnd-1_family-1749	6825.12	-0.0489756	0.0642457	-0.762318	0.44587	0.999839
Motif:rnd-1_family-175	4705.18	-0.150795	0.0870289	-1.7327	0.0831492	0.999839
Motif:rnd-1_family-1751	1330.45	0.190358	0.108534	1.7539	0.0794472	0.999839
Motif:rnd-1_family-1753	1185.97	0.00955566	0.10882	0.0878119	0.930026	0.999839
Motif:rnd-1_family-1757	1146	-0.00962498	0.110264	-0.0872907	0.93044	0.999839
Motif:rnd-1_family-1758	10313.5	-0.00434028	0.0613814	-0.07071	0.943629	0.999839
Motif:rnd-1_family-176	5524.81	0.00794864	0.0786512	0.101062	0.919501	0.999839
Motif:rnd-1_family-1761	1807.69	0.0264926	0.117398	0.225665	0.821462	0.999839
Motif:rnd-1_family-1763	1486.81	-0.0673848	0.102163	-0.659579	0.509524	0.999839
Motif:rnd-1_family-1766	2431.25	0.0181735	0.0787701	0.230716	0.817535	0.999839
Motif:rnd-1_family-177	4302.08	-0.0969871	0.093724	-1.03482	0.300755	0.999839
Motif:rnd-1_family-1772	598.392	-0.0515933	0.152687	-0.337902	0.735437	0.999839
Motif:rnd-1_family-1779	2633.8	0.00112079	0.0958036	0.0116989	0.990666	0.999839
Motif:rnd-1_family-178	70399	0.0580124	0.0658971	0.880348	0.378671	0.999839
Motif:rnd-1_family-1785	1286.67	-0.158532	0.142711	-1.11086	0.266628	0.999839
Motif:rnd-1_family-1786	3141.8	-0.117423	0.0936129	-1.25434	0.209718	0.999839
Motif:rnd-1_family-179	1696.54	0.00974954	0.102817	0.0948239	0.924455	0.999839
Motif:rnd-1_family-1790	1606.96	0.00160593	0.128209	0.0125259	0.990006	0.999839
Motif:rnd-1_family-1792	1415.06	0.0540128	0.134272	0.402264	0.68749	0.999839
Motif:rnd-1_family-1795	608.83	0.0262807	0.13739	0.191285	0.848302	0.999839
Motif:rnd-1_family-1801	3714.4	0.00600486	0.0830773	0.0722804	0.942379	0.999839
Motif:rnd-1_family-1803	1193.39	-0.00799313	0.129882	-0.0615416	0.950928	0.999839
Motif:rnd-1_family-1805	464.421	0.320145	0.177194	1.80675	0.070801	0.999839
Motif:rnd-1_family-1807	1527.6	0.109355	0.104269	1.04878	0.294281	0.999839
Motif:rnd-1_family-1809	923.231	0.0273958	0.139125	0.196915	0.843894	0.999839
Motif:rnd-1_family-181	2515.35	-0.0489527	0.109205	-0.448266	0.653961	0.999839
Motif:rnd-1_family-1812	2101.35	-0.0132918	0.094392	-0.140815	0.888016	0.999839
Motif:rnd-1_family-1813	1057.58	0.0215909	0.140101	0.15411	0.877523	0.999839
Motif:rnd-1_family-1816	397.895	-0.0246905	0.167963	-0.147	0.883132	0.999839
Motif:rnd-1_family-1819	1478.66	-0.0983871	0.100322	-0.980715	0.326734	0.999839
Motif:rnd-1_family-182	5345.53	-0.109129	0.066199	-1.6485	0.0992507	0.999839
Motif:rnd-1_family-1822	12150.8	-0.00218248	0.0618835	-0.0352676	0.971866	0.999839
Motif:rnd-1_family-1823	577.159	0.0142381	0.184728	0.0770759	0.938563	0.999839
Motif:rnd-1_family-1825	1114.18	-0.00152554	0.112701	-0.0135362	0.9892	0.999839
Motif:rnd-1_family-1826	1448.8	-0.157968	0.10772	-1.46647	0.142519	0.999839
Motif:rnd-1_family-1827	1973.36	0.0360648	0.098598	0.365776	0.714532	0.999839
Motif:rnd-1_family-1828	3141.14	0.117466	0.108859	1.07906	0.280561	0.999839
Motif:rnd-1_family-1829	40703.8	0.0365583	0.0762588	0.479398	0.631655	0.999839
Motif:rnd-1_family-183	2338.62	-0.060922	0.0993247	-0.613362	0.539637	0.999839
Motif:rnd-1_family-1830	2424.23	-0.0913156	0.0944074	-0.96725	0.333419	0.999839
Motif:rnd-1_family-1833	418.421	-0.0591756	0.154358	-0.383367	0.701447	0.999839
Motif:rnd-1_family-1837	2153.05	-0.0367916	0.0978406	-0.376036	0.70689	0.999839
Motif:rnd-1_family-184	757.567	-0.0456657	0.146224	-0.3123	0.754812	0.999839
Motif:rnd-1_family-1846	1057.77	0.0467435	0.109263	0.427809	0.66879	0.999839
Motif:rnd-1_family-185	3917.41	0.00992895	0.0822933	0.120653	0.903966	0.999839
Motif:rnd-1_family-1851	4483.25	0.00703397	0.0709845	0.0990916	0.921066	0.999839
Motif:rnd-1_family-1859	673.758	0.0233733	0.133174	0.175509	0.86068	0.999839
Motif:rnd-1_family-1860	5360.39	0.00352925	0.0800377	0.0440949	0.964829	0.999839
Motif:rnd-1_family-1862	582.705	0.102938	0.156747	0.656714	0.511365	0.999839
Motif:rnd-1_family-1863	740.728	0.0273226	0.125828	0.217142	0.828097	0.999839
Motif:rnd-1_family-1869	1512.6	-0.0774492	0.100964	-0.767099	0.443022	0.999839
Motif:rnd-1_family-187	15723	-0.00945217	0.0733446	-0.128873	0.897458	0.999839
Motif:rnd-1_family-1876	458.777	-0.11279	0.179196	-0.629421	0.529073	0.999839
Motif:rnd-1_family-1879	2363.26	-0.0121418	0.085918	-0.141318	0.887619	0.999839
Motif:rnd-1_family-188	1391.6	-0.00118942	0.122197	-0.00973366	0.992234	0.999839
Motif:rnd-1_family-1880	633.249	0.0634935	0.146934	0.432123	0.665652	0.999839
Motif:rnd-1_family-1882	877.411	-0.0816511	0.143347	-0.569606	0.568945	0.999839
Motif:rnd-1_family-1883	540.311	0.0612081	0.154715	0.39562	0.692386	0.999839
Motif:rnd-1_family-1887	699.631	-0.128564	0.138619	-0.927466	0.353685	0.999839
Motif:rnd-1_family-1888	461.407	-0.0334932	0.164594	-0.20349	0.838752	0.999839
Motif:rnd-1_family-1894	1316.71	-0.158565	0.117336	-1.35138	0.176573	0.999839
Motif:rnd-1_family-1896	1022.4	-0.0560215	0.119958	-0.46701	0.640493	0.999839
Motif:rnd-1_family-19	16933.5	-0.0233534	0.0772173	-0.302437	0.762319	0.999839
Motif:rnd-1_family-190	3369.68	-0.0173574	0.0862974	-0.201134	0.840593	0.999839
Motif:rnd-1_family-1900	1307.75	0.027897	0.0981495	0.28423	0.776234	0.999839
Motif:rnd-1_family-1901	1567.6	-0.00141166	0.102524	-0.0137691	0.989014	0.999839
Motif:rnd-1_family-1902	618.831	-0.13622	0.143267	-0.950812	0.3417	0.999839
Motif:rnd-1_family-1903	1199.8	0.0244936	0.102217	0.239623	0.810623	0.999839
Motif:rnd-1_family-1906	1881.96	-0.0183757	0.126426	-0.145347	0.884437	0.999839
Motif:rnd-1_family-1908	763.824	0.124991	0.122272	1.02224	0.306668	0.999839
Motif:rnd-1_family-191	771.511	-0.0765012	0.139683	-0.547677	0.583913	0.999839
Motif:rnd-1_family-1911	1061.33	-0.083757	0.105872	-0.791114	0.428877	0.999839
Motif:rnd-1_family-1912	478.409	-0.0410122	0.146525	-0.279899	0.779555	0.999839
Motif:rnd-1_family-1913	2835.75	0.0669169	0.0834557	0.801826	0.422653	0.999839
Motif:rnd-1_family-192	3103.12	-0.0589775	0.0838141	-0.703671	0.481638	0.999839
Motif:rnd-1_family-1922	2236.53	0.0171739	0.114246	0.150325	0.880509	0.999839
Motif:rnd-1_family-1926	712.959	0.095779	0.122255	0.783435	0.433372	0.999839
Motif:rnd-1_family-1927	2418.88	-0.00508772	0.0813999	-0.0625027	0.950162	0.999839
Motif:rnd-1_family-1928	1235.36	0.0937803	0.104201	0.899999	0.368121	0.999839
Motif:rnd-1_family-193	19863.5	-0.0293624	0.076719	-0.382726	0.701923	0.999839
Motif:rnd-1_family-1935	536.466	-0.263738	0.146446	-1.80093	0.0717138	0.999839
Motif:rnd-1_family-194	1425.59	0.0046731	0.123307	0.037898	0.969769	0.999839
Motif:rnd-1_family-1944	825.168	-0.0283019	0.162464	-0.174204	0.861705	0.999839
Motif:rnd-1_family-1946	794.717	0.047417	0.123166	0.384985	0.700248	0.999839
Motif:rnd-1_family-1947	724.805	-0.0124119	0.130228	-0.0953088	0.92407	0.999839
Motif:rnd-1_family-195	4828.35	-0.0733793	0.0777903	-0.943296	0.345529	0.999839
Motif:rnd-1_family-1952	815.581	-0.0918728	0.122141	-0.752184	0.451941	0.999839
Motif:rnd-1_family-1953	421.687	-0.0452228	0.165108	-0.273899	0.784163	0.999839
Motif:rnd-1_family-1958	1127.53	0.0874467	0.116469	0.750815	0.452764	0.999839
Motif:rnd-1_family-1959	1886.29	0.160754	0.100699	1.59638	0.110405	0.999839
Motif:rnd-1_family-196	5889.27	-0.0435819	0.0803265	-0.542559	0.587434	0.999839
Motif:rnd-1_family-1961	481.88	-0.0412586	0.154238	-0.267499	0.789085	0.999839
Motif:rnd-1_family-1963	2167.65	-0.0764306	0.0824206	-0.927324	0.353758	0.999839
Motif:rnd-1_family-1966	654.461	-0.0995615	0.147334	-0.675755	0.499196	0.999839
Motif:rnd-1_family-1967	718.3	-0.0597198	0.132183	-0.451795	0.651416	0.999839
Motif:rnd-1_family-197	11993	-0.147276	0.0709219	-2.07659	0.0378392	0.999839
Motif:rnd-1_family-1970	2017.24	-0.0739191	0.0967109	-0.76433	0.444671	0.999839
Motif:rnd-1_family-1971	739.98	-0.0453543	0.131584	-0.34468	0.730335	0.999839
Motif:rnd-1_family-1973	663.078	-0.0253943	0.139291	-0.182312	0.855338	0.999839
Motif:rnd-1_family-1976	807.446	-0.127954	0.130531	-0.980261	0.326958	0.999839
Motif:rnd-1_family-1977	522.998	-0.159055	0.168052	-0.946463	0.343913	0.999839
Motif:rnd-1_family-1979	1784.86	0.0587835	0.086969	0.675913	0.499096	0.999839
Motif:rnd-1_family-198	2683.95	-0.114943	0.110156	-1.04346	0.296736	0.999839
Motif:rnd-1_family-199	5297.68	0.0083746	0.0884271	0.0947062	0.924548	0.999839
Motif:rnd-1_family-2	8115.23	-0.0630002	0.0727373	-0.866134	0.386417	0.999839
Motif:rnd-1_family-20	962.569	-0.0550925	0.114813	-0.479845	0.631338	0.999839
Motif:rnd-1_family-200	6430	-0.087555	0.0836156	-1.04711	0.295047	0.999839
Motif:rnd-1_family-201	11350.5	-0.0023053	0.0706759	-0.0326179	0.973979	0.999839
Motif:rnd-1_family-202	2530.8	-0.0284485	0.0793479	-0.358529	0.719947	0.999839
Motif:rnd-1_family-203	7668.97	0.0157638	0.0670585	0.235075	0.81415	0.999839
Motif:rnd-1_family-204	3940.3	-0.00899988	0.0797467	-0.112856	0.910145	0.999839
Motif:rnd-1_family-205	3703.06	-0.0666212	0.0927117	-0.718584	0.472397	0.999839
Motif:rnd-1_family-206	26915.8	-0.023028	0.0779427	-0.295448	0.767652	0.999839
Motif:rnd-1_family-209	487.373	-0.0154761	0.179459	-0.0862378	0.931277	0.999839
Motif:rnd-1_family-21	5145.38	-0.0357069	0.0825979	-0.432297	0.665525	0.999839
Motif:rnd-1_family-211	512.078	-0.11853	0.153877	-0.770291	0.441128	0.999839
Motif:rnd-1_family-212	5418.55	-0.0531384	0.0861646	-0.616708	0.537427	0.999839
Motif:rnd-1_family-213	147901	0.0133413	0.0711666	0.187465	0.851296	0.999839
Motif:rnd-1_family-215	3533.37	0.104754	0.083157	1.25972	0.207772	0.999839
Motif:rnd-1_family-216	501.803	0.0291665	0.163559	0.178324	0.858469	0.999839
Motif:rnd-1_family-217	14574.6	0.0580538	0.0695259	0.834995	0.403721	0.999839
Motif:rnd-1_family-218	1099.88	0.0109391	0.142957	0.0765201	0.939005	0.999839
Motif:rnd-1_family-219	9679.8	0.010113	0.0642908	0.1573	0.875008	0.999839
Motif:rnd-1_family-220	6647.09	-0.0562554	0.0750837	-0.749235	0.453716	0.999839
Motif:rnd-1_family-223	1015.47	-0.0632621	0.134129	-0.471651	0.637176	0.999839
Motif:rnd-1_family-224	626.459	-0.0451771	0.160006	-0.282346	0.777678	0.999839
Motif:rnd-1_family-225	6850.42	-0.0603359	0.0877889	-0.687283	0.491904	0.999839
Motif:rnd-1_family-226	3803.87	0.0159338	0.0852223	0.186967	0.851686	0.999839
Motif:rnd-1_family-227	4864.97	-0.0104669	0.112783	-0.0928055	0.926058	0.999839
Motif:rnd-1_family-228	902.222	-0.00685172	0.143929	-0.047605	0.962031	0.999839
Motif:rnd-1_family-229	1580.58	0.0955354	0.13336	0.716374	0.47376	0.999839
Motif:rnd-1_family-23	1080.11	-0.0742303	0.121983	-0.608532	0.542834	0.999839
Motif:rnd-1_family-230	2116.7	-0.161585	0.0869639	-1.85807	0.0631593	0.999839
Motif:rnd-1_family-231	537.724	0.0228076	0.139017	0.164063	0.869681	0.999839
Motif:rnd-1_family-232	7016.91	-0.0638734	0.072729	-0.878239	0.379814	0.999839
Motif:rnd-1_family-233	661.492	-0.0850389	0.135261	-0.628704	0.529543	0.999839
Motif:rnd-1_family-235	5535.88	-0.0916074	0.0878364	-1.04293	0.296979	0.999839
Motif:rnd-1_family-236	3092.18	0.101724	0.10255	0.991946	0.321224	0.999839
Motif:rnd-1_family-237	411.067	-0.0390733	0.154602	-0.252735	0.800473	0.999839
Motif:rnd-1_family-238	19163.7	-0.0330621	0.0693456	-0.476773	0.633524	0.999839
Motif:rnd-1_family-239	3831.96	-0.025598	0.0944627	-0.270985	0.786403	0.999839
Motif:rnd-1_family-24	24769.6	-0.0643056	0.0796007	-0.807852	0.419176	0.999839
Motif:rnd-1_family-240	5028.04	-0.0600073	0.0949177	-0.632204	0.527253	0.999839
Motif:rnd-1_family-241	492.407	0.014086	0.153478	0.0917785	0.926874	0.999839
Motif:rnd-1_family-242	1316.44	-0.113418	0.10653	-1.06466	0.287029	0.999839
Motif:rnd-1_family-244	6113.82	0.00347955	0.0780473	0.0445825	0.96444	0.999839
Motif:rnd-1_family-245	2428.12	-0.0190687	0.0855442	-0.22291	0.823605	0.999839
Motif:rnd-1_family-246	2712.05	-0.029615	0.0854841	-0.346438	0.729013	0.999839
Motif:rnd-1_family-248	1691.34	-0.0742052	0.0973232	-0.762462	0.445785	0.999839
Motif:rnd-1_family-249	1437.43	-0.00305089	0.115414	-0.0264343	0.978911	0.999839
Motif:rnd-1_family-25	6855.29	-0.0723208	0.0692721	-1.04401	0.29648	0.999839
Motif:rnd-1_family-250	651.637	0.0221336	0.136779	0.161819	0.871448	0.999839
Motif:rnd-1_family-251	8949.77	0.00862567	0.0629353	0.137056	0.890986	0.999839
Motif:rnd-1_family-252	6478.37	0.0411225	0.0794661	0.517485	0.604817	0.999839
Motif:rnd-1_family-253	1802.54	-0.114588	0.122935	-0.932103	0.351283	0.999839
Motif:rnd-1_family-254	1895.8	0.0327608	0.0924809	0.354244	0.723156	0.999839
Motif:rnd-1_family-255	1574.15	0.0620562	0.103066	0.6021	0.547108	0.999839
Motif:rnd-1_family-256	1188.6	0.0819929	0.125761	0.651971	0.51442	0.999839
Motif:rnd-1_family-258	17563.9	-0.0499191	0.0708689	-0.704387	0.481192	0.999839
Motif:rnd-1_family-259	4703.45	-0.0196801	0.0751824	-0.261765	0.793502	0.999839
Motif:rnd-1_family-26	11338.3	-0.0594857	0.0748298	-0.794946	0.426645	0.999839
Motif:rnd-1_family-260	2219.55	-0.113852	0.120304	-0.94637	0.34396	0.999839
Motif:rnd-1_family-262	3115.75	-0.00670454	0.0798229	-0.0839927	0.933062	0.999839
Motif:rnd-1_family-263	1455.87	-0.0416308	0.0967802	-0.430158	0.667081	0.999839
Motif:rnd-1_family-264	19127.6	-0.0130207	0.064812	-0.200899	0.840778	0.999839
Motif:rnd-1_family-265	6805.86	-0.0117353	0.0726832	-0.161459	0.871732	0.999839
Motif:rnd-1_family-267	1519.33	-0.0305282	0.0965674	-0.316134	0.751901	0.999839
Motif:rnd-1_family-268	4324.68	-0.0346912	0.0701019	-0.494868	0.620693	0.999839
Motif:rnd-1_family-269	14862.5	-0.0373007	0.0618198	-0.603378	0.546257	0.999839
Motif:rnd-1_family-270	20162.9	0.00993047	0.0724945	0.136982	0.891045	0.999839
Motif:rnd-1_family-271	2491.16	-0.00642137	0.104752	-0.0613009	0.95112	0.999839
Motif:rnd-1_family-272	43342.5	-0.0429903	0.0700081	-0.614076	0.539165	0.999839
Motif:rnd-1_family-274	1386.64	0.0663711	0.122238	0.542966	0.587153	0.999839
Motif:rnd-1_family-276	423.558	0.0546883	0.155993	0.350581	0.725903	0.999839
Motif:rnd-1_family-277	7081.53	-0.0172806	0.0898789	-0.192266	0.847534	0.999839
Motif:rnd-1_family-278	4929.26	-0.136216	0.0710673	-1.91671	0.0552745	0.999839
Motif:rnd-1_family-279	606.374	0.0585441	0.130579	0.448344	0.653905	0.999839
Motif:rnd-1_family-280	1464.92	0.0151775	0.103605	0.146494	0.883531	0.999839
Motif:rnd-1_family-281	3192.91	0.0413886	0.096678	0.428108	0.668572	0.999839
Motif:rnd-1_family-282	4736.23	-0.0109507	0.089385	-0.122511	0.902494	0.999839
Motif:rnd-1_family-283	4043.48	-0.00615436	0.0889262	-0.0692076	0.944824	0.999839
Motif:rnd-1_family-284	8681.44	-0.043289	0.069691	-0.621156	0.534497	0.999839
Motif:rnd-1_family-285	1174.49	-0.0584745	0.11926	-0.490311	0.623914	0.999839
Motif:rnd-1_family-286	1700.43	0.0820084	0.100035	0.819794	0.412333	0.999839
Motif:rnd-1_family-287	9239.08	0.0219693	0.106552	0.206183	0.836648	0.999839
Motif:rnd-1_family-289	2853.2	-0.0437422	0.0808986	-0.540704	0.588711	0.999839
Motif:rnd-1_family-292	1853.89	0.0180284	0.0880141	0.204835	0.837701	0.999839
Motif:rnd-1_family-294	12536.2	-0.0140916	0.0725961	-0.19411	0.84609	0.999839
Motif:rnd-1_family-296	6299.67	-0.086436	0.0716211	-1.20685	0.227489	0.999839
Motif:rnd-1_family-297	5978.19	0.0170113	0.0816268	0.208403	0.834915	0.999839
Motif:rnd-1_family-298	426.135	-0.0478185	0.18105	-0.264117	0.79169	0.999839
Motif:rnd-1_family-299	3294.05	0.00665227	0.0795881	0.0835838	0.933387	0.999839
Motif:rnd-1_family-3	40928.1	0.0391172	0.0666991	0.586473	0.557558	0.999839
Motif:rnd-1_family-300	2143.02	-0.0121415	0.0882638	-0.137559	0.890589	0.999839
Motif:rnd-1_family-302	11585.8	-0.00898336	0.0686923	-0.130777	0.895952	0.999839
Motif:rnd-1_family-303	1753.04	0.191043	0.118673	1.60983	0.107435	0.999839
Motif:rnd-1_family-305	3328.76	-0.0304605	0.113661	-0.267996	0.788703	0.999839
Motif:rnd-1_family-306	666.029	-0.0160083	0.135068	-0.11852	0.905655	0.999839
Motif:rnd-1_family-307	4329.92	0.0527835	0.0693563	0.761048	0.446628	0.999839
Motif:rnd-1_family-308	20485.6	-0.0285975	0.0668136	-0.428019	0.668637	0.999839
Motif:rnd-1_family-309	8675.58	-0.0522919	0.0917416	-0.569991	0.568684	0.999839
Motif:rnd-1_family-310	14122.6	0.0270699	0.0951502	0.284496	0.77603	0.999839
Motif:rnd-1_family-311	13386.2	0.0187508	0.0741991	0.252709	0.800493	0.999839
Motif:rnd-1_family-312	406.38	0.247265	0.163371	1.51352	0.130148	0.999839
Motif:rnd-1_family-313	4213.34	-0.0370855	0.0909843	-0.407604	0.683565	0.999839
Motif:rnd-1_family-314	2435.58	-0.0552555	0.106041	-0.521078	0.602312	0.999839
Motif:rnd-1_family-316	1388.2	-0.002279	0.0980932	-0.0232331	0.981464	0.999839
Motif:rnd-1_family-317	559.773	-0.0245391	0.18805	-0.130492	0.896177	0.999839
Motif:rnd-1_family-318	2501.01	-0.117335	0.0797263	-1.47172	0.141096	0.999839
Motif:rnd-1_family-32	7698.8	0.0178429	0.0887355	0.201079	0.840637	0.999839
Motif:rnd-1_family-320	3270.56	-0.0532798	0.0787591	-0.67649	0.49873	0.999839
Motif:rnd-1_family-321	4899.11	-0.0608694	0.0979024	-0.621735	0.534116	0.999839
Motif:rnd-1_family-322	2750.54	0.0191821	0.0986226	0.1945	0.845785	0.999839
Motif:rnd-1_family-323	3097.03	-0.0685901	0.0862293	-0.795438	0.426359	0.999839
Motif:rnd-1_family-327	1864.56	0.082064	0.0885159	0.927111	0.353869	0.999839
Motif:rnd-1_family-328	8111.18	0.0442614	0.0692398	0.639248	0.522661	0.999839
Motif:rnd-1_family-330	14803.1	0.0176132	0.066692	0.264097	0.791705	0.999839
Motif:rnd-1_family-331	1126.78	-0.0120076	0.112099	-0.107116	0.914697	0.999839
Motif:rnd-1_family-332	2468.73	-0.0401533	0.0852226	-0.471158	0.637528	0.999839
Motif:rnd-1_family-335	5774.86	-0.0232722	0.0645295	-0.360644	0.718365	0.999839
Motif:rnd-1_family-337	19631.7	0.0162595	0.0642477	0.253076	0.800209	0.999839
Motif:rnd-1_family-338	2403.22	-0.0934445	0.104148	-0.897225	0.369599	0.999839
Motif:rnd-1_family-339	1820.52	-0.01142	0.0921185	-0.123971	0.901338	0.999839
Motif:rnd-1_family-34	1552.07	-0.0871867	0.127984	-0.681234	0.495724	0.999839
Motif:rnd-1_family-340	3374.02	-0.105916	0.120115	-0.881787	0.377892	0.999839
Motif:rnd-1_family-341	8498.92	0.0131298	0.0698652	0.187931	0.850931	0.999839
Motif:rnd-1_family-342	3798.35	0.0353093	0.0706943	0.499464	0.617453	0.999839
Motif:rnd-1_family-344	3395.56	-0.0352856	0.0834466	-0.422853	0.672402	0.999839
Motif:rnd-1_family-345	560.418	-0.0633798	0.166646	-0.380327	0.703703	0.999839
Motif:rnd-1_family-346	775.35	0.0746339	0.15201	0.49098	0.62344	0.999839
Motif:rnd-1_family-347	6638.19	-0.0063527	0.0928329	-0.0684316	0.945442	0.999839
Motif:rnd-1_family-352	6573.69	0.0196649	0.0728777	0.269835	0.787287	0.999839
Motif:rnd-1_family-353	5341.81	-0.034915	0.0674317	-0.517783	0.604609	0.999839
Motif:rnd-1_family-354	6498.95	-0.173449	0.100836	-1.72011	0.0854126	0.999839
Motif:rnd-1_family-355	900.129	-0.122389	0.124756	-0.981029	0.326578	0.999839
Motif:rnd-1_family-356	930.926	-0.0195329	0.139913	-0.139608	0.88897	0.999839
Motif:rnd-1_family-357	2944.59	-0.0232924	0.0909065	-0.256224	0.797778	0.999839
Motif:rnd-1_family-36	72195.5	-0.0134991	0.0842099	-0.160303	0.872642	0.999839
Motif:rnd-1_family-360	13167.3	-0.0269264	0.0731327	-0.368186	0.712735	0.999839
Motif:rnd-1_family-361	6624.69	-0.0339782	0.0785468	-0.432586	0.665316	0.999839
Motif:rnd-1_family-362	3265.51	-0.0211279	0.0793687	-0.266199	0.790086	0.999839
Motif:rnd-1_family-363	1469.01	-0.100144	0.0976246	-1.02581	0.304981	0.999839
Motif:rnd-1_family-364	2604.16	0.0327679	0.0972744	0.336861	0.736222	0.999839
Motif:rnd-1_family-365	1143.18	-0.0945502	0.102654	-0.921061	0.357019	0.999839
Motif:rnd-1_family-366	5829.43	-0.0485713	0.080069	-0.606618	0.544104	0.999839
Motif:rnd-1_family-367	8637.64	-0.0665959	0.0703893	-0.946108	0.344094	0.999839
Motif:rnd-1_family-369	1583.03	0.0217433	0.103121	0.210852	0.833003	0.999839
Motif:rnd-1_family-37	2978.83	0.00324872	0.0859876	0.0377813	0.969862	0.999839
Motif:rnd-1_family-370	1097.9	-0.0682728	0.119632	-0.570689	0.56821	0.999839
Motif:rnd-1_family-371	651.338	0.0699523	0.148934	0.469686	0.638579	0.999839
Motif:rnd-1_family-372	9320.62	-0.106512	0.0816959	-1.30377	0.192313	0.999839
Motif:rnd-1_family-373	1198.55	0.0220425	0.153913	0.143214	0.886121	0.999839
Motif:rnd-1_family-375	1225.85	-0.00270136	0.126729	-0.0213161	0.982994	0.999839
Motif:rnd-1_family-376	1379.93	-0.0980174	0.0981325	-0.998827	0.317878	0.999839
Motif:rnd-1_family-377	8855.63	-0.05797	0.0618211	-0.937704	0.348396	0.999839
Motif:rnd-1_family-378	3047.87	0.0490658	0.121159	0.404972	0.685498	0.999839
Motif:rnd-1_family-38	799.561	-0.0201009	0.123661	-0.162549	0.870874	0.999839
Motif:rnd-1_family-380	4203.75	-0.0519595	0.084075	-0.618014	0.536566	0.999839
Motif:rnd-1_family-381	9189.88	-0.0917266	0.0847672	-1.0821	0.279208	0.999839
Motif:rnd-1_family-383	16356.6	-0.0592998	0.0738166	-0.803339	0.421779	0.999839
Motif:rnd-1_family-384	561.023	0.0327176	0.138149	0.236829	0.81279	0.999839
Motif:rnd-1_family-385	8707.17	0.0181536	0.0785614	0.231075	0.817256	0.999839
Motif:rnd-1_family-386	754.562	-0.0710926	0.128108	-0.554942	0.578934	0.999839
Motif:rnd-1_family-387	1483.94	-0.106961	0.0998117	-1.07163	0.283885	0.999839
Motif:rnd-1_family-390	5063.11	-0.0585412	0.0743697	-0.787164	0.431186	0.999839
Motif:rnd-1_family-391	430.997	-0.279843	0.200825	-1.39346	0.163479	0.999839
Motif:rnd-1_family-393	2318.39	0.0359979	0.106913	0.336702	0.736341	0.999839
Motif:rnd-1_family-394	2656.54	-0.0356373	0.120893	-0.294784	0.768159	0.999839
Motif:rnd-1_family-395	8738.26	0.0355979	0.0751996	0.473379	0.635943	0.999839
Motif:rnd-1_family-396	1570.5	0.032317	0.117	0.276214	0.782384	0.999839
Motif:rnd-1_family-4	2470.13	0.0257587	0.0975558	0.264041	0.791748	0.999839
Motif:rnd-1_family-40	7797.35	-0.0549842	0.0708695	-0.775852	0.437836	0.999839
Motif:rnd-1_family-400	35559.4	-0.0542325	0.0761673	-0.712019	0.476453	0.999839
Motif:rnd-1_family-401	1972.83	-0.078529	0.10098	-0.77767	0.436764	0.999839
Motif:rnd-1_family-402	3386.17	-0.0802978	0.0936782	-0.857166	0.391353	0.999839
Motif:rnd-1_family-405	2561.31	0.0210396	0.0926755	0.227024	0.820405	0.999839
Motif:rnd-1_family-406	816.528	-0.0775498	0.133561	-0.580632	0.561489	0.999839
Motif:rnd-1_family-407	4420.89	0.00780673	0.0685888	0.113819	0.909381	0.999839
Motif:rnd-1_family-408	1973.64	0.0541907	0.0879594	0.616088	0.537837	0.999839
Motif:rnd-1_family-41	3450.04	-0.0657922	0.102629	-0.64107	0.521477	0.999839
Motif:rnd-1_family-410	12133.3	-0.0230644	0.0693772	-0.33245	0.73955	0.999839
Motif:rnd-1_family-412	27989.5	-0.0716276	0.0827305	-0.865794	0.386603	0.999839
Motif:rnd-1_family-413	2432.28	0.00968757	0.0873755	0.110873	0.911717	0.999839
Motif:rnd-1_family-414	2357.59	0.0206252	0.0970131	0.212602	0.831637	0.999839
Motif:rnd-1_family-415	1179.82	-0.0668669	0.104578	-0.6394	0.522563	0.999839
Motif:rnd-1_family-416	3634.65	0.0401613	0.0883373	0.454636	0.649371	0.999839
Motif:rnd-1_family-417	44283.5	0.0680597	0.0814012	0.836102	0.403098	0.999839
Motif:rnd-1_family-418	27812.2	-0.021893	0.0689824	-0.317371	0.750962	0.999839
Motif:rnd-1_family-42	3529.44	0.0947421	0.0997115	0.950163	0.34203	0.999839
Motif:rnd-1_family-420	1537.67	-0.151169	0.0993694	-1.52129	0.128188	0.999839
Motif:rnd-1_family-421	2936.75	-0.0182524	0.0833461	-0.218995	0.826654	0.999839
Motif:rnd-1_family-422	987.425	0.0360248	0.119208	0.302201	0.762499	0.999839
Motif:rnd-1_family-423	81103.9	0.00312568	0.0553066	0.0565154	0.954931	0.999839
Motif:rnd-1_family-424	5469.56	-0.0608208	0.0854005	-0.712183	0.476352	0.999839
Motif:rnd-1_family-425	30188.6	-0.03792	0.0663224	-0.571753	0.567489	0.999839
Motif:rnd-1_family-426	2422.66	-0.0655324	0.0973764	-0.67298	0.50096	0.999839
Motif:rnd-1_family-427	1312.58	0.00986588	0.110477	0.0893024	0.928842	0.999839
Motif:rnd-1_family-428	16019.8	-0.0481724	0.0735437	-0.655018	0.512456	0.999839
Motif:rnd-1_family-429	10664	-0.0094329	0.0759061	-0.124271	0.901101	0.999839
Motif:rnd-1_family-430	4735	-0.031053	0.0689693	-0.450245	0.652534	0.999839
Motif:rnd-1_family-432	2718.04	-0.0060831	0.105185	-0.0578326	0.953882	0.999839
Motif:rnd-1_family-435	6536.86	-0.0727285	0.078245	-0.929497	0.352632	0.999839
Motif:rnd-1_family-437	1300.1	0.00321297	0.103483	0.0310483	0.975231	0.999839
Motif:rnd-1_family-438	23537.4	-0.0277817	0.0713209	-0.389531	0.696884	0.999839
Motif:rnd-1_family-439	7548.51	-0.011903	0.0893153	-0.13327	0.89398	0.999839
Motif:rnd-1_family-44	18391.8	-0.0398089	0.0661804	-0.60152	0.547493	0.999839
Motif:rnd-1_family-442	898.271	0.0981177	0.115475	0.849689	0.395498	0.999839
Motif:rnd-1_family-443	5172.62	0.0114037	0.0817819	0.13944	0.889102	0.999839
Motif:rnd-1_family-446	3248.25	-0.100297	0.0825385	-1.21515	0.224308	0.999839
Motif:rnd-1_family-447	5577.46	0.0307742	0.0844571	0.364377	0.715577	0.999839
Motif:rnd-1_family-449	1361.39	0.0258122	0.112609	0.229219	0.818699	0.999839
Motif:rnd-1_family-45	1279.99	-0.0627539	0.10563	-0.594092	0.55245	0.999839
Motif:rnd-1_family-450	675.912	-0.0110534	0.134875	-0.0819526	0.934684	0.999839
Motif:rnd-1_family-453	636.798	-0.25928	0.176017	-1.47304	0.140741	0.999839
Motif:rnd-1_family-455	1414.96	0.0405967	0.108434	0.374393	0.708112	0.999839
Motif:rnd-1_family-457	4203.41	-0.0295929	0.0859318	-0.344376	0.730563	0.999839
Motif:rnd-1_family-459	407.814	0.0195675	0.2079	0.0941199	0.925014	0.999839
Motif:rnd-1_family-46	1228.54	-0.0430754	0.101593	-0.423998	0.671568	0.999839
Motif:rnd-1_family-460	5602.52	-0.0163534	0.083512	-0.195821	0.844751	0.999839
Motif:rnd-1_family-461	1244.07	-0.0354709	0.112693	-0.314757	0.752946	0.999839
Motif:rnd-1_family-462	425.889	-0.0289156	0.153051	-0.188928	0.850149	0.999839
Motif:rnd-1_family-463	11942.5	0.0286253	0.070344	0.406933	0.684057	0.999839
Motif:rnd-1_family-466	1871.03	-0.0647891	0.0970713	-0.667438	0.504493	0.999839
Motif:rnd-1_family-468	4307.91	-0.0279907	0.0861185	-0.325025	0.745162	0.999839
Motif:rnd-1_family-470	2405.94	0.176125	0.127709	1.37912	0.167858	0.999839
Motif:rnd-1_family-472	1289	-0.0397709	0.134994	-0.294611	0.768291	0.999839
Motif:rnd-1_family-473	10225.9	0.00551157	0.0730268	0.0754733	0.939838	0.999839
Motif:rnd-1_family-474	46792.5	0.0125106	0.0715546	0.17484	0.861205	0.999839
Motif:rnd-1_family-475	1086.51	0.0225884	0.114477	0.197318	0.843578	0.999839
Motif:rnd-1_family-476	988.241	-0.0751092	0.11675	-0.643335	0.520007	0.999839
Motif:rnd-1_family-477	4706.23	0.0292816	0.107745	0.271769	0.7858	0.999839
Motif:rnd-1_family-478	4814.71	-0.0264864	0.0662817	-0.399603	0.689449	0.999839
Motif:rnd-1_family-479	1280.96	-0.111629	0.106481	-1.04835	0.294478	0.999839
Motif:rnd-1_family-48	1868.44	-0.104691	0.124167	-0.843147	0.399146	0.999839
Motif:rnd-1_family-480	3752.17	0.0237609	0.073549	0.323062	0.746648	0.999839
Motif:rnd-1_family-483	639.754	0.07907	0.143871	0.549589	0.582601	0.999839
Motif:rnd-1_family-485	5527.02	-0.0365162	0.0764815	-0.477451	0.633041	0.999839
Motif:rnd-1_family-486	5924.22	-0.0650958	0.0912863	-0.713095	0.475787	0.999839
Motif:rnd-1_family-488	648.376	0.102718	0.172994	0.593766	0.552669	0.999839
Motif:rnd-1_family-49	1820.29	0.0142742	0.100355	0.142237	0.886893	0.999839
Motif:rnd-1_family-491	7186.77	-0.0517291	0.0725666	-0.71285	0.475938	0.999839
Motif:rnd-1_family-492	669.494	0.0020575	0.152835	0.0134623	0.989259	0.999839
Motif:rnd-1_family-494	4435.24	-0.0458626	0.0694558	-0.660314	0.509053	0.999839
Motif:rnd-1_family-495	2236.07	0.0386992	0.0956227	0.404707	0.685693	0.999839
Motif:rnd-1_family-496	1378.04	0.0949793	0.123026	0.772026	0.440099	0.999839
Motif:rnd-1_family-498	19380.1	-0.0406047	0.0791989	-0.512693	0.608166	0.999839
Motif:rnd-1_family-499	1236.35	0.0317498	0.121191	0.261982	0.793335	0.999839
Motif:rnd-1_family-5	3838.53	-0.0523477	0.0804812	-0.650435	0.515412	0.999839
Motif:rnd-1_family-500	2261.98	-0.0917787	0.093225	-0.984485	0.324877	0.999839
Motif:rnd-1_family-501	820.084	0.15017	0.16274	0.922766	0.356129	0.999839
Motif:rnd-1_family-502	2152.62	-0.124091	0.107604	-1.15322	0.248821	0.999839
Motif:rnd-1_family-503	1742.91	0.0111153	0.108226	0.102705	0.918197	0.999839
Motif:rnd-1_family-504	4464.7	-0.141323	0.0866348	-1.63125	0.102838	0.999839
Motif:rnd-1_family-505	1403.18	0.000525879	0.0949898	0.00553617	0.995583	0.999839
Motif:rnd-1_family-506	1243.33	-0.0897905	0.11	-0.816281	0.41434	0.999839
Motif:rnd-1_family-507	2618.1	-0.0613825	0.0797855	-0.769344	0.441689	0.999839
Motif:rnd-1_family-509	12353.8	-0.0392561	0.0632355	-0.620791	0.534737	0.999839
Motif:rnd-1_family-51	8246.98	-0.0745499	0.0808174	-0.922448	0.356295	0.999839
Motif:rnd-1_family-510	941.546	0.0951944	0.113609	0.837915	0.402079	0.999839
Motif:rnd-1_family-511	5924.25	-0.0569878	0.0860386	-0.662351	0.507746	0.999839
Motif:rnd-1_family-512	3353.19	-0.107999	0.102377	-1.05492	0.291462	0.999839
Motif:rnd-1_family-513	8109.35	-0.0557768	0.0670515	-0.831851	0.405493	0.999839
Motif:rnd-1_family-515	3743.64	-0.0619176	0.0883201	-0.701059	0.483266	0.999839
Motif:rnd-1_family-516	3635.7	-0.0048606	0.0793148	-0.0612823	0.951134	0.999839
Motif:rnd-1_family-517	1475.26	-0.0363746	0.0953147	-0.381626	0.702739	0.999839
Motif:rnd-1_family-518	5400.29	0.0123763	0.0856921	0.144428	0.885163	0.999839
Motif:rnd-1_family-519	5833.81	-0.00180933	0.0749609	-0.024137	0.980743	0.999839
Motif:rnd-1_family-52	33029.1	-0.0444653	0.073544	-0.604608	0.54544	0.999839
Motif:rnd-1_family-521	2893.02	-0.00762059	0.10254	-0.0743183	0.940757	0.999839
Motif:rnd-1_family-523	714.705	-0.0944774	0.130402	-0.724506	0.468755	0.999839
Motif:rnd-1_family-525	10171	0.0157165	0.0766274	0.205102	0.837492	0.999839
Motif:rnd-1_family-527	573.131	0.0772679	0.142694	0.541495	0.588166	0.999839
Motif:rnd-1_family-528	17084.4	-0.063147	0.0762619	-0.828028	0.407655	0.999839
Motif:rnd-1_family-53	12425.2	-0.0312677	0.0773704	-0.40413	0.686117	0.999839
Motif:rnd-1_family-530	3635.88	0.0136024	0.0873258	0.155766	0.876217	0.999839
Motif:rnd-1_family-531	4599.87	-0.0274626	0.0981986	-0.279664	0.779736	0.999839
Motif:rnd-1_family-532	13227.5	-0.0308857	0.0777377	-0.397306	0.691142	0.999839
Motif:rnd-1_family-533	5685.3	-0.0861918	0.0746472	-1.15466	0.248232	0.999839
Motif:rnd-1_family-534	20123.3	-0.0275821	0.064378	-0.42844	0.668331	0.999839
Motif:rnd-1_family-535	2653.16	-0.0851008	0.090631	-0.938981	0.34774	0.999839
Motif:rnd-1_family-536	855.606	-0.118533	0.122241	-0.969662	0.332215	0.999839
Motif:rnd-1_family-537	2976.31	-0.0517985	0.0955866	-0.541902	0.587886	0.999839
Motif:rnd-1_family-538	5077.45	0.0216859	0.0756121	0.286805	0.774262	0.999839
Motif:rnd-1_family-539	629.012	-0.131364	0.127927	-1.02686	0.304484	0.999839
Motif:rnd-1_family-54	21560.1	0.031516	0.0707609	0.445387	0.65604	0.999839
Motif:rnd-1_family-540	435.315	0.122814	0.169543	0.724379	0.468833	0.999839
Motif:rnd-1_family-541	3144.69	-0.0678547	0.0866034	-0.783511	0.433327	0.999839
Motif:rnd-1_family-544	2853.43	-0.087083	0.090008	-0.967503	0.333293	0.999839
Motif:rnd-1_family-548	2634.9	0.00502569	0.0881673	0.0570017	0.954544	0.999839
Motif:rnd-1_family-550	793.149	-0.0733555	0.139172	-0.527084	0.598135	0.999839
Motif:rnd-1_family-552	4076.01	-0.137807	0.0737499	-1.86858	0.0616817	0.999839
Motif:rnd-1_family-553	5195.86	-0.145421	0.0956332	-1.52062	0.128356	0.999839
Motif:rnd-1_family-554	834.214	-0.0147842	0.11621	-0.127219	0.898767	0.999839
Motif:rnd-1_family-555	2982.94	-0.00648702	0.0781964	-0.082958	0.933885	0.999839
Motif:rnd-1_family-558	4679.65	-0.0697687	0.088747	-0.786152	0.431778	0.999839
Motif:rnd-1_family-559	475.714	0.0634035	0.147803	0.428974	0.667942	0.999839
Motif:rnd-1_family-56	35407.8	-0.0368937	0.0599777	-0.615124	0.538473	0.999839
Motif:rnd-1_family-562	1026.38	-0.0341598	0.130826	-0.261108	0.794009	0.999839
Motif:rnd-1_family-563	1319.15	0.0749946	0.120174	0.62405	0.532595	0.999839
Motif:rnd-1_family-565	6525.53	-0.0972987	0.06997	-1.39058	0.164354	0.999839
Motif:rnd-1_family-567	3424.22	-0.023692	0.0870625	-0.272127	0.785525	0.999839
Motif:rnd-1_family-568	473.718	-0.102786	0.251464	-0.40875	0.682723	0.999839
Motif:rnd-1_family-569	638.299	0.0833426	0.129814	0.642013	0.520865	0.999839
Motif:rnd-1_family-57	1845.96	0.0671118	0.0900621	0.745172	0.456168	0.999839
Motif:rnd-1_family-571	4644.99	-0.0181471	0.0806137	-0.225111	0.821893	0.999839
Motif:rnd-1_family-572	2330.02	-0.017533	0.0853794	-0.205354	0.837295	0.999839
Motif:rnd-1_family-573	1011.01	-0.0791737	0.109645	-0.722091	0.470238	0.999839
Motif:rnd-1_family-574	945.322	-0.0917993	0.121468	-0.755749	0.4498	0.999839
Motif:rnd-1_family-575	5212.87	-0.0483797	0.0688268	-0.70292	0.482106	0.999839
Motif:rnd-1_family-576	2658.12	-0.0661226	0.0831966	-0.794775	0.426744	0.999839
Motif:rnd-1_family-577	1200.46	0.00805172	0.130839	0.0615392	0.95093	0.999839
Motif:rnd-1_family-581	4414.53	0.0313675	0.0963725	0.325482	0.744816	0.999839
Motif:rnd-1_family-582	3774.03	-0.144699	0.0872414	-1.65861	0.097195	0.999839
Motif:rnd-1_family-584	1239.28	-0.144337	0.130666	-1.10463	0.269321	0.999839
Motif:rnd-1_family-585	548.67	0.00271487	0.146665	0.0185107	0.985231	0.999839
Motif:rnd-1_family-587	650.285	-0.0988633	0.131922	-0.749405	0.453613	0.999839
Motif:rnd-1_family-59	1254.68	-0.0994081	0.101444	-0.979934	0.327119	0.999839
Motif:rnd-1_family-594	16851.5	-0.0220594	0.0691266	-0.319117	0.749638	0.999839
Motif:rnd-1_family-595	608.605	-0.105761	0.131719	-0.80293	0.422015	0.999839
Motif:rnd-1_family-597	6101.74	-0.0435066	0.0650227	-0.669099	0.503433	0.999839
Motif:rnd-1_family-599	3317.81	0.0394313	0.0883302	0.446408	0.655302	0.999839
Motif:rnd-1_family-6	18105.4	-0.0703723	0.0635193	-1.10789	0.26791	0.999839
Motif:rnd-1_family-60	29030.9	-0.027453	0.0648445	-0.423367	0.672027	0.999839
Motif:rnd-1_family-600	12197.8	-0.0377823	0.0812133	-0.465223	0.641771	0.999839
Motif:rnd-1_family-603	28473.5	0.0246205	0.0622158	0.395727	0.692306	0.999839
Motif:rnd-1_family-605	3040.77	-0.0708174	0.102852	-0.688535	0.491116	0.999839
Motif:rnd-1_family-606	1928.64	0.0456547	0.099303	0.459752	0.645695	0.999839
Motif:rnd-1_family-607	13941	-0.0545685	0.0776758	-0.702516	0.482357	0.999839
Motif:rnd-1_family-608	12772	-0.0198148	0.0608477	-0.325645	0.744693	0.999839
Motif:rnd-1_family-609	1924.82	-0.0245193	0.103325	-0.237304	0.812421	0.999839
Motif:rnd-1_family-61	6328.77	-0.0286493	0.0773859	-0.370213	0.711224	0.999839
Motif:rnd-1_family-611	1118.09	0.132805	0.117956	1.12588	0.260216	0.999839
Motif:rnd-1_family-614	2225.18	0.0135965	0.111861	0.121548	0.903257	0.999839
Motif:rnd-1_family-615	1234.92	-0.0218101	0.104231	-0.209248	0.834255	0.999839
Motif:rnd-1_family-616	2503.04	-0.059655	0.1009	-0.591229	0.554367	0.999839
Motif:rnd-1_family-617	3625.58	0.0737692	0.0941185	0.783791	0.433163	0.999839
Motif:rnd-1_family-62	512.951	0.0112637	0.145012	0.0776739	0.938087	0.999839
Motif:rnd-1_family-621	6906.44	-0.0717926	0.0762741	-0.941245	0.346579	0.999839
Motif:rnd-1_family-622	1227.94	-0.0183084	0.130373	-0.140431	0.888319	0.999839
Motif:rnd-1_family-624	3165.55	-0.0280701	0.0955426	-0.293796	0.768914	0.999839
Motif:rnd-1_family-625	7498.82	0.00455395	0.0802245	0.0567651	0.954732	0.999839
Motif:rnd-1_family-627	1136.48	-0.0382001	0.125809	-0.303636	0.761405	0.999839
Motif:rnd-1_family-629	2581.62	-0.200564	0.0893564	-2.24454	0.0247975	0.999839
Motif:rnd-1_family-63	9576.75	-0.055717	0.0870248	-0.640243	0.522015	0.999839
Motif:rnd-1_family-631	16880.6	-0.00917109	0.0612239	-0.149796	0.880926	0.999839
Motif:rnd-1_family-632	1695.57	0.0529482	0.122282	0.433001	0.665014	0.999839
Motif:rnd-1_family-633	509.193	-0.0274025	0.158009	-0.173423	0.862319	0.999839
Motif:rnd-1_family-635	1426.68	-0.0105642	0.0991844	-0.106511	0.915177	0.999839
Motif:rnd-1_family-636	5896.5	-0.0153319	0.0832357	-0.184198	0.853858	0.999839
Motif:rnd-1_family-637	9307.75	0.0277563	0.0630897	0.43995	0.659973	0.999839
Motif:rnd-1_family-638	2815.95	0.0172316	0.0892643	0.19304	0.846928	0.999839
Motif:rnd-1_family-639	1028.83	-0.0512534	0.123029	-0.416598	0.676973	0.999839
Motif:rnd-1_family-64	1025.64	-0.0373418	0.119609	-0.312198	0.75489	0.999839
Motif:rnd-1_family-640	2102.38	-0.0151269	0.106209	-0.142425	0.886744	0.999839
Motif:rnd-1_family-641	618.086	-0.00176035	0.137183	-0.0128322	0.989762	0.999839
Motif:rnd-1_family-642	3160.16	-0.0682488	0.0818769	-0.833555	0.404532	0.999839
Motif:rnd-1_family-646	5784.76	0.0713739	0.0847757	0.841915	0.399836	0.999839
Motif:rnd-1_family-647	8635.76	0.0404412	0.0700552	0.577276	0.563753	0.999839
Motif:rnd-1_family-649	1164.56	0.0914889	0.109717	0.833865	0.404357	0.999839
Motif:rnd-1_family-65	7991.48	-0.0508431	0.0907469	-0.560274	0.575293	0.999839
Motif:rnd-1_family-650	6697.85	-0.0179127	0.0707643	-0.253131	0.800167	0.999839
Motif:rnd-1_family-651	841.006	0.068222	0.121371	0.562097	0.57405	0.999839
Motif:rnd-1_family-653	536.655	-0.0692785	0.138665	-0.499612	0.617348	0.999839
Motif:rnd-1_family-657	1160.41	-0.0441464	0.113322	-0.389567	0.696857	0.999839
Motif:rnd-1_family-658	6355.98	0.0150355	0.0681628	0.220583	0.825417	0.999839
Motif:rnd-1_family-66	3634.8	0.059951	0.0722267	0.830039	0.406517	0.999839
Motif:rnd-1_family-660	521.311	0.10974	0.149511	0.733995	0.462952	0.999839
Motif:rnd-1_family-666	1133.15	-0.114261	0.117973	-0.968535	0.332777	0.999839
Motif:rnd-1_family-668	5648.76	0.0370914	0.0860693	0.430948	0.666506	0.999839
Motif:rnd-1_family-669	5200.76	0.0257909	0.0795637	0.324154	0.745821	0.999839
Motif:rnd-1_family-67	15325.4	-0.0130562	0.0758822	-0.172059	0.863391	0.999839
Motif:rnd-1_family-670	1313.07	0.158634	0.116582	1.36071	0.173605	0.999839
Motif:rnd-1_family-673	4069.27	-0.0379678	0.0948813	-0.40016	0.689038	0.999839
Motif:rnd-1_family-675	2023.44	0.13563	0.103282	1.3132	0.189115	0.999839
Motif:rnd-1_family-676	15943.4	0.0630054	0.0644878	0.977014	0.328562	0.999839
Motif:rnd-1_family-677	7869.89	-0.0860475	0.0699494	-1.23014	0.218645	0.999839
Motif:rnd-1_family-678	2226.61	0.0178869	0.0902353	0.198225	0.842869	0.999839
Motif:rnd-1_family-679	435.87	-0.142824	0.214141	-0.66696	0.504798	0.999839
Motif:rnd-1_family-68	3307.6	0.0639989	0.0942559	0.678991	0.497143	0.999839
Motif:rnd-1_family-680	3468.06	0.0810867	0.089304	0.907985	0.363886	0.999839
Motif:rnd-1_family-682	796.398	0.037777	0.136563	0.276627	0.782066	0.999839
Motif:rnd-1_family-683	4336.75	0.0377393	0.0780959	0.483243	0.628923	0.999839
Motif:rnd-1_family-684	3170.43	-0.101486	0.0961912	-1.05504	0.291405	0.999839
Motif:rnd-1_family-685	13058.4	-0.0384042	0.0688533	-0.557769	0.577002	0.999839
Motif:rnd-1_family-686	8186.3	0.0446972	0.0736474	0.606908	0.543912	0.999839
Motif:rnd-1_family-687	1894.62	0.030908	0.130002	0.237751	0.812074	0.999839
Motif:rnd-1_family-688	2588.34	0.0149446	0.10273	0.145475	0.884336	0.999839
Motif:rnd-1_family-69	3110.41	-0.00297144	0.0884295	-0.0336024	0.973194	0.999839
Motif:rnd-1_family-692	512.406	-0.0443784	0.151848	-0.292256	0.770091	0.999839
Motif:rnd-1_family-693	2171.38	-0.0616374	0.0947185	-0.650742	0.515213	0.999839
Motif:rnd-1_family-694	3590.52	-0.0174954	0.0852424	-0.205243	0.837382	0.999839
Motif:rnd-1_family-696	2143.7	-0.0388651	0.0845068	-0.459905	0.645584	0.999839
Motif:rnd-1_family-697	6429.06	0.00857531	0.0796869	0.107613	0.914303	0.999839
Motif:rnd-1_family-698	1422.66	-0.0361891	0.106834	-0.338742	0.734804	0.999839
Motif:rnd-1_family-7	483.666	-0.0912856	0.15353	-0.594577	0.552126	0.999839
Motif:rnd-1_family-70	3406.13	-0.036014	0.0954622	-0.377259	0.705981	0.999839
Motif:rnd-1_family-704	830.714	0.0545872	0.135249	0.403606	0.686502	0.999839
Motif:rnd-1_family-705	1702.14	0.0882388	0.128072	0.688977	0.490838	0.999839
Motif:rnd-1_family-706	2066.89	-0.133762	0.0885405	-1.51075	0.130853	0.999839
Motif:rnd-1_family-707	1148.71	-0.0247906	0.122898	-0.201717	0.840138	0.999839
Motif:rnd-1_family-708	38739.1	0.0285871	0.0708947	0.403233	0.686777	0.999839
Motif:rnd-1_family-709	569.065	-0.0351492	0.170213	-0.206501	0.836399	0.999839
Motif:rnd-1_family-71	1105.35	-0.0649275	0.127338	-0.509885	0.610132	0.999839
Motif:rnd-1_family-710	6464.92	-0.124964	0.0715312	-1.74698	0.0806401	0.999839
Motif:rnd-1_family-712	8634.77	-0.0240298	0.06338	-0.379138	0.704585	0.999839
Motif:rnd-1_family-713	15077.3	-0.0345881	0.0684343	-0.505421	0.613263	0.999839
Motif:rnd-1_family-716	6419.67	-0.0231241	0.0758981	-0.304672	0.760616	0.999839
Motif:rnd-1_family-717	6715.07	0.00660476	0.06991	0.0944751	0.924732	0.999839
Motif:rnd-1_family-718	1269.49	0.0846664	0.118683	0.713386	0.475607	0.999839
Motif:rnd-1_family-72	16311.1	-0.0313559	0.076453	-0.410133	0.681709	0.999839
Motif:rnd-1_family-720	2661.64	-0.0843049	0.110807	-0.760828	0.44676	0.999839
Motif:rnd-1_family-722	4529.37	-0.0223904	0.0792878	-0.282394	0.777642	0.999839
Motif:rnd-1_family-724	1001.81	0.0723281	0.118669	0.609496	0.542196	0.999839
Motif:rnd-1_family-726	4351.26	0.00733428	0.0915917	0.0800758	0.936177	0.999839
Motif:rnd-1_family-728	1271.5	0.0629523	0.106975	0.588475	0.556214	0.999839
Motif:rnd-1_family-729	4312.89	0.00413604	0.0826985	0.0500134	0.960112	0.999839
Motif:rnd-1_family-73	19849.2	-0.0403848	0.0601407	-0.671506	0.501898	0.999839
Motif:rnd-1_family-731	14116.7	0.00697769	0.0840303	0.0830378	0.933821	0.999839
Motif:rnd-1_family-734	804.878	-0.0768495	0.117833	-0.652192	0.514277	0.999839
Motif:rnd-1_family-736	1397.26	0.0221113	0.101989	0.2168	0.828364	0.999839
Motif:rnd-1_family-737	2396.53	0.0522116	0.0908478	0.574715	0.565484	0.999839
Motif:rnd-1_family-738	581.611	0.0624853	0.14934	0.418411	0.675647	0.999839
Motif:rnd-1_family-74	8104.58	0.0270245	0.0780585	0.346208	0.729186	0.999839
Motif:rnd-1_family-740	3568.87	-0.0376332	0.0907403	-0.414736	0.678335	0.999839
Motif:rnd-1_family-741	3766.5	-0.0584355	0.083536	-0.699525	0.484224	0.999839
Motif:rnd-1_family-743	1308.96	-0.00955153	0.121965	-0.078314	0.937578	0.999839
Motif:rnd-1_family-744	586.153	0.116251	0.15719	0.739555	0.45957	0.999839
Motif:rnd-1_family-745	844.607	0.147233	0.115018	1.28008	0.200518	0.999839
Motif:rnd-1_family-746	2274.2	-0.0916139	0.0876977	-1.04466	0.296182	0.999839
Motif:rnd-1_family-747	3057.3	-0.144692	0.0802629	-1.80273	0.0714308	0.999839
Motif:rnd-1_family-748	399.161	-0.0526169	0.156201	-0.336854	0.736227	0.999839
Motif:rnd-1_family-75	17610.8	0.000662384	0.0843086	0.00785665	0.993731	0.999839
Motif:rnd-1_family-751	1824.7	-0.173751	0.0972515	-1.78662	0.0739994	0.999839
Motif:rnd-1_family-752	1199.29	0.147172	0.110276	1.33458	0.182014	0.999839
Motif:rnd-1_family-753	4456.65	0.0105284	0.0692454	0.152044	0.879152	0.999839
Motif:rnd-1_family-757	592.629	0.0898697	0.163746	0.548835	0.583119	0.999839
Motif:rnd-1_family-759	1856.62	-0.00770274	0.113443	-0.0678994	0.945866	0.999839
Motif:rnd-1_family-76	17594.6	-0.0854278	0.0823811	-1.03698	0.299744	0.999839
Motif:rnd-1_family-760	683.755	-0.0148823	0.145961	-0.101961	0.918788	0.999839
Motif:rnd-1_family-762	2136.15	-0.0155649	0.0850116	-0.183092	0.854726	0.999839
Motif:rnd-1_family-763	6339.59	-0.064057	0.0769643	-0.832296	0.405242	0.999839
Motif:rnd-1_family-764	713.094	-0.0352454	0.147263	-0.239336	0.810845	0.999839
Motif:rnd-1_family-765	4219.78	-0.0137241	0.0747454	-0.183611	0.854319	0.999839
Motif:rnd-1_family-766	9779.02	-0.0698003	0.0859314	-0.81228	0.416631	0.999839
Motif:rnd-1_family-767	2535	-0.0810421	0.0907013	-0.893506	0.371587	0.999839
Motif:rnd-1_family-768	647.735	0.0257872	0.158581	0.162612	0.870824	0.999839
Motif:rnd-1_family-769	9668.94	-0.0255241	0.0895497	-0.285027	0.775623	0.999839
Motif:rnd-1_family-771	1473.11	-0.0415778	0.0919672	-0.452094	0.651201	0.999839
Motif:rnd-1_family-772	20410.7	-0.0354452	0.0645757	-0.548893	0.583079	0.999839
Motif:rnd-1_family-775	5007.73	0.04606	0.0766795	0.600682	0.548052	0.999839
Motif:rnd-1_family-777	5680.35	0.00820903	0.0671547	0.122241	0.902709	0.999839
Motif:rnd-1_family-778	3589.6	-0.0550079	0.0826114	-0.665863	0.505499	0.999839
Motif:rnd-1_family-779	1163.13	-0.0544467	0.135706	-0.40121	0.688265	0.999839
Motif:rnd-1_family-78	1412.1	0.00843349	0.124141	0.0679349	0.945837	0.999839
Motif:rnd-1_family-780	516.295	-0.0782451	0.141154	-0.554324	0.579357	0.999839
Motif:rnd-1_family-781	675.989	-0.0704639	0.157266	-0.448055	0.654114	0.999839
Motif:rnd-1_family-784	768.244	-0.0130762	0.147221	-0.0888199	0.929225	0.999839
Motif:rnd-1_family-786	7557.42	-0.06331	0.0761516	-0.831367	0.405766	0.999839
Motif:rnd-1_family-788	2934.27	-0.072431	0.0750291	-0.965373	0.334358	0.999839
Motif:rnd-1_family-789	1477.97	0.113577	0.122228	0.929222	0.352774	0.999839
Motif:rnd-1_family-79	12255.2	0.00674603	0.0780848	0.0863936	0.931154	0.999839
Motif:rnd-1_family-790	1842.73	-0.045041	0.119448	-0.377075	0.706118	0.999839
Motif:rnd-1_family-791	503.335	-0.0769219	0.148823	-0.516868	0.605248	0.999839
Motif:rnd-1_family-793	572.507	0.0569887	0.136386	0.417848	0.676058	0.999839
Motif:rnd-1_family-796	1848.58	-0.104135	0.0958981	-1.08589	0.277529	0.999839
Motif:rnd-1_family-797	2230.52	-0.0725218	0.0815309	-0.8895	0.373734	0.999839
Motif:rnd-1_family-798	5448.46	-0.0251979	0.0726422	-0.346877	0.728684	0.999839
Motif:rnd-1_family-799	975.729	-0.190297	0.119026	-1.59878	0.10987	0.999839
Motif:rnd-1_family-8	2416.6	-0.0165753	0.106837	-0.155145	0.876707	0.999839
Motif:rnd-1_family-80	2773.11	-0.0222616	0.089137	-0.249746	0.802784	0.999839
Motif:rnd-1_family-800	1082.13	-0.021816	0.108337	-0.201372	0.840408	0.999839
Motif:rnd-1_family-801	7624.02	-0.066352	0.091291	-0.726819	0.467337	0.999839
Motif:rnd-1_family-802	581.839	0.0391798	0.165815	0.236286	0.813211	0.999839
Motif:rnd-1_family-804	13634.8	-0.033091	0.0609406	-0.543004	0.587127	0.999839
Motif:rnd-1_family-806	1892.09	-0.0689902	0.111794	-0.617121	0.537155	0.999839
Motif:rnd-1_family-808	9065.71	0.00293223	0.0743807	0.039422	0.968554	0.999839
Motif:rnd-1_family-809	2583.73	0.049261	0.0824957	0.597135	0.550417	0.999839
Motif:rnd-1_family-81	23544.9	-0.0910014	0.0574995	-1.58265	0.113502	0.999839
Motif:rnd-1_family-810	6249.6	-0.0311497	0.0921186	-0.338148	0.735252	0.999839
Motif:rnd-1_family-814	6888.03	-0.0420664	0.0659987	-0.637383	0.523875	0.999839
Motif:rnd-1_family-815	1355.98	-0.0095348	0.103617	-0.0920199	0.926682	0.999839
Motif:rnd-1_family-816	2930.83	-0.000388021	0.0895816	-0.00433148	0.996544	0.999839
Motif:rnd-1_family-817	1999	-0.0413053	0.110021	-0.375432	0.707339	0.999839
Motif:rnd-1_family-818	6666.65	-0.0564484	0.0931521	-0.605981	0.544528	0.999839
Motif:rnd-1_family-82	14105.3	-0.0395337	0.0741675	-0.533033	0.594011	0.999839
Motif:rnd-1_family-821	14469.1	0.0341488	0.0758738	0.450073	0.652658	0.999839
Motif:rnd-1_family-824	850.98	0.155183	0.127673	1.21547	0.224188	0.999839
Motif:rnd-1_family-826	3113.68	0.0111132	0.0940772	0.118129	0.905966	0.999839
Motif:rnd-1_family-827	13175.8	0.0163871	0.0660349	0.248158	0.804012	0.999839
Motif:rnd-1_family-829	1697.92	-0.0725758	0.102706	-0.706635	0.479793	0.999839
Motif:rnd-1_family-83	2662.68	-0.0341432	0.109685	-0.311284	0.755585	0.999839
Motif:rnd-1_family-831	873.537	-0.173169	0.112485	-1.53949	0.123685	0.999839
Motif:rnd-1_family-832	3187.94	-0.0738658	0.0826806	-0.893388	0.37165	0.999839
Motif:rnd-1_family-833	1615.8	-0.0816822	0.120806	-0.676146	0.498948	0.999839
Motif:rnd-1_family-835	907.322	-0.01328	0.130918	-0.101437	0.919203	0.999839
Motif:rnd-1_family-837	576.8	0.103559	0.175319	0.590686	0.554731	0.999839
Motif:rnd-1_family-838	3078.13	-0.0254228	0.0813617	-0.312467	0.754686	0.999839
Motif:rnd-1_family-839	10526.4	-0.00851138	0.0603944	-0.14093	0.887925	0.999839
Motif:rnd-1_family-84	2388.44	-0.00279649	0.0890437	-0.0314058	0.974946	0.999839
Motif:rnd-1_family-840	5677.16	-0.0741869	0.067868	-1.09311	0.274347	0.999839
Motif:rnd-1_family-842	2185.18	0.0422603	0.0967123	0.436969	0.662134	0.999839
Motif:rnd-1_family-846	2080.33	-0.0980751	0.111747	-0.877652	0.380133	0.999839
Motif:rnd-1_family-849	867.276	-0.0233449	0.11449	-0.203904	0.838428	0.999839
Motif:rnd-1_family-850	8739.96	-0.0281158	0.0613338	-0.458407	0.64666	0.999839
Motif:rnd-1_family-855	3815.52	-0.0704357	0.0787663	-0.894236	0.371195	0.999839
Motif:rnd-1_family-857	4337.1	-0.0554637	0.0734289	-0.75534	0.450045	0.999839
Motif:rnd-1_family-858	970.49	-0.0907561	0.123835	-0.73288	0.463632	0.999839
Motif:rnd-1_family-859	12507.5	0.00943273	0.0696037	0.135521	0.8922	0.999839
Motif:rnd-1_family-86	1907.67	-0.0208752	0.110146	-0.189524	0.849682	0.999839
Motif:rnd-1_family-862	4397.5	0.0295664	0.0907893	0.325659	0.744682	0.999839
Motif:rnd-1_family-864	429.752	-0.0719985	0.167858	-0.428924	0.667979	0.999839
Motif:rnd-1_family-866	6191.14	-0.00554898	0.0768654	-0.0721909	0.94245	0.999839
Motif:rnd-1_family-868	1516.43	0.0283673	0.114167	0.248471	0.80377	0.999839
Motif:rnd-1_family-87	4359.33	-0.0336717	0.074803	-0.450138	0.652611	0.999839
Motif:rnd-1_family-871	2261.24	0.00376258	0.0917558	0.0410065	0.967291	0.999839
Motif:rnd-1_family-872	8072.91	-0.0241482	0.0610546	-0.395518	0.69246	0.999839
Motif:rnd-1_family-873	12723.5	0.0648206	0.0893158	0.725746	0.467994	0.999839
Motif:rnd-1_family-874	6733.35	-0.0537183	0.0757463	-0.709187	0.478208	0.999839
Motif:rnd-1_family-876	602.619	-0.0111714	0.140944	-0.0792609	0.936825	0.999839
Motif:rnd-1_family-877	4214.9	-0.0598924	0.0832378	-0.719534	0.471812	0.999839
Motif:rnd-1_family-878	4281.51	-0.124664	0.0828725	-1.50428	0.132509	0.999839
Motif:rnd-1_family-879	2628.47	-0.0970449	0.0938791	-1.03372	0.301266	0.999839
Motif:rnd-1_family-88	22222.1	-0.0456815	0.068476	-0.667117	0.504697	0.999839
Motif:rnd-1_family-880	1667.41	-0.105359	0.0903256	-1.16644	0.243437	0.999839
Motif:rnd-1_family-883	1817.89	0.0143589	0.122273	0.117433	0.906517	0.999839
Motif:rnd-1_family-885	1076.73	-0.0999696	0.135695	-0.736724	0.46129	0.999839
Motif:rnd-1_family-887	2435	-0.161467	0.0952387	-1.6954	0.0900004	0.999839
Motif:rnd-1_family-888	1281.46	-0.0659403	0.105072	-0.627572	0.530284	0.999839
Motif:rnd-1_family-89	1099.51	-0.0770605	0.11978	-0.64335	0.519997	0.999839
Motif:rnd-1_family-892	3880.77	-0.0198772	0.0824129	-0.24119	0.809408	0.999839
Motif:rnd-1_family-895	707.485	0.0212027	0.123678	0.171435	0.863882	0.999839
Motif:rnd-1_family-896	612.812	-0.147274	0.153858	-0.957206	0.338463	0.999839
Motif:rnd-1_family-9	41094.4	-0.0678051	0.0762773	-0.888929	0.374041	0.999839
Motif:rnd-1_family-90	1397.07	-0.117591	0.117323	-1.00229	0.316203	0.999839
Motif:rnd-1_family-900	2082.04	-0.03216	0.0915422	-0.351314	0.725353	0.999839
Motif:rnd-1_family-901	4379.49	-0.0391068	0.0840435	-0.465316	0.641705	0.999839
Motif:rnd-1_family-905	1283.92	-0.100382	0.109465	-0.917028	0.359128	0.999839
Motif:rnd-1_family-906	9942.1	-0.10401	0.0966879	-1.07573	0.282048	0.999839
Motif:rnd-1_family-907	2920.95	-0.0326814	0.0832142	-0.392739	0.694513	0.999839
Motif:rnd-1_family-909	1722.68	-0.0179692	0.12481	-0.143972	0.885522	0.999839
Motif:rnd-1_family-911	6341.71	0.0146364	0.0752863	0.194409	0.845855	0.999839
Motif:rnd-1_family-912	524.455	-0.0371396	0.172661	-0.215101	0.829689	0.999839
Motif:rnd-1_family-914	1968.36	-0.00990033	0.0976013	-0.101436	0.919204	0.999839
Motif:rnd-1_family-915	1812.67	-0.0368686	0.0992094	-0.371625	0.710172	0.999839
Motif:rnd-1_family-916	2023.87	0.00439938	0.11186	0.0393294	0.968628	0.999839
Motif:rnd-1_family-917	1423.06	-0.0220106	0.107797	-0.204187	0.838207	0.999839
Motif:rnd-1_family-92	6994.44	-0.0268893	0.091924	-0.292516	0.769892	0.999839
Motif:rnd-1_family-920	419.612	-0.107457	0.161659	-0.664713	0.506234	0.999839
Motif:rnd-1_family-921	439.588	0.0595765	0.16254	0.366534	0.713966	0.999839
Motif:rnd-1_family-924	5887.05	0.0208354	0.0846593	0.246109	0.805598	0.999839
Motif:rnd-1_family-926	8222.93	-0.112939	0.0618639	-1.8256	0.0679103	0.999839
Motif:rnd-1_family-927	1563.61	0.0345958	0.103811	0.333256	0.738941	0.999839
Motif:rnd-1_family-93	9173.95	0.00183842	0.0644298	0.0285337	0.977236	0.999839
Motif:rnd-1_family-931	1545.61	-0.0839616	0.107245	-0.782893	0.43369	0.999839
Motif:rnd-1_family-932	1568.3	-0.0249631	0.0956803	-0.260901	0.794169	0.999839
Motif:rnd-1_family-933	3509.93	-0.0293302	0.087123	-0.336653	0.736378	0.999839
Motif:rnd-1_family-935	483.838	-0.0717007	0.192581	-0.372315	0.709658	0.999839
Motif:rnd-1_family-936	630.772	0.0480876	0.150055	0.320466	0.748615	0.999839
Motif:rnd-1_family-937	5573.08	-0.0622487	0.077079	-0.807596	0.419323	0.999839
Motif:rnd-1_family-939	2241.4	-0.0628347	0.0889299	-0.706564	0.479837	0.999839
Motif:rnd-1_family-94	808.325	-0.0355494	0.153031	-0.232302	0.816303	0.999839
Motif:rnd-1_family-940	19770.3	-0.0120818	0.0611415	-0.197604	0.843355	0.999839
Motif:rnd-1_family-941	1390.08	-0.0414845	0.137142	-0.302494	0.762276	0.999839
Motif:rnd-1_family-943	523.186	-0.155012	0.177893	-0.871375	0.383549	0.999839
Motif:rnd-1_family-945	682.606	-0.0257875	0.156722	-0.164543	0.869304	0.999839
Motif:rnd-1_family-946	895.398	-0.0898104	0.153101	-0.586607	0.557467	0.999839
Motif:rnd-1_family-947	834.259	-0.00808505	0.129146	-0.0626038	0.950082	0.999839
Motif:rnd-1_family-948	10633.8	0.0199762	0.0714074	0.279749	0.77967	0.999839
Motif:rnd-1_family-949	13524.7	-0.00669997	0.0717091	-0.0934326	0.92556	0.999839
Motif:rnd-1_family-95	1362.17	0.0183756	0.0981579	0.187205	0.8515	0.999839
Motif:rnd-1_family-952	10211.7	0.0789128	0.0800444	0.985863	0.3242	0.999839
Motif:rnd-1_family-955	16819.9	-0.0927368	0.0621347	-1.49251	0.135565	0.999839
Motif:rnd-1_family-958	1157.94	-0.0221842	0.141828	-0.156416	0.875705	0.999839
Motif:rnd-1_family-96	3147.77	-0.0558213	0.0933133	-0.598214	0.549697	0.999839
Motif:rnd-1_family-961	770.011	0.00653475	0.130873	0.049932	0.960177	0.999839
Motif:rnd-1_family-964	2410.19	0.0209672	0.0792046	0.264722	0.791224	0.999839
Motif:rnd-1_family-965	5480.13	0.156601	0.103272	1.51639	0.12942	0.999839
Motif:rnd-1_family-967	9385.28	-0.0239393	0.0820353	-0.291817	0.770427	0.999839
Motif:rnd-1_family-97	1316.4	-0.0515746	0.103496	-0.498324	0.618255	0.999839
Motif:rnd-1_family-970	11247.7	-0.115935	0.0759141	-1.52719	0.126714	0.999839
Motif:rnd-1_family-971	2693.38	-0.04631	0.110966	-0.417335	0.676434	0.999839
Motif:rnd-1_family-972	807.706	-0.0358852	0.134762	-0.266285	0.79002	0.999839
Motif:rnd-1_family-974	955.147	0.0740622	0.136836	0.541248	0.588337	0.999839
Motif:rnd-1_family-975	2766.61	0.0302812	0.0952095	0.318048	0.750448	0.999839
Motif:rnd-1_family-976	3159.72	-0.0152077	0.080736	-0.188364	0.850591	0.999839
Motif:rnd-1_family-977	4634.26	-0.0573234	0.0886591	-0.646559	0.517917	0.999839
Motif:rnd-1_family-978	6601.31	-0.0556123	0.0824352	-0.674618	0.499918	0.999839
Motif:rnd-1_family-98	12603.8	-0.034207	0.067707	-0.505221	0.613404	0.999839
Motif:rnd-1_family-984	4668.63	-0.0183371	0.0862343	-0.212643	0.831606	0.999839
Motif:rnd-1_family-985	3132.67	-0.0626016	0.0767654	-0.815492	0.414791	0.999839
Motif:rnd-1_family-986	15004.3	0.0898413	0.0803679	1.11788	0.26362	0.999839
Motif:rnd-1_family-989	610.515	0.147519	0.156228	0.944255	0.345039	0.999839
Motif:rnd-1_family-991	2444.45	-0.058889	0.0796329	-0.739506	0.4596	0.999839
Motif:rnd-1_family-994	2620.99	-0.454137	0.436335	-1.0408	0.29797	0.999839
Motif:rnd-1_family-997	1428.24	0.025303	0.112968	0.223984	0.82277	0.999839
Motif:rnd-1_family-998	5615.52	0.00369111	0.0667941	0.055261	0.955931	0.999839
Motif:rnd-1_family-999	1134.25	-0.0289202	0.120696	-0.239611	0.810632	0.999839
Motif:rnd-2_family-112	13884	-0.0462125	0.0837873	-0.551545	0.58126	0.999839
Motif:rnd-2_family-35	3211.61	-0.029756	0.0975865	-0.304919	0.760427	0.999839
Motif:rnd-2_family-70	14221.7	0.00792207	0.0719812	0.110057	0.912364	0.999839
Motif:rnd-2_family-95	18003.9	-0.0284851	0.0787969	-0.3615	0.717726	0.999839
Motif:rnd-3_family-1018	1581.32	-0.0356682	0.0963872	-0.370051	0.711344	0.999839
Motif:rnd-3_family-1124	9316.25	-0.0288728	0.0752837	-0.38352	0.701335	0.999839
Motif:rnd-3_family-114	9450.72	-0.0229155	0.0776683	-0.295043	0.767961	0.999839
Motif:rnd-3_family-151	21923.7	0.0215192	0.0633493	0.339691	0.734089	0.999839
Motif:rnd-3_family-165	15236.2	0.00180612	0.0728185	0.024803	0.980212	0.999839
Motif:rnd-3_family-1783	1956.5	0.0131916	0.117556	0.112216	0.910652	0.999839
Motif:rnd-3_family-22	4379.56	0.0295205	0.0791941	0.372761	0.709326	0.999839
Motif:rnd-3_family-220	3812.94	-0.089057	0.0884873	-1.00644	0.314205	0.999839
Motif:rnd-3_family-242	3573.81	-0.0635114	0.0917163	-0.692476	0.488638	0.999839
Motif:rnd-3_family-26	9524.82	0.0316232	0.0676287	0.4676	0.640071	0.999839
Motif:rnd-3_family-266	4288.21	-0.0222937	0.0875488	-0.254643	0.798999	0.999839
Motif:rnd-3_family-267	8124.29	-0.0942072	0.0712768	-1.32171	0.186265	0.999839
Motif:rnd-3_family-268	3020.57	0.000401223	0.0835128	0.00480433	0.996167	0.999839
Motif:rnd-3_family-280	5515.4	-0.0466914	0.0728164	-0.64122	0.521379	0.999839
Motif:rnd-3_family-292	792.682	-0.0219896	0.136787	-0.160758	0.872284	0.999839
Motif:rnd-3_family-35	2197.38	-0.00397796	0.0966148	-0.0411734	0.967158	0.999839
Motif:rnd-3_family-366	3940.72	-0.025773	0.0921956	-0.279547	0.779825	0.999839
Motif:rnd-3_family-380	7780.48	-0.0169803	0.0736339	-0.230605	0.817622	0.999839
Motif:rnd-3_family-391	4622.55	0.0250688	0.0894846	0.280146	0.779365	0.999839
Motif:rnd-3_family-416	711.924	0.116346	0.157254	0.739856	0.459388	0.999839
Motif:rnd-3_family-43	8570.05	0.0111535	0.0710154	0.157058	0.875199	0.999839
Motif:rnd-3_family-449	11895.6	-0.0976849	0.0786867	-1.24144	0.214443	0.999839
Motif:rnd-3_family-80	8041.19	-0.0760345	0.0758027	-1.00306	0.315833	0.999839
Motif:rnd-3_family-857	9516.76	0.0193562	0.0688279	0.281226	0.778537	0.999839
Motif:rnd-3_family-888	882.734	0.0582306	0.130262	0.447025	0.654857	0.999839
Motif:rnd-3_family-974	492.532	0.0287528	0.150129	0.191521	0.848117	0.999839
Motif:rnd-4_family-100	4017.24	-0.106828	0.0732023	-1.45935	0.144468	0.999839
Motif:rnd-4_family-1017	4688.15	0.00743263	0.082352	0.0902544	0.928085	0.999839
Motif:rnd-4_family-1040	4927.53	-0.0605926	0.0764741	-0.792328	0.42817	0.999839
Motif:rnd-4_family-1044	2476.05	-0.0773928	0.0972925	-0.795465	0.426343	0.999839
Motif:rnd-4_family-1047	2255.7	-0.0406736	0.0881995	-0.461154	0.644688	0.999839
Motif:rnd-4_family-109	16813.3	-0.0546515	0.0704338	-0.775927	0.437792	0.999839
Motif:rnd-4_family-1094	4393.49	-0.0164463	0.0881084	-0.18666	0.851927	0.999839
Motif:rnd-4_family-1108	31370.6	0.0124139	0.0762727	0.162757	0.87071	0.999839
Motif:rnd-4_family-1114	16036.1	-0.00511814	0.0595808	-0.0859024	0.931544	0.999839
Motif:rnd-4_family-1241	3033.36	-0.0492627	0.0895862	-0.549892	0.582394	0.999839
Motif:rnd-4_family-126	426.955	-0.131737	0.166431	-0.791541	0.428629	0.999839
Motif:rnd-4_family-127	585.318	-0.0411167	0.158271	-0.259787	0.795028	0.999839
Motif:rnd-4_family-128	25070.4	0.028228	0.0641178	0.440253	0.659754	0.999839
Motif:rnd-4_family-1332	466.771	-0.0423791	0.151384	-0.279944	0.779521	0.999839
Motif:rnd-4_family-1381	6528.05	-0.0157671	0.0701953	-0.224618	0.822276	0.999839
Motif:rnd-4_family-1382	2294.3	-0.0138967	0.0922294	-0.150675	0.880232	0.999839
Motif:rnd-4_family-1450	1703.35	0.0190681	0.105821	0.180191	0.857003	0.999839
Motif:rnd-4_family-1456	2130.9	-0.00956292	0.102562	-0.0932404	0.925713	0.999839
Motif:rnd-4_family-1470	4568.21	0.00613937	0.092732	0.0662055	0.947214	0.999839
Motif:rnd-4_family-1511	53247.1	-0.0557637	0.0566549	-0.98427	0.324983	0.999839
Motif:rnd-4_family-1544	9709.17	-0.025132	0.071907	-0.349506	0.726709	0.999839
Motif:rnd-4_family-1568	4641.02	-0.144126	0.0805453	-1.78938	0.0735539	0.999839
Motif:rnd-4_family-1580	3504.28	-0.0402708	0.082526	-0.487977	0.625566	0.999839
Motif:rnd-4_family-1587	1251.04	-0.0245852	0.100105	-0.245594	0.805997	0.999839
Motif:rnd-4_family-1592	6701.28	-0.0350173	0.0649806	-0.538888	0.589964	0.999839
Motif:rnd-4_family-1604	4678.39	0.0604046	0.0724262	0.834016	0.404272	0.999839
Motif:rnd-4_family-1676	2057.18	0.0336737	0.0889698	0.378484	0.705071	0.999839
Motif:rnd-4_family-17	2412.95	0.0504603	0.111093	0.454217	0.649672	0.999839
Motif:rnd-4_family-173	1543.03	-0.0567418	0.100865	-0.562555	0.573738	0.999839
Motif:rnd-4_family-174	2846.39	-0.0245573	0.0917805	-0.267566	0.789034	0.999839
Motif:rnd-4_family-1760	2243.39	-0.202825	0.0955077	-2.12365	0.0336994	0.999839
Motif:rnd-4_family-1789	2486.25	-0.0299991	0.0919049	-0.326414	0.744111	0.999839
Motif:rnd-4_family-182	3809.76	-0.0151416	0.0777482	-0.194752	0.845587	0.999839
Motif:rnd-4_family-186	2104.72	-0.0398228	0.125449	-0.317442	0.750908	0.999839
Motif:rnd-4_family-1928	2715.5	-0.0389695	0.0807385	-0.482663	0.629335	0.999839
Motif:rnd-4_family-195	3068.2	0.000340043	0.0925895	0.00367259	0.99707	0.999839
Motif:rnd-4_family-1999	1667.78	-0.0200386	0.100927	-0.198546	0.842618	0.999839
Motif:rnd-4_family-200	7362.59	0.00601363	0.066118	0.090953	0.92753	0.999839
Motif:rnd-4_family-203	4457.23	0.0248376	0.0744433	0.333644	0.738648	0.999839
Motif:rnd-4_family-2050	5519.03	0.0239894	0.0747614	0.320879	0.748302	0.999839
Motif:rnd-4_family-207	902.402	0.00944483	0.117456	0.0804118	0.93591	0.999839
Motif:rnd-4_family-2128	2512.44	-0.00810465	0.0905026	-0.0895516	0.928644	0.999839
Motif:rnd-4_family-213	6491.69	-0.0723438	0.0672441	-1.07584	0.282	0.999839
Motif:rnd-4_family-2163	4231.64	-0.114177	0.069381	-1.64566	0.0998341	0.999839
Motif:rnd-4_family-2199	3444.45	0.0889559	0.110995	0.80144	0.422877	0.999839
Motif:rnd-4_family-2208	109209	-0.00963509	0.0683784	-0.140908	0.887942	0.999839
Motif:rnd-4_family-229	7186.39	0.020971	0.0729361	0.287526	0.77371	0.999839
Motif:rnd-4_family-230	2017.41	-0.0089204	0.103383	-0.086285	0.93124	0.999839
Motif:rnd-4_family-2329	4804.11	0.0209392	0.0999952	0.209402	0.834134	0.999839
Motif:rnd-4_family-236	2552.12	0.0748789	0.0926824	0.807909	0.419143	0.999839
Motif:rnd-4_family-2363	3095.43	0.00589719	0.101623	0.0580301	0.953725	0.999839
Motif:rnd-4_family-237	2725.5	-0.0364031	0.0935778	-0.389014	0.697265	0.999839
Motif:rnd-4_family-2384	22072.3	-0.0417336	0.0571153	-0.730691	0.464968	0.999839
Motif:rnd-4_family-243	835.775	0.0595333	0.12418	0.479412	0.631646	0.999839
Motif:rnd-4_family-2471	410.631	-0.205373	0.166546	-1.23313	0.217527	0.999839
Motif:rnd-4_family-2525	4469.3	-0.0475443	0.0834767	-0.569552	0.568981	0.999839
Motif:rnd-4_family-2547	1664.56	-0.116895	0.0991682	-1.17876	0.238494	0.999839
Motif:rnd-4_family-261	9756.22	0.00460813	0.0656451	0.0701976	0.944036	0.999839
Motif:rnd-4_family-267	996.033	0.0554664	0.120628	0.459812	0.645651	0.999839
Motif:rnd-4_family-271	4344.47	-0.00279952	0.0754751	-0.037092	0.970412	0.999839
Motif:rnd-4_family-2742	5964.42	-0.0747403	0.0738285	-1.01235	0.311371	0.999839
Motif:rnd-4_family-2803	1880.09	-0.0656771	0.0894671	-0.734092	0.462893	0.999839
Motif:rnd-4_family-281	16675.7	0.00797418	0.0667547	0.119455	0.904915	0.999839
Motif:rnd-4_family-2877	7503.75	-0.0500175	0.0700823	-0.713696	0.475415	0.999839
Motif:rnd-4_family-294	10259.8	0.00532284	0.0696248	0.0764503	0.939061	0.999839
Motif:rnd-4_family-3013	5058.45	-0.0132851	0.0941357	-0.141127	0.887769	0.999839
Motif:rnd-4_family-325	4580.95	0.0385634	0.100323	0.384393	0.700687	0.999839
Motif:rnd-4_family-328	42041.7	-0.0622751	0.076667	-0.81228	0.416631	0.999839
Motif:rnd-4_family-3297	3678.37	-0.0864169	0.0938625	-0.920675	0.35722	0.999839
Motif:rnd-4_family-345	3800.42	-0.00537514	0.0776159	-0.0692531	0.944788	0.999839
Motif:rnd-4_family-3525	4357.05	0.0171743	0.0941131	0.182486	0.855201	0.999839
Motif:rnd-4_family-3572	4806.72	-0.0544008	0.0748464	-0.726832	0.467329	0.999839
Motif:rnd-4_family-360	3687.78	-0.0476091	0.0815613	-0.583722	0.559408	0.999839
Motif:rnd-4_family-3603	2135.31	-0.0063062	0.115687	-0.054511	0.956528	0.999839
Motif:rnd-4_family-371	2842.67	0.0255351	0.0970427	0.263133	0.792448	0.999839
Motif:rnd-4_family-393	2432.4	0.0467837	0.0875827	0.534166	0.593227	0.999839
Motif:rnd-4_family-396	15260.8	-0.0279843	0.0616996	-0.453557	0.650148	0.999839
Motif:rnd-4_family-397	1046.08	0.00512502	0.114512	0.0447552	0.964302	0.999839
Motif:rnd-4_family-408	30563.6	-0.0732091	0.0763412	-0.958972	0.337573	0.999839
Motif:rnd-4_family-428	2746.13	-0.0345854	0.0916784	-0.377247	0.70599	0.999839
Motif:rnd-4_family-43	20124	-0.0280606	0.0738156	-0.380145	0.703838	0.999839
Motif:rnd-4_family-4337	4512.41	-0.0125659	0.0907124	-0.138524	0.889826	0.999839
Motif:rnd-4_family-44	6299.29	-0.027035	0.083792	-0.322645	0.746964	0.999839
Motif:rnd-4_family-454	3425.78	0.0906736	0.100941	0.898286	0.369033	0.999839
Motif:rnd-4_family-465	539.214	-0.0315432	0.136944	-0.230337	0.81783	0.999839
Motif:rnd-4_family-469	15390.4	-0.036625	0.0666618	-0.549414	0.582721	0.999839
Motif:rnd-4_family-470	1841.83	0.0603823	0.108645	0.555778	0.578363	0.999839
Motif:rnd-4_family-477	4220.1	0.0202302	0.101982	0.19837	0.842756	0.999839
Motif:rnd-4_family-490	1997.3	-0.0542497	0.119857	-0.452619	0.650823	0.999839
Motif:rnd-4_family-504	11543.4	-0.0696731	0.0753868	-0.924209	0.355378	0.999839
Motif:rnd-4_family-513	18640.6	-0.0628524	0.0641851	-0.979237	0.327463	0.999839
Motif:rnd-4_family-532	2618.34	0.017775	0.107469	0.165397	0.868632	0.999839
Motif:rnd-4_family-543	3423.9	0.00374542	0.0796529	0.0470218	0.962496	0.999839
Motif:rnd-4_family-549	2643.72	-0.0161426	0.0853026	-0.189239	0.849905	0.999839
Motif:rnd-4_family-572	28414.3	0.000413406	0.0652066	0.00633993	0.994941	0.999839
Motif:rnd-4_family-581	12476.9	0.0174464	0.0716408	0.243526	0.807598	0.999839
Motif:rnd-4_family-604	3153.91	-0.0691182	0.0940208	-0.735137	0.462256	0.999839
Motif:rnd-4_family-65	2104.18	0.00279645	0.0887522	0.0315085	0.974864	0.999839
Motif:rnd-4_family-677	2286.41	-0.114076	0.0821819	-1.38809	0.165111	0.999839
Motif:rnd-4_family-710	15223.8	-0.0883421	0.0708109	-1.24758	0.212186	0.999839
Motif:rnd-4_family-761	5145.69	-0.0121773	0.083348	-0.146102	0.883841	0.999839
Motif:rnd-4_family-78	2557.61	-0.0189591	0.091992	-0.206095	0.836717	0.999839
Motif:rnd-4_family-790	1320.15	-0.00342458	0.106966	-0.0320156	0.97446	0.999839
Motif:rnd-4_family-807	4001.29	0.00569266	0.0863316	0.0659395	0.947426	0.999839
Motif:rnd-4_family-819	14872.8	-0.0285662	0.0763512	-0.374142	0.708299	0.999839
Motif:rnd-4_family-85	1238.26	0.0352011	0.114903	0.306355	0.759334	0.999839
Motif:rnd-4_family-873	918.666	-0.0464397	0.126189	-0.368017	0.71286	0.999839
Motif:rnd-4_family-88	22247.1	-0.0803953	0.0608639	-1.3209	0.186534	0.999839
Motif:rnd-4_family-914	18419.6	-0.0133485	0.0669801	-0.19929	0.842036	0.999839
Motif:rnd-4_family-92	621.983	0.0327422	0.132765	0.246618	0.805204	0.999839
Motif:rnd-4_family-927	2062.82	0.101625	0.0909901	1.11688	0.264047	0.999839
Motif:rnd-4_family-93	459.619	-0.0440742	0.166399	-0.264871	0.791109	0.999839
Motif:rnd-4_family-952	4139.27	0.0636461	0.0847711	0.750799	0.452773	0.999839
Motif:rnd-4_family-973	3833.44	-0.121905	0.0803593	-1.517	0.129267	0.999839
Motif:rnd-4_family-974	4788	-0.0179594	0.0865456	-0.207514	0.835608	0.999839
Motif:rnd-4_family-975	6533.3	-0.0381932	0.0861397	-0.443387	0.657486	0.999839
Motif:rnd-5_family-1005	1568.39	-0.0528429	0.114759	-0.460468	0.645181	0.999839
Motif:rnd-5_family-1007	727.979	-0.174309	0.150259	-1.16006	0.246026	0.999839
Motif:rnd-5_family-1008	2592.1	-0.046238	0.0896777	-0.515602	0.606133	0.999839
Motif:rnd-5_family-1010	3353.39	-0.0271606	0.0786141	-0.345493	0.729724	0.999839
Motif:rnd-5_family-10147	9919.09	-0.03277	0.0687239	-0.476836	0.633479	0.999839
Motif:rnd-5_family-1015	2907.88	-0.0129538	0.0917945	-0.141117	0.887777	0.999839
Motif:rnd-5_family-1026	902.985	-0.0513965	0.117778	-0.436385	0.662558	0.999839
Motif:rnd-5_family-1029	1881.09	0.0316108	0.0949994	0.332747	0.739325	0.999839
Motif:rnd-5_family-10306	921.985	-0.0929226	0.132274	-0.7025	0.482368	0.999839
Motif:rnd-5_family-1031	4600.06	0.122298	0.0745442	1.64061	0.100878	0.999839
Motif:rnd-5_family-1040	1373.85	-0.0780675	0.108258	-0.721126	0.470832	0.999839
Motif:rnd-5_family-1042	758.256	0.095777	0.122438	0.782246	0.43407	0.999839
Motif:rnd-5_family-1043	1550.66	-0.015329	0.0925291	-0.165666	0.86842	0.999839
Motif:rnd-5_family-1046	4352.91	-0.042589	0.0756817	-0.562738	0.573613	0.999839
Motif:rnd-5_family-1048	1014.22	-0.00323422	0.120024	-0.0269463	0.978503	0.999839
Motif:rnd-5_family-1054	2400.01	0.0581058	0.0912876	0.636513	0.524442	0.999839
Motif:rnd-5_family-1064	3201.31	-0.0121546	0.0930692	-0.130598	0.896094	0.999839
Motif:rnd-5_family-1069	1237.01	-0.017411	0.11475	-0.15173	0.8794	0.999839
Motif:rnd-5_family-1086	2254.64	0.0119048	0.0884749	0.134555	0.892964	0.999839
Motif:rnd-5_family-1087	1822.37	-0.140939	0.102402	-1.37633	0.16872	0.999839
Motif:rnd-5_family-1088	3401.87	-0.0355889	0.0930426	-0.382501	0.70209	0.999839
Motif:rnd-5_family-109	1564.82	-0.0135662	0.128541	-0.105539	0.915948	0.999839
Motif:rnd-5_family-1091	705.998	-0.208389	0.136573	-1.52584	0.12705	0.999839
Motif:rnd-5_family-1098	1293.68	0.0323863	0.128914	0.251224	0.801641	0.999839
Motif:rnd-5_family-1102	864.6	-0.0792807	0.124312	-0.637757	0.523632	0.999839
Motif:rnd-5_family-1105	831.892	0.109715	0.131201	0.836239	0.403021	0.999839
Motif:rnd-5_family-1110	1855.63	-0.116464	0.111278	-1.0466	0.295283	0.999839
Motif:rnd-5_family-1125	7149.91	-0.069237	0.0720383	-0.961114	0.336495	0.999839
Motif:rnd-5_family-1129	2930.55	-0.0559559	0.106191	-0.526935	0.598239	0.999839
Motif:rnd-5_family-1133	1197.86	-0.149761	0.112102	-1.33593	0.181571	0.999839
Motif:rnd-5_family-1136	4880.98	-0.0218683	0.0731853	-0.298807	0.765087	0.999839
Motif:rnd-5_family-1142	3535.2	0.0246	0.104248	0.235976	0.813451	0.999839
Motif:rnd-5_family-1145	489.634	0.00169095	0.150276	0.0112523	0.991022	0.999839
Motif:rnd-5_family-1151	690.762	0.033712	0.12893	0.261476	0.793726	0.999839
Motif:rnd-5_family-1152	1979	-0.101445	0.0845377	-1.19999	0.230143	0.999839
Motif:rnd-5_family-116	563.249	-0.0195212	0.166855	-0.116995	0.906864	0.999839
Motif:rnd-5_family-1161	1303.07	-0.0116825	0.130352	-0.089623	0.928587	0.999839
Motif:rnd-5_family-1163	6340.41	-0.0434722	0.0636326	-0.683176	0.494496	0.999839
Motif:rnd-5_family-1166	1033.88	-0.081409	0.133994	-0.607556	0.543482	0.999839
Motif:rnd-5_family-1170	1580.18	0.02008	0.0974665	0.206019	0.836776	0.999839
Motif:rnd-5_family-1172	1154.4	-0.131337	0.100725	-1.30392	0.192261	0.999839
Motif:rnd-5_family-1174	921.952	0.0942155	0.131751	0.715104	0.474545	0.999839
Motif:rnd-5_family-1191	413.999	-0.167661	0.176742	-0.948621	0.342813	0.999839
Motif:rnd-5_family-1198	5970.35	0.0653095	0.0708609	0.921657	0.356708	0.999839
Motif:rnd-5_family-1199	3808.62	-0.0466331	0.0821416	-0.567716	0.570228	0.999839
Motif:rnd-5_family-1220	1925.88	-0.0839035	0.0876853	-0.956872	0.338632	0.999839
Motif:rnd-5_family-1277	38507.3	-0.034005	0.0633528	-0.536756	0.591436	0.999839
Motif:rnd-5_family-1286	762.197	-0.119301	0.133822	-0.891485	0.372669	0.999839
Motif:rnd-5_family-1287	2796.79	-0.212144	0.0997946	-2.12581	0.0335193	0.999839
Motif:rnd-5_family-1294	4791.56	-0.0546499	0.0876157	-0.623745	0.532795	0.999839
Motif:rnd-5_family-1297	2559.43	0.0230014	0.0818584	0.28099	0.778718	0.999839
Motif:rnd-5_family-1306	2969.76	-0.0633201	0.10397	-0.609024	0.542509	0.999839
Motif:rnd-5_family-1311	2430.97	-0.0965708	0.0845762	-1.14182	0.253529	0.999839
Motif:rnd-5_family-1312	919.391	-0.0877248	0.110233	-0.795814	0.42614	0.999839
Motif:rnd-5_family-1313	6368.53	0.0305799	0.0628496	0.486556	0.626573	0.999839
Motif:rnd-5_family-1315	1319.61	0.00194891	0.114165	0.017071	0.98638	0.999839
Motif:rnd-5_family-1317	3030.99	-0.0159441	0.113037	-0.141052	0.887829	0.999839
Motif:rnd-5_family-1349	1026.72	-0.0526118	0.146872	-0.358215	0.720182	0.999839
Motif:rnd-5_family-136	2029.1	-0.0217061	0.0906439	-0.239465	0.810745	0.999839
Motif:rnd-5_family-1364	4154.4	0.0299553	0.115672	0.258969	0.795659	0.999839
Motif:rnd-5_family-1365	2867.13	0.0142991	0.119844	0.119313	0.905027	0.999839
Motif:rnd-5_family-1374	1861.33	-0.103829	0.116397	-0.89203	0.372377	0.999839
Motif:rnd-5_family-139	868.431	0.138884	0.154233	0.90048	0.367865	0.999839
Motif:rnd-5_family-1395	1560.91	-0.0727803	0.101042	-0.720295	0.471343	0.999839
Motif:rnd-5_family-140	1504.58	0.122227	0.115822	1.0553	0.291288	0.999839
Motif:rnd-5_family-1400	6439.8	-0.00969067	0.0635764	-0.152425	0.878851	0.999839
Motif:rnd-5_family-1401	669.463	0.0309834	0.127158	0.243661	0.807493	0.999839
Motif:rnd-5_family-1411	678.367	0.00906735	0.131032	0.0691998	0.944831	0.999839
Motif:rnd-5_family-1413	734.668	0.0461989	0.125521	0.368056	0.712832	0.999839
Motif:rnd-5_family-1416	2784.94	-0.0721534	0.0908634	-0.794087	0.427145	0.999839
Motif:rnd-5_family-142	436.893	0.0991087	0.149654	0.662254	0.507809	0.999839
Motif:rnd-5_family-1420	7571.14	0.00125109	0.088736	0.0140991	0.988751	0.999839
Motif:rnd-5_family-1428	2477.63	0.0346585	0.0985955	0.351522	0.725197	0.999839
Motif:rnd-5_family-1435	2889.69	-0.0517738	0.082095	-0.630657	0.528265	0.999839
Motif:rnd-5_family-1443	3495.7	-0.0243721	0.0808893	-0.301301	0.763185	0.999839
Motif:rnd-5_family-1444	7696.79	-0.0529359	0.0812756	-0.651314	0.514844	0.999839
Motif:rnd-5_family-1450	9577.56	-0.00416026	0.0715987	-0.0581052	0.953665	0.999839
Motif:rnd-5_family-1464	4291.12	-0.100303	0.0694819	-1.44358	0.148856	0.999839
Motif:rnd-5_family-1474	554.885	0.030888	0.153311	0.201473	0.840329	0.999839
Motif:rnd-5_family-1486	3857.62	-0.0358038	0.0856466	-0.418041	0.675917	0.999839
Motif:rnd-5_family-1487	2347.1	0.0161971	0.0854981	0.189443	0.849745	0.999839
Motif:rnd-5_family-1493	804.72	-0.108247	0.130508	-0.82943	0.406861	0.999839
Motif:rnd-5_family-1496	1394.08	-0.0745793	0.119104	-0.626171	0.531203	0.999839
Motif:rnd-5_family-150	23447.9	0.00987324	0.0698016	0.141447	0.887517	0.999839
Motif:rnd-5_family-1507	657.191	-0.0372729	0.160499	-0.232231	0.816359	0.999839
Motif:rnd-5_family-1513	13667	0.0834474	0.0705791	1.18233	0.237076	0.999839
Motif:rnd-5_family-152	545.836	0.0398628	0.151308	0.263454	0.792201	0.999839
Motif:rnd-5_family-1520	584.391	-0.205902	0.176357	-1.16753	0.242997	0.999839
Motif:rnd-5_family-1531	448.471	-0.0936584	0.161264	-0.580775	0.561392	0.999839
Motif:rnd-5_family-1537	730.161	-0.314546	0.184411	-1.70568	0.0880686	0.999839
Motif:rnd-5_family-154	7022.57	-0.00530755	0.0622237	-0.0852979	0.932025	0.999839
Motif:rnd-5_family-1555	3681.13	-0.0365842	0.0775719	-0.471616	0.637201	0.999839
Motif:rnd-5_family-1559	1063.05	-0.171342	0.106955	-1.60201	0.109154	0.999839
Motif:rnd-5_family-1571	863.892	-0.225325	0.160548	-1.40347	0.160477	0.999839
Motif:rnd-5_family-1582	5375.64	-0.114899	0.120022	-0.957318	0.338407	0.999839
Motif:rnd-5_family-1583	6337.84	-0.0118092	0.0842727	-0.14013	0.888557	0.999839
Motif:rnd-5_family-1585	15584.5	-0.0497661	0.0743235	-0.669587	0.503121	0.999839
Motif:rnd-5_family-1587	483.659	0.12387	0.174769	0.708767	0.478469	0.999839
Motif:rnd-5_family-1588	5505.68	0.090577	0.0972604	0.931283	0.351707	0.999839
Motif:rnd-5_family-1601	4196.46	0.0616462	0.0702484	0.877546	0.38019	0.999839
Motif:rnd-5_family-1607	1441.71	0.0482273	0.0979365	0.492435	0.622412	0.999839
Motif:rnd-5_family-1630	12470.8	0.0251706	0.0807418	0.311741	0.755237	0.999839
Motif:rnd-5_family-1632	4943.64	-0.0152392	0.0866205	-0.175931	0.860348	0.999839
Motif:rnd-5_family-1634	1044.34	-0.217379	0.114701	-1.89518	0.0580681	0.999839
Motif:rnd-5_family-164	4867.54	-0.113265	0.0711258	-1.59246	0.111281	0.999839
Motif:rnd-5_family-1640	408.933	-0.295953	0.159339	-1.85738	0.0632574	0.999839
Motif:rnd-5_family-1648	1092.53	0.194825	0.110353	1.76547	0.0774842	0.999839
Motif:rnd-5_family-165	1805.64	0.0748228	0.107328	0.697144	0.485713	0.999839
Motif:rnd-5_family-1659	1423.11	0.0570742	0.122622	0.465446	0.641612	0.999839
Motif:rnd-5_family-166	1026.39	-0.03096	0.10936	-0.283102	0.777099	0.999839
Motif:rnd-5_family-1662	13979.4	-0.0414795	0.0814039	-0.509551	0.610366	0.999839
Motif:rnd-5_family-1664	4717.74	-0.0101662	0.100487	-0.101169	0.919416	0.999839
Motif:rnd-5_family-168	12981.7	-0.041389	0.0574336	-0.72064	0.471131	0.999839
Motif:rnd-5_family-1704	2149.51	0.0288416	0.120846	0.238664	0.811366	0.999839
Motif:rnd-5_family-1705	8093.99	-0.0983	0.0623833	-1.57574	0.115085	0.999839
Motif:rnd-5_family-1715	8708.31	0.0288062	0.0636254	0.452746	0.650731	0.999839
Motif:rnd-5_family-1722	7917.05	-0.00241759	0.0650413	-0.03717	0.970349	0.999839
Motif:rnd-5_family-1724	2420.55	-0.00513741	0.0905764	-0.0567191	0.954769	0.999839
Motif:rnd-5_family-1726	3415.75	-0.0102972	0.0891525	-0.1155	0.908048	0.999839
Motif:rnd-5_family-173	4571	0.00881533	0.0808675	0.109009	0.913195	0.999839
Motif:rnd-5_family-1741	1100.81	-0.0551619	0.115157	-0.479014	0.631929	0.999839
Motif:rnd-5_family-1753	493.184	-0.0765714	0.173406	-0.441572	0.658799	0.999839
Motif:rnd-5_family-1769	1105.03	-0.127381	0.104356	-1.22064	0.222224	0.999839
Motif:rnd-5_family-1786	2369.3	-0.0355542	0.0914916	-0.388607	0.697567	0.999839
Motif:rnd-5_family-1797	1048.46	-0.0684269	0.124359	-0.550236	0.582157	0.999839
Motif:rnd-5_family-1805	3687.49	0.124751	0.0879717	1.41808	0.156167	0.999839
Motif:rnd-5_family-1807	725.284	-0.080846	0.121987	-0.662743	0.507495	0.999839
Motif:rnd-5_family-1814	1683.19	0.0209165	0.0983946	0.212578	0.831656	0.999839
Motif:rnd-5_family-1816	5621.89	-0.134213	0.0843043	-1.59201	0.111382	0.999839
Motif:rnd-5_family-1822	2574.05	-0.0573895	0.0842027	-0.681564	0.495515	0.999839
Motif:rnd-5_family-1857	4297.79	-0.100977	0.0701381	-1.43968	0.149957	0.999839
Motif:rnd-5_family-187	1106.94	-0.0450943	0.111633	-0.40395	0.68625	0.999839
Motif:rnd-5_family-1927	7774.89	-0.00980021	0.087455	-0.11206	0.910776	0.999839
Motif:rnd-5_family-1928	3223.89	0.0400811	0.100263	0.399758	0.689334	0.999839
Motif:rnd-5_family-193	2239.14	0.0782701	0.0987358	0.792723	0.427939	0.999839
Motif:rnd-5_family-195	6502.81	0.0253198	0.0697823	0.36284	0.716725	0.999839
Motif:rnd-5_family-1956	2938.58	-0.0659929	0.109289	-0.60384	0.54595	0.999839
Motif:rnd-5_family-196	3943.38	0.00839359	0.0711748	0.117929	0.906124	0.999839
Motif:rnd-5_family-1961	2348.31	0.00593285	0.0939268	0.0631647	0.949635	0.999839
Motif:rnd-5_family-197	691.382	-0.10453	0.152652	-0.684763	0.493493	0.999839
Motif:rnd-5_family-1976	553.26	-0.00292823	0.147356	-0.0198717	0.984146	0.999839
Motif:rnd-5_family-1985	1772.32	-0.144812	0.132705	-1.09123	0.275173	0.999839
Motif:rnd-5_family-1989	8853.71	-0.0629873	0.0737124	-0.854501	0.392828	0.999839
Motif:rnd-5_family-1994	3780.4	0.0399959	0.230272	0.17369	0.862109	0.999839
Motif:rnd-5_family-20	5407.52	-0.0291215	0.0661943	-0.43994	0.65998	0.999839
Motif:rnd-5_family-2002	1914.8	-0.00831835	0.103578	-0.0803099	0.935991	0.999839
Motif:rnd-5_family-2004	8227.05	-0.0262801	0.0742841	-0.353779	0.723505	0.999839
Motif:rnd-5_family-2007	1853.23	0.0478013	0.0892923	0.535335	0.592418	0.999839
Motif:rnd-5_family-2008	1013.39	-0.0729193	0.13117	-0.555912	0.578271	0.999839
Motif:rnd-5_family-2012	1957.45	-0.125865	0.121847	-1.03297	0.301618	0.999839
Motif:rnd-5_family-2018	2719.45	0.0673017	0.0823666	0.8171	0.413871	0.999839
Motif:rnd-5_family-202	1561.92	0.0967163	0.0983684	0.983205	0.325507	0.999839
Motif:rnd-5_family-2023	12056.3	0.0168826	0.0740888	0.22787	0.819748	0.999839
Motif:rnd-5_family-2032	636.124	0.0348789	0.153898	0.226637	0.820706	0.999839
Motif:rnd-5_family-2038	3228.82	-0.0361414	0.0803715	-0.44968	0.652941	0.999839
Motif:rnd-5_family-2043	1156.07	-0.0325752	0.11135	-0.292547	0.769868	0.999839
Motif:rnd-5_family-2058	3887.94	-0.0272323	0.0923076	-0.295017	0.767981	0.999839
Motif:rnd-5_family-2059	1267.55	-0.0467733	0.125442	-0.372867	0.709247	0.999839
Motif:rnd-5_family-2062	496.894	-0.231227	0.146393	-1.5795	0.114221	0.999839
Motif:rnd-5_family-2063	3176.01	-0.116675	0.0906671	-1.28685	0.198146	0.999839
Motif:rnd-5_family-207	4600.24	0.0500759	0.101807	0.49187	0.622811	0.999839
Motif:rnd-5_family-2072	533.747	-0.0291089	0.142535	-0.204223	0.838179	0.999839
Motif:rnd-5_family-208	4615.16	-0.0551495	0.0881961	-0.625305	0.531771	0.999839
Motif:rnd-5_family-2083	1655.28	-0.0300811	0.0899274	-0.334505	0.737999	0.999839
Motif:rnd-5_family-2089	3783.8	-0.0483795	0.0731974	-0.660945	0.508648	0.999839
Motif:rnd-5_family-2096	848.83	-0.0956411	0.126503	-0.75604	0.449625	0.999839
Motif:rnd-5_family-2099	657.65	-0.0338341	0.148702	-0.22753	0.820011	0.999839
Motif:rnd-5_family-2106	5075.2	-0.0722693	0.0751178	-0.96208	0.33601	0.999839
Motif:rnd-5_family-2110	2810.78	-0.111588	0.0768451	-1.45211	0.146471	0.999839
Motif:rnd-5_family-2122	1373.54	0.0784369	0.137762	0.569367	0.569107	0.999839
Motif:rnd-5_family-214	710.987	-0.177933	0.1258	-1.41442	0.157239	0.999839
Motif:rnd-5_family-2152	520.788	-0.172042	0.158777	-1.08355	0.278565	0.999839
Motif:rnd-5_family-216	1292.96	0.00285814	0.109759	0.0260401	0.979225	0.999839
Motif:rnd-5_family-2175	4798.33	-0.0112096	0.0697426	-0.160729	0.872307	0.999839
Motif:rnd-5_family-2184	6455.47	-0.107005	0.094451	-1.13291	0.257251	0.999839
Motif:rnd-5_family-2193	17060.1	-0.0358437	0.0595123	-0.60229	0.546981	0.999839
Motif:rnd-5_family-2195	6236.94	0.0935031	0.0834118	1.12098	0.262296	0.999839
Motif:rnd-5_family-2196	1119.92	-0.11676	0.114935	-1.01588	0.309687	0.999839
Motif:rnd-5_family-2197	1050.98	-0.0990863	0.108737	-0.911246	0.362166	0.999839
Motif:rnd-5_family-2198	2566.84	-0.0204351	0.0806715	-0.253313	0.800026	0.999839
Motif:rnd-5_family-22	1166.06	-0.0605554	0.102077	-0.593235	0.553024	0.999839
Motif:rnd-5_family-220	9162.27	-0.0204393	0.0756318	-0.270248	0.78697	0.999839
Motif:rnd-5_family-2204	638.448	-0.0637831	0.12695	-0.502425	0.615369	0.999839
Motif:rnd-5_family-2209	2880.07	-0.0589103	0.0939504	-0.627037	0.530635	0.999839
Motif:rnd-5_family-2217	3824.66	-0.0348729	0.0847729	-0.411368	0.680802	0.999839
Motif:rnd-5_family-2232	806.853	-0.0698019	0.137879	-0.506254	0.612678	0.999839
Motif:rnd-5_family-2241	463.511	-0.0703931	0.152486	-0.461636	0.644342	0.999839
Motif:rnd-5_family-2245	649.906	-0.206564	0.163892	-1.26036	0.207538	0.999839
Motif:rnd-5_family-2257	2845.26	-0.047896	0.0909312	-0.526728	0.598383	0.999839
Motif:rnd-5_family-2258	2747.4	0.0102896	0.0901502	0.114138	0.909128	0.999839
Motif:rnd-5_family-2268	7407.1	-0.0648262	0.0972616	-0.666514	0.505083	0.999839
Motif:rnd-5_family-228	1119.14	0.0387825	0.103289	0.375474	0.707308	0.999839
Motif:rnd-5_family-2294	14950.8	-0.0163847	0.0743545	-0.220359	0.825592	0.999839
Motif:rnd-5_family-2295	4853.13	-0.0628734	0.0771204	-0.815263	0.414922	0.999839
Motif:rnd-5_family-23	1904.57	-0.0163912	0.0925259	-0.177153	0.859388	0.999839
Motif:rnd-5_family-2307	1527.88	-0.183197	0.0966354	-1.89575	0.0579928	0.999839
Motif:rnd-5_family-2309	5630.36	0.00613412	0.0730125	0.0840146	0.933045	0.999839
Motif:rnd-5_family-231	4065.04	-0.0145373	0.0956821	-0.151933	0.87924	0.999839
Motif:rnd-5_family-2326	1530.08	-0.114591	0.10795	-1.06151	0.288457	0.999839
Motif:rnd-5_family-233	13561.9	-0.0422314	0.0625504	-0.675158	0.499575	0.999839
Motif:rnd-5_family-2333	817.035	-0.216797	0.168047	-1.2901	0.197016	0.999839
Motif:rnd-5_family-2342	14144.9	-0.0556885	0.0868572	-0.64115	0.521425	0.999839
Motif:rnd-5_family-235	2180.82	-0.0409034	0.0854094	-0.478909	0.632003	0.999839
Motif:rnd-5_family-236	513.091	-0.113886	0.14052	-0.810464	0.417674	0.999839
Motif:rnd-5_family-2374	409.405	-0.121816	0.172634	-0.705633	0.480416	0.999839
Motif:rnd-5_family-2384	462.118	0.0355937	0.167917	0.211972	0.832129	0.999839
Motif:rnd-5_family-2395	1876.19	-0.0834849	0.101379	-0.823489	0.41023	0.999839
Motif:rnd-5_family-2399	1113.81	-0.185795	0.103346	-1.7978	0.0722082	0.999839
Motif:rnd-5_family-2407	3843.78	-0.0218659	0.0882507	-0.247771	0.804312	0.999839
Motif:rnd-5_family-2415	2965.25	-0.105665	0.0810331	-1.30398	0.192241	0.999839
Motif:rnd-5_family-2418	820.417	-0.0176544	0.116779	-0.151178	0.879836	0.999839
Motif:rnd-5_family-2421	585.376	0.00104981	0.136774	0.00767551	0.993876	0.999839
Motif:rnd-5_family-2423	4861.57	0.00614461	0.0743	0.0827	0.93409	0.999839
Motif:rnd-5_family-2443	1189.79	-0.21858	0.133335	-1.63933	0.101145	0.999839
Motif:rnd-5_family-2448	967.389	-0.0425466	0.120169	-0.354055	0.723298	0.999839
Motif:rnd-5_family-2449	1705.26	-0.0165264	0.10608	-0.155792	0.876197	0.999839
Motif:rnd-5_family-2450	3137.62	0.0290251	0.0951877	0.304924	0.760424	0.999839
Motif:rnd-5_family-246	1347.97	-0.0141538	0.107508	-0.131653	0.895258	0.999839
Motif:rnd-5_family-2461	1836.13	0.106964	0.103117	1.0373	0.299595	0.999839
Motif:rnd-5_family-248	661.603	-0.0511572	0.13784	-0.371136	0.710537	0.999839
Motif:rnd-5_family-2481	1264.49	-0.0809115	0.108012	-0.749095	0.4538	0.999839
Motif:rnd-5_family-2490	3670.13	0.0928805	0.105078	0.883919	0.37674	0.999839
Motif:rnd-5_family-2499	1384.43	-0.117858	0.123454	-0.954673	0.339743	0.999839
Motif:rnd-5_family-2506	1876.04	0.0282867	0.108571	0.260537	0.79445	0.999839
Motif:rnd-5_family-2512	1095.67	-0.0162483	0.107188	-0.151587	0.879513	0.999839
Motif:rnd-5_family-2513	3049.56	0.0610348	0.0841871	0.72499	0.468458	0.999839
Motif:rnd-5_family-2524	3819.64	0.00599261	0.0881287	0.0679984	0.945787	0.999839
Motif:rnd-5_family-2529	3485.03	-0.149574	0.096118	-1.55615	0.119672	0.999839
Motif:rnd-5_family-2534	1596.56	-0.0253825	0.0978486	-0.259406	0.795322	0.999839
Motif:rnd-5_family-254	1263.7	-0.0667334	0.152533	-0.437503	0.661747	0.999839
Motif:rnd-5_family-255	1020.61	0.0222434	0.12172	0.182742	0.855001	0.999839
Motif:rnd-5_family-2552	2667.28	0.0296666	0.0868296	0.341664	0.732603	0.999839
Motif:rnd-5_family-2563	3517.97	-0.123453	0.112853	-1.09393	0.273988	0.999839
Motif:rnd-5_family-2574	4996.05	-0.0453449	0.087277	-0.519551	0.603377	0.999839
Motif:rnd-5_family-2584	1459.99	0.0727265	0.133723	0.54386	0.586538	0.999839
Motif:rnd-5_family-2601	3888.47	-0.00932863	0.0780055	-0.119589	0.904809	0.999839
Motif:rnd-5_family-2603	1380.62	-0.112899	0.167303	-0.674816	0.499793	0.999839
Motif:rnd-5_family-2629	2108.76	-0.14014	0.0891579	-1.57182	0.115992	0.999839
Motif:rnd-5_family-2637	10546.7	-0.0345968	0.0886219	-0.390387	0.696251	0.999839
Motif:rnd-5_family-2638	1189.5	-0.166708	0.138264	-1.20573	0.227922	0.999839
Motif:rnd-5_family-2666	2309.24	0.010881	0.0835688	0.130204	0.896405	0.999839
Motif:rnd-5_family-2681	2949.33	-0.0208796	0.0874589	-0.238736	0.81131	0.999839
Motif:rnd-5_family-2687	1196.35	-0.0251525	0.105066	-0.239398	0.810797	0.999839
Motif:rnd-5_family-2689	2661.99	-0.00381291	0.085824	-0.0444271	0.964564	0.999839
Motif:rnd-5_family-2698	2457.98	0.00132607	0.0995203	0.0133246	0.989369	0.999839
Motif:rnd-5_family-2699	2377.55	0.0837722	0.081795	1.02417	0.305754	0.999839
Motif:rnd-5_family-2715	4021.29	0.137936	0.0726045	1.89982	0.0574565	0.999839
Motif:rnd-5_family-2719	1681	0.03658	0.12414	0.294668	0.768248	0.999839
Motif:rnd-5_family-2730	1401.63	-0.164175	0.13978	-1.17452	0.240187	0.999839
Motif:rnd-5_family-274	1284	-0.159406	0.110327	-1.44485	0.1485	0.999839
Motif:rnd-5_family-2753	558.189	-0.107273	0.136728	-0.784569	0.432706	0.999839
Motif:rnd-5_family-2768	5625.11	-0.0218068	0.0826609	-0.26381	0.791926	0.999839
Motif:rnd-5_family-2803	9744.2	0.113118	0.0623953	1.81292	0.0698439	0.999839
Motif:rnd-5_family-281	1596.2	-0.075938	0.0955765	-0.794526	0.426889	0.999839
Motif:rnd-5_family-2821	2815.39	-0.0152964	0.0817803	-0.187043	0.851627	0.999839
Motif:rnd-5_family-283	11006.6	-0.0106629	0.0717206	-0.148673	0.881811	0.999839
Motif:rnd-5_family-2835	1344.94	-0.0972067	0.128948	-0.753845	0.450942	0.999839
Motif:rnd-5_family-2855	1017.79	-0.107893	0.110802	-0.97374	0.330186	0.999839
Motif:rnd-5_family-2858	4266.24	-0.0305989	0.0970003	-0.315451	0.752419	0.999839
Motif:rnd-5_family-2866	6343.41	-0.0359357	0.0694721	-0.517268	0.604969	0.999839
Motif:rnd-5_family-2877	2220.8	-0.0538007	0.0904929	-0.59453	0.552158	0.999839
Motif:rnd-5_family-288	1520.3	0.0135217	0.108699	0.124396	0.901002	0.999839
Motif:rnd-5_family-2884	1697.18	0.0810071	0.10198	0.794344	0.426995	0.999839
Motif:rnd-5_family-2887	5682.94	0.0151771	0.0730238	0.207838	0.835356	0.999839
Motif:rnd-5_family-2897	4142.86	0.0212145	0.0768274	0.276133	0.782446	0.999839
Motif:rnd-5_family-291	5873.59	0.0535934	0.082755	0.647616	0.517234	0.999839
Motif:rnd-5_family-293	3056.76	0.0197915	0.112451	0.176002	0.860293	0.999839
Motif:rnd-5_family-2936	557.495	-0.0766103	0.162464	-0.471552	0.637247	0.999839
Motif:rnd-5_family-294	1075.53	-0.186485	0.106439	-1.75203	0.0797686	0.999839
Motif:rnd-5_family-2941	8956.9	-0.0523562	0.0616102	-0.849798	0.395437	0.999839
Motif:rnd-5_family-2948	1711.82	-0.172721	0.104031	-1.66029	0.0968554	0.999839
Motif:rnd-5_family-295	8122.95	0.00722622	0.0757615	0.0953812	0.924012	0.999839
Motif:rnd-5_family-298	1095.2	0.024835	0.117697	0.211009	0.832881	0.999839
Motif:rnd-5_family-2987	1447.37	0.0323178	0.102685	0.314727	0.752969	0.999839
Motif:rnd-5_family-2991	4668.83	0.0639122	0.0733706	0.871087	0.383707	0.999839
Motif:rnd-5_family-30	2566.62	0.0123472	0.0779176	0.158465	0.87409	0.999839
Motif:rnd-5_family-3002	1830.1	-0.0829016	0.122786	-0.67517	0.499568	0.999839
Motif:rnd-5_family-302	3201.92	0.0571149	0.0782501	0.729902	0.46545	0.999839
Motif:rnd-5_family-3036	2667.3	-0.0197363	0.0876626	-0.225139	0.821871	0.999839
Motif:rnd-5_family-3038	1779	0.178454	0.0923576	1.9322	0.0533344	0.999839
Motif:rnd-5_family-3039	9719.96	0.110763	0.0927125	1.19469	0.232207	0.999839
Motif:rnd-5_family-3041	2028.63	-0.0451425	0.0974371	-0.463299	0.64315	0.999839
Motif:rnd-5_family-3046	958.871	-0.0261813	0.113312	-0.231054	0.817273	0.999839
Motif:rnd-5_family-305	14213	-0.00869727	0.0647329	-0.134356	0.893121	0.999839
Motif:rnd-5_family-3051	1094.87	-0.205297	0.115221	-1.78177	0.0747868	0.999839
Motif:rnd-5_family-307	1036.28	-0.0137602	0.114918	-0.11974	0.904689	0.999839
Motif:rnd-5_family-3082	3280.97	0.00556864	0.0823671	0.0676076	0.946098	0.999839
Motif:rnd-5_family-3087	11311.4	0.0336519	0.0620197	0.542601	0.587405	0.999839
Motif:rnd-5_family-309	5389.01	-0.00108401	0.0843826	-0.0128464	0.98975	0.999839
Motif:rnd-5_family-3096	2995.24	-0.104672	0.076941	-1.36042	0.173697	0.999839
Motif:rnd-5_family-312	3728.06	-0.09471	0.0974359	-0.972023	0.331039	0.999839
Motif:rnd-5_family-3125	537.359	0.0543362	0.167674	0.324058	0.745894	0.999839
Motif:rnd-5_family-3126	8557.26	-0.0165945	0.0780383	-0.212646	0.831603	0.999839
Motif:rnd-5_family-313	1433.42	-0.100297	0.0970694	-1.03325	0.301485	0.999839
Motif:rnd-5_family-3131	1786.96	0.0725185	0.102984	0.704169	0.481328	0.999839
Motif:rnd-5_family-3153	479.306	-0.0870976	0.1555	-0.560114	0.575401	0.999839
Motif:rnd-5_family-3166	549.136	-0.186465	0.140602	-1.32619	0.184777	0.999839
Motif:rnd-5_family-3168	2144.41	-0.097287	0.118477	-0.821144	0.411564	0.999839
Motif:rnd-5_family-317	2532.85	-0.0161076	0.0960834	-0.167642	0.866865	0.999839
Motif:rnd-5_family-3174	1936.38	-0.0603664	0.113761	-0.530641	0.595667	0.999839
Motif:rnd-5_family-3175	570.065	0.15451	0.145483	1.06205	0.288213	0.999839
Motif:rnd-5_family-32	3771.39	-0.0201913	0.0766741	-0.263339	0.792289	0.999839
Motif:rnd-5_family-3210	1454.58	-0.224973	0.114463	-1.96546	0.0493612	0.999839
Motif:rnd-5_family-3213	493.948	-0.134787	0.142625	-0.945046	0.344635	0.999839
Motif:rnd-5_family-3215	893.66	0.0852751	0.16598	0.513768	0.607414	0.999839
Motif:rnd-5_family-324	6214.73	0.00900078	0.0720822	0.124868	0.900628	0.999839
Motif:rnd-5_family-3243	8847.2	-0.0164026	0.0733548	-0.223607	0.823063	0.999839
Motif:rnd-5_family-3244	10036.8	-0.110536	0.083549	-1.32301	0.185831	0.999839
Motif:rnd-5_family-3246	3262.4	-0.0204322	0.0761407	-0.268347	0.788432	0.999839
Motif:rnd-5_family-3256	1439	-0.0828136	0.104776	-0.790388	0.429301	0.999839
Motif:rnd-5_family-326	14661.2	-0.0107546	0.0738165	-0.145693	0.884163	0.999839
Motif:rnd-5_family-3260	530.521	-0.177118	0.151009	-1.1729	0.240837	0.999839
Motif:rnd-5_family-3272	408.03	0.0734876	0.185895	0.395319	0.692608	0.999839
Motif:rnd-5_family-3279	620.292	-0.0499928	0.142421	-0.351021	0.725573	0.999839
Motif:rnd-5_family-329	1808.41	-0.175472	0.0865524	-2.02735	0.0426264	0.999839
Motif:rnd-5_family-3305	5110.89	0.0384381	0.0858606	0.44768	0.654384	0.999839
Motif:rnd-5_family-3317	2315.88	0.149346	0.280818	0.531824	0.594848	0.999839
Motif:rnd-5_family-3329	1206.44	-0.0651682	0.113729	-0.573015	0.566635	0.999839
Motif:rnd-5_family-3344	4927.3	0.0338705	0.0766663	0.44179	0.658641	0.999839
Motif:rnd-5_family-336	1099.5	-0.213503	0.118908	-1.79553	0.0725694	0.999839
Motif:rnd-5_family-3375	573.917	-0.0425951	0.168246	-0.253171	0.800136	0.999839
Motif:rnd-5_family-3387	1319.4	0.0377872	0.102699	0.367941	0.712917	0.999839
Motif:rnd-5_family-3399	941.076	-0.0798567	0.128212	-0.622851	0.533382	0.999839
Motif:rnd-5_family-3408	3676.58	0.0218435	0.0797701	0.273831	0.784215	0.999839
Motif:rnd-5_family-3430	904.828	0.157632	0.151331	1.04164	0.29758	0.999839
Motif:rnd-5_family-345	813.56	-0.223979	0.120618	-1.85692	0.0633228	0.999839
Motif:rnd-5_family-3453	2065.38	-0.048421	0.089492	-0.541065	0.588463	0.999839
Motif:rnd-5_family-3480	1256.03	-0.0227073	0.132088	-0.171911	0.863508	0.999839
Motif:rnd-5_family-349	1168.9	-0.103048	0.109751	-0.938929	0.347767	0.999839
Motif:rnd-5_family-3498	12403	-0.00416715	0.0590723	-0.0705432	0.943761	0.999839
Motif:rnd-5_family-3524	1086.38	-0.0665251	0.107185	-0.620657	0.534825	0.999839
Motif:rnd-5_family-3528	426.633	-0.0584296	0.160141	-0.364864	0.715213	0.999839
Motif:rnd-5_family-3537	2744.44	-0.0116758	0.108024	-0.108085	0.913928	0.999839
Motif:rnd-5_family-3539	559.014	-0.118338	0.174304	-0.678918	0.49719	0.999839
Motif:rnd-5_family-3549	2210.79	0.0240612	0.0962427	0.250005	0.802583	0.999839
Motif:rnd-5_family-355	4032.91	-0.0310206	0.0888054	-0.34931	0.726857	0.999839
Motif:rnd-5_family-3556	1113.23	0.0260421	0.12281	0.212051	0.832067	0.999839
Motif:rnd-5_family-36	3973.61	-0.0476237	0.0932134	-0.510911	0.609414	0.999839
Motif:rnd-5_family-3609	2732.63	0.0250388	0.107543	0.232826	0.815897	0.999839
Motif:rnd-5_family-361	995.657	-0.0209189	0.106915	-0.195659	0.844877	0.999839
Motif:rnd-5_family-3620	1478.16	-0.0821012	0.113354	-0.724293	0.468886	0.999839
Motif:rnd-5_family-3626	2818.86	0.136281	0.0788221	1.72897	0.083814	0.999839
Motif:rnd-5_family-3636	1518.12	-0.0144777	0.114142	-0.12684	0.899067	0.999839
Motif:rnd-5_family-3647	6715.24	-0.0378575	0.0882868	-0.428801	0.668068	0.999839
Motif:rnd-5_family-3649	3012.07	-0.014326	0.084033	-0.170481	0.864632	0.999839
Motif:rnd-5_family-366	10470.5	-0.0139704	0.0736715	-0.189631	0.849598	0.999839
Motif:rnd-5_family-367	1891.04	-0.175463	0.0917654	-1.91208	0.0558662	0.999839
Motif:rnd-5_family-3672	3904.84	-0.00785019	0.0890126	-0.0881918	0.929724	0.999839
Motif:rnd-5_family-37	4301.92	-0.00259872	0.0842301	-0.0308526	0.975387	0.999839
Motif:rnd-5_family-3705	4003.4	-0.00457946	0.0954805	-0.0479623	0.961746	0.999839
Motif:rnd-5_family-3714	1800.43	-0.132885	0.102545	-1.29588	0.195018	0.999839
Motif:rnd-5_family-3731	486.213	-0.0584088	0.17219	-0.339212	0.73445	0.999839
Motif:rnd-5_family-3749	4773.09	-0.00910615	0.0823201	-0.110619	0.911919	0.999839
Motif:rnd-5_family-3758	2215.5	-0.0330874	0.0895164	-0.369624	0.711663	0.999839
Motif:rnd-5_family-3759	609.293	-0.257826	0.143585	-1.79564	0.0725518	0.999839
Motif:rnd-5_family-376	1227.81	0.118395	0.117487	1.00773	0.313583	0.999839
Motif:rnd-5_family-3761	1172.82	0.0675465	0.139154	0.485409	0.627386	0.999839
Motif:rnd-5_family-3779	528.862	-0.109148	0.152287	-0.716727	0.473543	0.999839
Motif:rnd-5_family-378	583.671	-0.13142	0.144255	-0.91103	0.36228	0.999839
Motif:rnd-5_family-3790	1203.59	-0.0733813	0.103924	-0.706105	0.480123	0.999839
Motif:rnd-5_family-3792	927.548	-0.101544	0.115117	-0.882094	0.377726	0.999839
Motif:rnd-5_family-3810	2282.88	0.102338	0.0806753	1.26852	0.204612	0.999839
Motif:rnd-5_family-382	430.188	0.16452	0.173737	0.946948	0.343665	0.999839
Motif:rnd-5_family-383	1246.99	-0.136297	0.112108	-1.21576	0.224076	0.999839
Motif:rnd-5_family-3892	440.251	-0.160955	0.184852	-0.870726	0.383904	0.999839
Motif:rnd-5_family-3920	7618.38	-0.0155727	0.0808235	-0.192676	0.847213	0.999839
Motif:rnd-5_family-3925	753.409	0.0166742	0.11916	0.139931	0.888715	0.999839
Motif:rnd-5_family-3927	822.386	-0.186595	0.117919	-1.5824	0.113559	0.999839
Motif:rnd-5_family-3928	2029.03	0.0617855	0.13224	0.467222	0.640341	0.999839
Motif:rnd-5_family-3930	3581.07	-0.0164093	0.0770564	-0.212951	0.831365	0.999839
Motif:rnd-5_family-3931	7234.74	0.0140683	0.0645616	0.217905	0.827503	0.999839
Motif:rnd-5_family-3972	1026.08	0.0947037	0.137855	0.686979	0.492096	0.999839
Motif:rnd-5_family-3983	3342.55	-0.0413806	0.0774808	-0.534075	0.59329	0.999839
Motif:rnd-5_family-3996	5860.41	-0.108334	0.0856156	-1.26535	0.205745	0.999839
Motif:rnd-5_family-4024	2977.28	-0.0179305	0.0910188	-0.196998	0.843829	0.999839
Motif:rnd-5_family-4046	2551.23	0.0317845	0.0816576	0.389242	0.697097	0.999839
Motif:rnd-5_family-408	3126.24	-0.0329098	0.0886237	-0.371343	0.710382	0.999839
Motif:rnd-5_family-41	7150.73	0.0418542	0.0765755	0.546574	0.584671	0.999839
Motif:rnd-5_family-4143	988.003	-0.0511454	0.124683	-0.410205	0.681656	0.999839
Motif:rnd-5_family-4147	757.226	-0.0152287	0.136896	-0.111243	0.911424	0.999839
Motif:rnd-5_family-4189	599.845	0.0237695	0.139533	0.17035	0.864735	0.999839
Motif:rnd-5_family-4190	713.785	-0.0518175	0.130025	-0.398521	0.690246	0.999839
Motif:rnd-5_family-4217	868.854	-0.0433829	0.125223	-0.346445	0.729008	0.999839
Motif:rnd-5_family-4239	3041.92	-0.0481964	0.0803408	-0.599899	0.548573	0.999839
Motif:rnd-5_family-425	1440.77	0.0124294	0.0942821	0.131832	0.895117	0.999839
Motif:rnd-5_family-4286	4087.21	-0.0291381	0.0917813	-0.317473	0.750885	0.999839
Motif:rnd-5_family-4327	8789.18	-0.100868	0.0819001	-1.2316	0.2181	0.999839
Motif:rnd-5_family-4337	968.132	-0.0230845	0.126694	-0.182206	0.855421	0.999839
Motif:rnd-5_family-4343	7721.28	-0.0286827	0.0658305	-0.435705	0.663051	0.999839
Motif:rnd-5_family-4349	1162.67	-0.089885	0.101471	-0.885819	0.375715	0.999839
Motif:rnd-5_family-4359	1964.39	-0.149591	0.0910272	-1.64336	0.100308	0.999839
Motif:rnd-5_family-4365	4731.67	0.0148842	0.0974589	0.152723	0.878617	0.999839
Motif:rnd-5_family-437	652.005	0.119309	0.130486	0.914345	0.360535	0.999839
Motif:rnd-5_family-438	2999.44	-0.142339	0.092306	-1.54203	0.123065	0.999839
Motif:rnd-5_family-4385	1712.04	-0.0131957	0.103121	-0.127964	0.898178	0.999839
Motif:rnd-5_family-4398	1729.13	0.0334152	0.088969	0.375582	0.707227	0.999839
Motif:rnd-5_family-4406	2517.66	-0.0617558	0.0975597	-0.633005	0.52673	0.999839
Motif:rnd-5_family-442	2515.19	0.00607174	0.103663	0.0585721	0.953293	0.999839
Motif:rnd-5_family-4422	891.474	-0.21424	0.120361	-1.77999	0.0750781	0.999839
Motif:rnd-5_family-4450	2347.39	-0.126906	0.147233	-0.861942	0.388719	0.999839
Motif:rnd-5_family-449	2622.6	-0.0265247	0.10419	-0.254579	0.799048	0.999839
Motif:rnd-5_family-4510	7200.61	-0.0231352	0.0731599	-0.316228	0.75183	0.999839
Motif:rnd-5_family-4512	770.938	-0.0337192	0.125812	-0.268012	0.78869	0.999839
Motif:rnd-5_family-4541	7897.19	-0.0304214	0.0691993	-0.43962	0.660212	0.999839
Motif:rnd-5_family-4554	5987.56	0.0311286	0.0819309	0.379937	0.703992	0.999839
Motif:rnd-5_family-457	1774.06	-0.0929101	0.102746	-0.904267	0.365854	0.999839
Motif:rnd-5_family-4592	9549.72	-0.0129888	0.0653543	-0.198744	0.842463	0.999839
Motif:rnd-5_family-4599	1102.3	-0.0506734	0.126266	-0.401322	0.688183	0.999839
Motif:rnd-5_family-460	5536.7	0.0251604	0.100302	0.250846	0.801933	0.999839
Motif:rnd-5_family-4631	4468.7	-0.142279	0.0676828	-2.10215	0.0355403	0.999839
Motif:rnd-5_family-465	683.108	0.0226641	0.135133	0.167717	0.866806	0.999839
Motif:rnd-5_family-4686	4060.05	0.0872863	0.0706214	1.23598	0.216468	0.999839
Motif:rnd-5_family-4690	5257.26	-0.0655462	0.0704675	-0.930162	0.352287	0.999839
Motif:rnd-5_family-4694	1431.09	0.0864146	0.120275	0.718475	0.472465	0.999839
Motif:rnd-5_family-4696	1472.64	-0.0279688	0.289837	-0.0964983	0.923125	0.999839
Motif:rnd-5_family-4697	5179.38	0.0153122	0.0702733	0.217895	0.827511	0.999839
Motif:rnd-5_family-470	1089.04	0.120436	0.119213	1.01026	0.312371	0.999839
Motif:rnd-5_family-4702	1579.71	0.0175663	0.0983961	0.178526	0.85831	0.999839
Motif:rnd-5_family-4738	531.971	-0.0689936	0.149856	-0.460399	0.64523	0.999839
Motif:rnd-5_family-474	754.09	0.0712414	0.135244	0.526761	0.598359	0.999839
Motif:rnd-5_family-4758	678.514	0.187946	0.155339	1.20991	0.226315	0.999839
Motif:rnd-5_family-476	8248.09	-0.0321837	0.0750409	-0.428882	0.668009	0.999839
Motif:rnd-5_family-4775	1871.87	0.0311272	0.0849442	0.366443	0.714035	0.999839
Motif:rnd-5_family-478	29234.9	-0.0148682	0.0534229	-0.278311	0.780774	0.999839
Motif:rnd-5_family-4785	2053.11	-0.0417177	0.0859013	-0.485648	0.627217	0.999839
Motif:rnd-5_family-479	1163.47	0.0296904	0.10287	0.288621	0.772871	0.999839
Motif:rnd-5_family-4802	654.973	-0.180304	0.141135	-1.27753	0.201415	0.999839
Motif:rnd-5_family-482	699.757	0.0186976	0.153766	0.121597	0.903218	0.999839
Motif:rnd-5_family-484	1049.67	-0.0298663	0.105377	-0.283424	0.776851	0.999839
Motif:rnd-5_family-4863	5711.71	-0.018929	0.0680031	-0.278355	0.78074	0.999839
Motif:rnd-5_family-4876	6532.68	-0.134014	0.105501	-1.27026	0.203991	0.999839
Motif:rnd-5_family-49	2185.72	-0.0305695	0.0938379	-0.325769	0.744599	0.999839
Motif:rnd-5_family-494	19567.1	-0.0459245	0.0585346	-0.78457	0.432706	0.999839
Motif:rnd-5_family-4940	8989.73	0.0181461	0.0624722	0.290467	0.771459	0.999839
Motif:rnd-5_family-5005	1145.76	-0.0899102	0.102888	-0.873863	0.382193	0.999839
Motif:rnd-5_family-5089	12261.9	-0.00346551	0.065094	-0.0532385	0.957542	0.999839
Motif:rnd-5_family-51	3036.84	0.0151403	0.0790861	0.19144	0.848181	0.999839
Motif:rnd-5_family-516	2933.24	-0.108476	0.103608	-1.04698	0.29511	0.999839
Motif:rnd-5_family-5166	3696.69	-0.0750298	0.075057	-0.999637	0.317486	0.999839
Motif:rnd-5_family-522	673.254	-0.0623309	0.145393	-0.428706	0.668137	0.999839
Motif:rnd-5_family-525	1706.5	-0.112282	0.0943615	-1.18992	0.234079	0.999839
Motif:rnd-5_family-527	737.504	0.0333647	0.143102	0.233153	0.815642	0.999839
Motif:rnd-5_family-5284	531.309	0.0759293	0.142422	0.533129	0.593944	0.999839
Motif:rnd-5_family-5313	1137.26	-0.0899141	0.108447	-0.829103	0.407046	0.999839
Motif:rnd-5_family-534	3722.21	0.0197544	0.0738152	0.267619	0.788992	0.999839
Motif:rnd-5_family-535	4701.33	0.0451339	0.0933816	0.483327	0.628863	0.999839
Motif:rnd-5_family-537	1135.61	-0.198435	0.140275	-1.41462	0.157181	0.999839
Motif:rnd-5_family-540	2122.74	0.0826087	0.0975078	0.847201	0.396883	0.999839
Motif:rnd-5_family-5400	8588.55	-0.0394341	0.0942554	-0.418375	0.675673	0.999839
Motif:rnd-5_family-543	557.317	0.0155825	0.144174	0.108081	0.913931	0.999839
Motif:rnd-5_family-5438	1589.29	-0.00771367	0.090355	-0.0853707	0.931967	0.999839
Motif:rnd-5_family-5461	1787.98	0.101521	0.110275	0.920617	0.35725	0.999839
Motif:rnd-5_family-548	1407.19	-0.111342	0.102219	-1.08926	0.276041	0.999839
Motif:rnd-5_family-5485	2766.88	-0.0621497	0.0785481	-0.791231	0.428809	0.999839
Motif:rnd-5_family-551	423.524	-0.153281	0.160508	-0.954969	0.339594	0.999839
Motif:rnd-5_family-557	5859.77	-0.0292746	0.105774	-0.276765	0.781961	0.999839
Motif:rnd-5_family-558	4147.18	-0.0850344	0.0787087	-1.08037	0.279979	0.999839
Motif:rnd-5_family-5585	3459.91	-0.111772	0.0860049	-1.2996	0.193738	0.999839
Motif:rnd-5_family-5668	587.066	0.0519959	0.146555	0.354787	0.722749	0.999839
Motif:rnd-5_family-570	1713.04	0.0410218	0.102319	0.40092	0.688479	0.999839
Motif:rnd-5_family-5765	3515.1	0.0477289	0.0831534	0.573986	0.565977	0.999839
Motif:rnd-5_family-58	1247.87	0.0444028	0.100488	0.441869	0.658584	0.999839
Motif:rnd-5_family-5803	767.786	-0.0427315	0.118249	-0.36137	0.717823	0.999839
Motif:rnd-5_family-581	2264.6	0.0354676	0.109087	0.325132	0.745081	0.999839
Motif:rnd-5_family-5812	10413.2	0.0128629	0.0722641	0.177999	0.858724	0.999839
Motif:rnd-5_family-583	880.773	-0.116961	0.121952	-0.959069	0.337524	0.999839
Motif:rnd-5_family-59	1965.79	0.00720102	0.126331	0.0570011	0.954544	0.999839
Motif:rnd-5_family-5951	416.882	0.0848854	0.16	0.530533	0.595742	0.999839
Motif:rnd-5_family-596	2499.19	-0.104717	0.104205	-1.00492	0.314935	0.999839
Motif:rnd-5_family-5961	6982.41	-0.0467861	0.0941495	-0.496935	0.619235	0.999839
Motif:rnd-5_family-598	3721.83	-0.0293911	0.094835	-0.309918	0.756623	0.999839
Motif:rnd-5_family-5993	1456.02	0.0987342	0.108062	0.913681	0.360884	0.999839
Motif:rnd-5_family-601	9281.54	0.11434	0.0734664	1.55636	0.119622	0.999839
Motif:rnd-5_family-602	6014.72	-0.00474761	0.0937451	-0.0506439	0.959609	0.999839
Motif:rnd-5_family-604	9470.38	-0.0502008	0.0670328	-0.748899	0.453918	0.999839
Motif:rnd-5_family-6068	1580.45	0.164348	0.132252	1.24269	0.213982	0.999839
Motif:rnd-5_family-607	2496.15	-0.0470918	0.0935447	-0.503415	0.614673	0.999839
Motif:rnd-5_family-609	1454.18	-0.148039	0.104655	-1.41454	0.157203	0.999839
Motif:rnd-5_family-6090	6504.21	-0.0735429	0.0969761	-0.758361	0.448235	0.999839
Motif:rnd-5_family-610	10908.6	-0.0209	0.0757979	-0.275733	0.782753	0.999839
Motif:rnd-5_family-6128	689.473	-0.0779173	0.138195	-0.563821	0.572876	0.999839
Motif:rnd-5_family-614	1640.43	0.159839	0.130362	1.22612	0.220154	0.999839
Motif:rnd-5_family-6175	1011.55	-0.12573	0.111603	-1.12658	0.259921	0.999839
Motif:rnd-5_family-6178	805.652	-0.164537	0.13641	-1.20619	0.227743	0.999839
Motif:rnd-5_family-618	1204.25	0.0454485	0.117406	0.387105	0.698679	0.999839
Motif:rnd-5_family-619	755.836	0.19966	0.151854	1.31481	0.188573	0.999839
Motif:rnd-5_family-627	554.383	-0.271283	0.150646	-1.8008	0.0717348	0.999839
Motif:rnd-5_family-628	718.602	0.114627	0.140019	0.818655	0.412983	0.999839
Motif:rnd-5_family-6288	831.029	-0.167137	0.149258	-1.11978	0.262806	0.999839
Motif:rnd-5_family-6291	533.013	-0.155565	0.155727	-0.998958	0.317815	0.999839
Motif:rnd-5_family-631	9177.8	0.180609	0.0800418	2.25643	0.0240438	0.999839
Motif:rnd-5_family-632	855.688	0.0371083	0.127369	0.291345	0.770787	0.999839
Motif:rnd-5_family-633	1389.54	-0.0326009	0.108126	-0.301509	0.763026	0.999839
Motif:rnd-5_family-640	14669.1	-0.0676647	0.069014	-0.980449	0.326865	0.999839
Motif:rnd-5_family-648	2133.69	-0.0806724	0.101632	-0.793769	0.42733	0.999839
Motif:rnd-5_family-6512	1730.49	0.00274313	0.100697	0.0272414	0.978267	0.999839
Motif:rnd-5_family-6525	608.417	-0.0606492	0.153556	-0.394965	0.692869	0.999839
Motif:rnd-5_family-6528	528.901	0.0291817	0.142697	0.2045	0.837962	0.999839
Motif:rnd-5_family-656	1254.98	-0.129405	0.117598	-1.1004	0.271159	0.999839
Motif:rnd-5_family-666	1426.21	0.04214	0.120422	0.349937	0.726386	0.999839
Motif:rnd-5_family-6686	2062.44	-0.168564	0.116254	-1.44996	0.147069	0.999839
Motif:rnd-5_family-6694	741.535	-0.0682127	0.12918	-0.528046	0.597467	0.999839
Motif:rnd-5_family-6715	396.645	-0.0736403	0.177617	-0.414602	0.678433	0.999839
Motif:rnd-5_family-679	2052.21	-0.169921	0.0937864	-1.81178	0.0700198	0.999839
Motif:rnd-5_family-6807	831.025	-0.0312564	0.118106	-0.264647	0.791281	0.999839
Motif:rnd-5_family-6878	1863.14	0.0913615	0.0904437	1.01015	0.312425	0.999839
Motif:rnd-5_family-688	1895.38	0.162002	0.256192	0.632345	0.527162	0.999839
Motif:rnd-5_family-69	1926.09	-0.0903349	0.0866225	-1.04286	0.297015	0.999839
Motif:rnd-5_family-690	961.16	-0.146771	0.132392	-1.10861	0.267597	0.999839
Motif:rnd-5_family-691	425.592	-0.234286	0.188509	-1.24284	0.213928	0.999839
Motif:rnd-5_family-6942	593.125	0.0771051	0.14297	0.539311	0.589672	0.999839
Motif:rnd-5_family-698	1174.04	-0.0154448	0.100582	-0.153555	0.877961	0.999839
Motif:rnd-5_family-7	1973.07	-0.0695516	0.096138	-0.723456	0.4694	0.999839
Motif:rnd-5_family-7067	1810.22	0.0735417	0.100554	0.731369	0.464554	0.999839
Motif:rnd-5_family-7118	2309.36	-0.0271039	0.105119	-0.25784	0.796531	0.999839
Motif:rnd-5_family-7142	2490.61	0.109366	0.106236	1.02946	0.303263	0.999839
Motif:rnd-5_family-720	663.573	0.178793	0.157532	1.13496	0.256393	0.999839
Motif:rnd-5_family-724	766.251	0.036411	0.148496	0.245198	0.806303	0.999839
Motif:rnd-5_family-731	6549.17	-0.00376365	0.065566	-0.0574025	0.954225	0.999839
Motif:rnd-5_family-7347	816.626	-0.0797749	0.116755	-0.683269	0.494437	0.999839
Motif:rnd-5_family-735	2951.17	0.0895028	0.0942362	0.949771	0.342228	0.999839
Motif:rnd-5_family-737	586.163	0.00612321	0.13901	0.0440486	0.964866	0.999839
Motif:rnd-5_family-739	9695.34	-0.0492934	0.0640627	-0.769457	0.441622	0.999839
Motif:rnd-5_family-75	4167.14	0.00643469	0.0787563	0.0817038	0.934882	0.999839
Motif:rnd-5_family-752	1154.57	-0.185499	0.124924	-1.48489	0.137572	0.999839
Motif:rnd-5_family-753	1413.16	-0.0257676	0.104647	-0.246233	0.805502	0.999839
Motif:rnd-5_family-760	552.053	-0.307904	0.147305	-2.09024	0.0365961	0.999839
Motif:rnd-5_family-7700	531.316	-0.0877372	0.155598	-0.563872	0.572841	0.999839
Motif:rnd-5_family-774	535.648	-0.0645491	0.143046	-0.451248	0.651811	0.999839
Motif:rnd-5_family-785	6552.14	0.0346775	0.07424	0.467099	0.640429	0.999839
Motif:rnd-5_family-7902	2008.83	0.0214931	0.113548	0.189287	0.849868	0.999839
Motif:rnd-5_family-793	1333.71	-0.170556	0.0959596	-1.77737	0.0755068	0.999839
Motif:rnd-5_family-8034	1550.28	-0.0130559	0.101184	-0.129031	0.897333	0.999839
Motif:rnd-5_family-805	885.558	0.0720108	0.122523	0.587735	0.55671	0.999839
Motif:rnd-5_family-81	1211.25	0.00833252	0.100009	0.0833177	0.933599	0.999839
Motif:rnd-5_family-82	760.227	-0.0521964	0.152261	-0.34281	0.731742	0.999839
Motif:rnd-5_family-8237	2089.43	-0.0451524	0.095447	-0.473063	0.636168	0.999839
Motif:rnd-5_family-829	2725.87	-0.00155512	0.0968777	-0.0160525	0.987193	0.999839
Motif:rnd-5_family-834	1395.22	0.0142864	0.0962551	0.148422	0.88201	0.999839
Motif:rnd-5_family-835	3366.65	0.0200293	0.0733522	0.273056	0.78481	0.999839
Motif:rnd-5_family-837	502.28	-0.0903689	0.158588	-0.569835	0.56879	0.999839
Motif:rnd-5_family-838	3052.05	-0.0272071	0.091313	-0.297954	0.765738	0.999839
Motif:rnd-5_family-85	776.157	0.0158118	0.125163	0.12633	0.899471	0.999839
Motif:rnd-5_family-854	1329.01	-0.127477	0.115017	-1.10834	0.267716	0.999839
Motif:rnd-5_family-858	3563.44	-0.0535267	0.0790557	-0.677076	0.498358	0.999839
Motif:rnd-5_family-86	4807.97	0.027701	0.0859101	0.322442	0.747118	0.999839
Motif:rnd-5_family-866	1252.49	-0.128909	0.135734	-0.949722	0.342253	0.999839
Motif:rnd-5_family-869	1280.45	-0.00171698	0.14388	-0.0119334	0.990479	0.999839
Motif:rnd-5_family-873	551.38	0.144321	0.156221	0.923825	0.355578	0.999839
Motif:rnd-5_family-882	1727.96	-0.0762104	0.0955316	-0.797751	0.425015	0.999839
Motif:rnd-5_family-884	1821.92	-0.21335	0.110723	-1.92687	0.0539955	0.999839
Motif:rnd-5_family-889	667.5	0.00103344	0.137587	0.00751116	0.994007	0.999839
Motif:rnd-5_family-895	458.041	0.115432	0.187104	0.616941	0.537274	0.999839
Motif:rnd-5_family-914	4364.35	-0.0747703	0.0694507	-1.0766	0.281661	0.999839
Motif:rnd-5_family-919	2406.08	-0.00153742	0.130282	-0.0118007	0.990585	0.999839
Motif:rnd-5_family-930	13955	-0.0700196	0.0759383	-0.922059	0.356498	0.999839
Motif:rnd-5_family-936	4135.6	-0.00304853	0.0779357	-0.0391159	0.968798	0.999839
Motif:rnd-5_family-939	621.199	-0.0941364	0.159309	-0.590904	0.554585	0.999839
Motif:rnd-5_family-942	2805.41	-0.0423649	0.0815771	-0.519323	0.603535	0.999839
Motif:rnd-5_family-945	2688.71	0.0651814	0.0879984	0.740711	0.458869	0.999839
Motif:rnd-5_family-962	623.229	-0.00983971	0.136832	-0.071911	0.942673	0.999839
Motif:rnd-5_family-965	1606.96	0.00590382	0.129413	0.0456201	0.963613	0.999839
Motif:rnd-5_family-97	2749.33	0.0764216	0.103034	0.741714	0.458261	0.999839
Motif:rnd-5_family-976	2961.93	-0.0271158	0.0933778	-0.290388	0.771519	0.999839
Motif:rnd-5_family-979	472.075	0.0264321	0.171752	0.153897	0.877691	0.999839
Motif:rnd-5_family-986	2404.51	-0.008561	0.0954123	-0.0897263	0.928505	0.999839
Motif:rnd-5_family-990	1258.77	-0.0345267	0.117613	-0.293563	0.769092	0.999839
Motif:rnd-5_family-991	3058.08	0.110289	0.0842816	1.30858	0.190677	0.999839
Motif:rnd-6_family-1000	640.219	-0.288177	0.132519	-2.17461	0.0296595	0.999839
Motif:rnd-6_family-10030	853.306	-0.0232515	0.126487	-0.183824	0.854151	0.999839
Motif:rnd-6_family-1006	8677.01	0.0266707	0.0625904	0.426115	0.670024	0.999839
Motif:rnd-6_family-10115	472.133	-0.135318	0.176675	-0.765915	0.443727	0.999839
Motif:rnd-6_family-1012	677.688	0.123863	0.127881	0.968584	0.332753	0.999839
Motif:rnd-6_family-10151	409.947	0.103167	0.156957	0.657298	0.510989	0.999839
Motif:rnd-6_family-1016	20931.8	0.0170087	0.0609696	0.27897	0.780268	0.999839
Motif:rnd-6_family-10178	534.504	0.109445	0.166599	0.656934	0.511223	0.999839
Motif:rnd-6_family-10182	25460.6	-0.0455914	0.0613637	-0.742969	0.4575	0.999839
Motif:rnd-6_family-10227	480.556	-0.0664466	0.171892	-0.386559	0.699083	0.999839
Motif:rnd-6_family-10228	4665.07	-0.0438081	0.0680559	-0.643708	0.519765	0.999839
Motif:rnd-6_family-10230	3782.75	-0.0948311	0.0819203	-1.1576	0.247026	0.999839
Motif:rnd-6_family-10259	2511.45	-0.0670296	0.085306	-0.785755	0.432011	0.999839
Motif:rnd-6_family-1026	1325.55	-0.00217497	0.108171	-0.0201068	0.983958	0.999839
Motif:rnd-6_family-10260	3901.9	-0.0251379	0.0929018	-0.270585	0.78671	0.999839
Motif:rnd-6_family-1027	896.819	0.0027132	0.131998	0.0205548	0.983601	0.999839
Motif:rnd-6_family-1038	492.051	-0.00282644	0.151012	-0.0187167	0.985067	0.999839
Motif:rnd-6_family-10437	1026.18	0.103514	0.119753	0.864401	0.387367	0.999839
Motif:rnd-6_family-10461	461.008	0.00580413	0.179751	0.0322899	0.974241	0.999839
Motif:rnd-6_family-10462	440.969	-0.0283998	0.156811	-0.181108	0.856283	0.999839
Motif:rnd-6_family-10469	4238.93	-0.0697839	0.0834987	-0.835748	0.403296	0.999839
Motif:rnd-6_family-1052	4041.81	0.0831612	0.0694608	1.19724	0.231213	0.999839
Motif:rnd-6_family-1053	509.852	-0.0293316	0.152421	-0.192439	0.847399	0.999839
Motif:rnd-6_family-10536	5256.15	0.0459288	0.0880396	0.521683	0.601891	0.999839
Motif:rnd-6_family-1055	15313	0.0198872	0.0689622	0.288378	0.773058	0.999839
Motif:rnd-6_family-10566	2564.62	0.014756	0.0863948	0.170798	0.864383	0.999839
Motif:rnd-6_family-1057	3993.13	0.0545855	0.0828872	0.658551	0.510184	0.999839
Motif:rnd-6_family-1058	922.412	-0.0342079	0.142406	-0.240214	0.810164	0.999839
Motif:rnd-6_family-1065	9297.92	0.0819702	0.0675043	1.2143	0.224635	0.999839
Motif:rnd-6_family-10725	1756.84	0.0706943	0.111698	0.632907	0.526794	0.999839
Motif:rnd-6_family-10769	773.875	0.0779769	0.138872	0.5615	0.574457	0.999839
Motif:rnd-6_family-1078	2445.02	0.00198144	0.108987	0.0181806	0.985495	0.999839
Motif:rnd-6_family-108	943.253	-0.0211625	0.120722	-0.175299	0.860845	0.999839
Motif:rnd-6_family-1081	709.226	-0.0850689	0.158414	-0.537003	0.591265	0.999839
Motif:rnd-6_family-10845	555.791	-0.100163	0.177129	-0.56548	0.571747	0.999839
Motif:rnd-6_family-10863	2273.14	-0.207225	0.119737	-1.73067	0.0835115	0.999839
Motif:rnd-6_family-10883	2441.45	0.0800169	0.0956195	0.836827	0.40269	0.999839
Motif:rnd-6_family-1091	497.808	-0.086049	0.152727	-0.563418	0.57315	0.999839
Motif:rnd-6_family-10978	1831.49	-0.00943128	0.113039	-0.0834341	0.933506	0.999839
Motif:rnd-6_family-1103	2188.82	-0.0324794	0.0915354	-0.354829	0.722718	0.999839
Motif:rnd-6_family-1104	1114.66	-0.0163051	0.14646	-0.111328	0.911356	0.999839
Motif:rnd-6_family-1107	972.711	0.0696464	0.426455	0.163315	0.87027	0.999839
Motif:rnd-6_family-11095	515.231	-0.0401633	0.149722	-0.268253	0.788505	0.999839
Motif:rnd-6_family-1111	682.608	0.0736722	0.130563	0.564264	0.572574	0.999839
Motif:rnd-6_family-1122	1875.92	0.017898	0.296707	0.0603223	0.951899	0.999839
Motif:rnd-6_family-11285	1386.34	-0.171616	0.0954598	-1.79779	0.0722106	0.999839
Motif:rnd-6_family-11305	3521.89	0.00020804	0.0716477	0.00290364	0.997683	0.999839
Motif:rnd-6_family-1138	451.857	-0.258534	0.158292	-1.63328	0.10241	0.999839
Motif:rnd-6_family-11397	415.894	0.24302	0.460929	0.52724	0.598027	0.999839
Motif:rnd-6_family-114	1774.37	-0.0132921	0.118148	-0.112504	0.910424	0.999839
Motif:rnd-6_family-11475	1988.66	-0.0366384	0.0986071	-0.371559	0.710221	0.999839
Motif:rnd-6_family-11476	482.151	-0.184624	0.1484	-1.2441	0.213462	0.999839
Motif:rnd-6_family-11491	1475.55	0.0710915	0.09678	0.734569	0.462602	0.999839
Motif:rnd-6_family-11498	1321.68	-0.0647183	0.100886	-0.641501	0.521197	0.999839
Motif:rnd-6_family-1151	1830.06	-0.138897	0.101476	-1.36876	0.171073	0.999839
Motif:rnd-6_family-11524	1079.54	0.0551481	0.157086	0.35107	0.725536	0.999839
Motif:rnd-6_family-1153	540.131	0.0381673	0.140176	0.272281	0.785406	0.999839
Motif:rnd-6_family-1155	2015.73	0.0774841	0.0950874	0.814872	0.415145	0.999839
Motif:rnd-6_family-1159	577.39	-0.0270403	0.169636	-0.159402	0.873352	0.999839
Motif:rnd-6_family-1161	2818.29	0.0110428	0.0990462	0.111492	0.911227	0.999839
Motif:rnd-6_family-11643	1215.03	-0.217135	0.131679	-1.64898	0.0991521	0.999839
Motif:rnd-6_family-11646	568.24	0.0371848	0.15802	0.235317	0.813962	0.999839
Motif:rnd-6_family-1167	568.344	-0.134753	0.15222	-0.885252	0.376021	0.999839
Motif:rnd-6_family-11731	3611.2	-0.0181827	0.0782054	-0.232499	0.816151	0.999839
Motif:rnd-6_family-1180	3465.6	-0.067852	0.0860123	-0.788864	0.430192	0.999839
Motif:rnd-6_family-1183	5608.97	-0.0655969	0.0727304	-0.901919	0.3671	0.999839
Motif:rnd-6_family-1184	4226.46	0.053537	0.0865415	0.618628	0.536161	0.999839
Motif:rnd-6_family-11892	3107.99	-0.036437	0.117015	-0.311388	0.755505	0.999839
Motif:rnd-6_family-11904	445.009	-0.154022	0.178384	-0.863429	0.387902	0.999839
Motif:rnd-6_family-11911	631034	0.153175	0.0758221	2.02019	0.0433633	0.999839
Motif:rnd-6_family-11965	771.854	0.163416	0.129366	1.2632	0.206516	0.999839
Motif:rnd-6_family-11975	684.587	-0.288094	0.151055	-1.90721	0.0564928	0.999839
Motif:rnd-6_family-12	656.772	-0.0196363	0.143905	-0.136454	0.891463	0.999839
Motif:rnd-6_family-12097	960.844	-0.0555906	0.113421	-0.490125	0.624046	0.999839
Motif:rnd-6_family-121	975.498	0.0292893	0.108078	0.271002	0.78639	0.999839
Motif:rnd-6_family-12105	657.723	0.145254	0.196281	0.740028	0.459283	0.999839
Motif:rnd-6_family-12116	558.622	0.267404	0.146622	1.82377	0.0681874	0.999839
Motif:rnd-6_family-12152	1084.53	-0.157149	0.113684	-1.38233	0.16687	0.999839
Motif:rnd-6_family-12170	1114.56	0.0615311	0.108043	0.569504	0.569014	0.999839
Motif:rnd-6_family-12181	738.664	0.115224	0.131799	0.874241	0.381987	0.999839
Motif:rnd-6_family-122	7505.2	-0.0039642	0.084726	-0.0467885	0.962682	0.999839
Motif:rnd-6_family-12227	930.817	0.0944373	0.381145	0.247773	0.80431	0.999839
Motif:rnd-6_family-12229	464.578	-0.177233	0.151956	-1.16634	0.243476	0.999839
Motif:rnd-6_family-12251	509.062	-0.339343	0.18145	-1.87018	0.0614592	0.999839
Motif:rnd-6_family-12256	892.289	-0.104315	0.130473	-0.799513	0.423993	0.999839
Motif:rnd-6_family-1227	1296.35	-0.0694889	0.103804	-0.669425	0.503225	0.999839
Motif:rnd-6_family-12300	627.462	0.0371125	0.162278	0.228697	0.819104	0.999839
Motif:rnd-6_family-12312	1749.49	-0.0371653	0.103839	-0.357912	0.720409	0.999839
Motif:rnd-6_family-12319	526.393	0.0508788	0.162852	0.312423	0.754719	0.999839
Motif:rnd-6_family-1233	431.479	0.0895022	0.152289	0.587711	0.556726	0.999839
Motif:rnd-6_family-1234	732.409	0.0857899	0.160693	0.533873	0.593429	0.999839
Motif:rnd-6_family-1239	3174.93	-0.0736257	0.0782737	-0.940619	0.3469	0.999839
Motif:rnd-6_family-1240	1899.54	0.127245	0.091894	1.38469	0.166147	0.999839
Motif:rnd-6_family-1241	777.495	-0.0755564	0.130578	-0.578629	0.562839	0.999839
Motif:rnd-6_family-1242	974.862	0.0924048	0.153887	0.600473	0.548191	0.999839
Motif:rnd-6_family-1243	1858.42	-0.0599752	0.113235	-0.529651	0.596354	0.999839
Motif:rnd-6_family-12484	1477.37	-0.0967288	0.103275	-0.936612	0.348958	0.999839
Motif:rnd-6_family-12504	2428.31	0.0988205	0.117232	0.842945	0.399259	0.999839
Motif:rnd-6_family-12577	846.162	0.135351	0.160176	0.845011	0.398104	0.999839
Motif:rnd-6_family-12619	670.113	0.260828	0.14119	1.84736	0.0646955	0.999839
Motif:rnd-6_family-1262	461.679	-0.0559933	0.156716	-0.357292	0.720873	0.999839
Motif:rnd-6_family-1265	812.754	-0.0549437	0.12003	-0.457749	0.647133	0.999839
Motif:rnd-6_family-1266	587.405	-0.0588851	0.15188	-0.387707	0.698233	0.999839
Motif:rnd-6_family-1267	635.328	-0.116482	0.132978	-0.875949	0.381058	0.999839
Motif:rnd-6_family-12689	2133.01	0.00275915	0.0863767	0.0319432	0.974517	0.999839
Motif:rnd-6_family-1269	573.336	-0.0606314	0.167871	-0.361178	0.717967	0.999839
Motif:rnd-6_family-12703	687.391	-0.071414	0.138721	-0.514804	0.60669	0.999839
Motif:rnd-6_family-1271	5350.91	0.0551706	0.106783	0.516662	0.605392	0.999839
Motif:rnd-6_family-1275	521.024	0.244248	0.140911	1.73335	0.0830327	0.999839
Motif:rnd-6_family-12785	5952.4	-0.0014388	0.104055	-0.0138273	0.988968	0.999839
Motif:rnd-6_family-129	631.337	0.0730541	0.132119	0.552943	0.580303	0.999839
Motif:rnd-6_family-1295	4342.83	0.0671406	0.0950475	0.70639	0.479946	0.999839
Motif:rnd-6_family-12987	534.635	0.0510701	0.143487	0.355923	0.721899	0.999839
Motif:rnd-6_family-12996	728.561	-0.0611729	0.138809	-0.440699	0.659431	0.999839
Motif:rnd-6_family-1306	838.64	0.0450235	0.129598	0.347408	0.728285	0.999839
Motif:rnd-6_family-1309	1049.12	0.18094	0.127798	1.41583	0.156824	0.999839
Motif:rnd-6_family-1316	6611.25	-0.0535887	0.066302	-0.808251	0.418946	0.999839
Motif:rnd-6_family-1323	785.375	0.111137	0.136003	0.817165	0.413834	0.999839
Motif:rnd-6_family-1324	572.138	0.00787648	0.144968	0.0543327	0.95667	0.999839
Motif:rnd-6_family-133	4737.14	0.044029	0.0726219	0.606278	0.54433	0.999839
Motif:rnd-6_family-1334	1035.29	0.00238461	0.106244	0.0224446	0.982093	0.999839
Motif:rnd-6_family-1335	502.041	0.145795	0.157418	0.926168	0.354358	0.999839
Motif:rnd-6_family-1338	468.735	0.0346595	0.159189	0.217725	0.827643	0.999839
Motif:rnd-6_family-1349	1247.25	0.0127522	0.106502	0.119736	0.904692	0.999839
Motif:rnd-6_family-135	1051.03	-0.187121	0.131409	-1.42395	0.15446	0.999839
Motif:rnd-6_family-1350	681.111	-0.0868594	0.164744	-0.527238	0.598028	0.999839
Motif:rnd-6_family-1353	1277.7	-0.14714	0.100605	-1.46255	0.143591	0.999839
Motif:rnd-6_family-1360	405.192	0.0231746	0.164624	0.140773	0.888049	0.999839
Motif:rnd-6_family-13601	566.315	-0.0682973	0.140377	-0.486529	0.626592	0.999839
Motif:rnd-6_family-13609	628.313	-0.147776	0.145891	-1.01292	0.311097	0.999839
Motif:rnd-6_family-1369	923.483	-0.025044	0.119319	-0.209891	0.833753	0.999839
Motif:rnd-6_family-1371	1507.24	0.0262205	0.0944824	0.277517	0.781383	0.999839
Motif:rnd-6_family-1379	899.204	0.042499	0.118049	0.360013	0.718838	0.999839
Motif:rnd-6_family-13849	1246.41	-0.137358	0.10336	-1.32894	0.183869	0.999839
Motif:rnd-6_family-1388	1222.67	-0.0273824	0.103107	-0.265572	0.790569	0.999839
Motif:rnd-6_family-1389	534.569	-0.0189031	0.153701	-0.122987	0.902118	0.999839
Motif:rnd-6_family-1390	2563.7	0.0142631	0.0877285	0.162582	0.870847	0.999839
Motif:rnd-6_family-1393	849.892	-0.0750779	0.128117	-0.586011	0.557868	0.999839
Motif:rnd-6_family-14	6800.14	-0.0275406	0.0667004	-0.412901	0.679679	0.999839
Motif:rnd-6_family-140	905.256	0.0749981	0.13342	0.562121	0.574033	0.999839
Motif:rnd-6_family-1401	772.935	-0.0611681	0.122859	-0.497872	0.618574	0.999839
Motif:rnd-6_family-1402	936.707	-0.0618729	0.119318	-0.518553	0.604072	0.999839
Motif:rnd-6_family-1406	2488.98	-0.0326716	0.126544	-0.258184	0.796265	0.999839
[truncated: 2,813 more rows]

## Sheet: DESeq2_results_RdRP1
ID	baseMean	log2FoldChange	lfcSE	stat	pvalue	padj
Motif:rnd-5_family-2443	1286.23	-0.569822	0.128355	-4.43942	9.0202e-06	0.00684372
Motif:rnd-1_family-1522	404.128	-0.756824	0.177183	-4.27143	1.94222e-05	0.0109496
Motif:rnd-5_family-4599	1046.81	-0.482358	0.124462	-3.87556	0.00010638	0.043101
Motif:rnd-6_family-6855	2248.21	-0.545166	0.142912	-3.81469	0.000136355	0.0493897
Motif:rnd-1_family-1757	1105.48	-0.512551	0.135376	-3.78614	0.000153005	0.0505654
Motif:rnd-1_family-40	7724.71	-0.386798	0.103487	-3.73766	0.00018574	0.052471
Motif:rnd-5_family-537	1163.64	-0.550038	0.146605	-3.75183	0.000175548	0.052471
Motif:rnd-6_family-1086	3047.03	0.348541	0.0944671	3.68955	0.00022465	0.0568808
Motif:rnd-6_family-803	298.65	-0.696897	0.190081	-3.66631	0.000246079	0.0604723
Motif:rnd-6_family-3612	3844.93	-0.359679	0.0988094	-3.64013	0.0002725	0.0621818
Motif:rnd-1_family-1222	1130.77	-0.525171	0.146833	-3.57664	0.000348035	0.0753911
Motif:rnd-6_family-303	2040.97	-0.413949	0.116577	-3.55087	0.000383953	0.0782938
Motif:rnd-1_family-1353	260.167	-0.83129	0.237665	-3.49774	0.000469215	0.0917747
Motif:rnd-5_family-2563	3742.83	-0.355652	0.102937	-3.45503	0.000550234	0.0983949
Motif:rnd-5_family-3927	858.634	-0.480763	0.139424	-3.4482	0.000564332	0.0983949
Motif:rnd-6_family-4404	926.653	-0.475136	0.137303	-3.4605	0.000539178	0.0983949
Motif:rnd-6_family-7528	478.41	-0.692389	0.200806	-3.44804	0.000564662	0.0983949
Motif:rnd-6_family-6684	311.287	-0.656225	0.194423	-3.37524	0.000737523	0.121869
Motif:rnd-3_family-280	5299.52	-0.343488	0.103021	-3.33416	0.000855559	0.136661
Motif:rnd-5_family-1582	5014.08	-0.416314	0.125688	-3.31228	0.000925395	0.142228
Motif:rnd-6_family-9186	469.598	-0.550289	0.166859	-3.29793	0.000974014	0.145859
Motif:rnd-1_family-955	16284.2	-0.271217	0.0839128	-3.23213	0.00122872	0.163556
Motif:rnd-6_family-620	41309.5	-0.441584	0.137166	-3.21934	0.00128485	0.163962
Motif:rnd-1_family-34	1592.14	-0.407309	0.127468	-3.19539	0.0013964	0.169407
Motif:rnd-6_family-5139	1012.05	-0.465651	0.149641	-3.11178	0.00185963	0.196806
Motif:rnd-6_family-1917	425.362	-0.561668	0.182463	-3.07825	0.00208221	0.20979
Motif:rnd-5_family-1601	4075.43	-0.292301	0.0953088	-3.06688	0.00216305	0.211456
Motif:rnd-5_family-3931	7172.31	-0.294346	0.0960672	-3.06396	0.00218428	0.211456
Motif:rnd-1_family-1697	246.988	-0.672689	0.222982	-3.01679	0.00255467	0.237675
Motif:rnd-6_family-3404	383.69	-0.549271	0.184504	-2.97701	0.00291073	0.255931
Motif:rnd-6_family-6263	985.302	-0.399885	0.134506	-2.97299	0.00294912	0.256949
Motif:rnd-5_family-3051	1118.31	-0.409639	0.138314	-2.96167	0.00305977	0.264162
Motif:rnd-6_family-8719	4039.25	-0.266027	0.0899063	-2.95894	0.00308704	0.264162
Motif:rnd-6_family-11754	1092.17	-0.396832	0.134264	-2.95562	0.00312045	0.264659
Motif:rnd-5_family-460	4630.04	-0.357914	0.122448	-2.92298	0.00346697	0.288783
Motif:rnd-6_family-7270	433.155	-0.464604	0.159087	-2.92045	0.00349529	0.288783
Motif:rnd-1_family-1920	769.535	-0.436303	0.149756	-2.91343	0.00357483	0.29283
Motif:rnd-6_family-13609	596.446	-0.429641	0.148117	-2.90068	0.00372356	0.301947
Motif:rnd-5_family-4631	4370.43	-0.293125	0.101447	-2.88945	0.00385915	0.302917
Motif:rnd-4_family-3013	5115.42	-0.284493	0.0999383	-2.84669	0.00441763	0.325526
Motif:rnd-6_family-1243	1720.2	-0.329179	0.11586	-2.84117	0.00449482	0.326351
Motif:rnd-1_family-317	531.647	-0.526214	0.186354	-2.82373	0.00474683	0.342057
Motif:rnd-6_family-812	521.416	-0.497989	0.178444	-2.79074	0.00525883	0.370593
Motif:rnd-6_family-3082	1694.59	-0.336434	0.120923	-2.78221	0.00539899	0.372258
Motif:rnd-1_family-1033	863.643	-0.362856	0.13252	-2.73813	0.00617893	0.398344
Motif:rnd-6_family-2622	747.024	-0.482949	0.176427	-2.73739	0.00619296	0.398344
Motif:rnd-4_family-890	563.216	-0.506562	0.187344	-2.70391	0.0068529	0.429269
Motif:rnd-5_family-168	13285	-0.230824	0.0868379	-2.6581	0.00785826	0.47071
Motif:rnd-5_family-6288	828.799	-0.343865	0.129343	-2.65855	0.00784769	0.47071
Motif:rnd-6_family-12251	529.545	-0.472585	0.177769	-2.65842	0.00785084	0.47071
Motif:rnd-5_family-1559	1048.23	-0.311753	0.118037	-2.64114	0.00826277	0.48883
Motif:rnd-1_family-1017	2742.03	-0.268988	0.103037	-2.61059	0.00903868	0.521848
Motif:rnd-5_family-752	1194.25	-0.3339	0.127628	-2.6162	0.00889146	0.521848
Motif:rnd-6_family-11975	677.997	-0.428967	0.164208	-2.61234	0.00899239	0.521848
Motif:rnd-6_family-7981	4046.94	0.317642	0.122369	2.59577	0.0094378	0.528958
Motif:rnd-5_family-2184	5918.88	-0.251988	0.0984595	-2.55931	0.0104881	0.569327
Motif:rnd-6_family-3212	1107.41	-0.327797	0.128384	-2.55325	0.0106724	0.569327
Motif:rnd-6_family-3859	1540.39	-0.297324	0.116282	-2.55693	0.0105602	0.569327
Motif:rnd-6_family-18081	331.235	-0.473113	0.187129	-2.52827	0.0114625	0.58747
Motif:rnd-1_family-533	5735.5	-0.280222	0.111276	-2.51826	0.0117938	0.593295
Motif:rnd-6_family-887	666.889	0.376969	0.150054	2.51223	0.0119971	0.595753
Motif:rnd-6_family-5517	294.999	-0.54865	0.219729	-2.49694	0.0125269	0.609429
Motif:rnd-5_family-1664	4769.68	-0.2563	0.10324	-2.48256	0.0130442	0.615841
Motif:rnd-5_family-336	1106.12	-0.357305	0.143626	-2.48774	0.0128556	0.615841
Motif:rnd-5_family-525	1736.72	-0.298265	0.120019	-2.48516	0.0129493	0.615841
Motif:rnd-5_family-884	1749	-0.382724	0.154947	-2.47003	0.0135101	0.632928
Motif:rnd-6_family-3549	342.977	-0.487612	0.197471	-2.46929	0.0135382	0.632928
Motif:rnd-1_family-637	8909.75	-0.268899	0.109428	-2.45732	0.013998	0.642377
Motif:rnd-6_family-1433	302.807	-0.473511	0.192457	-2.46035	0.0138802	0.642377
Motif:rnd-6_family-2940	293.225	-0.571111	0.232438	-2.45705	0.0140084	0.642377
Motif:rnd-1_family-1339	422	-0.395977	0.162697	-2.43383	0.01494	0.662891
Motif:rnd-6_family-5719	18029.1	-0.32876	0.134892	-2.43721	0.0148012	0.662891
Motif:rnd-6_family-278	2719.27	-0.262551	0.108856	-2.41192	0.0158689	0.693529
Motif:rnd-5_family-3096	3058.66	-0.238691	0.100023	-2.38635	0.0170167	0.721629
Motif:rnd-1_family-1113	17008.1	-0.208779	0.0894398	-2.3343	0.0195802	0.770202
Motif:rnd-1_family-1942	368.574	-0.450145	0.192636	-2.33676	0.0194514	0.770202
Motif:rnd-4_family-873	896.393	-0.324059	0.138345	-2.3424	0.0191603	0.770202
Motif:rnd-6_family-704	567.153	-0.389844	0.166493	-2.3415	0.0192065	0.770202
Motif:rnd-1_family-1252	2496.28	-0.250197	0.107566	-2.32599	0.0200189	0.772909
Motif:rnd-6_family-204	643.019	-0.341152	0.146827	-2.32349	0.0201529	0.772909
Motif:rnd-6_family-4499	1247.54	-0.331927	0.142851	-2.32359	0.0201476	0.772909
Motif:rnd-1_family-1153	3165.6	-0.233457	0.100713	-2.31803	0.0204476	0.777657
Motif:rnd-6_family-12256	887.627	-0.288465	0.125208	-2.30388	0.0212292	0.797887
Motif:rnd-6_family-6485	3602.83	-0.241614	0.105123	-2.2984	0.0215389	0.801676
Motif:rnd-4_family-973	3683.13	-0.268481	0.117295	-2.28894	0.0220827	0.806929
Motif:rnd-1_family-1008	276.8	-0.448192	0.197135	-2.27352	0.0229946	0.810223
Motif:rnd-6_family-6097	4098.9	-0.249632	0.109785	-2.27382	0.0229766	0.810223
Motif:rnd-5_family-345	907.68	-0.362755	0.161184	-2.25056	0.0244134	0.812112
Motif:rnd-6_family-211	258.56	-0.446818	0.198381	-2.25232	0.024302	0.812112
Motif:rnd-6_family-319	889.984	-0.303523	0.135068	-2.24718	0.0246283	0.812112
Motif:rnd-6_family-5274	4130.41	-0.238817	0.105889	-2.25535	0.0241116	0.812112
Motif:rnd-6_family-892	2205.05	-0.271844	0.120391	-2.258	0.0239454	0.812112
Motif:rnd-6_family-8958	791.349	-0.312696	0.137916	-2.26729	0.0233726	0.812112
Motif:rnd-5_family-627	573.126	-0.424967	0.190022	-2.23641	0.0253251	0.82838
Motif:rnd-1_family-1140	894.354	-0.307283	0.137732	-2.23103	0.0256792	0.837106
Motif:rnd-5_family-2307	1549.96	-0.242803	0.109015	-2.22724	0.0259311	0.838464
Motif:rnd-1_family-168	6864.36	-0.265845	0.119755	-2.21991	0.0264249	0.84337
Motif:rnd-5_family-4052	225.251	-0.471107	0.2128	-2.21385	0.0268393	0.84337
Motif:rnd-5_family-82	738.687	-0.327675	0.147497	-2.22157	0.0263123	0.84337
Motif:rnd-6_family-4398	5550.97	-0.258324	0.116359	-2.22005	0.0264152	0.84337
Motif:rnd-6_family-8434	780.022	-0.333568	0.150664	-2.21399	0.0268294	0.84337
Motif:rnd-5_family-2449	1744.06	-0.287857	0.130224	-2.21048	0.0270718	0.845134
Motif:rnd-5_family-3620	1517.24	-0.263178	0.119204	-2.20779	0.027259	0.84634
Motif:rnd-6_family-5384	1934.82	-0.246207	0.11162	-2.20576	0.0274005	0.84634
Motif:rnd-6_family-3110	2054.53	-0.275743	0.125352	-2.19975	0.0278245	0.849269
Motif:rnd-5_family-4189	599.665	-0.352012	0.160146	-2.19807	0.0279441	0.85021
Motif:(T)n	256.175	0.466784	0.213723	2.18406	0.0289576	0.852189
Motif:rnd-1_family-1825	1098.1	-0.285209	0.13061	-2.18366	0.0289872	0.852189
Motif:rnd-5_family-1420	7787.07	-0.290771	0.13312	-2.18428	0.028942	0.852189
Motif:rnd-5_family-22	1186.2	-0.269398	0.122862	-2.19269	0.0283299	0.852189
Motif:rnd-1_family-1952	841.492	-0.272456	0.12635	-2.15637	0.0310548	0.883851
Motif:rnd-1_family-318	2504.78	-0.252127	0.117084	-2.15338	0.0312885	0.883851
Motif:rnd-6_family-4477	1796.73	-0.294149	0.136708	-2.15166	0.0314242	0.883851
Motif:rnd-6_family-7560	3559.1	-0.299772	0.139149	-2.15432	0.0312152	0.883851
Motif:rnd-5_family-4359	1943.56	-0.275006	0.12817	-2.14563	0.0319024	0.889149
Motif:rnd-6_family-6350	850.127	-0.317719	0.148199	-2.14387	0.0320433	0.890154
Motif:rnd-5_family-2204	645.258	-0.31057	0.145409	-2.13584	0.0326921	0.895203
Motif:rnd-6_family-10462	433.12	-0.342648	0.160235	-2.13841	0.0324837	0.895203
Motif:rnd-6_family-5252	1540.77	-0.266102	0.124552	-2.13648	0.0326404	0.895203
Motif:rnd-6_family-1000	648.686	-0.344472	0.162253	-2.12306	0.0337492	0.90459
Motif:rnd-6_family-3398	826.308	-0.298088	0.140556	-2.12078	0.0339405	0.90459
Motif:rnd-1_family-504	4523.9	-0.209096	0.0989826	-2.11245	0.0346481	0.909773
Motif:rnd-5_family-3453	2056.07	-0.245649	0.116256	-2.11301	0.0346003	0.909773
Motif:rnd-5_family-3930	3623.33	-0.244241	0.115444	-2.11567	0.034373	0.909773
Motif:rnd-6_family-488	476.571	-0.353505	0.167299	-2.11301	0.0345999	0.909773
Motif:rnd-1_family-1021	1765.6	-0.330979	0.157391	-2.10292	0.0354732	0.920995
Motif:rnd-4_family-2163	4410.04	-0.204771	0.0973607	-2.10322	0.0354465	0.920995
Motif:rnd-1_family-1193	764.546	-0.32919	0.158224	-2.08053	0.0374773	0.923045
Motif:rnd-1_family-354	6422.66	-0.228693	0.10939	-2.09061	0.0365627	0.923045
Motif:rnd-1_family-624	3203.83	-0.213799	0.102287	-2.09018	0.0366021	0.923045
Motif:rnd-1_family-707	1215.37	-0.284357	0.135567	-2.09753	0.0359464	0.923045
Motif:rnd-6_family-11476	486.029	-0.337234	0.160887	-2.09609	0.0360742	0.923045
Motif:rnd-6_family-2543	921.566	-0.300778	0.144986	-2.07453	0.0380298	0.923045
Motif:rnd-6_family-3452	3558.61	-0.257739	0.12406	-2.07753	0.0377522	0.923045
Motif:rnd-1_family-1128	3783	-0.205791	0.103597	-1.98646	0.0469823	0.924495
Motif:rnd-1_family-1138	4591.28	-0.202132	0.101337	-1.99465	0.0460812	0.924495
Motif:rnd-1_family-1567	564.203	-0.30703	0.152473	-2.01368	0.0440435	0.924495
Motif:rnd-1_family-1678	315.076	-0.449732	0.220877	-2.03612	0.0417383	0.924495
Motif:rnd-1_family-279	598.643	-0.316123	0.159087	-1.98711	0.0469104	0.924495
Motif:rnd-1_family-478	4440.05	-0.233207	0.115212	-2.02415	0.0429551	0.924495
Motif:rnd-1_family-611	1103.84	-0.30388	0.148005	-2.05317	0.0400561	0.924495
Motif:rnd-1_family-710	6425.61	-0.212334	0.104612	-2.02974	0.0423833	0.924495
Motif:rnd-1_family-831	904.564	-0.268789	0.1301	-2.06601	0.0388272	0.924495
Motif:rnd-1_family-970	11619.9	-0.19566	0.0961524	-2.0349	0.0418611	0.924495
Motif:rnd-4_family-1604	4736.93	-0.208631	0.104316	-1.99999	0.045501	0.924495
Motif:rnd-4_family-927	2102.44	-0.206252	0.102497	-2.01227	0.0441914	0.924495
Motif:rnd-5_family-10306	929.513	-0.26272	0.127574	-2.05935	0.0394604	0.924495
Motif:rnd-5_family-1046	4647.24	-0.224247	0.111414	-2.01273	0.0441427	0.924495
Motif:rnd-5_family-1444	7843.4	-0.230375	0.114866	-2.0056	0.0448994	0.924495
Motif:rnd-5_family-152	539.228	-0.297215	0.147105	-2.02043	0.0433386	0.924495
Motif:rnd-5_family-1769	1105.44	-0.2348	0.117215	-2.00316	0.04516	0.924495
Motif:rnd-5_family-1956	2979.3	-0.213253	0.104524	-2.04023	0.0413276	0.924495
Motif:rnd-5_family-2481	1160.72	-0.301034	0.151606	-1.98564	0.0470736	0.924495
Motif:rnd-5_family-2835	1344.41	-0.29202	0.144091	-2.02663	0.0427005	0.924495
Motif:rnd-5_family-3041	2056.41	-0.258686	0.130117	-1.98811	0.0467996	0.924495
Motif:rnd-5_family-326	14756.3	-0.256687	0.126586	-2.02777	0.0425842	0.924495
Motif:rnd-5_family-329	1877.23	-0.214424	0.107776	-1.98954	0.0466417	0.924495
Motif:rnd-5_family-3928	2024.96	-0.232052	0.114466	-2.02725	0.0426365	0.924495
Motif:rnd-5_family-866	1298.3	-0.285071	0.143194	-1.9908	0.0465027	0.924495
Motif:rnd-6_family-10259	2608.89	-0.218553	0.109407	-1.99762	0.0457579	0.924495
Motif:rnd-6_family-10978	1850.24	-0.239576	0.116348	-2.05913	0.0394822	0.924495
Motif:rnd-6_family-1153	505.931	-0.3312	0.164648	-2.01157	0.0442657	0.924495
Motif:rnd-6_family-1550	817.901	-0.312043	0.154803	-2.01574	0.0438272	0.924495
Motif:rnd-6_family-1908	1573.12	-0.263531	0.127224	-2.07139	0.0383226	0.924495
Motif:rnd-6_family-323	1028.85	-0.257623	0.129211	-1.99381	0.0461729	0.924495
Motif:rnd-6_family-3308	660.829	-0.351483	0.17516	-2.00665	0.0447874	0.924495
Motif:rnd-6_family-3405	677.182	-0.291023	0.144035	-2.02051	0.0433309	0.924495
Motif:rnd-6_family-346	782.609	-0.421304	0.207079	-2.03451	0.0419005	0.924495
Motif:rnd-6_family-3806	323.561	-0.463297	0.23323	-1.98643	0.0469851	0.924495
Motif:rnd-6_family-4177	540.781	-0.325035	0.158486	-2.05088	0.0402783	0.924495
Motif:rnd-6_family-4336	5123.07	0.213239	0.106905	1.99466	0.0460798	0.924495
Motif:rnd-6_family-4863	1111.82	-0.295665	0.147269	-2.00764	0.0446811	0.924495
Motif:rnd-6_family-5311	1261.41	-0.245244	0.119022	-2.06049	0.0393517	0.924495
Motif:rnd-6_family-6331	2066.53	-0.208576	0.104744	-1.99129	0.0464494	0.924495
Motif:rnd-6_family-6446	1186.41	-0.230123	0.115253	-1.99668	0.0458595	0.924495
Motif:rnd-6_family-6516	324.831	-0.420016	0.206719	-2.03182	0.0421717	0.924495
Motif:rnd-6_family-6643	888.128	-0.266319	0.132724	-2.00655	0.0447974	0.924495
Motif:rnd-6_family-7219	1955.29	-0.247948	0.120637	-2.05533	0.0398476	0.924495
Motif:rnd-6_family-7524	481.333	-0.321839	0.16111	-1.99763	0.0457568	0.924495
Motif:rnd-6_family-809	3884.97	-0.236513	0.116837	-2.02429	0.0429403	0.924495
Motif:rnd-6_family-870	747.547	-0.307559	0.152062	-2.02258	0.0431162	0.924495
Motif:rnd-1_family-920	425.641	-0.331936	0.167264	-1.98451	0.0471996	0.924502
Motif:rnd-5_family-164	4955.12	-0.182189	0.0918737	-1.98304	0.0473634	0.924502
Motif:rnd-5_family-4337	1027.21	-0.305841	0.154169	-1.9838	0.0472783	0.924502
Motif:rnd-1_family-1360	4418.04	-0.229688	0.116172	-1.97714	0.0480259	0.929703
Motif:rnd-1_family-1734	308.248	-0.443958	0.22472	-1.9756	0.0481997	0.929703
Motif:rnd-1_family-366	5768.32	-0.219765	0.111294	-1.97464	0.0483089	0.929703
Motif:rnd-5_family-2200	298.95	-0.473015	0.239231	-1.97723	0.0480152	0.929703
Motif:rnd-4_family-974	4686.17	-0.197206	0.0999298	-1.97345	0.0484445	0.930444
Motif:rnd-6_family-12785	6449.07	-0.247707	0.125792	-1.96918	0.0489326	0.934204
Motif:rnd-1_family-1419	3302.02	-0.240948	0.122657	-1.96442	0.0494819	0.935882
Motif:rnd-1_family-1842	347.036	-0.368654	0.187931	-1.96165	0.0498034	0.937429
Motif:rnd-1_family-712	8540.9	-0.200679	0.102602	-1.95589	0.0504779	0.938409
Motif:rnd-6_family-951	314.291	-0.492413	0.252033	-1.95376	0.050729	0.938409
Motif:rnd-6_family-8897	783.034	-0.269543	0.138081	-1.95206	0.050931	0.938697
Motif:rnd-1_family-587	658.095	-0.310235	0.159236	-1.94827	0.0513826	0.94017
Motif:rnd-1_family-1565	584.858	-0.280263	0.144095	-1.94499	0.0517756	0.940396
Motif:rnd-1_family-364	2559.1	-0.243248	0.124941	-1.9469	0.0515464	0.940396
Motif:rnd-6_family-10227	488.286	-0.327305	0.16831	-1.94466	0.0518157	0.940396
Motif:rnd-6_family-9696	1292.44	-0.347028	0.178521	-1.94391	0.0519063	0.940396
Motif:rnd-6_family-2103	5194.93	-0.188588	0.097134	-1.94153	0.0521942	0.942051
Motif:rnd-1_family-316	1399.28	-0.226834	0.11712	-1.93677	0.0527733	0.944463
Motif:rnd-5_family-4512	752.243	-0.301503	0.156509	-1.92642	0.0540519	0.944463
Motif:rnd-6_family-121	1019.24	-0.261755	0.135302	-1.9346	0.0530393	0.944463
Motif:rnd-6_family-4807	613.602	-0.306174	0.158962	-1.92608	0.0540939	0.944463
Motif:rnd-6_family-5576	2262.11	-0.195564	0.101294	-1.93067	0.0535244	0.944463
Motif:rnd-6_family-8350	3508.79	-0.191437	0.0990529	-1.93267	0.0532767	0.944463
Motif:rnd-1_family-569	623.829	-0.275198	0.143452	-1.9184	0.0550605	0.950811
Motif:rnd-5_family-367	1966.68	-0.263171	0.137403	-1.91532	0.0554518	0.95242
Motif:rnd-6_family-1549	322.131	-0.361268	0.188582	-1.91571	0.0554016	0.95242
Motif:rnd-5_family-2730	1488.62	-0.220901	0.115525	-1.91215	0.0558564	0.954523
Motif:rnd-6_family-4246	471.605	-0.316224	0.165548	-1.91017	0.0561109	0.956127
Motif:rnd-1_family-164	10028.6	-0.243811	0.127778	-1.90808	0.0563803	0.958065
Motif:rnd-6_family-768	1612.32	-0.214514	0.112535	-1.9062	0.0566242	0.958809
Motif:rnd-1_family-1785	1276.79	-0.216331	0.113927	-1.89886	0.0575825	0.959935
Motif:rnd-1_family-262	2943.31	-0.216778	0.113973	-1.90202	0.0571682	0.959935
Motif:rnd-1_family-464	1759.76	-0.231994	0.12222	-1.89816	0.0576751	0.959935
Motif:rnd-5_family-1464	4343.45	-0.205271	0.108236	-1.89651	0.0578926	0.959935
Motif:rnd-6_family-4129	636.924	-0.317664	0.167258	-1.89924	0.0575324	0.959935
Motif:rnd-1_family-700	347.242	-0.377077	0.199181	-1.89313	0.0583402	0.964589
Motif:rnd-6_family-1824	1041.1	-0.276023	0.145944	-1.8913	0.0585842	0.966388
Motif:rnd-1_family-1499	977.388	-0.246148	0.130357	-1.88826	0.0589912	0.968101
Motif:rnd-5_family-3090	2324.56	-0.289314	0.153439	-1.88553	0.0593578	0.968521
Motif:rnd-6_family-250	1283.27	-0.267678	0.141958	-1.88561	0.0593473	0.968521
Motif:rnd-6_family-7060	340.625	-0.374567	0.198616	-1.88588	0.0593105	0.968521
Motif:rnd-1_family-1707	235.553	-0.412124	0.21922	-1.87996	0.0601139	0.969918
Motif:rnd-1_family-1719	2398.41	-0.184983	0.0982104	-1.88354	0.0596279	0.969918
Motif:rnd-6_family-9163	1107.36	-0.27566	0.146553	-1.88096	0.0599771	0.969918
Motif:(ACG)n	2174.84	0.159405	0.116214	1.37165	0.170172	0.974642
Motif:(C)n	1394.99	0.134158	0.183233	0.732173	0.464063	0.974642
Motif:(CAG)n	751.418	0.113858	0.139293	0.8174	0.4137	0.974642
Motif:(GACGG)n	282.006	0.13629	0.219073	0.622122	0.533862	0.974642
Motif:(GCC)n	303.97	0.229862	0.223435	1.02876	0.30359	0.974642
Motif:(GCCGAA)n	234.781	0.141944	0.203099	0.698889	0.484621	0.974642
Motif:(GCG)n	1397.36	0.151916	0.192836	0.787796	0.430816	0.974642
Motif:(GT)n	250.969	-0.231911	0.203176	-1.14143	0.253692	0.974642
Motif:(TG)n	285.817	-0.227386	0.213507	-1.065	0.286874	0.974642
Motif:(TGC)n	952.591	0.167003	0.218715	0.763564	0.445127	0.974642
Motif:rnd-1_family-0	7416.03	-0.0919311	0.112808	-0.814934	0.41511	0.974642
Motif:rnd-1_family-1	16602.6	-0.115161	0.12552	-0.917466	0.358899	0.974642
Motif:rnd-1_family-10	9501.25	-0.102214	0.121826	-0.839019	0.401459	0.974642
Motif:rnd-1_family-100	1904.56	-0.139787	0.138161	-1.01177	0.311648	0.974642
Motif:rnd-1_family-1003	327.178	-0.330289	0.224744	-1.46962	0.141664	0.974642
Motif:rnd-1_family-1005	934.181	-0.131722	0.142595	-0.923747	0.355618	0.974642
Motif:rnd-1_family-1006	1586.98	-0.134163	0.149142	-0.899567	0.368351	0.974642
Motif:rnd-1_family-1007	688.546	-0.129544	0.168053	-0.770852	0.440795	0.974642
Motif:rnd-1_family-101	603.553	-0.140339	0.161004	-0.871651	0.383399	0.974642
Motif:rnd-1_family-1012	855.133	-0.173805	0.152197	-1.14197	0.253467	0.974642
Motif:rnd-1_family-1015	2529.55	-0.0953737	0.121861	-0.782646	0.433835	0.974642
Motif:rnd-1_family-1018	731.031	-0.189066	0.153206	-1.23406	0.21718	0.974642
Motif:rnd-1_family-102	825.535	-0.184156	0.144205	-1.27704	0.201588	0.974642
Motif:rnd-1_family-1020	6648.21	-0.124065	0.107082	-1.1586	0.246619	0.974642
Motif:rnd-1_family-1023	748.131	-0.128007	0.17497	-0.731596	0.464415	0.974642
Motif:rnd-1_family-1027	10128.9	-0.126795	0.113345	-1.11866	0.263285	0.974642
Motif:rnd-1_family-103	640.383	-0.214565	0.172287	-1.24539	0.212988	0.974642
Motif:rnd-1_family-1030	654.248	-0.129487	0.180242	-0.718407	0.472506	0.974642
Motif:rnd-1_family-1031	1458.68	0.0680473	0.12532	0.542987	0.587139	0.974642
Motif:rnd-1_family-1032	1138.56	-0.180745	0.156448	-1.15531	0.247965	0.974642
Motif:rnd-1_family-1035	3637.25	-0.058807	0.096178	-0.611439	0.540909	0.974642
Motif:rnd-1_family-1036	4078.1	-0.0972066	0.12458	-0.780272	0.435231	0.974642
Motif:rnd-1_family-1038	2197.24	-0.114207	0.136107	-0.839103	0.401412	0.974642
Motif:rnd-1_family-1040	2256.85	-0.0965961	0.113334	-0.852315	0.394039	0.974642
Motif:rnd-1_family-1046	3994.8	-0.0668881	0.116105	-0.576102	0.564546	0.974642
Motif:rnd-1_family-1047	889.376	-0.19295	0.176993	-1.09015	0.275646	0.974642
Motif:rnd-1_family-1048	271.761	-0.173013	0.201929	-0.856799	0.391556	0.974642
Motif:rnd-1_family-1052	1004.29	-0.0832495	0.144944	-0.574356	0.565727	0.974642
Motif:rnd-1_family-1054	1109.08	-0.092825	0.156182	-0.59434	0.552285	0.974642
Motif:rnd-1_family-1056	3987.98	-0.135634	0.113049	-1.19978	0.230223	0.974642
Motif:rnd-1_family-1057	475.081	-0.118007	0.169064	-0.698001	0.485177	0.974642
Motif:rnd-1_family-1058	1027.15	-0.098677	0.151436	-0.651609	0.514653	0.974642
Motif:rnd-1_family-1059	11260.6	-0.0747112	0.113697	-0.657108	0.511112	0.974642
Motif:rnd-1_family-106	5194.61	-0.156826	0.124366	-1.261	0.207307	0.974642
Motif:rnd-1_family-1061	657.677	-0.207927	0.204983	-1.01437	0.310408	0.974642
Motif:rnd-1_family-1063	329.824	-0.297193	0.198503	-1.49717	0.134348	0.974642
Motif:rnd-1_family-107	2288	-0.0954318	0.120159	-0.794211	0.427073	0.974642
Motif:rnd-1_family-1071	2038.36	-0.1028	0.102766	-1.00034	0.317147	0.974642
Motif:rnd-1_family-1075	642.781	0.0916678	0.161994	0.565871	0.571482	0.974642
Motif:rnd-1_family-1078	402.62	-0.129891	0.231031	-0.562225	0.573962	0.974642
Motif:rnd-1_family-1079	1374.43	-0.10849	0.130337	-0.832381	0.405194	0.974642
Motif:rnd-1_family-1080	713.16	-0.234035	0.160231	-1.46061	0.144122	0.974642
Motif:rnd-1_family-1081	5633.49	-0.12873	0.112085	-1.1485	0.250761	0.974642
Motif:rnd-1_family-1082	821.867	-0.153338	0.153698	-0.997662	0.318443	0.974642
Motif:rnd-1_family-1085	1633.8	-0.102809	0.121079	-0.849108	0.395821	0.974642
Motif:rnd-1_family-1086	1649.2	-0.107323	0.119675	-0.896787	0.369833	0.974642
Motif:rnd-1_family-109	2328.04	-0.182623	0.136943	-1.33357	0.182346	0.974642
Motif:rnd-1_family-1091	931.876	-0.234613	0.168295	-1.39406	0.163299	0.974642
Motif:rnd-1_family-1095	532.999	-0.109905	0.16815	-0.653613	0.513361	0.974642
Motif:rnd-1_family-1096	1451.2	-0.119832	0.147789	-0.81083	0.417463	0.974642
Motif:rnd-1_family-1098	2081.71	-0.147833	0.144048	-1.02628	0.304761	0.974642
Motif:rnd-1_family-1099	777.177	-0.166608	0.171328	-0.972451	0.330826	0.974642
Motif:rnd-1_family-110	24466.7	-0.0762025	0.113972	-0.668609	0.503745	0.974642
Motif:rnd-1_family-1101	5384.87	-0.148124	0.126701	-1.16908	0.24237	0.974642
Motif:rnd-1_family-1105	1417.07	-0.239466	0.141183	-1.69614	0.0898589	0.974642
Motif:rnd-1_family-1106	2983.21	-0.130867	0.105039	-1.2459	0.212803	0.974642
Motif:rnd-1_family-1107	4288.94	-0.0563457	0.104281	-0.540325	0.588973	0.974642
Motif:rnd-1_family-1108	236.796	-0.360092	0.21196	-1.69886	0.0893451	0.974642
Motif:rnd-1_family-1109	17215.9	-0.0847639	0.0958275	-0.884547	0.376401	0.974642
Motif:rnd-1_family-1110	1940.83	-0.202596	0.113858	-1.77938	0.0751776	0.974642
Motif:rnd-1_family-1111	2594.6	-0.139671	0.129139	-1.08155	0.279451	0.974642
Motif:rnd-1_family-1114	284.802	-0.137646	0.208785	-0.659269	0.509723	0.974642
Motif:rnd-1_family-1115	520.743	-0.106489	0.165814	-0.642217	0.520732	0.974642
Motif:rnd-1_family-1116	4357.92	-0.153477	0.125097	-1.22686	0.219874	0.974642
Motif:rnd-1_family-1117	795.285	-0.160007	0.148071	-1.0806	0.279873	0.974642
Motif:rnd-1_family-1118	655.135	-0.180373	0.149447	-1.20694	0.227456	0.974642
Motif:rnd-1_family-1119	607.487	-0.117004	0.172782	-0.677176	0.498294	0.974642
Motif:rnd-1_family-112	8064.78	-0.1091	0.124507	-0.876255	0.380892	0.974642
Motif:rnd-1_family-1126	3662.5	-0.0771951	0.127785	-0.604103	0.545775	0.974642
Motif:rnd-1_family-113	26044.6	-0.124804	0.0976466	-1.27812	0.201206	0.974642
Motif:rnd-1_family-1131	2582.55	0.0593699	0.109991	0.539772	0.589354	0.974642
Motif:rnd-1_family-1133	265.115	-0.187759	0.200898	-0.934598	0.349996	0.974642
Motif:rnd-1_family-1136	362.952	-0.159119	0.173606	-0.916553	0.359377	0.974642
Motif:rnd-1_family-1137	992.196	-0.165222	0.14303	-1.15515	0.248028	0.974642
Motif:rnd-1_family-114	11020.1	-0.124106	0.122742	-1.01112	0.311961	0.974642
Motif:rnd-1_family-1143	1698.44	-0.179349	0.137998	-1.29965	0.193722	0.974642
Motif:rnd-1_family-1145	20824.9	-0.0727794	0.0994951	-0.731488	0.464481	0.974642
Motif:rnd-1_family-1149	915.333	-0.0785452	0.13897	-0.565194	0.571942	0.974642
Motif:rnd-1_family-115	4242.85	-0.151125	0.141579	-1.06743	0.285779	0.974642
Motif:rnd-1_family-1150	742.286	-0.127149	0.144682	-0.878812	0.379503	0.974642
Motif:rnd-1_family-1154	1560.59	-0.290615	0.159811	-1.81849	0.0689898	0.974642
Motif:rnd-1_family-1155	1088.93	-0.128268	0.143237	-0.895497	0.370521	0.974642
Motif:rnd-1_family-1157	411.669	-0.178611	0.190857	-0.935839	0.349356	0.974642
Motif:rnd-1_family-1158	492.156	-0.24744	0.160696	-1.5398	0.12361	0.974642
Motif:rnd-1_family-1159	356.61	-0.139813	0.188295	-0.742523	0.457771	0.974642
Motif:rnd-1_family-116	3604.54	-0.133299	0.142789	-0.933542	0.35054	0.974642
Motif:rnd-1_family-1163	1485.2	-0.205324	0.127041	-1.61621	0.106049	0.974642
Motif:rnd-1_family-1168	677.017	-0.146718	0.143451	-1.02277	0.306415	0.974642
Motif:rnd-1_family-117	16669.1	-0.181197	0.111919	-1.619	0.105448	0.974642
Motif:rnd-1_family-1170	6377.83	-0.151494	0.0941676	-1.60877	0.107666	0.974642
Motif:rnd-1_family-1171	1448.08	-0.098555	0.155381	-0.634282	0.525897	0.974642
Motif:rnd-1_family-1176	1542.07	-0.101347	0.133587	-0.75866	0.448056	0.974642
Motif:rnd-1_family-1177	2403.59	-0.142291	0.16562	-0.859143	0.390262	0.974642
Motif:rnd-1_family-1178	3758.74	-0.0817153	0.112676	-0.725225	0.468314	0.974642
Motif:rnd-1_family-118	4277.73	-0.122576	0.098436	-1.24523	0.213046	0.974642
Motif:rnd-1_family-1184	6615.57	-0.0644299	0.116648	-0.552346	0.580711	0.974642
Motif:rnd-1_family-1188	696.428	-0.103097	0.198236	-0.520074	0.603012	0.974642
Motif:rnd-1_family-119	4567.57	-0.157211	0.0992974	-1.58323	0.113368	0.974642
Motif:rnd-1_family-1191	272.549	-0.191961	0.213652	-0.898476	0.368932	0.974642
Motif:rnd-1_family-1192	1339.99	-0.0642709	0.120873	-0.531724	0.594918	0.974642
Motif:rnd-1_family-12	12901.8	-0.181775	0.102476	-1.77384	0.0760901	0.974642
Motif:rnd-1_family-120	22667.4	-0.109384	0.105151	-1.04025	0.298224	0.974642
Motif:rnd-1_family-1201	1282.3	-0.102418	0.158368	-0.646709	0.517821	0.974642
Motif:rnd-1_family-1204	3741.09	-0.0864098	0.111134	-0.777529	0.436847	0.974642
Motif:rnd-1_family-1206	1175.95	-0.164034	0.161251	-1.01726	0.30903	0.974642
Motif:rnd-1_family-1209	4516.75	-0.125817	0.0945003	-1.33139	0.183061	0.974642
Motif:rnd-1_family-1213	6903.35	-0.0792742	0.118316	-0.670024	0.502843	0.974642
Motif:rnd-1_family-1215	1400.05	-0.139104	0.150787	-0.922517	0.356259	0.974642
Motif:rnd-1_family-122	15191.4	-0.0924611	0.100556	-0.919495	0.357836	0.974642
Motif:rnd-1_family-1226	1479.49	-0.0863428	0.135824	-0.635697	0.524974	0.974642
Motif:rnd-1_family-1227	2774.71	-0.1351	0.113065	-1.19489	0.23213	0.974642
Motif:rnd-1_family-1231	3302.47	-0.159302	0.10481	-1.5199	0.128535	0.974642
Motif:rnd-1_family-1234	1099.22	-0.200728	0.139936	-1.43443	0.15145	0.974642
Motif:rnd-1_family-1236	382.94	-0.15353	0.166308	-0.923166	0.355921	0.974642
Motif:rnd-1_family-1238	1058.33	-0.127412	0.127976	-0.995595	0.319447	0.974642
Motif:rnd-1_family-124	4893.41	-0.0999652	0.124499	-0.802939	0.42201	0.974642
Motif:rnd-1_family-1240	919.912	-0.136701	0.146602	-0.93246	0.351099	0.974642
Motif:rnd-1_family-1243	534.614	-0.100096	0.181111	-0.552678	0.580484	0.974642
Motif:rnd-1_family-1246	349.581	-0.112436	0.17233	-0.652447	0.514113	0.974642
Motif:rnd-1_family-1247	1842.42	-0.14155	0.123883	-1.14261	0.253203	0.974642
Motif:rnd-1_family-1248	941.047	-0.21217	0.183317	-1.15739	0.247112	0.974642
Motif:rnd-1_family-125	279.246	-0.225572	0.201662	-1.11856	0.263326	0.974642
Motif:rnd-1_family-1250	516.972	-0.226321	0.151395	-1.4949	0.13494	0.974642
Motif:rnd-1_family-1255	2301.19	-0.0726407	0.132117	-0.549823	0.582441	0.974642
Motif:rnd-1_family-1257	628.648	-0.122591	0.155696	-0.787376	0.431062	0.974642
Motif:rnd-1_family-1258	690.344	-0.160259	0.185464	-0.864095	0.387536	0.974642
Motif:rnd-1_family-126	20066.2	-0.107475	0.107913	-0.995943	0.319278	0.974642
Motif:rnd-1_family-1262	3575.45	-0.0875955	0.126407	-0.692962	0.488334	0.974642
Motif:rnd-1_family-1263	238.618	-0.161706	0.214027	-0.755537	0.449927	0.974642
Motif:rnd-1_family-1264	1999.8	-0.0877507	0.110607	-0.793353	0.427572	0.974642
Motif:rnd-1_family-1265	599.451	-0.172186	0.150133	-1.14689	0.251427	0.974642
Motif:rnd-1_family-127	1391.35	-0.180028	0.132125	-1.36256	0.173021	0.974642
Motif:rnd-1_family-1270	681.249	-0.137626	0.15141	-0.908966	0.363368	0.974642
Motif:rnd-1_family-1271	1451.92	-0.259646	0.175751	-1.47735	0.139582	0.974642
Motif:rnd-1_family-1279	1695.04	-0.206147	0.131506	-1.56759	0.116977	0.974642
Motif:rnd-1_family-128	1282.86	-0.179768	0.125473	-1.43272	0.151937	0.974642
Motif:rnd-1_family-1284	6153.48	-0.0664379	0.120169	-0.552873	0.580351	0.974642
Motif:rnd-1_family-1285	291.935	-0.154112	0.190198	-0.810272	0.417784	0.974642
Motif:rnd-1_family-129	905.504	0.128349	0.14489	0.885839	0.375704	0.974642
Motif:rnd-1_family-1294	496.193	-0.231168	0.168554	-1.37148	0.170225	0.974642
Motif:rnd-1_family-1296	936.13	-0.165987	0.122947	-1.35007	0.176993	0.974642
Motif:rnd-1_family-1297	509.285	-0.18245	0.190845	-0.956013	0.339066	0.974642
Motif:rnd-1_family-13	2420.89	-0.116265	0.12986	-0.895309	0.370622	0.974642
Motif:rnd-1_family-130	529.948	0.226219	0.174584	1.29576	0.195058	0.974642
Motif:rnd-1_family-1300	11216.4	-0.106969	0.0978975	-1.09267	0.274541	0.974642
Motif:rnd-1_family-1305	2311.27	-0.127975	0.130064	-0.983938	0.325146	0.974642
Motif:rnd-1_family-1306	366.945	-0.233395	0.174929	-1.33423	0.182129	0.974642
Motif:rnd-1_family-1307	1839.31	-0.145342	0.134637	-1.07952	0.280358	0.974642
Motif:rnd-1_family-131	22831.3	-0.128685	0.108939	-1.18127	0.237497	0.974642
Motif:rnd-1_family-1311	233.455	-0.124778	0.204307	-0.610739	0.541372	0.974642
Motif:rnd-1_family-1314	2448.3	-0.120207	0.123383	-0.974255	0.32993	0.974642
Motif:rnd-1_family-1315	3014.48	-0.151262	0.148822	-1.0164	0.30944	0.974642
Motif:rnd-1_family-1316	415.627	-0.141787	0.187557	-0.755967	0.449669	0.974642
Motif:rnd-1_family-1318	682.812	-0.250591	0.169672	-1.47692	0.139698	0.974642
Motif:rnd-1_family-132	6620.11	-0.205447	0.112541	-1.82553	0.0679205	0.974642
Motif:rnd-1_family-1324	2504.55	-0.0791981	0.115645	-0.684836	0.493448	0.974642
Motif:rnd-1_family-1326	300.32	-0.250536	0.213484	-1.17356	0.240571	0.974642
Motif:rnd-1_family-1329	586.66	-0.123137	0.161513	-0.762398	0.445822	0.974642
Motif:rnd-1_family-1333	1580.15	-0.113885	0.152868	-0.744994	0.456275	0.974642
Motif:rnd-1_family-1335	368.639	-0.383558	0.214201	-1.79064	0.0733503	0.974642
Motif:rnd-1_family-1337	2464.02	-0.151382	0.122817	-1.23258	0.217733	0.974642
Motif:rnd-1_family-1338	12757.3	-0.0646702	0.117889	-0.548569	0.583301	0.974642
Motif:rnd-1_family-134	18513.1	-0.105127	0.107601	-0.977009	0.328565	0.974642
Motif:rnd-1_family-1340	914.598	-0.0968443	0.13027	-0.743413	0.457231	0.974642
Motif:rnd-1_family-1347	2019.41	-0.198031	0.163738	-1.20944	0.226495	0.974642
Motif:rnd-1_family-1350	1141.44	-0.0938235	0.152401	-0.615636	0.538134	0.974642
Motif:rnd-1_family-1351	858.253	-0.175608	0.135623	-1.29482	0.195382	0.974642
Motif:rnd-1_family-1359	266.145	-0.254764	0.233246	-1.09225	0.274722	0.974642
Motif:rnd-1_family-136	3719.94	-0.0715655	0.123922	-0.577506	0.563597	0.974642
Motif:rnd-1_family-1362	373.653	0.206728	0.175251	1.17961	0.238154	0.974642
Motif:rnd-1_family-1363	12339.4	-0.0981306	0.114392	-0.857849	0.390976	0.974642
Motif:rnd-1_family-1368	561.444	-0.0943982	0.177273	-0.532502	0.594378	0.974642
Motif:rnd-1_family-1370	514.887	-0.24626	0.178351	-1.38077	0.167351	0.974642
Motif:rnd-1_family-1373	1912.99	0.0784578	0.124951	0.62791	0.530063	0.974642
Motif:rnd-1_family-1379	6931	-0.166634	0.112092	-1.48658	0.137125	0.974642
Motif:rnd-1_family-138	18317.5	-0.0951042	0.119741	-0.794252	0.427049	0.974642
Motif:rnd-1_family-1383	532.309	-0.190377	0.159627	-1.19264	0.233009	0.974642
Motif:rnd-1_family-1385	634.333	-0.0945278	0.170853	-0.55327	0.580078	0.974642
Motif:rnd-1_family-1393	263.598	-0.302256	0.2089	-1.4469	0.147926	0.974642
Motif:rnd-1_family-1395	564.675	-0.283375	0.178181	-1.59037	0.111751	0.974642
Motif:rnd-1_family-1397	6682.07	-0.113631	0.108568	-1.04664	0.295268	0.974642
Motif:rnd-1_family-14	351.39	-0.255117	0.182213	-1.40011	0.161481	0.974642
Motif:rnd-1_family-1400	1505.93	-0.116026	0.129374	-0.896829	0.36981	0.974642
Motif:rnd-1_family-1407	1345.14	-0.0650943	0.1236	-0.526651	0.598436	0.974642
Motif:rnd-1_family-1413	2716.5	-0.0665369	0.118891	-0.559647	0.57572	0.974642
Motif:rnd-1_family-1414	591.006	-0.160175	0.182378	-0.878256	0.379805	0.974642
Motif:rnd-1_family-1416	1673.57	-0.125914	0.133795	-0.941096	0.346656	0.974642
Motif:rnd-1_family-1417	2498	-0.196794	0.122929	-1.60088	0.109404	0.974642
Motif:rnd-1_family-142	8612.07	-0.14949	0.110998	-1.34678	0.178052	0.974642
Motif:rnd-1_family-1429	4606.96	-0.104755	0.116387	-0.900063	0.368087	0.974642
Motif:rnd-1_family-1432	223.365	-0.351467	0.229064	-1.53437	0.12494	0.974642
Motif:rnd-1_family-1434	1344.6	-0.214888	0.156021	-1.3773	0.16842	0.974642
Motif:rnd-1_family-1437	1055.22	-0.0875532	0.123874	-0.706794	0.479695	0.974642
Motif:rnd-1_family-144	561.635	-0.156289	0.144719	-1.07995	0.280166	0.974642
Motif:rnd-1_family-1442	1661.09	-0.173141	0.12563	-1.37819	0.168146	0.974642
Motif:rnd-1_family-1446	834.958	-0.103939	0.135128	-0.769186	0.441783	0.974642
Motif:rnd-1_family-145	3171.55	-0.254376	0.158011	-1.60986	0.107429	0.974642
Motif:rnd-1_family-1454	243.296	-0.20795	0.221445	-0.93906	0.3477	0.974642
Motif:rnd-1_family-146	3746.86	-0.210385	0.123669	-1.70119	0.0889074	0.974642
Motif:rnd-1_family-1462	466.952	-0.157107	0.202507	-0.775809	0.437862	0.974642
Motif:rnd-1_family-1463	685.727	-0.12673	0.159094	-0.796576	0.425698	0.974642
Motif:rnd-1_family-1468	2430.68	-0.147514	0.117263	-1.25797	0.208403	0.974642
Motif:rnd-1_family-147	10101.2	-0.125125	0.111908	-1.1181	0.263525	0.974642
Motif:rnd-1_family-1480	288.742	-0.304285	0.202182	-1.505	0.132323	0.974642
Motif:rnd-1_family-1485	1162.89	-0.119252	0.128289	-0.929555	0.352602	0.974642
Motif:rnd-1_family-1487	987.216	-0.211822	0.138705	-1.52714	0.126725	0.974642
Motif:rnd-1_family-1488	619.994	-0.0840812	0.148482	-0.56627	0.57121	0.974642
Motif:rnd-1_family-149	884.32	-0.141074	0.208633	-0.67618	0.498926	0.974642
Motif:rnd-1_family-1495	1681.3	-0.148801	0.132141	-1.12607	0.260135	0.974642
Motif:rnd-1_family-1497	2489.22	-0.0885831	0.12401	-0.714322	0.475028	0.974642
Motif:rnd-1_family-1498	1310.17	-0.230957	0.152604	-1.51344	0.130168	0.974642
Motif:rnd-1_family-15	4562.65	-0.17241	0.123904	-1.39149	0.164078	0.974642
Motif:rnd-1_family-150	11403	-0.113708	0.0919167	-1.23708	0.216059	0.974642
Motif:rnd-1_family-1503	1090.75	-0.0936694	0.146883	-0.637716	0.523658	0.974642
Motif:rnd-1_family-1510	807.043	-0.162347	0.161412	-1.00579	0.314514	0.974642
Motif:rnd-1_family-1511	1305.4	-0.0950202	0.122054	-0.778509	0.436269	0.974642
Motif:rnd-1_family-1517	629.709	-0.109836	0.187873	-0.584626	0.558799	0.974642
Motif:rnd-1_family-1518	446.637	-0.334887	0.179304	-1.8677	0.0618033	0.974642
Motif:rnd-1_family-152	41218.7	-0.133915	0.109038	-1.22814	0.219393	0.974642
Motif:rnd-1_family-1526	647.393	-0.101069	0.150337	-0.672281	0.501405	0.974642
Motif:rnd-1_family-1527	737.833	-0.134913	0.20084	-0.671746	0.501745	0.974642
Motif:rnd-1_family-1528	7282.49	-0.134114	0.104673	-1.28126	0.200103	0.974642
Motif:rnd-1_family-153	6281.06	-0.124353	0.0882355	-1.40934	0.158736	0.974642
Motif:rnd-1_family-1531	9936.61	0.0585638	0.0934584	0.626629	0.530902	0.974642
Motif:rnd-1_family-1532	794.765	-0.214674	0.133448	-1.60867	0.107688	0.974642
Motif:rnd-1_family-1534	5985.99	-0.148231	0.122235	-1.21267	0.225256	0.974642
Motif:rnd-1_family-1536	799.001	-0.19422	0.134118	-1.44813	0.147582	0.974642
Motif:rnd-1_family-154	2290.62	-0.0865133	0.136957	-0.631683	0.527594	0.974642
Motif:rnd-1_family-1544	407.175	-0.134021	0.223765	-0.598939	0.549213	0.974642
Motif:rnd-1_family-1547	1118.5	-0.0935462	0.136845	-0.683593	0.494232	0.974642
Motif:rnd-1_family-1554	475.67	-0.0819792	0.15629	-0.524532	0.599908	0.974642
Motif:rnd-1_family-1556	857.782	-0.186862	0.160742	-1.1625	0.245034	0.974642
Motif:rnd-1_family-1558	1106.44	-0.143661	0.190714	-0.753282	0.451281	0.974642
Motif:rnd-1_family-156	1403.34	-0.133932	0.142585	-0.939318	0.347567	0.974642
Motif:rnd-1_family-1568	3465.55	-0.181763	0.105469	-1.72338	0.0848196	0.974642
Motif:rnd-1_family-157	6023.17	-0.118161	0.113004	-1.04563	0.295731	0.974642
Motif:rnd-1_family-1572	1688.83	-0.0838707	0.14064	-0.59635	0.550941	0.974642
Motif:rnd-1_family-158	13230.1	-0.0900384	0.120668	-0.746166	0.455567	0.974642
Motif:rnd-1_family-1580	1315.74	-0.0926382	0.135328	-0.684544	0.493632	0.974642
Motif:rnd-1_family-1584	1157.63	-0.116431	0.157815	-0.737769	0.460655	0.974642
Motif:rnd-1_family-1589	248.504	-0.137266	0.235439	-0.583022	0.559878	0.974642
Motif:rnd-1_family-159	1451.99	-0.137857	0.130536	-1.05608	0.290933	0.974642
Motif:rnd-1_family-1593	7212.9	-0.17238	0.114073	-1.51114	0.130752	0.974642
Motif:rnd-1_family-1597	1003.31	-0.189856	0.175011	-1.08482	0.278	0.974642
Motif:rnd-1_family-1599	770.876	-0.109915	0.15667	-0.701567	0.482949	0.974642
Motif:rnd-1_family-16	8944.17	-0.134335	0.106805	-1.25776	0.208477	0.974642
Motif:rnd-1_family-160	3922.48	-0.0940684	0.123174	-0.763705	0.445043	0.974642
Motif:rnd-1_family-1604	283.529	-0.1138	0.206414	-0.551322	0.581413	0.974642
Motif:rnd-1_family-1606	1704.48	-0.176045	0.144645	-1.21708	0.223573	0.974642
Motif:rnd-1_family-1609	1899.77	-0.143835	0.141873	-1.01383	0.310665	0.974642
Motif:rnd-1_family-161	4560.12	-0.0744896	0.121125	-0.61498	0.538568	0.974642
Motif:rnd-1_family-1611	1074.87	-0.131738	0.15763	-0.835737	0.403303	0.974642
Motif:rnd-1_family-1612	10900.3	-0.146021	0.113457	-1.28701	0.19809	0.974642
Motif:rnd-1_family-1614	8004.18	-0.0915397	0.105573	-0.867079	0.385899	0.974642
Motif:rnd-1_family-1617	476.499	-0.138484	0.190867	-0.725552	0.468114	0.974642
Motif:rnd-1_family-162	39071.4	-0.145882	0.107891	-1.35213	0.176334	0.974642
Motif:rnd-1_family-1625	520.347	-0.145009	0.176381	-0.822136	0.410999	0.974642
Motif:rnd-1_family-1626	914.443	-0.138748	0.135713	-1.02237	0.306607	0.974642
Motif:rnd-1_family-1634	2832.07	-0.0975293	0.107932	-0.903618	0.366198	0.974642
Motif:rnd-1_family-1635	1899.13	-0.0814998	0.125536	-0.649213	0.516201	0.974642
Motif:rnd-1_family-1636	292.118	-0.31362	0.212177	-1.4781	0.13938	0.974642
Motif:rnd-1_family-1641	671.091	-0.152806	0.170539	-0.896021	0.370242	0.974642
Motif:rnd-1_family-1644	855.725	-0.096034	0.150609	-0.637636	0.52371	0.974642
Motif:rnd-1_family-1648	1090.25	-0.136243	0.137175	-0.993204	0.320611	0.974642
Motif:rnd-1_family-1649	533.872	-0.110163	0.177548	-0.620469	0.534949	0.974642
Motif:rnd-1_family-165	3738.95	-0.157892	0.129939	-1.21513	0.224318	0.974642
Motif:rnd-1_family-1651	1656.99	-0.11782	0.115835	-1.01713	0.30909	0.974642
Motif:rnd-1_family-1655	5768.66	-0.175708	0.10253	-1.71372	0.0865805	0.974642
Motif:rnd-1_family-1657	732.488	-0.269158	0.15632	-1.72185	0.0850975	0.974642
Motif:rnd-1_family-1659	1313.47	-0.203509	0.173229	-1.1748	0.240074	0.974642
Motif:rnd-1_family-166	3627.99	-0.104251	0.126773	-0.82234	0.410884	0.974642
Motif:rnd-1_family-1661	908.335	-0.202454	0.157911	-1.28207	0.199816	0.974642
Motif:rnd-1_family-1665	2221.94	-0.214305	0.114316	-1.87467	0.0608376	0.974642
Motif:rnd-1_family-1669	913.312	-0.0992873	0.149502	-0.66412	0.506614	0.974642
Motif:rnd-1_family-167	3455.84	-0.124515	0.125462	-0.992454	0.320976	0.974642
Motif:rnd-1_family-1670	305.141	-0.115996	0.196831	-0.589317	0.555649	0.974642
Motif:rnd-1_family-1671	581.161	-0.0939907	0.176944	-0.531188	0.595289	0.974642
Motif:rnd-1_family-1672	274.87	-0.173949	0.220246	-0.789793	0.429649	0.974642
Motif:rnd-1_family-1673	1535.64	-0.169975	0.154515	-1.10005	0.27131	0.974642
Motif:rnd-1_family-1675	1252	-0.203372	0.139598	-1.45684	0.145161	0.974642
Motif:rnd-1_family-1682	1880.99	-0.106392	0.12646	-0.841311	0.400174	0.974642
Motif:rnd-1_family-1688	502.773	-0.110502	0.194116	-0.569258	0.569181	0.974642
Motif:rnd-1_family-169	24032.1	-0.0957916	0.100005	-0.957868	0.338129	0.974642
Motif:rnd-1_family-1695	598.88	-0.205529	0.174837	-1.17554	0.239778	0.974642
Motif:rnd-1_family-170	4007.07	-0.154194	0.116352	-1.32524	0.185091	0.974642
Motif:rnd-1_family-1704	796.695	-0.107435	0.14017	-0.766466	0.443399	0.974642
Motif:rnd-1_family-1706	775.325	0.122093	0.196599	0.621027	0.534582	0.974642
Motif:rnd-1_family-171	19448.5	-0.137271	0.102695	-1.33669	0.181323	0.974642
Motif:rnd-1_family-1710	598.776	-0.170688	0.156969	-1.08739	0.276863	0.974642
Motif:rnd-1_family-1712	4530.7	-0.178506	0.0962737	-1.85415	0.0637182	0.974642
Motif:rnd-1_family-1715	643.798	-0.229475	0.188374	-1.21819	0.223153	0.974642
Motif:rnd-1_family-172	359.965	-0.279053	0.174533	-1.59886	0.109852	0.974642
Motif:rnd-1_family-1721	740.067	-0.226246	0.169477	-1.33497	0.181888	0.974642
Motif:rnd-1_family-1722	469.188	-0.24159	0.157189	-1.53694	0.124307	0.974642
Motif:rnd-1_family-1726	2314.62	-0.156946	0.130517	-1.20249	0.229174	0.974642
Motif:rnd-1_family-1727	601.983	-0.125882	0.154426	-0.815155	0.414983	0.974642
Motif:rnd-1_family-173	4275.99	-0.0987612	0.116777	-0.845724	0.397707	0.974642
Motif:rnd-1_family-1730	1451.25	-0.0694696	0.116753	-0.595013	0.551835	0.974642
Motif:rnd-1_family-1731	1325.5	-0.120619	0.127923	-0.942903	0.34573	0.974642
Motif:rnd-1_family-1733	322.999	0.167319	0.194549	0.860038	0.389768	0.974642
Motif:rnd-1_family-1736	734.178	-0.128554	0.150769	-0.85265	0.393854	0.974642
Motif:rnd-1_family-1738	396.251	-0.217049	0.196118	-1.10673	0.268412	0.974642
Motif:rnd-1_family-174	19801.4	-0.0753529	0.109124	-0.690526	0.489864	0.974642
Motif:rnd-1_family-175	4832.55	-0.163609	0.131119	-1.24779	0.212107	0.974642
Motif:rnd-1_family-1753	1224.47	-0.202049	0.143942	-1.40369	0.160412	0.974642
Motif:rnd-1_family-1758	10583.5	-0.088805	0.101959	-0.870991	0.383759	0.974642
Motif:rnd-1_family-1761	1907.02	-0.0875627	0.121479	-0.720805	0.471029	0.974642
Motif:rnd-1_family-1763	1452.64	-0.149439	0.110529	-1.35204	0.176364	0.974642
Motif:rnd-1_family-177	4412.42	-0.122719	0.112616	-1.08971	0.275841	0.974642
Motif:rnd-1_family-1772	603.184	-0.186522	0.161399	-1.15566	0.247819	0.974642
Motif:rnd-1_family-1779	2707.07	-0.104653	0.140219	-0.746351	0.455455	0.974642
Motif:rnd-1_family-1780	362.121	-0.166428	0.194513	-0.855613	0.392212	0.974642
Motif:rnd-1_family-1782	371.221	-0.282033	0.205941	-1.36948	0.170849	0.974642
Motif:rnd-1_family-1786	3356.8	-0.133222	0.101641	-1.31071	0.189956	0.974642
Motif:rnd-1_family-179	1781.1	-0.117597	0.120756	-0.973833	0.330139	0.974642
Motif:rnd-1_family-1790	1670.67	-0.143402	0.133572	-1.07359	0.283005	0.974642
Motif:rnd-1_family-1792	1420.77	-0.07683	0.148896	-0.515998	0.605856	0.974642
Motif:rnd-1_family-1805	473.943	0.116992	0.190485	0.614181	0.539096	0.974642
Motif:rnd-1_family-1807	1551.81	-0.0904097	0.131612	-0.686941	0.49212	0.974642
Motif:rnd-1_family-1809	969.402	-0.157112	0.138959	-1.13064	0.258207	0.974642
Motif:rnd-1_family-181	2611.15	-0.0777353	0.118287	-0.657173	0.51107	0.974642
Motif:rnd-1_family-1812	2131.81	-0.112993	0.110316	-1.02427	0.30571	0.974642
Motif:rnd-1_family-1813	1059.95	-0.220625	0.147644	-1.4943	0.135098	0.974642
Motif:rnd-1_family-1816	397.788	-0.238578	0.202555	-1.17784	0.238859	0.974642
Motif:rnd-1_family-1819	1554.48	-0.0971406	0.136048	-0.714016	0.475217	0.974642
Motif:rnd-1_family-182	5414.04	-0.183945	0.121411	-1.51507	0.129755	0.974642
Motif:rnd-1_family-1823	586.422	-0.158499	0.192024	-0.825411	0.409138	0.974642
Motif:rnd-1_family-1826	1458.81	-0.115262	0.12746	-0.904294	0.365839	0.974642
Motif:rnd-1_family-1828	3187.45	-0.076576	0.130595	-0.586361	0.557633	0.974642
Motif:rnd-1_family-1830	2463.07	-0.159239	0.1335	-1.19281	0.232945	0.974642
Motif:rnd-1_family-1833	438.909	-0.114012	0.168254	-0.67762	0.498012	0.974642
Motif:rnd-1_family-1837	2210.06	-0.0745869	0.14159	-0.52678	0.598347	0.974642
Motif:rnd-1_family-185	3972.61	-0.13903	0.117505	-1.18318	0.236738	0.974642
Motif:rnd-1_family-1869	1513.57	-0.221738	0.161635	-1.37184	0.170113	0.974642
Motif:rnd-1_family-187	15793.2	-0.0837919	0.126204	-0.663941	0.506728	0.974642
Motif:rnd-1_family-1876	453.924	-0.265568	0.192521	-1.37942	0.167765	0.974642
Motif:rnd-1_family-1877	238.152	-0.188473	0.209524	-0.899527	0.368372	0.974642
Motif:rnd-1_family-1879	2474.1	-0.117784	0.106429	-1.10669	0.268427	0.974642
Motif:rnd-1_family-188	1458.3	-0.13254	0.131186	-1.01032	0.312342	0.974642
Motif:rnd-1_family-1880	621.087	-0.177934	0.170613	-1.04291	0.29699	0.974642
Motif:rnd-1_family-1883	544.624	-0.169616	0.17225	-0.984706	0.324769	0.974642
Motif:rnd-1_family-1887	688.394	-0.256376	0.167491	-1.53069	0.125847	0.974642
Motif:rnd-1_family-1888	473.098	-0.201454	0.188551	-1.06843	0.285325	0.974642
Motif:rnd-1_family-1894	1343.35	-0.188435	0.147207	-1.28007	0.200522	0.974642
Motif:rnd-1_family-1896	1023.51	-0.126653	0.156392	-0.809842	0.418031	0.974642
Motif:rnd-1_family-19	17241.1	-0.104218	0.11035	-0.944433	0.344948	0.974642
Motif:rnd-1_family-1908	786.126	-0.1058	0.131124	-0.806871	0.419741	0.974642
Motif:rnd-1_family-191	785.216	-0.277957	0.166356	-1.67086	0.0947496	0.974642
Motif:rnd-1_family-1912	489.16	-0.258187	0.169715	-1.5213	0.128185	0.974642
Motif:rnd-1_family-1913	3097	0.177218	0.124951	1.4183	0.156104	0.974642
Motif:rnd-1_family-1918	255.214	-0.191223	0.255971	-0.74705	0.455033	0.974642
Motif:rnd-1_family-192	3182.9	-0.0832553	0.1203	-0.692064	0.488897	0.974642
Motif:rnd-1_family-1922	2291.02	-0.144795	0.130673	-1.10808	0.267828	0.974642
Motif:rnd-1_family-1926	725.678	0.134237	0.166731	0.805109	0.420757	0.974642
Motif:rnd-1_family-1927	2438.4	-0.113466	0.106028	-1.07014	0.284555	0.974642
Motif:rnd-1_family-1928	1179.11	-0.171969	0.154087	-1.11605	0.2644	0.974642
Motif:rnd-1_family-1934	252.332	-0.142566	0.249809	-0.570701	0.568202	0.974642
Motif:rnd-1_family-1935	574.559	-0.18422	0.180517	-1.02051	0.307485	0.974642
Motif:rnd-1_family-194	1479.11	-0.116953	0.123456	-0.947329	0.343471	0.974642
Motif:rnd-1_family-1944	906.383	-0.208976	0.166993	-1.25141	0.210786	0.974642
Motif:rnd-1_family-1947	733.66	-0.124006	0.146178	-0.848323	0.396258	0.974642
Motif:rnd-1_family-195	4954.7	-0.113849	0.128687	-0.884696	0.376321	0.974642
Motif:rnd-1_family-1958	1154.5	-0.0654966	0.117167	-0.559001	0.576161	0.974642
Motif:rnd-1_family-1959	1835.65	-0.11211	0.116011	-0.966379	0.333855	0.974642
Motif:rnd-1_family-1966	698.882	-0.0898187	0.165824	-0.541652	0.588059	0.974642
Motif:rnd-1_family-1967	752.485	-0.128022	0.15733	-0.813716	0.415807	0.974642
Motif:rnd-1_family-197	12149.6	-0.1721	0.110795	-1.55332	0.120347	0.974642
Motif:rnd-1_family-1970	2005.02	-0.181042	0.103962	-1.74144	0.0816072	0.974642
Motif:rnd-1_family-1971	761.394	-0.144574	0.167922	-0.860961	0.389259	0.974642
Motif:rnd-1_family-1973	691.185	-0.122176	0.142174	-0.859344	0.390151	0.974642
Motif:rnd-1_family-1975	380.965	-0.19425	0.174659	-1.11217	0.266066	0.974642
Motif:rnd-1_family-1976	814.783	-0.155274	0.16484	-0.941966	0.34621	0.974642
Motif:rnd-1_family-1977	538.14	-0.24631	0.175288	-1.40517	0.15997	0.974642
Motif:rnd-1_family-1979	1868.64	0.0668227	0.115204	0.58004	0.561887	0.974642
Motif:rnd-1_family-198	2668.3	-0.141102	0.132026	-1.06875	0.285184	0.974642
Motif:rnd-1_family-199	5490.3	-0.0847804	0.11418	-0.742513	0.457777	0.974642
Motif:rnd-1_family-2	8362.74	-0.130223	0.117323	-1.10996	0.267017	0.974642
Motif:rnd-1_family-20	994.922	-0.144566	0.159708	-0.905186	0.365367	0.974642
Motif:rnd-1_family-200	6673.93	-0.126546	0.114169	-1.10841	0.267685	0.974642
Motif:rnd-1_family-201	11652.7	-0.0681943	0.102141	-0.667647	0.504359	0.974642
Motif:rnd-1_family-202	2637.31	-0.0697663	0.122833	-0.567978	0.57005	0.974642
Motif:rnd-1_family-204	4047.61	-0.163983	0.116575	-1.40667	0.159525	0.974642
Motif:rnd-1_family-205	3787.21	-0.11343	0.116652	-0.972376	0.330863	0.974642
Motif:rnd-1_family-206	27630.4	-0.079961	0.111167	-0.719285	0.471965	0.974642
Motif:rnd-1_family-208	5477.63	0.191203	0.114399	1.67137	0.0946487	0.974642
Motif:rnd-1_family-209	488.912	-0.0957761	0.176442	-0.542821	0.587253	0.974642
Motif:rnd-1_family-21	5351.15	-0.102476	0.12714	-0.806012	0.420236	0.974642
Motif:rnd-1_family-210	261.214	-0.267877	0.215332	-1.24402	0.213492	0.974642
Motif:rnd-1_family-211	545.185	-0.117448	0.18411	-0.637924	0.523523	0.974642
Motif:rnd-1_family-212	5686.51	-0.0585038	0.113238	-0.516642	0.605406	0.974642
Motif:rnd-1_family-213	149548	-0.120216	0.112661	-1.06706	0.285943	0.974642
Motif:rnd-1_family-215	3433.05	-0.124719	0.142085	-0.877781	0.380063	0.974642
Motif:rnd-1_family-216	503.517	-0.138122	0.183488	-0.752758	0.451595	0.974642
Motif:rnd-1_family-219	9795.95	-0.0922665	0.109621	-0.841687	0.399963	0.974642
Motif:rnd-1_family-220	6689.82	-0.0757113	0.123381	-0.61364	0.539453	0.974642
Motif:rnd-1_family-222	362.427	-0.300131	0.208349	-1.44052	0.14972	0.974642
Motif:rnd-1_family-223	1073.51	-0.071704	0.137223	-0.522536	0.601297	0.974642
Motif:rnd-1_family-224	638.056	-0.0942336	0.180207	-0.522919	0.60103	0.974642
Motif:rnd-1_family-225	7099.83	-0.119545	0.130506	-0.916012	0.359661	0.974642
Motif:rnd-1_family-227	5019.6	-0.122589	0.119599	-1.025	0.305362	0.974642
Motif:rnd-1_family-23	1093.05	-0.235775	0.139849	-1.68592	0.0918104	0.974642
Motif:rnd-1_family-230	2230.19	-0.106581	0.13929	-0.765175	0.444168	0.974642
Motif:rnd-1_family-231	520.609	-0.218934	0.193066	-1.13399	0.2568	0.974642
Motif:rnd-1_family-232	7104.97	-0.110541	0.12537	-0.881716	0.37793	0.974642
Motif:rnd-1_family-233	707.358	-0.101096	0.161237	-0.627005	0.530656	0.974642
Motif:rnd-1_family-235	5618.74	-0.22668	0.121127	-1.87143	0.0612859	0.974642
Motif:rnd-1_family-237	418.613	-0.225595	0.170119	-1.3261	0.184807	0.974642
Motif:rnd-1_family-238	19674.4	-0.119596	0.108645	-1.10079	0.270987	0.974642
Motif:rnd-1_family-239	3904.62	-0.188499	0.120894	-1.5592	0.118949	0.974642
Motif:rnd-1_family-24	25205.2	-0.130124	0.110516	-1.17742	0.239028	0.974642
Motif:rnd-1_family-240	5040.62	-0.24418	0.13337	-1.83085	0.0671232	0.974642
Motif:rnd-1_family-241	494.348	-0.107344	0.194765	-0.551147	0.581533	0.974642
Motif:rnd-1_family-242	1382.13	-0.0869512	0.141591	-0.614103	0.539147	0.974642
Motif:rnd-1_family-243	2912.51	-0.209154	0.135878	-1.53927	0.123738	0.974642
Motif:rnd-1_family-244	6264.14	-0.142793	0.116185	-1.22901	0.219066	0.974642
Motif:rnd-1_family-245	2442.74	-0.16266	0.118394	-1.37388	0.169478	0.974642
Motif:rnd-1_family-246	2740.71	-0.224646	0.121094	-1.85514	0.0635765	0.974642
Motif:rnd-1_family-247	404.021	-0.213602	0.165928	-1.28732	0.197984	0.974642
Motif:rnd-1_family-249	1502.17	-0.0726897	0.132795	-0.547384	0.584115	0.974642
Motif:rnd-1_family-25	7036.72	-0.161165	0.119742	-1.34594	0.178323	0.974642
Motif:rnd-1_family-250	621.688	-0.238531	0.172022	-1.38663	0.165554	0.974642
Motif:rnd-1_family-252	6783.85	-0.0793809	0.114707	-0.69203	0.488918	0.974642
Motif:rnd-1_family-253	1884.98	-0.209315	0.145635	-1.43725	0.150647	0.974642
Motif:rnd-1_family-254	1888.2	-0.160602	0.130531	-1.23037	0.218558	0.974642
Motif:rnd-1_family-255	1564.06	-0.134001	0.142814	-0.938291	0.348095	0.974642
Motif:rnd-1_family-256	1175.19	-0.0905245	0.174963	-0.517393	0.604882	0.974642
Motif:rnd-1_family-258	18078.5	-0.0729741	0.112164	-0.650602	0.515303	0.974642
Motif:rnd-1_family-259	4809.18	-0.133287	0.112773	-1.18191	0.23724	0.974642
Motif:rnd-1_family-26	11581.9	-0.137902	0.123787	-1.11403	0.265267	0.974642
Motif:rnd-1_family-260	2298.06	-0.171631	0.13905	-1.23432	0.217085	0.974642
Motif:rnd-1_family-264	19182	-0.158545	0.112965	-1.4035	0.160469	0.974642
Motif:rnd-1_family-265	7044.78	-0.0664961	0.104765	-0.634715	0.525614	0.974642
Motif:rnd-1_family-267	1567.64	-0.155205	0.118452	-1.31028	0.190102	0.974642
Motif:rnd-1_family-268	4397.22	-0.0739272	0.114137	-0.647707	0.517174	0.974642
Motif:rnd-1_family-269	15245.6	-0.0734534	0.107718	-0.681906	0.495298	0.974642
Motif:rnd-1_family-270	20746	-0.0941801	0.0922981	-1.02039	0.307544	0.974642
Motif:rnd-1_family-272	44563.3	-0.110837	0.107446	-1.03156	0.302278	0.974642
Motif:rnd-1_family-274	1350.53	-0.163153	0.152384	-1.07067	0.284319	0.974642
Motif:rnd-1_family-277	7234.63	-0.169886	0.13168	-1.29014	0.197002	0.974642
Motif:rnd-1_family-278	5125.47	-0.124268	0.121508	-1.02271	0.306444	0.974642
Motif:rnd-1_family-282	4838.08	-0.110412	0.120954	-0.91284	0.361327	0.974642
Motif:rnd-1_family-283	4011.18	-0.210547	0.119369	-1.76383	0.0777602	0.974642
Motif:rnd-1_family-284	8799.56	-0.131945	0.120378	-1.09609	0.273039	0.974642
Motif:rnd-1_family-287	9471.18	-0.113025	0.116904	-0.966824	0.333632	0.974642
Motif:rnd-1_family-289	2943.37	-0.0635555	0.123048	-0.51651	0.605498	0.974642
Motif:rnd-1_family-291	378.09	-0.108943	0.171292	-0.63601	0.52477	0.974642
Motif:rnd-1_family-292	1848.39	-0.142337	0.131587	-1.0817	0.279387	0.974642
Motif:rnd-1_family-294	12742.8	-0.113115	0.105518	-1.072	0.283721	0.974642
Motif:rnd-1_family-295	388.891	-0.272834	0.183347	-1.48808	0.136731	0.974642
Motif:rnd-1_family-296	6523.48	-0.0742976	0.130603	-0.568883	0.569436	0.974642
Motif:rnd-1_family-298	448.435	-0.156616	0.186399	-0.840219	0.400786	0.974642
Motif:rnd-1_family-3	40445.1	-0.0986354	0.115555	-0.853577	0.39334	0.974642
Motif:rnd-1_family-300	2153.65	-0.10938	0.135853	-0.805133	0.420743	0.974642
Motif:rnd-1_family-302	11788.3	-0.155435	0.0981062	-1.58435	0.113114	0.974642
Motif:rnd-1_family-303	1757.37	-0.14881	0.156004	-0.953889	0.34014	0.974642
Motif:rnd-1_family-306	695.067	-0.165937	0.137929	-1.20306	0.228953	0.974642
Motif:rnd-1_family-307	4360.78	0.0728934	0.111497	0.653767	0.513262	0.974642
Motif:rnd-1_family-308	20781.2	-0.111549	0.107967	-1.03317	0.301525	0.974642
Motif:rnd-1_family-309	9061.34	-0.0835422	0.110445	-0.756415	0.4494	0.974642
Motif:rnd-1_family-310	14311.7	-0.111888	0.120368	-0.929552	0.352603	0.974642
Motif:rnd-1_family-311	13685	-0.0738577	0.109978	-0.671566	0.50186	0.974642
Motif:rnd-1_family-314	2489.57	-0.0814548	0.133337	-0.610896	0.541269	0.974642
Motif:rnd-1_family-319	397.188	-0.241373	0.186303	-1.29559	0.195117	0.974642
Motif:rnd-1_family-32	7827.68	-0.120302	0.114166	-1.05374	0.292001	0.974642
Motif:rnd-1_family-320	3376.35	-0.114393	0.112697	-1.01505	0.310082	0.974642
Motif:rnd-1_family-321	4904.55	-0.171771	0.12878	-1.33383	0.18226	0.974642
Motif:rnd-1_family-323	3189.49	-0.105377	0.123647	-0.852242	0.39408	0.974642
Motif:rnd-1_family-324	378.128	-0.113671	0.217433	-0.522787	0.601123	0.974642
Motif:rnd-1_family-327	1927.13	-0.0841754	0.106165	-0.79287	0.427853	0.974642
Motif:rnd-1_family-331	1128.9	-0.205965	0.167915	-1.22661	0.21997	0.974642
Motif:rnd-1_family-332	2574.83	-0.14597	0.0985349	-1.48141	0.138498	0.974642
Motif:rnd-1_family-333	232.98	-0.314006	0.21143	-1.48515	0.137503	0.974642
Motif:rnd-1_family-335	5660.33	-0.187092	0.125747	-1.48784	0.136793	0.974642
Motif:rnd-1_family-337	20043.5	-0.0814275	0.0910106	-0.894703	0.370946	0.974642
Motif:rnd-1_family-338	2431.13	-0.0603364	0.103124	-0.585086	0.55849	0.974642
Motif:rnd-1_family-339	1881.34	-0.0964017	0.136388	-0.706817	0.47968	0.974642
Motif:rnd-1_family-340	3481.91	-0.199776	0.110102	-1.81447	0.0696052	0.974642
Motif:rnd-1_family-341	8745.35	-0.104144	0.112538	-0.925414	0.35475	0.974642
Motif:rnd-1_family-344	3427.84	-0.145361	0.113458	-1.28118	0.20013	0.974642
Motif:rnd-1_family-345	588.776	-0.140173	0.171055	-0.819461	0.412523	0.974642
Motif:rnd-1_family-346	765.927	-0.149132	0.183194	-0.814066	0.415607	0.974642
Motif:rnd-1_family-347	6771.85	-0.12151	0.120301	-1.01005	0.312473	0.974642
Motif:rnd-1_family-349	310.814	-0.272443	0.230543	-1.18175	0.237307	0.974642
Motif:rnd-1_family-350	286.255	-0.306565	0.221493	-1.38408	0.166332	0.974642
Motif:rnd-1_family-355	927.592	-0.230813	0.131662	-1.75307	0.0795896	0.974642
Motif:rnd-1_family-357	2990.35	-0.100359	0.118401	-0.847616	0.396652	0.974642
Motif:rnd-1_family-36	75234.6	-0.113533	0.125286	-0.906186	0.364837	0.974642
Motif:rnd-1_family-360	13498	-0.110312	0.11715	-0.94163	0.346382	0.974642
Motif:rnd-1_family-361	6758.02	-0.143217	0.119827	-1.19519	0.232011	0.974642
Motif:rnd-1_family-362	3383.65	-0.0764117	0.10614	-0.719918	0.471576	0.974642
Motif:rnd-1_family-367	8794.8	-0.190804	0.110621	-1.72484	0.0845561	0.974642
Motif:rnd-1_family-368	273.845	0.202569	0.220524	0.918578	0.358316	0.974642
Motif:rnd-1_family-369	1638.45	-0.138065	0.139356	-0.990736	0.321815	0.974642
Motif:rnd-1_family-37	2998.79	-0.0910224	0.130881	-0.695458	0.486768	0.974642
Motif:rnd-1_family-370	1042.54	-0.0891492	0.173345	-0.514289	0.60705	0.974642
Motif:rnd-1_family-372	9253.89	-0.21439	0.128096	-1.67367	0.0941963	0.974642
Motif:rnd-1_family-373	1213.29	-0.193072	0.155165	-1.2443	0.213389	0.974642
Motif:rnd-1_family-375	1226.11	-0.0754855	0.139891	-0.539603	0.589471	0.974642
Motif:rnd-1_family-376	1398.1	-0.0680545	0.126258	-0.539011	0.589879	0.974642
Motif:rnd-1_family-377	9071.31	-0.0874407	0.108188	-0.808227	0.41896	0.974642
Motif:rnd-1_family-378	2994.92	-0.134258	0.168091	-0.798717	0.424454	0.974642
Motif:rnd-1_family-38	827.135	-0.156039	0.14809	-1.05368	0.29203	0.974642
Motif:rnd-1_family-380	4267.78	-0.149673	0.10115	-1.47971	0.138951	0.974642
Motif:rnd-1_family-381	9427.88	-0.127514	0.129213	-0.986853	0.323715	0.974642
Motif:rnd-1_family-383	16729	-0.0963739	0.108015	-0.892224	0.372273	0.974642
Motif:rnd-1_family-384	560.359	-0.230192	0.165962	-1.38702	0.165436	0.974642
Motif:rnd-1_family-385	8743.45	-0.119836	0.119046	-1.00663	0.314111	0.974642
Motif:rnd-1_family-386	788.54	-0.204645	0.136147	-1.50312	0.132807	0.974642
Motif:rnd-1_family-387	1538.35	-0.15273	0.10703	-1.42697	0.153588	0.974642
Motif:rnd-1_family-390	5163.21	-0.11802	0.119439	-0.98812	0.323094	0.974642
Motif:rnd-1_family-391	421.706	-0.177164	0.199339	-0.888755	0.374135	0.974642
Motif:rnd-1_family-392	371.634	-0.143169	0.17651	-0.81111	0.417303	0.974642
Motif:rnd-1_family-394	2796.69	-0.0951118	0.133079	-0.714703	0.474793	0.974642
Motif:rnd-1_family-395	9105.58	0.0620218	0.113787	0.545071	0.585705	0.974642
Motif:rnd-1_family-396	1578.44	-0.210711	0.15321	-1.37531	0.169036	0.974642
Motif:rnd-1_family-397	392.597	-0.254008	0.177297	-1.43267	0.151952	0.974642
Motif:rnd-1_family-4	2469.16	-0.0943247	0.137975	-0.683634	0.494206	0.974642
Motif:rnd-1_family-400	35705.7	-0.115012	0.124025	-0.927326	0.353757	0.974642
Motif:rnd-1_family-401	2096.52	-0.1179	0.115583	-1.02005	0.307707	0.974642
Motif:rnd-1_family-402	3506.44	-0.0613811	0.11663	-0.526288	0.598688	0.974642
Motif:rnd-1_family-405	2547.92	-0.0954503	0.103849	-0.919122	0.358032	0.974642
Motif:rnd-1_family-406	812.383	-0.269976	0.153306	-1.76103	0.078233	0.974642
Motif:rnd-1_family-407	4508.88	-0.115025	0.124427	-0.924433	0.355261	0.974642
Motif:rnd-1_family-408	2021.62	-0.0949302	0.133475	-0.711221	0.476947	0.974642
Motif:rnd-1_family-41	3463.39	-0.140295	0.143992	-0.974325	0.329895	0.974642
Motif:rnd-1_family-410	12500.7	-0.0823897	0.105863	-0.778267	0.436412	0.974642
Motif:rnd-1_family-412	28886.3	-0.0613559	0.107897	-0.56865	0.569593	0.974642
Motif:rnd-1_family-413	2570	0.121576	0.119096	1.02083	0.307337	0.974642
Motif:rnd-1_family-415	1177.24	-0.191624	0.149078	-1.28539	0.198656	0.974642
Motif:rnd-1_family-416	3681.69	-0.136207	0.123375	-1.104	0.269592	0.974642
Motif:rnd-1_family-418	28394.4	-0.121194	0.0969127	-1.25055	0.211098	0.974642
Motif:rnd-1_family-42	3428.75	-0.120054	0.137289	-0.874463	0.381866	0.974642
Motif:rnd-1_family-420	1623.8	-0.0848698	0.125949	-0.673845	0.50041	0.974642
Motif:rnd-1_family-421	3050.61	-0.104675	0.107648	-0.972384	0.33086	0.974642
Motif:rnd-1_family-422	978.013	-0.168481	0.168504	-0.999858	0.317379	0.974642
Motif:rnd-1_family-423	83012	-0.0989971	0.0994553	-0.995392	0.319545	0.974642
Motif:rnd-1_family-424	5746.18	-0.0605255	0.100335	-0.603234	0.546353	0.974642
Motif:rnd-1_family-425	30304.6	-0.149765	0.107838	-1.3888	0.164895	0.974642
Motif:rnd-1_family-426	2553.97	-0.107256	0.131649	-0.814709	0.415239	0.974642
Motif:rnd-1_family-428	16628.5	-0.114104	0.119516	-0.95472	0.339719	0.974642
Motif:rnd-1_family-429	10971.7	-0.0707895	0.117287	-0.603556	0.546139	0.974642
Motif:rnd-1_family-43	275.293	-0.145231	0.19472	-0.745845	0.455761	0.974642
Motif:rnd-1_family-430	4931.82	-0.0962544	0.10786	-0.892399	0.372179	0.974642
Motif:rnd-1_family-432	2771.7	-0.112692	0.128702	-0.875604	0.381245	0.974642
Motif:rnd-1_family-435	6697.09	-0.0925113	0.12644	-0.731663	0.464374	0.974642
Motif:rnd-1_family-437	1350.38	-0.0751405	0.145604	-0.51606	0.605812	0.974642
Motif:rnd-1_family-439	7636.5	-0.101121	0.127775	-0.791397	0.428712	0.974642
Motif:rnd-1_family-44	18824.2	-0.0862098	0.106024	-0.813117	0.416151	0.974642
Motif:rnd-1_family-443	5204.22	-0.160329	0.12107	-1.32426	0.185417	0.974642
Motif:rnd-1_family-446	3317.23	-0.187532	0.123602	-1.51723	0.129209	0.974642
Motif:rnd-1_family-449	1396.17	-0.11586	0.135969	-0.85211	0.394153	0.974642
Motif:rnd-1_family-450	678.574	-0.164308	0.181811	-0.90373	0.366139	0.974642
Motif:rnd-1_family-451	228.562	-0.395034	0.231214	-1.70852	0.0875399	0.974642
Motif:rnd-1_family-453	640.813	-0.323785	0.184074	-1.759	0.0785779	0.974642
Motif:rnd-1_family-455	1417.45	-0.117724	0.126184	-0.932949	0.350846	0.974642
Motif:rnd-1_family-459	417.823	-0.115227	0.199128	-0.578658	0.56282	0.974642
Motif:rnd-1_family-46	1257.82	-0.107726	0.132095	-0.815519	0.414775	0.974642
Motif:rnd-1_family-461	1275.2	-0.0906952	0.130071	-0.697275	0.485631	0.974642
Motif:rnd-1_family-462	423.978	-0.298447	0.18543	-1.60949	0.10751	0.974642
Motif:rnd-1_family-466	1939.52	-0.112792	0.132588	-0.850694	0.394939	0.974642
Motif:rnd-1_family-468	4408.96	-0.173836	0.11348	-1.53186	0.125556	0.974642
Motif:rnd-1_family-470	2395.58	0.0882629	0.150661	0.585838	0.557984	0.974642
Motif:rnd-1_family-472	1332.24	-0.14071	0.135715	-1.03681	0.299826	0.974642
Motif:rnd-1_family-473	10422.1	-0.146285	0.110748	-1.32088	0.186541	0.974642
Motif:rnd-1_family-474	48147.3	-0.0900702	0.0913371	-0.98613	0.32407	0.974642
Motif:rnd-1_family-475	1106.76	-0.0738382	0.135154	-0.546328	0.584841	0.974642
Motif:rnd-1_family-476	952.004	-0.207437	0.160327	-1.29384	0.19572	0.974642
Motif:rnd-1_family-477	4704.91	-0.18393	0.125719	-1.46302	0.143462	0.974642
Motif:rnd-1_family-479	1336.32	-0.104972	0.137411	-0.763925	0.444912	0.974642
Motif:rnd-1_family-48	1933.37	-0.178208	0.135643	-1.3138	0.188912	0.974642
Motif:rnd-1_family-480	3773.22	-0.0971152	0.122105	-0.795339	0.426416	0.974642
Motif:rnd-1_family-483	642.773	-0.0910778	0.157849	-0.576993	0.563944	0.974642
Motif:rnd-1_family-484	321.875	-0.144388	0.186502	-0.774189	0.438819	0.974642
Motif:rnd-1_family-485	5658.31	-0.148457	0.111998	-1.32553	0.184995	0.974642
Motif:rnd-1_family-486	6095.98	-0.168089	0.125232	-1.34222	0.179526	0.974642
Motif:rnd-1_family-491	7552.05	-0.0873607	0.11657	-0.749428	0.453599	0.974642
Motif:rnd-1_family-492	676.378	-0.199733	0.164533	-1.21394	0.224769	0.974642
Motif:rnd-1_family-495	2316.92	-0.0637525	0.123973	-0.514244	0.607082	0.974642
Motif:rnd-1_family-498	19744.6	-0.108338	0.120415	-0.899701	0.368279	0.974642
Motif:rnd-1_family-499	1209.79	-0.137092	0.156851	-0.874025	0.382105	0.974642
Motif:rnd-1_family-5	3992.09	-0.165336	0.117794	-1.4036	0.160438	0.974642
Motif:rnd-1_family-500	2386.12	-0.102041	0.111903	-0.911874	0.361835	0.974642
Motif:rnd-1_family-502	2256.78	-0.178634	0.169385	-1.0546	0.291607	0.974642
Motif:rnd-1_family-503	1740.76	-0.183448	0.136871	-1.3403	0.180149	0.974642
Motif:rnd-1_family-506	1321.6	-0.105601	0.157987	-0.668418	0.503867	0.974642
Motif:rnd-1_family-507	2622.86	-0.183519	0.157555	-1.16479	0.244103	0.974642
Motif:rnd-1_family-509	12698.1	-0.120909	0.096659	-1.25088	0.210979	0.974642
Motif:rnd-1_family-51	8237.39	-0.186251	0.118701	-1.56908	0.116629	0.974642
Motif:rnd-1_family-512	3513.92	-0.15285	0.1189	-1.28554	0.198604	0.974642
Motif:rnd-1_family-513	8372.5	-0.086545	0.107632	-0.804085	0.421348	0.974642
Motif:rnd-1_family-515	3917.67	-0.0765951	0.122627	-0.62462	0.532221	0.974642
Motif:rnd-1_family-516	3682.74	-0.117001	0.0963313	-1.21457	0.22453	0.974642
Motif:rnd-1_family-519	5898.53	-0.0689378	0.107409	-0.641827	0.520985	0.974642
Motif:rnd-1_family-52	33806.9	-0.103797	0.10832	-0.958239	0.337942	0.974642
Motif:rnd-1_family-520	358.245	-0.234441	0.186341	-1.25813	0.208346	0.974642
Motif:rnd-1_family-521	2982.71	-0.109628	0.140461	-0.780481	0.435108	0.974642
Motif:rnd-1_family-523	743.63	-0.168624	0.159722	-1.05574	0.291088	0.974642
Motif:rnd-1_family-525	10394	-0.129112	0.0999766	-1.29142	0.196558	0.974642
Motif:rnd-1_family-527	583.333	-0.154696	0.158391	-0.976672	0.328732	0.974642
Motif:rnd-1_family-528	17873.4	-0.0916205	0.104367	-0.877867	0.380016	0.974642
Motif:rnd-1_family-531	4556.54	-0.234312	0.134784	-1.73842	0.0821362	0.974642
Motif:rnd-1_family-532	13497.4	-0.133796	0.109645	-1.22026	0.222365	0.974642
Motif:rnd-1_family-534	20687.3	-0.0689371	0.106683	-0.646187	0.518158	0.974642
Motif:rnd-1_family-535	2762.97	-0.133555	0.119598	-1.1167	0.264123	0.974642
Motif:rnd-1_family-536	900.063	-0.245262	0.14666	-1.67232	0.094462	0.974642
Motif:rnd-1_family-538	5085.4	-0.11758	0.12458	-0.943812	0.345266	0.974642
Motif:rnd-1_family-539	678.422	-0.135516	0.147212	-0.920551	0.357285	0.974642
Motif:rnd-1_family-54	21791.3	-0.099562	0.111977	-0.88913	0.373933	0.974642
Motif:rnd-1_family-540	431.637	-0.142684	0.178975	-0.79723	0.425318	0.974642
Motif:rnd-1_family-541	3288.18	-0.163494	0.119803	-1.36469	0.17235	0.974642
Motif:rnd-1_family-544	2880.79	-0.162403	0.126965	-1.27911	0.200858	0.974642
Motif:rnd-1_family-545	418.085	-0.127018	0.167092	-0.760168	0.447154	0.974642
Motif:rnd-1_family-550	804.956	-0.170442	0.156598	-1.0884	0.276418	0.974642
Motif:rnd-1_family-552	4128.91	-0.20002	0.115552	-1.731	0.0834517	0.974642
Motif:rnd-1_family-553	5511.09	-0.127539	0.142818	-0.893023	0.371845	0.974642
Motif:rnd-1_family-554	835.007	-0.183028	0.149376	-1.22528	0.22047	0.974642
Motif:rnd-1_family-555	3012.22	-0.117678	0.117975	-0.997482	0.318531	0.974642
Motif:rnd-1_family-559	467.214	-0.229208	0.162075	-1.41421	0.1573	0.974642
Motif:rnd-1_family-56	36208.9	-0.130777	0.101439	-1.28921	0.197324	0.974642
Motif:rnd-1_family-565	6692.61	-0.112969	0.0973145	-1.16086	0.245698	0.974642
Motif:rnd-1_family-566	359.1	-0.203185	0.186123	-1.09167	0.274979	0.974642
Motif:rnd-1_family-567	3498.98	-0.109366	0.125388	-0.872222	0.383087	0.974642
Motif:rnd-1_family-568	496.783	0.350419	0.239736	1.46169	0.143827	0.974642
Motif:rnd-1_family-572	2383.96	-0.143646	0.109575	-1.31094	0.189878	0.974642
Motif:rnd-1_family-573	1058.44	-0.118045	0.139176	-0.848173	0.396342	0.974642
Motif:rnd-1_family-574	991.479	-0.149421	0.142367	-1.04955	0.293926	0.974642
Motif:rnd-1_family-575	5325.65	-0.136147	0.112123	-1.21426	0.224649	0.974642
Motif:rnd-1_family-576	2765.48	-0.117593	0.110134	-1.06773	0.285645	0.974642
Motif:rnd-1_family-577	1213.06	-0.0875533	0.136108	-0.643265	0.520052	0.974642
Motif:rnd-1_family-581	4467.83	-0.125105	0.148499	-0.842463	0.399529	0.974642
Motif:rnd-1_family-582	3843.47	-0.157045	0.129972	-1.2083	0.226932	0.974642
Motif:rnd-1_family-584	1243.74	-0.200703	0.173605	-1.15609	0.247645	0.974642
Motif:rnd-1_family-585	562.24	-0.175912	0.151722	-1.15944	0.246278	0.974642
Motif:rnd-1_family-594	17137.9	-0.0929506	0.107232	-0.866816	0.386043	0.974642
Motif:rnd-1_family-595	632.547	-0.24219	0.140641	-1.72205	0.0850613	0.974642
Motif:rnd-1_family-597	6210.16	-0.147692	0.111121	-1.32911	0.183811	0.974642
Motif:rnd-1_family-599	3399.37	-0.0711609	0.0992146	-0.717242	0.473225	0.974642
Motif:rnd-1_family-6	18505.3	-0.141043	0.106681	-1.32209	0.186137	0.974642
Motif:rnd-1_family-60	30161.3	-0.072558	0.0950416	-0.763434	0.445205	0.974642
Motif:rnd-1_family-600	12575	-0.0861459	0.108727	-0.792315	0.428177	0.974642
Motif:rnd-1_family-603	29069.9	-0.0749011	0.0978795	-0.765238	0.44413	0.974642
Motif:rnd-1_family-605	3075.83	-0.116176	0.129478	-0.897265	0.369577	0.974642
Motif:rnd-1_family-606	1946.39	-0.144401	0.124797	-1.15708	0.247239	0.974642
Motif:rnd-1_family-607	14242.3	-0.158466	0.110344	-1.43611	0.150972	0.974642
Motif:rnd-1_family-608	13151.7	-0.102354	0.115299	-0.887728	0.374687	0.974642
Motif:rnd-1_family-609	2009.58	-0.15105	0.122769	-1.23036	0.218563	0.974642
Motif:rnd-1_family-61	6439.71	-0.123877	0.109895	-1.12723	0.259646	0.974642
Motif:rnd-1_family-615	1282	-0.0876022	0.136111	-0.643608	0.51983	0.974642
Motif:rnd-1_family-616	2542.15	-0.111674	0.151924	-0.735069	0.462298	0.974642
Motif:rnd-1_family-617	3646.44	-0.128644	0.115915	-1.10982	0.267079	0.974642
Motif:rnd-1_family-62	520.109	-0.189938	0.156262	-1.21551	0.224173	0.974642
Motif:rnd-1_family-621	7087.19	-0.107903	0.122788	-0.878775	0.379523	0.974642
Motif:rnd-1_family-622	1261.01	-0.0907902	0.168137	-0.539978	0.589212	0.974642
Motif:rnd-1_family-625	7578.86	-0.070181	0.120085	-0.584429	0.558932	0.974642
Motif:rnd-1_family-626	252.61	-0.177885	0.21645	-0.821829	0.411174	0.974642
Motif:rnd-1_family-627	1132.7	-0.19901	0.161361	-1.23332	0.217456	0.974642
Motif:rnd-1_family-629	2642.86	-0.20891	0.14806	-1.41098	0.158249	0.974642
Motif:rnd-1_family-63	9826.34	-0.115617	0.129681	-0.891545	0.372637	0.974642
Motif:rnd-1_family-635	1395.5	-0.0807081	0.11029	-0.731783	0.464301	0.974642
Motif:rnd-1_family-636	6067.89	-0.0893393	0.138874	-0.643312	0.520021	0.974642
Motif:rnd-1_family-638	2879.07	-0.133054	0.14637	-0.909023	0.363338	0.974642
Motif:rnd-1_family-639	1059.79	-0.191236	0.158424	-1.20711	0.22739	0.974642
Motif:rnd-1_family-640	2115.7	-0.160884	0.137124	-1.17327	0.240686	0.974642
Motif:rnd-1_family-641	636.29	-0.162479	0.166386	-0.976518	0.328808	0.974642
Motif:rnd-1_family-642	3239.05	-0.0952093	0.139117	-0.684383	0.493734	0.974642
Motif:rnd-1_family-646	5919.65	-0.16591	0.121603	-1.36435	0.172457	0.974642
Motif:rnd-1_family-649	1168.84	-0.11084	0.146773	-0.755182	0.45014	0.974642
Motif:rnd-1_family-65	8219.63	-0.0793907	0.137237	-0.578495	0.56293	0.974642
Motif:rnd-1_family-650	6765.18	-0.129158	0.108503	-1.19037	0.233902	0.974642
Motif:rnd-1_family-653	572.728	0.104238	0.161374	0.645941	0.518318	0.974642
Motif:rnd-1_family-657	1201.16	-0.154445	0.135403	-1.14063	0.254024	0.974642
Motif:rnd-1_family-658	6469.73	-0.0836268	0.106763	-0.783292	0.433456	0.974642
Motif:rnd-1_family-66	3637.87	-0.0926435	0.117843	-0.78616	0.431774	0.974642
Motif:rnd-1_family-660	519.309	-0.130354	0.187948	-0.693564	0.487955	0.974642
Motif:rnd-1_family-666	1153.22	-0.143714	0.162435	-0.884746	0.376293	0.974642
Motif:rnd-1_family-67	15708.3	-0.0689755	0.119704	-0.576216	0.564469	0.974642
Motif:rnd-1_family-670	1323.33	-0.0926657	0.150772	-0.61461	0.538812	0.974642
Motif:rnd-1_family-673	4221.36	-0.0994923	0.129359	-0.769115	0.441825	0.974642
Motif:rnd-1_family-675	2037.03	-0.170714	0.146295	-1.16692	0.243243	0.974642
Motif:rnd-1_family-676	15995.1	-0.10729	0.0990325	-1.08338	0.278639	0.974642
Motif:rnd-1_family-677	7976.04	-0.178441	0.121263	-1.47152	0.141149	0.974642
Motif:rnd-1_family-678	2347.61	-0.16064	0.108846	-1.47585	0.139984	0.974642
Motif:rnd-1_family-679	416.172	-0.302862	0.176925	-1.71181	0.0869321	0.974642
Motif:rnd-1_family-68	3289.85	-0.168853	0.128462	-1.31441	0.188708	0.974642
Motif:rnd-1_family-681	290.259	-0.177297	0.201847	-0.878372	0.379742	0.974642
Motif:rnd-1_family-684	3285.45	-0.117111	0.132196	-0.88589	0.375677	0.974642
Motif:rnd-1_family-685	13294.2	-0.121564	0.093203	-1.30429	0.192134	0.974642
Motif:rnd-1_family-687	1977.65	-0.0968442	0.129154	-0.749837	0.453353	0.974642
Motif:rnd-1_family-688	2634.38	-0.100005	0.116871	-0.855692	0.392168	0.974642
Motif:rnd-1_family-69	3195.57	-0.142049	0.11418	-1.24408	0.21347	0.974642
Motif:rnd-1_family-692	526.729	-0.187844	0.174985	-1.07348	0.283054	0.974642
Motif:rnd-1_family-693	2217.84	-0.133625	0.131512	-1.01606	0.3096	0.974642
Motif:rnd-1_family-694	3691.1	-0.116798	0.0985945	-1.18463	0.236166	0.974642
Motif:rnd-1_family-696	2215.66	-0.121453	0.132152	-0.919038	0.358076	0.974642
Motif:rnd-1_family-698	1477.75	-0.180274	0.137519	-1.3109	0.18989	0.974642
Motif:rnd-1_family-70	3529.98	-0.167075	0.118292	-1.41239	0.157836	0.974642
Motif:rnd-1_family-705	1820.55	0.0967036	0.130136	0.743099	0.457422	0.974642
Motif:rnd-1_family-706	2157.72	-0.141592	0.115021	-1.23101	0.218319	0.974642
Motif:rnd-1_family-708	38718.3	-0.108139	0.105503	-1.02498	0.305374	0.974642
Motif:rnd-1_family-709	575.405	-0.243756	0.185665	-1.31288	0.189223	0.974642
Motif:rnd-1_family-713	15503.5	-0.12184	0.120688	-1.00954	0.312714	0.974642
Motif:rnd-1_family-716	6584.18	-0.145211	0.0950844	-1.52718	0.126715	0.974642
Motif:rnd-1_family-717	6853.64	-0.0864417	0.114574	-0.75446	0.450573	0.974642
Motif:rnd-1_family-719	375.61	-0.248395	0.237367	-1.04646	0.295349	0.974642
Motif:rnd-1_family-72	16358.1	-0.127477	0.0916837	-1.3904	0.164406	0.974642
Motif:rnd-1_family-720	2758.7	-0.0805297	0.145432	-0.553728	0.579765	0.974642
Motif:rnd-1_family-722	4635.79	-0.091002	0.114038	-0.797998	0.424871	0.974642
Motif:rnd-1_family-726	4551.88	0.0664454	0.106839	0.621919	0.533995	0.974642
Motif:rnd-1_family-728	1266	-0.214938	0.121529	-1.76861	0.0769591	0.974642
Motif:rnd-1_family-729	4114.63	-0.13273	0.154713	-0.85791	0.390942	0.974642
Motif:rnd-1_family-73	20344.1	-0.0623811	0.106964	-0.583195	0.559762	0.974642
Motif:rnd-1_family-731	14387.9	-0.157763	0.111555	-1.41421	0.1573	0.974642
Motif:rnd-1_family-732	310.806	-0.168759	0.22362	-0.754667	0.450449	0.974642
Motif:rnd-1_family-734	816.713	-0.20445	0.153744	-1.32981	0.183582	0.974642
Motif:rnd-1_family-736	1481.7	-0.0611736	0.114442	-0.534536	0.592971	0.974642
Motif:rnd-1_family-738	610.642	0.161162	0.140238	1.1492	0.250474	0.974642
Motif:rnd-1_family-74	8220.31	-0.109995	0.121414	-0.905952	0.364961	0.974642
Motif:rnd-1_family-743	1365.76	-0.0704719	0.112971	-0.623808	0.532754	0.974642
Motif:rnd-1_family-744	535.27	-0.202902	0.156422	-1.29715	0.194581	0.974642
Motif:rnd-1_family-746	2375.32	-0.124431	0.116778	-1.06554	0.286633	0.974642
Motif:rnd-1_family-747	3158.32	-0.145592	0.127015	-1.14626	0.251687	0.974642
Motif:rnd-1_family-751	1874.68	-0.18242	0.129547	-1.40814	0.159091	0.974642
Motif:rnd-1_family-752	1249.25	0.107572	0.132757	0.810295	0.417771	0.974642
Motif:rnd-1_family-753	4503.42	-0.0941102	0.113666	-0.827955	0.407696	0.974642
Motif:rnd-1_family-756	225.215	-0.292091	0.269221	-1.08495	0.277944	0.974642
Motif:rnd-1_family-757	602.199	-0.18169	0.169201	-1.07381	0.282908	0.974642
Motif:rnd-1_family-759	1896.92	-0.167223	0.116192	-1.4392	0.150095	0.974642
Motif:rnd-1_family-76	18418.6	-0.109284	0.108743	-1.00498	0.314907	0.974642
Motif:rnd-1_family-760	720.056	-0.098332	0.161943	-0.6072	0.543718	0.974642
Motif:rnd-1_family-763	6542.97	-0.142494	0.117137	-1.21647	0.223805	0.974642
Motif:rnd-1_family-764	734.859	-0.139107	0.170403	-0.816338	0.414307	0.974642
Motif:rnd-1_family-765	4277.04	-0.086418	0.119797	-0.721369	0.470682	0.974642
Motif:rnd-1_family-767	2551.19	-0.159432	0.129898	-1.22737	0.219685	0.974642
Motif:rnd-1_family-771	1539.7	-0.152938	0.116499	-1.31278	0.189257	0.974642
Motif:rnd-1_family-772	20552.2	-0.150199	0.118628	-1.26613	0.205465	0.974642
Motif:rnd-1_family-775	5152.65	-0.0759686	0.117399	-0.647097	0.517569	0.974642
Motif:rnd-1_family-777	5753.38	-0.0677718	0.10162	-0.666917	0.504825	0.974642
Motif:rnd-1_family-778	3663.23	-0.151944	0.128526	-1.1822	0.237126	0.974642
Motif:rnd-1_family-782	326.778	-0.243473	0.245319	-0.992475	0.320966	0.974642
Motif:rnd-1_family-786	7830.99	-0.0627841	0.106278	-0.590755	0.554684	0.974642
Motif:rnd-1_family-79	12448.9	-0.107027	0.111496	-0.959913	0.337099	0.974642
Motif:rnd-1_family-790	1908.27	-0.148363	0.136806	-1.08448	0.278151	0.974642
Motif:rnd-1_family-793	553.66	-0.194256	0.163015	-1.19165	0.2334	0.974642
Motif:rnd-1_family-795	390.446	-0.138367	0.18637	-0.742431	0.457826	0.974642
Motif:rnd-1_family-796	1931.98	-0.151559	0.119298	-1.27043	0.203931	0.974642
Motif:rnd-1_family-797	2304.19	-0.109449	0.0980998	-1.11569	0.264556	0.974642
Motif:rnd-1_family-798	5542.27	-0.114565	0.104895	-1.09218	0.274752	0.974642
Motif:rnd-1_family-799	1017.77	-0.156584	0.192069	-0.815249	0.41493	0.974642
Motif:rnd-1_family-8	2443.6	-0.14658	0.138583	-1.05771	0.29019	0.974642
Motif:rnd-1_family-80	2863.4	-0.181188	0.116755	-1.55186	0.120696	0.974642
Motif:rnd-1_family-801	7872.89	-0.130216	0.14051	-0.926739	0.354062	0.974642
Motif:rnd-1_family-804	14117.9	-0.0701307	0.102288	-0.685623	0.492951	0.974642
Motif:rnd-1_family-806	1885.39	-0.184012	0.11291	-1.62972	0.103161	0.974642
Motif:rnd-1_family-808	8935.66	-0.180651	0.13296	-1.35869	0.174246	0.974642
Motif:rnd-1_family-81	25046.5	-0.109534	0.100772	-1.08695	0.27706	0.974642
Motif:rnd-1_family-815	1405.37	-0.147969	0.132879	-1.11356	0.265468	0.974642
Motif:rnd-1_family-816	3002.22	-0.104115	0.138257	-0.753056	0.451416	0.974642
Motif:rnd-1_family-817	2011.5	-0.134199	0.147168	-0.911879	0.361833	0.974642
Motif:rnd-1_family-818	6892.44	-0.152929	0.117246	-1.30434	0.192116	0.974642
Motif:rnd-1_family-82	14726	-0.0905978	0.111115	-0.81535	0.414872	0.974642
Motif:rnd-1_family-821	14648.2	-0.0660469	0.112284	-0.588211	0.556391	0.974642
Motif:rnd-1_family-827	13318.9	-0.0902355	0.101069	-0.892809	0.371959	0.974642
Motif:rnd-1_family-829	1740.91	-0.153267	0.147619	-1.03827	0.299146	0.974642
Motif:rnd-1_family-83	2748.46	-0.102993	0.125204	-0.822599	0.410736	0.974642
Motif:rnd-1_family-833	1741.76	-0.0945819	0.144544	-0.654345	0.512889	0.974642
Motif:rnd-1_family-835	930.453	-0.117636	0.151019	-0.778949	0.43601	0.974642
Motif:rnd-1_family-837	589.729	-0.109707	0.195644	-0.560745	0.574971	0.974642
Motif:rnd-1_family-838	3134.21	-0.0693013	0.128449	-0.539523	0.589526	0.974642
Motif:rnd-1_family-839	10887	-0.121606	0.0876033	-1.38814	0.165094	0.974642
Motif:rnd-1_family-84	2425.74	-0.0687279	0.129453	-0.530908	0.595483	0.974642
Motif:rnd-1_family-840	5945.62	-0.0688071	0.113549	-0.605968	0.544536	0.974642
Motif:rnd-1_family-843	282.096	-0.283659	0.219613	-1.29163	0.196485	0.974642
Motif:rnd-1_family-846	2224.78	-0.0919894	0.151864	-0.605735	0.544691	0.974642
Motif:rnd-1_family-849	881.684	-0.0931302	0.144286	-0.645454	0.518633	0.974642
Motif:rnd-1_family-850	8835.93	-0.13507	0.0990467	-1.3637	0.172661	0.974642
Motif:rnd-1_family-855	3888.72	-0.136012	0.117009	-1.16241	0.245067	0.974642
Motif:rnd-1_family-858	994.074	-0.240829	0.149519	-1.61069	0.107246	0.974642
Motif:rnd-1_family-859	12863.9	-0.0626828	0.114929	-0.545406	0.585475	0.974642
Motif:rnd-1_family-864	456.034	-0.0995738	0.168391	-0.591324	0.554303	0.974642
Motif:rnd-1_family-866	6309	-0.130093	0.0988414	-1.31618	0.188115	0.974642
Motif:rnd-1_family-868	1586.79	0.0880534	0.127304	0.691678	0.48914	0.974642
Motif:rnd-1_family-87	4473	-0.107976	0.104251	-1.03573	0.300329	0.974642
Motif:rnd-1_family-871	2315.28	-0.10194	0.119671	-0.851838	0.394304	0.974642
Motif:rnd-1_family-872	7961.62	-0.174174	0.0960121	-1.81408	0.0696649	0.974642
Motif:rnd-1_family-873	12784.7	-0.0934953	0.118699	-0.787665	0.430893	0.974642
Motif:rnd-1_family-874	6847.56	-0.183251	0.13465	-1.36095	0.17353	0.974642
Motif:rnd-1_family-875	351.78	-0.126496	0.203866	-0.620485	0.534939	0.974642
Motif:rnd-1_family-877	4307.54	-0.0649599	0.120417	-0.539459	0.58957	0.974642
Motif:rnd-1_family-878	4289.44	-0.179477	0.130318	-1.37722	0.168444	0.974642
Motif:rnd-1_family-879	2646.71	-0.198002	0.120403	-1.64449	0.100074	0.974642
Motif:rnd-1_family-88	22595.4	-0.193456	0.10754	-1.79891	0.0720325	0.974642
Motif:rnd-1_family-880	1764.8	-0.061404	0.116992	-0.524857	0.599682	0.974642
Motif:rnd-1_family-882	272.228	-0.314655	0.228818	-1.37513	0.169092	0.974642
Motif:rnd-1_family-883	1873.32	-0.136603	0.132682	-1.02955	0.303219	0.974642
Motif:rnd-1_family-885	1102.72	-0.18001	0.144534	-1.24545	0.212966	0.974642
Motif:rnd-1_family-888	1307.23	-0.197817	0.136999	-1.44393	0.148758	0.974642
Motif:rnd-1_family-89	1124.6	-0.142038	0.165653	-0.857439	0.391202	0.974642
Motif:rnd-1_family-896	629.965	-0.25808	0.180474	-1.43002	0.152713	0.974642
Motif:rnd-1_family-9	43751.2	-0.0909882	0.10741	-0.847109	0.396935	0.974642
Motif:rnd-1_family-900	2112.64	-0.217722	0.124313	-1.75139	0.0798779	0.974642
Motif:rnd-1_family-901	4391.33	-0.0976885	0.124557	-0.784289	0.43287	0.974642
Motif:rnd-1_family-905	1380.07	0.0646086	0.120264	0.537223	0.591113	0.974642
Motif:rnd-1_family-906	10125.1	-0.13354	0.129839	-1.02851	0.303711	0.974642
Motif:rnd-1_family-907	3026.05	-0.1161	0.0983209	-1.18083	0.237671	0.974642
Motif:rnd-1_family-909	1746.38	-0.144947	0.178684	-0.811193	0.417255	0.974642
Motif:rnd-1_family-911	6556.9	-0.0998265	0.0984219	-1.01427	0.310453	0.974642
Motif:rnd-1_family-912	561.85	-0.120463	0.153666	-0.783929	0.433082	0.974642
Motif:rnd-1_family-914	1997.69	-0.086267	0.128876	-0.669379	0.503254	0.974642
Motif:rnd-1_family-915	1895.91	-0.0854869	0.1527	-0.559834	0.575592	0.974642
Motif:rnd-1_family-916	2017.73	-0.120815	0.164741	-0.733363	0.463337	0.974642
Motif:rnd-1_family-917	1502.15	-0.111456	0.141258	-0.78903	0.430095	0.974642
Motif:rnd-1_family-92	7210.61	-0.12131	0.124638	-0.973298	0.330405	0.974642
Motif:rnd-1_family-921	450.415	-0.100137	0.17423	-0.574739	0.565468	0.974642
Motif:rnd-1_family-924	5948.55	-0.122963	0.103731	-1.18541	0.235855	0.974642
Motif:rnd-1_family-926	8438.29	-0.165082	0.0942056	-1.75236	0.0797125	0.974642
Motif:rnd-1_family-93	9314.34	-0.10899	0.109028	-0.99965	0.31748	0.974642
Motif:rnd-1_family-935	504.063	-0.225774	0.202488	-1.115	0.26485	0.974642
Motif:rnd-1_family-936	682.536	0.243705	0.149198	1.63343	0.102378	0.974642
Motif:rnd-1_family-937	5797.65	-0.112743	0.108736	-1.03684	0.299809	0.974642
Motif:rnd-1_family-939	2284.63	-0.0706795	0.100812	-0.701104	0.483238	0.974642
Motif:rnd-1_family-94	822.808	-0.186149	0.159203	-1.16926	0.242299	0.974642
Motif:rnd-1_family-941	1416.27	-0.191803	0.17182	-1.1163	0.264292	0.974642
Motif:rnd-1_family-945	710.056	-0.164806	0.137293	-1.20039	0.229987	0.974642
Motif:rnd-1_family-946	942.081	-0.221326	0.165365	-1.33841	0.180764	0.974642
Motif:rnd-1_family-947	859.947	-0.125491	0.134328	-0.934212	0.350194	0.974642
Motif:rnd-1_family-948	10718.2	-0.0561917	0.0975736	-0.575891	0.564689	0.974642
Motif:rnd-1_family-949	13866.3	-0.106927	0.102764	-1.04051	0.298105	0.974642
Motif:rnd-1_family-95	1381.31	-0.143606	0.112532	-1.27613	0.201908	0.974642
Motif:rnd-1_family-952	10064	-0.0693938	0.116049	-0.59797	0.54986	0.974642
Motif:rnd-1_family-959	236.695	-0.132008	0.205507	-0.642355	0.520643	0.974642
Motif:rnd-1_family-96	3183.14	-0.15525	0.116266	-1.33529	0.18178	0.974642
Motif:rnd-1_family-961	796.52	-0.0777846	0.144434	-0.538547	0.590199	0.974642
Motif:rnd-1_family-964	2432.2	-0.148946	0.11195	-1.33047	0.183364	0.974642
Motif:rnd-1_family-965	5587.47	0.102063	0.108506	0.940622	0.346898	0.974642
Motif:rnd-1_family-967	9565.49	-0.148266	0.118468	-1.25153	0.210741	0.974642
Motif:rnd-1_family-969	299.827	-0.168749	0.256675	-0.657441	0.510897	0.974642
Motif:rnd-1_family-971	2767.07	-0.144102	0.141768	-1.01647	0.309407	0.974642
Motif:rnd-1_family-972	824.716	-0.1711	0.18816	-0.909335	0.363173	0.974642
Motif:rnd-1_family-976	3196.47	-0.148145	0.10139	-1.46115	0.143975	0.974642
Motif:rnd-1_family-977	4810.8	-0.187372	0.110754	-1.69179	0.090687	0.974642
Motif:rnd-1_family-978	6771.64	-0.136265	0.111323	-1.22404	0.220936	0.974642
Motif:rnd-1_family-98	12839.1	-0.110441	0.104458	-1.05727	0.290387	0.974642
Motif:rnd-1_family-985	3199.76	-0.126988	0.103552	-1.22631	0.220081	0.974642
Motif:rnd-1_family-986	15850.4	0.107251	0.101548	1.05617	0.290892	0.974642
Motif:rnd-1_family-987	369.918	-0.198962	0.170716	-1.16546	0.243833	0.974642
Motif:rnd-1_family-991	2537.48	-0.12475	0.108544	-1.14931	0.25043	0.974642
Motif:rnd-1_family-994	2753.64	-0.520307	0.485514	-1.07166	0.283871	0.974642
Motif:rnd-1_family-996	349.109	-0.133179	0.195327	-0.681829	0.495347	0.974642
Motif:rnd-1_family-999	1171.13	0.0801439	0.141615	0.565926	0.571444	0.974642
Motif:rnd-2_family-112	14549.9	-0.0712513	0.120589	-0.590861	0.554614	0.974642
Motif:rnd-2_family-2	264.592	-0.319513	0.218886	-1.45972	0.144366	0.974642
Motif:rnd-2_family-35	3380.96	-0.112979	0.136289	-0.828965	0.407124	0.974642
Motif:rnd-2_family-70	13795.6	-0.153424	0.107664	-1.42502	0.154151	0.974642
Motif:rnd-2_family-95	18140.1	-0.152118	0.138906	-1.09512	0.273466	0.974642
Motif:rnd-3_family-1018	1617.22	-0.167742	0.153396	-1.09353	0.274162	0.974642
Motif:rnd-3_family-1124	9690.41	-0.0791776	0.119626	-0.661874	0.508052	0.974642
Motif:rnd-3_family-114	9485.79	-0.109795	0.119931	-0.915492	0.359933	0.974642
Motif:rnd-3_family-151	22656.8	-0.059599	0.116151	-0.513116	0.60787	0.974642
Motif:rnd-3_family-1783	1990.14	-0.121397	0.138964	-0.873586	0.382344	0.974642
Motif:rnd-3_family-22	4481.59	-0.118177	0.122046	-0.968299	0.332895	0.974642
Motif:rnd-3_family-242	3792.8	-0.140697	0.123907	-1.1355	0.256166	0.974642
Motif:rnd-3_family-248	324.053	-0.136755	0.199716	-0.684745	0.493505	0.974642
Motif:rnd-3_family-266	4359.59	-0.162651	0.118189	-1.37619	0.168762	0.974642
Motif:rnd-3_family-267	8287.73	-0.123377	0.108653	-1.13552	0.256158	0.974642
Motif:rnd-3_family-268	3141.1	-0.068179	0.109948	-0.620101	0.535191	0.974642
Motif:rnd-3_family-284	311.683	-0.13666	0.191923	-0.712058	0.476429	0.974642
Motif:rnd-3_family-35	2255.51	-0.150285	0.121865	-1.23321	0.217496	0.974642
Motif:rnd-3_family-366	4195.57	-0.064225	0.112282	-0.571997	0.567324	0.974642
Motif:rnd-3_family-380	8056.37	-0.0949927	0.127804	-0.743267	0.45732	0.974642
Motif:rnd-3_family-416	716.563	-0.144194	0.162303	-0.888427	0.374311	0.974642
Motif:rnd-3_family-449	12136.2	-0.145447	0.111955	-1.29915	0.193892	0.974642
Motif:rnd-3_family-80	8418.27	-0.156243	0.114349	-1.36637	0.171822	0.974642
Motif:rnd-3_family-857	9665.12	-0.108134	0.0972556	-1.11185	0.266201	0.974642
Motif:rnd-3_family-888	905.949	-0.0671066	0.127071	-0.528103	0.597428	0.974642
Motif:rnd-3_family-974	501.811	-0.158742	0.161272	-0.984308	0.324964	0.974642
Motif:rnd-4_family-100	4054.99	-0.151133	0.117337	-1.28803	0.197737	0.974642
Motif:rnd-4_family-1017	4841.84	-0.0673429	0.127185	-0.529487	0.596468	0.974642
Motif:rnd-4_family-1040	5075.39	-0.156328	0.122385	-1.27734	0.201481	0.974642
Motif:rnd-4_family-1044	2680.49	-0.0872854	0.134235	-0.650243	0.515535	0.974642
Motif:rnd-4_family-1047	2304	-0.162309	0.115211	-1.40881	0.158892	0.974642
Motif:rnd-4_family-109	16992.2	-0.117988	0.115073	-1.02533	0.305205	0.974642
Motif:rnd-4_family-1094	4532.46	-0.114725	0.130447	-0.879482	0.37914	0.974642
Motif:rnd-4_family-1108	31456.2	-0.155089	0.115407	-1.34384	0.178999	0.974642
Motif:rnd-4_family-1229	258.319	-0.133731	0.202541	-0.660263	0.509085	0.974642
Motif:rnd-4_family-1241	3132.18	-0.151152	0.113767	-1.32861	0.183977	0.974642
Motif:rnd-4_family-126	461.951	-0.097135	0.171315	-0.566996	0.570717	0.974642
Motif:rnd-4_family-127	593.93	-0.259035	0.165253	-1.56751	0.116995	0.974642
Motif:rnd-4_family-128	25574.3	-0.0749807	0.112796	-0.664748	0.506211	0.974642
Motif:rnd-4_family-1332	475.73	-0.131192	0.168706	-0.777639	0.436782	0.974642
Motif:rnd-4_family-1381	6676.99	-0.150244	0.112329	-1.33753	0.18105	0.974642
Motif:rnd-4_family-1382	2406.9	-0.0637145	0.11329	-0.562403	0.573842	0.974642
Motif:rnd-4_family-1416	306.169	-0.240661	0.200025	-1.20316	0.228915	0.974642
Motif:rnd-4_family-1439	352.233	-0.11801	0.190539	-0.61935	0.535686	0.974642
Motif:rnd-4_family-1456	2286.14	-0.0579382	0.110792	-0.522944	0.601013	0.974642
Motif:rnd-4_family-1470	4641.87	-0.107998	0.117126	-0.922065	0.356495	0.974642
Motif:rnd-4_family-1511	53360.6	-0.0919271	0.111153	-0.827032	0.408219	0.974642
Motif:rnd-4_family-1544	9836.97	-0.188086	0.119265	-1.57705	0.114784	0.974642
Motif:rnd-4_family-1580	3577.33	-0.160564	0.128562	-1.24892	0.211694	0.974642
Motif:rnd-4_family-1587	1239.21	-0.23753	0.138541	-1.71451	0.0864353	0.974642
Motif:rnd-4_family-1592	6851.99	-0.109552	0.106902	-1.02479	0.305462	0.974642
Motif:rnd-4_family-173	1562.23	-0.0972764	0.156259	-0.622535	0.53359	0.974642
Motif:rnd-4_family-174	2894.78	-0.115696	0.129394	-0.894136	0.371249	0.974642
Motif:rnd-4_family-1760	2311.92	-0.231863	0.135612	-1.70975	0.0873116	0.974642
Motif:rnd-4_family-1789	2614.23	-0.0821663	0.133142	-0.617135	0.537146	0.974642
Motif:rnd-4_family-186	2219.12	-0.0998496	0.14702	-0.679156	0.497039	0.974642
Motif:rnd-4_family-1928	2809.23	-0.17363	0.112046	-1.54964	0.121229	0.974642
Motif:rnd-4_family-195	3196.5	-0.0742402	0.111625	-0.665084	0.505997	0.974642
Motif:rnd-4_family-200	7393.86	-0.0930596	0.104808	-0.887909	0.37459	0.974642
Motif:rnd-4_family-203	4607.18	-0.0643235	0.102388	-0.628231	0.529853	0.974642
Motif:rnd-4_family-2128	2570.66	-0.113615	0.12883	-0.881901	0.37783	0.974642
Motif:rnd-4_family-213	6696.13	-0.0858665	0.110199	-0.779193	0.435866	0.974642
Motif:rnd-4_family-2208	113906	-0.050564	0.0924054	-0.547198	0.584243	0.974642
Motif:rnd-4_family-229	7365.82	-0.13336	0.110154	-1.21067	0.226023	0.974642
Motif:rnd-4_family-230	2103.34	-0.11605	0.123085	-0.942845	0.34576	0.974642
Motif:rnd-4_family-2363	3283	-0.0692501	0.120892	-0.572828	0.566761	0.974642
Motif:rnd-4_family-237	2785.4	-0.190017	0.129746	-1.46453	0.143049	0.974642
Motif:rnd-4_family-2384	21927.9	-0.111889	0.0920645	-1.21533	0.224239	0.974642
Motif:rnd-4_family-2471	445.282	-0.15981	0.19946	-0.801213	0.423008	0.974642
Motif:rnd-4_family-2487	417.968	0.123178	0.178372	0.690569	0.489836	0.974642
Motif:rnd-4_family-2525	4529.28	-0.149825	0.110366	-1.35753	0.174614	0.974642
Motif:rnd-4_family-261	10038	-0.0677305	0.0956078	-0.708421	0.478684	0.974642
Motif:rnd-4_family-267	1010.13	-0.163579	0.129689	-1.26132	0.207193	0.974642
Motif:rnd-4_family-271	4555.51	-0.100738	0.0995735	-1.0117	0.311684	0.974642
Motif:rnd-4_family-2742	5892.98	-0.214677	0.130038	-1.65088	0.0987628	0.974642
Motif:rnd-4_family-2803	1907.49	-0.0806456	0.13575	-0.594075	0.552462	0.974642
Motif:rnd-4_family-281	16783.4	-0.153911	0.109325	-1.40783	0.159181	0.974642
Motif:rnd-4_family-2877	7723.85	-0.179538	0.122083	-1.47063	0.141391	0.974642
Motif:rnd-4_family-2886	331.574	-0.220715	0.191143	-1.15471	0.248208	0.974642
Motif:rnd-4_family-325	4605.42	-0.0815804	0.152143	-0.536208	0.591814	0.974642
Motif:rnd-4_family-328	44276.4	-0.0782771	0.100473	-0.779089	0.435927	0.974642
Motif:rnd-4_family-345	3831.69	-0.135165	0.109627	-1.23296	0.217591	0.974642
Motif:rnd-4_family-3525	4392.29	-0.156751	0.147919	-1.0597	0.28928	0.974642
Motif:rnd-4_family-3572	4964.61	-0.0649078	0.0950565	-0.682834	0.494712	0.974642
Motif:rnd-4_family-360	3800.9	-0.0694376	0.107948	-0.643249	0.520063	0.974642
Motif:rnd-4_family-3603	2145.55	-0.115982	0.139278	-0.832735	0.404994	0.974642
Motif:rnd-4_family-396	15593.6	-0.128596	0.0932323	-1.3793	0.167801	0.974642
Motif:rnd-4_family-397	1080.76	-0.150189	0.142111	-1.05684	0.290584	0.974642
Motif:rnd-4_family-408	31356.2	-0.0965349	0.119841	-0.805526	0.420516	0.974642
Motif:rnd-4_family-428	2822.12	-0.0840977	0.122018	-0.689221	0.490684	0.974642
Motif:rnd-4_family-43	20935.5	-0.077746	0.105599	-0.736238	0.461586	0.974642
Motif:rnd-4_family-4337	4619.66	-0.14495	0.115759	-1.25217	0.210506	0.974642
Motif:rnd-4_family-44	6582.29	-0.0930653	0.112555	-0.826842	0.408326	0.974642
Motif:rnd-4_family-454	3489.16	-0.231239	0.144603	-1.59913	0.109792	0.974642
Motif:rnd-4_family-465	559.607	-0.149443	0.162078	-0.922041	0.356507	0.974642
Motif:rnd-4_family-469	15687.1	-0.116687	0.106684	-1.09377	0.274056	0.974642
Motif:rnd-4_family-470	1866.36	-0.0734473	0.138396	-0.530704	0.595624	0.974642
Motif:rnd-4_family-477	4329.98	-0.100109	0.121739	-0.822318	0.410896	0.974642
Motif:rnd-4_family-490	2021.56	-0.136212	0.15165	-0.898203	0.369077	0.974642
Motif:rnd-4_family-504	11754.7	-0.166285	0.100761	-1.6503	0.0988826	0.974642
Motif:rnd-4_family-513	18755.1	-0.180331	0.102693	-1.75602	0.0790855	0.974642
Motif:rnd-4_family-532	2702.57	-0.0805408	0.130338	-0.617937	0.536617	0.974642
Motif:rnd-4_family-543	3521.2	-0.164623	0.104192	-1.58	0.114106	0.974642
Motif:rnd-4_family-549	2598.42	-0.106401	0.129552	-0.8213	0.411475	0.974642
Motif:rnd-4_family-572	29514.7	-0.115733	0.0983615	-1.1766	0.239353	0.974642
Motif:rnd-4_family-581	12974.3	-0.0540568	0.0966147	-0.559509	0.575814	0.974642
Motif:rnd-4_family-604	3217.42	-0.133008	0.128644	-1.03392	0.301174	0.974642
Motif:rnd-4_family-65	2121.98	-0.183474	0.107571	-1.70562	0.0880791	0.974642
Motif:rnd-4_family-677	2320.13	-0.12493	0.126132	-0.990471	0.321944	0.974642
Motif:rnd-4_family-710	15386.7	-0.184199	0.136148	-1.35293	0.176078	0.974642
Motif:rnd-4_family-720	274.7	-0.184076	0.201673	-0.912741	0.361379	0.974642
Motif:rnd-4_family-761	5001.97	-0.173816	0.137697	-1.2623	0.20684	0.974642
Motif:rnd-4_family-790	1393.07	-0.0795958	0.136472	-0.583241	0.559731	0.974642
Motif:rnd-4_family-807	4152.26	-0.100063	0.110289	-0.907285	0.364256	0.974642
Motif:rnd-4_family-819	15409.5	-0.103182	0.112938	-0.913615	0.360919	0.974642
Motif:rnd-4_family-88	22899.8	-0.116709	0.0945074	-1.23491	0.216863	0.974642
Motif:rnd-4_family-914	18833.9	-0.0942316	0.110386	-0.853655	0.393296	0.974642
Motif:rnd-4_family-92	640.03	-0.197051	0.142556	-1.38228	0.166887	0.974642
Motif:rnd-4_family-952	4182.3	-0.0896203	0.118427	-0.756756	0.449196	0.974642
Motif:rnd-5_family-1005	1649.53	-0.114312	0.149603	-0.7641	0.444807	0.974642
Motif:rnd-5_family-1007	765.996	-0.0921363	0.148863	-0.618934	0.53596	0.974642
Motif:rnd-5_family-1008	2646.84	-0.178643	0.118588	-1.50642	0.13196	0.974642
Motif:rnd-5_family-1010	3414.59	-0.105266	0.108176	-0.973095	0.330506	0.974642
Motif:rnd-5_family-10104	317.181	-0.363091	0.202517	-1.79289	0.0729907	0.974642
Motif:rnd-5_family-10147	10038.4	-0.169521	0.107859	-1.57169	0.116022	0.974642
Motif:rnd-5_family-1015	2865.74	-0.194214	0.157929	-1.22975	0.21879	0.974642
Motif:rnd-5_family-1024	351.097	-0.192966	0.180971	-1.06628	0.286297	0.974642
Motif:rnd-5_family-1026	913.72	-0.226149	0.145048	-1.55914	0.118964	0.974642
Motif:rnd-5_family-1029	1885.59	-0.0901993	0.144057	-0.626137	0.531225	0.974642
Motif:rnd-5_family-1031	4431.23	-0.0879503	0.113617	-0.774097	0.438873	0.974642
Motif:rnd-5_family-1040	1428.88	-0.0812412	0.141699	-0.573335	0.566418	0.974642
Motif:rnd-5_family-1043	1604.62	-0.208624	0.124738	-1.67249	0.0944274	0.974642
Motif:rnd-5_family-1048	1027.18	-0.106102	0.162927	-0.651226	0.514901	0.974642
Motif:rnd-5_family-1054	2446.79	-0.121774	0.110922	-1.09784	0.272276	0.974642
Motif:rnd-5_family-1055	3910.1	-0.196885	0.151579	-1.29889	0.193981	0.974642
Motif:rnd-5_family-1064	3199.43	-0.158969	0.116335	-1.36648	0.17179	0.974642
Motif:rnd-5_family-1087	1864.82	-0.202509	0.131147	-1.54414	0.122555	0.974642
Motif:rnd-5_family-109	1568.78	-0.19848	0.150085	-1.32245	0.186018	0.974642
Motif:rnd-5_family-1090	241.317	-0.139067	0.208733	-0.666243	0.505256	0.974642
Motif:rnd-5_family-1091	691.534	-0.224787	0.141815	-1.58507	0.11295	0.974642
Motif:rnd-5_family-1105	832.775	0.0895746	0.155979	0.574272	0.565784	0.974642
Motif:rnd-5_family-1110	1923.97	-0.181877	0.148921	-1.2213	0.221972	0.974642
Motif:rnd-5_family-1125	7318.89	-0.124212	0.119316	-1.04104	0.297859	0.974642
Motif:rnd-5_family-1129	3033.42	-0.0913512	0.129697	-0.704341	0.48122	0.974642
Motif:rnd-5_family-1133	1200.46	-0.137536	0.186546	-0.73728	0.460952	0.974642
Motif:rnd-5_family-1136	4986.74	-0.105075	0.115023	-0.913515	0.360972	0.974642
Motif:rnd-5_family-1145	483.312	-0.326103	0.177184	-1.84048	0.0656979	0.974642
Motif:rnd-5_family-1152	2058.57	-0.134364	0.123053	-1.09192	0.274867	0.974642
Motif:rnd-5_family-116	574.746	-0.125598	0.19588	-0.6412	0.521392	0.974642
Motif:rnd-5_family-1161	1324.82	-0.118413	0.156993	-0.754255	0.450696	0.974642
Motif:rnd-5_family-1163	6439.37	-0.111551	0.107055	-1.042	0.297412	0.974642
Motif:rnd-5_family-1166	1074.6	-0.14725	0.157849	-0.932857	0.350894	0.974642
Motif:rnd-5_family-1170	1607.42	-0.17385	0.163249	-1.06494	0.286902	0.974642
Motif:rnd-5_family-1172	1227.28	-0.0729349	0.114835	-0.635129	0.525344	0.974642
Motif:rnd-5_family-119	398.713	0.102068	0.184828	0.552232	0.580789	0.974642
Motif:rnd-5_family-1191	428.854	-0.365759	0.204327	-1.79006	0.0734436	0.974642
Motif:rnd-5_family-1198	6042.07	-0.10207	0.109745	-0.93007	0.352335	0.974642
Motif:rnd-5_family-1220	1944.82	-0.16449	0.140174	-1.17347	0.240608	0.974642
Motif:rnd-5_family-1249	354.475	-0.307565	0.174554	-1.76201	0.0780684	0.974642
Motif:rnd-5_family-1277	38969.9	-0.125319	0.114858	-1.09108	0.275239	0.974642
Motif:rnd-5_family-1287	2805.99	-0.198926	0.134806	-1.47565	0.140039	0.974642
Motif:rnd-5_family-1306	3054.58	-0.130156	0.147705	-0.881189	0.378216	0.974642
Motif:rnd-5_family-1309	357.331	-0.194091	0.221168	-0.877571	0.380177	0.974642
Motif:rnd-5_family-1311	2436.68	-0.103403	0.126784	-0.815584	0.414738	0.974642
Motif:rnd-5_family-1312	983.49	-0.116015	0.124056	-0.935188	0.349691	0.974642
Motif:rnd-5_family-1313	6412.74	-0.10578	0.0879562	-1.20264	0.229115	0.974642
Motif:rnd-5_family-1315	1346.1	-0.12862	0.130658	-0.9844	0.324919	0.974642
Motif:rnd-5_family-1317	3041.32	-0.150339	0.121354	-1.23885	0.215402	0.974642
Motif:rnd-5_family-1349	1067.99	-0.102773	0.161543	-0.636192	0.524651	0.974642
Motif:rnd-5_family-136	2118.61	-0.167397	0.151009	-1.10852	0.267638	0.974642
Motif:rnd-5_family-1364	4217.06	-0.105026	0.158239	-0.663713	0.506874	0.974642
Motif:rnd-5_family-1365	2892.97	-0.0953369	0.133575	-0.713734	0.475392	0.974642
Motif:rnd-5_family-137	236.941	-0.121924	0.225742	-0.540103	0.589126	0.974642
Motif:rnd-5_family-1395	1590.87	-0.137527	0.114181	-1.20446	0.22841	0.974642
Motif:rnd-5_family-1400	6639.74	-0.0987772	0.0945457	-1.04476	0.296136	0.974642
Motif:rnd-5_family-1411	668.508	-0.231019	0.15063	-1.53369	0.125107	0.974642
Motif:rnd-5_family-1413	730.779	-0.192279	0.164321	-1.17014	0.241945	0.974642
Motif:rnd-5_family-1416	2874.41	-0.160465	0.105079	-1.52709	0.126738	0.974642
Motif:rnd-5_family-142	448.589	-0.0886923	0.163635	-0.542012	0.58781	0.974642
Motif:rnd-5_family-1428	2521.44	-0.0801886	0.120167	-0.667313	0.504573	0.974642
Motif:rnd-5_family-1435	3023.71	-0.082657	0.11887	-0.695356	0.486832	0.974642
Motif:rnd-5_family-1443	3586.81	-0.113717	0.112315	-1.01248	0.311308	0.974642
Motif:rnd-5_family-1450	9741.87	-0.150091	0.109799	-1.36696	0.171636	0.974642
Motif:rnd-5_family-1486	3945.55	-0.123105	0.117679	-1.04611	0.29551	0.974642
Motif:rnd-5_family-1487	2480.39	0.0665357	0.117018	0.568594	0.569632	0.974642
Motif:rnd-5_family-1493	850.209	-0.108786	0.129988	-0.836892	0.402653	0.974642
Motif:rnd-5_family-1496	1508.32	0.130368	0.122154	1.06725	0.28586	0.974642
Motif:rnd-5_family-150	23948.1	-0.099518	0.104276	-0.95437	0.339896	0.974642
Motif:rnd-5_family-1507	652.5	-0.209371	0.177284	-1.18099	0.237605	0.974642
Motif:rnd-5_family-1513	14017.4	0.0739685	0.101024	0.732191	0.464052	0.974642
Motif:rnd-5_family-1520	607.548	-0.263314	0.16487	-1.5971	0.110243	0.974642
Motif:rnd-5_family-1537	763.85	-0.281826	0.186049	-1.5148	0.129824	0.974642
Motif:rnd-5_family-154	7084.86	-0.112363	0.0941274	-1.19373	0.232582	0.974642
Motif:rnd-5_family-1545	239.672	-0.207096	0.225765	-0.917307	0.358982	0.974642
Motif:rnd-5_family-1555	3730.52	-0.0762918	0.110037	-0.69333	0.488102	0.974642
Motif:rnd-5_family-1571	877.955	-0.119059	0.162524	-0.732563	0.463825	0.974642
Motif:rnd-5_family-1583	6563.95	-0.108051	0.0965723	-1.11886	0.263199	0.974642
Motif:rnd-5_family-1585	15936.9	-0.162507	0.103458	-1.57076	0.116239	0.974642
Motif:rnd-5_family-1587	489.966	-0.13516	0.164019	-0.824047	0.409913	0.974642
Motif:rnd-5_family-1588	5296.34	-0.189633	0.128353	-1.47742	0.139562	0.974642
Motif:rnd-5_family-1607	1453.51	-0.213656	0.117912	-1.812	0.0699864	0.974642
Motif:rnd-5_family-1630	12601.5	-0.125057	0.0975436	-1.28206	0.199823	0.974642
Motif:rnd-5_family-1632	5062.7	-0.126449	0.123053	-1.0276	0.304138	0.974642
Motif:rnd-5_family-1634	1055.45	-0.223329	0.14294	-1.5624	0.118194	0.974642
Motif:rnd-5_family-1636	271.366	-0.16656	0.192581	-0.864879	0.387105	0.974642
Motif:rnd-5_family-1640	416.689	-0.252125	0.209942	-1.20093	0.229778	0.974642
Motif:rnd-5_family-1648	1076.03	0.0821146	0.123966	0.662397	0.507717	0.974642
Motif:rnd-5_family-165	1845.65	-0.112835	0.118736	-0.950298	0.341961	0.974642
Motif:rnd-5_family-166	1067.79	-0.104517	0.13036	-0.801754	0.422695	0.974642
Motif:rnd-5_family-1662	14093.9	-0.194124	0.109313	-1.77585	0.075757	0.974642
Motif:rnd-5_family-1704	2164.02	-0.209424	0.133314	-1.57091	0.116204	0.974642
Motif:rnd-5_family-1705	8071.79	-0.170919	0.11909	-1.43521	0.151228	0.974642
Motif:rnd-5_family-1715	8707.6	-0.0752493	0.103103	-0.729847	0.465484	0.974642
Motif:rnd-5_family-172	292.998	-0.18499	0.251228	-0.736345	0.461521	0.974642
Motif:rnd-5_family-1722	7836.91	-0.159178	0.0983102	-1.61914	0.105417	0.974642
Motif:rnd-5_family-1724	2441.14	-0.152346	0.132183	-1.15253	0.249103	0.974642
Motif:rnd-5_family-1726	3519.75	-0.0679133	0.116138	-0.584762	0.558707	0.974642
Motif:rnd-5_family-173	4706.76	-0.0828954	0.123641	-0.670454	0.502568	0.974642
Motif:rnd-5_family-1736	363.944	-0.144711	0.181605	-0.796844	0.425541	0.974642
Motif:rnd-5_family-1741	1164.92	-0.128761	0.12406	-1.0379	0.299316	0.974642
Motif:rnd-5_family-1753	528.001	-0.128897	0.170126	-0.757655	0.448657	0.974642
Motif:rnd-5_family-1786	2445.79	-0.232742	0.136105	-1.71002	0.0872619	0.974642
Motif:rnd-5_family-1791	279.408	-0.124031	0.21578	-0.574803	0.565424	0.974642
Motif:rnd-5_family-1805	3686.59	-0.0559497	0.100377	-0.557396	0.577257	0.974642
Motif:rnd-5_family-1807	739.033	-0.209658	0.138921	-1.50919	0.13125	0.974642
Motif:rnd-5_family-1816	6160.38	-0.0982857	0.131142	-0.749459	0.453581	0.974642
Motif:rnd-5_family-1822	2664.56	-0.204119	0.114983	-1.77521	0.0758629	0.974642
Motif:rnd-5_family-1857	4383.64	-0.0747088	0.115516	-0.646741	0.517799	0.974642
Motif:rnd-5_family-1869	386.345	-0.116959	0.190233	-0.614821	0.538673	0.974642
Motif:rnd-5_family-1927	8019.55	-0.0877618	0.116372	-0.754146	0.450762	0.974642
Motif:rnd-5_family-193	2042.77	-0.146983	0.133055	-1.10468	0.2693	0.974642
Motif:rnd-5_family-195	6608.63	-0.101389	0.11855	-0.855242	0.392417	0.974642
Motif:rnd-5_family-196	3986.64	-0.214805	0.134607	-1.59579	0.110536	0.974642
Motif:rnd-5_family-197	703.997	-0.195927	0.15553	-1.25973	0.207765	0.974642
Motif:rnd-5_family-1976	559.597	-0.227756	0.16099	-1.41472	0.157152	0.974642
Motif:rnd-5_family-1985	1862.53	-0.124445	0.164333	-0.757277	0.448884	0.974642
Motif:rnd-5_family-1989	9225.29	-0.140031	0.111295	-1.2582	0.20832	0.974642
Motif:rnd-5_family-1994	3976.77	-0.10793	0.139061	-0.776133	0.437671	0.974642
Motif:rnd-5_family-20	5527.48	-0.0578779	0.111126	-0.520834	0.602483	0.974642
Motif:rnd-5_family-2002	2012.33	-0.0787657	0.126038	-0.624936	0.532013	0.974642
Motif:rnd-5_family-2007	1851.86	-0.163632	0.117661	-1.39071	0.164312	0.974642
Motif:rnd-5_family-2008	1029.9	-0.228131	0.131259	-1.73802	0.0822074	0.974642
Motif:rnd-5_family-2012	1999.75	-0.117055	0.136291	-0.858866	0.390414	0.974642
Motif:rnd-5_family-2038	3230.46	-0.136048	0.112796	-1.20614	0.227764	0.974642
Motif:rnd-5_family-2043	1176.56	-0.0848191	0.147538	-0.574896	0.565361	0.974642
Motif:rnd-5_family-2058	3919.09	-0.0877194	0.107761	-0.814019	0.415634	0.974642
Motif:rnd-5_family-2059	1283.43	-0.146459	0.182624	-0.801969	0.422571	0.974642
Motif:rnd-5_family-2062	492.864	-0.22826	0.167444	-1.36321	0.172818	0.974642
Motif:rnd-5_family-2063	3219.52	-0.153522	0.123073	-1.2474	0.212251	0.974642
Motif:rnd-5_family-2072	544.859	-0.283344	0.181761	-1.55888	0.119024	0.974642
Motif:rnd-5_family-208	4805.04	-0.1634	0.110717	-1.47584	0.139987	0.974642
Motif:rnd-5_family-2083	1654.87	-0.201636	0.115585	-1.74449	0.0810745	0.974642
Motif:rnd-5_family-2089	3864.47	-0.0924547	0.0960124	-0.962945	0.335575	0.974642
Motif:rnd-5_family-2096	877.494	-0.159491	0.134706	-1.184	0.236414	0.974642
Motif:rnd-5_family-2099	650.59	-0.12273	0.190507	-0.644228	0.519427	0.974642
Motif:rnd-5_family-2106	5266.61	-0.0622942	0.100209	-0.621642	0.534177	0.974642
Motif:rnd-5_family-214	754.796	-0.230406	0.132969	-1.73279	0.0831331	0.974642
Motif:rnd-5_family-2152	536.845	-0.237046	0.161186	-1.47063	0.14139	0.974642
Motif:rnd-5_family-216	1319.15	-0.103728	0.115088	-0.901296	0.367431	0.974642
Motif:rnd-5_family-2175	4811.05	-0.103865	0.10476	-0.99146	0.321461	0.974642
Motif:rnd-5_family-2193	17554.9	-0.0697735	0.108148	-0.645169	0.518817	0.974642
Motif:rnd-5_family-2195	6196.3	-0.147199	0.119739	-1.22933	0.218947	0.974642
Motif:rnd-5_family-2196	1119.63	-0.222471	0.12414	-1.7921	0.0731172	0.974642
Motif:rnd-5_family-2197	1079.56	-0.185639	0.137942	-1.34577	0.178376	0.974642
Motif:rnd-5_family-2198	2486.52	-0.0564705	0.106362	-0.530927	0.595469	0.974642
Motif:rnd-5_family-220	9252.15	-0.06693	0.121542	-0.550674	0.581857	0.974642
Motif:rnd-5_family-2209	2996.19	-0.121762	0.101797	-1.19612	0.231648	0.974642
Motif:rnd-5_family-222	317.623	-0.279905	0.224346	-1.24765	0.212159	0.974642
Motif:rnd-5_family-2245	641.561	-0.20144	0.192338	-1.04732	0.29495	0.974642
Motif:rnd-5_family-2257	2881.24	-0.118791	0.11752	-1.01081	0.312106	0.974642
Motif:rnd-5_family-2258	2777.45	-0.189427	0.132278	-1.43203	0.152134	0.974642
Motif:rnd-5_family-2268	7807.1	-0.120332	0.134855	-0.892304	0.37223	0.974642
Motif:rnd-5_family-2294	15414.1	-0.0987319	0.103164	-0.95704	0.338547	0.974642
Motif:rnd-5_family-2309	5686.36	-0.0910022	0.121817	-0.747041	0.455039	0.974642
Motif:rnd-5_family-231	4072.05	-0.179835	0.125586	-1.43197	0.152154	0.974642
Motif:rnd-5_family-2326	1609.72	-0.136751	0.131557	-1.03948	0.29858	0.974642
Motif:rnd-5_family-233	13905.7	-0.0775927	0.11271	-0.688428	0.491183	0.974642
Motif:rnd-5_family-2333	834.567	-0.225394	0.190849	-1.18101	0.2376	0.974642
Motif:rnd-5_family-2342	14463.6	-0.193256	0.103938	-1.85934	0.0629786	0.974642
Motif:rnd-5_family-235	2154.03	-0.144414	0.146308	-0.987057	0.323615	0.974642
Motif:rnd-5_family-2384	464.149	-0.222003	0.173755	-1.27768	0.201364	0.974642
Motif:rnd-5_family-2395	1859.84	-0.256145	0.145891	-1.75573	0.0791348	0.974642
Motif:rnd-5_family-2407	3894.29	-0.101299	0.117713	-0.860559	0.389481	0.974642
Motif:rnd-5_family-2415	3118.21	-0.120875	0.11867	-1.01858	0.308402	0.974642
Motif:rnd-5_family-2418	835.802	-0.0872218	0.169878	-0.513439	0.607644	0.974642
Motif:rnd-5_family-2421	592.678	-0.196765	0.180858	-1.08796	0.276614	0.974642
Motif:rnd-5_family-2448	1000.09	-0.127233	0.157105	-0.809865	0.418018	0.974642
Motif:rnd-5_family-2450	3438.16	-0.0810568	0.154621	-0.524229	0.600119	0.974642
Motif:rnd-5_family-246	1354.53	-0.119862	0.134144	-0.893528	0.371574	0.974642
Motif:rnd-5_family-248	702.539	-0.101652	0.14197	-0.716011	0.473985	0.974642
Motif:rnd-5_family-2499	1481.19	-0.130596	0.160386	-0.814262	0.415495	0.974642
Motif:rnd-5_family-2512	1129.23	-0.152501	0.129102	-1.18124	0.237508	0.974642
Motif:rnd-5_family-2513	3072.44	-0.192692	0.144981	-1.32908	0.18382	0.974642
Motif:rnd-5_family-2524	3960.54	-0.0901376	0.129839	-0.694225	0.487541	0.974642
Motif:rnd-5_family-2529	3589.91	-0.190065	0.125385	-1.51586	0.129555	0.974642
Motif:rnd-5_family-2534	1618.98	-0.146791	0.147915	-0.992403	0.321001	0.974642
Motif:rnd-5_family-254	1283.06	-0.174988	0.167391	-1.04538	0.295845	0.974642
Motif:rnd-5_family-255	1039.45	-0.110809	0.151243	-0.732653	0.46377	0.974642
Motif:rnd-5_family-2574	5288.31	-0.120835	0.119907	-1.00774	0.313578	0.974642
Motif:rnd-5_family-2584	1513.86	-0.08052	0.145097	-0.554939	0.578937	0.974642
Motif:rnd-5_family-2601	4017.23	-0.101841	0.106659	-0.954828	0.339665	0.974642
Motif:rnd-5_family-2629	2209.18	-0.254881	0.146381	-1.74122	0.0816451	0.974642
Motif:rnd-5_family-2637	11000.6	-0.131719	0.111559	-1.18071	0.237717	0.974642
Motif:rnd-5_family-2658	408.102	-0.119605	0.169627	-0.705103	0.480746	0.974642
Motif:rnd-5_family-2666	2349.22	-0.0870697	0.111923	-0.77794	0.436604	0.974642
Motif:rnd-5_family-2681	3046.47	-0.0727552	0.118634	-0.613274	0.539695	0.974642
Motif:rnd-5_family-2689	2750.72	-0.10358	0.118138	-0.876768	0.380613	0.974642
Motif:rnd-5_family-2698	2556.35	-0.114906	0.13059	-0.879897	0.378915	0.974642
Motif:rnd-5_family-2715	3998.49	-0.10586	0.118352	-0.894453	0.37108	0.974642
Motif:rnd-5_family-2719	1735.75	-0.0857545	0.137723	-0.622658	0.533509	0.974642
Motif:rnd-5_family-274	1316.93	-0.230143	0.155421	-1.48077	0.138668	0.974642
Motif:rnd-5_family-2753	560.585	-0.202072	0.161313	-1.25267	0.210324	0.974642
Motif:rnd-5_family-2754	245.041	-0.225255	0.230889	-0.975599	0.329263	0.974642
Motif:rnd-5_family-2768	5773.96	-0.139255	0.115686	-1.20373	0.228694	0.974642
Motif:rnd-5_family-281	1636.51	-0.200655	0.12597	-1.59288	0.111188	0.974642
Motif:rnd-5_family-2821	2910.17	-0.148686	0.114536	-1.29816	0.194232	0.974642
Motif:rnd-5_family-283	11473.5	-0.0797611	0.101758	-0.783832	0.433139	0.974642
Motif:rnd-5_family-2855	1055.91	-0.0857414	0.12883	-0.665537	0.505707	0.974642
Motif:rnd-5_family-2866	6366.57	-0.181141	0.113724	-1.5928	0.111204	0.974642
Motif:rnd-5_family-2897	4416.18	0.0910062	0.135103	0.673608	0.500561	0.974642
Motif:rnd-5_family-291	5994.16	-0.0844137	0.120361	-0.70134	0.483091	0.974642
Motif:rnd-5_family-293	3151.2	-0.0888276	0.136831	-0.649176	0.516225	0.974642
Motif:rnd-5_family-2936	577.633	-0.117789	0.179275	-0.657027	0.511163	0.974642
Motif:rnd-5_family-294	1136.42	-0.21956	0.124881	-1.75815	0.0787215	0.974642
Motif:rnd-5_family-2941	9106.66	-0.0715357	0.11278	-0.634295	0.525889	0.974642
Motif:rnd-5_family-2948	1793.09	-0.0875108	0.112314	-0.779159	0.435886	0.974642
Motif:rnd-5_family-298	1115.98	-0.107013	0.152313	-0.702586	0.482314	0.974642
Motif:rnd-5_family-2991	4769.26	-0.0906339	0.112854	-0.803104	0.421914	0.974642
Motif:rnd-5_family-30	2621.32	-0.172345	0.12933	-1.3326	0.182663	0.974642
Motif:rnd-5_family-3002	1857.64	-0.1278	0.141812	-0.901193	0.367486	0.974642
Motif:rnd-5_family-3017	235.138	-0.122152	0.23233	-0.525769	0.599049	0.974642
Motif:rnd-5_family-302	3404.07	0.0623475	0.101344	0.615207	0.538418	0.974642
Motif:rnd-5_family-3036	2721.07	-0.101693	0.138716	-0.733104	0.463495	0.974642
Motif:rnd-5_family-3046	978.685	-0.169887	0.156448	-1.0859	0.277521	0.974642
Motif:rnd-5_family-305	14524.2	-0.105613	0.104475	-1.01089	0.312067	0.974642
Motif:rnd-5_family-307	1062.82	-0.153265	0.123709	-1.23891	0.215377	0.974642
Motif:rnd-5_family-3082	3349.85	-0.0927962	0.109409	-0.848156	0.396351	0.974642
Motif:rnd-5_family-3087	11264.3	-0.132204	0.0993444	-1.33076	0.183267	0.974642
Motif:rnd-5_family-309	5374.96	-0.107001	0.128656	-0.831681	0.405589	0.974642
Motif:rnd-5_family-312	3877.61	-0.131576	0.109573	-1.2008	0.229828	0.974642
Motif:rnd-5_family-3126	8808.21	-0.0833025	0.110701	-0.752498	0.451752	0.974642
Motif:rnd-5_family-313	1455.83	-0.0846378	0.151908	-0.557166	0.577414	0.974642
Motif:rnd-5_family-3131	1785.32	-0.108025	0.15932	-0.678035	0.49775	0.974642
Motif:rnd-5_family-3153	497.531	-0.129173	0.154609	-0.835482	0.403447	0.974642
Motif:rnd-5_family-3166	598.377	-0.102196	0.141947	-0.719954	0.471553	0.974642
Motif:rnd-5_family-3168	2188.79	-0.191682	0.132915	-1.44214	0.149264	0.974642
Motif:rnd-5_family-3174	1986.67	-0.175868	0.124118	-1.41694	0.156501	0.974642
Motif:rnd-5_family-3175	564.311	-0.126498	0.153034	-0.826604	0.408461	0.974642
Motif:rnd-5_family-32	3801.74	-0.0857059	0.111648	-0.767643	0.442699	0.974642
Motif:rnd-5_family-320	385.191	-0.212676	0.231377	-0.919176	0.358004	0.974642
Motif:rnd-5_family-3210	1590.75	-0.118719	0.158759	-0.747792	0.454585	0.974642
Motif:rnd-5_family-3215	904.719	-0.148622	0.15915	-0.933845	0.350384	0.974642
Motif:rnd-5_family-324	6435.55	-0.113288	0.111323	-1.01765	0.308842	0.974642
Motif:rnd-5_family-3243	9137.48	-0.0816108	0.114582	-0.712247	0.476312	0.974642
Motif:rnd-5_family-3244	10370.5	-0.125229	0.113045	-1.10778	0.267957	0.974642
Motif:rnd-5_family-3246	3420.98	-0.0708089	0.129197	-0.548069	0.583644	0.974642
Motif:rnd-5_family-3256	1517.57	-0.0936238	0.146812	-0.637713	0.52366	0.974642
Motif:rnd-5_family-3260	551.805	-0.224044	0.187441	-1.19528	0.231977	0.974642
Motif:rnd-5_family-3272	416.328	-0.19334	0.182837	-1.05744	0.290309	0.974642
Motif:rnd-5_family-3279	637.033	-0.174757	0.189259	-0.923372	0.355813	0.974642
Motif:rnd-5_family-33	371.018	-0.170518	0.175358	-0.972397	0.330853	0.974642
Motif:rnd-5_family-3305	5096.24	0.0753915	0.124426	0.605917	0.54457	0.974642
Motif:rnd-5_family-3329	1295.45	-0.0743185	0.11955	-0.621651	0.534172	0.974642
Motif:rnd-5_family-3331	401.606	-0.15006	0.204473	-0.733887	0.463017	0.974642
Motif:rnd-5_family-3344	4735.6	-0.142692	0.0954187	-1.49543	0.134801	0.974642
Motif:rnd-5_family-3375	613.413	-0.119563	0.167975	-0.71179	0.476595	0.974642
Motif:rnd-5_family-3387	1375.96	-0.232668	0.146313	-1.5902	0.111789	0.974642
Motif:rnd-5_family-3399	985.648	-0.139777	0.163582	-0.854479	0.392839	0.974642
Motif:rnd-5_family-3405	400.808	-0.169626	0.177492	-0.955681	0.339233	0.974642
Motif:rnd-5_family-3408	3734.51	-0.11637	0.101393	-1.14771	0.251086	0.974642
Motif:rnd-5_family-3430	937.65	-0.144857	0.128269	-1.12932	0.258764	0.974642
Motif:rnd-5_family-349	1196.32	-0.207608	0.130321	-1.59306	0.111147	0.974642
Motif:rnd-5_family-3524	1126.3	-0.135292	0.150387	-0.899627	0.368319	0.974642
Motif:rnd-5_family-3528	452.041	-0.214175	0.18779	-1.1405	0.254076	0.974642
Motif:rnd-5_family-3530	317.054	0.0953141	0.182079	0.523476	0.600643	0.974642
Motif:rnd-5_family-354	310.425	-0.174461	0.251469	-0.693769	0.487827	0.974642
Motif:rnd-5_family-355	4145.44	-0.0656007	0.102619	-0.639263	0.522652	0.974642
Motif:rnd-5_family-3556	1053.29	-0.208089	0.161183	-1.29101	0.196701	0.974642
Motif:rnd-5_family-36	4100.42	-0.18508	0.118211	-1.56567	0.117425	0.974642
Motif:rnd-5_family-361	1024.73	-0.0933549	0.141679	-0.658919	0.509948	0.974642
Motif:rnd-5_family-3636	1559.24	-0.214248	0.144858	-1.47902	0.139134	0.974642
Motif:rnd-5_family-3647	7157.5	-0.0600926	0.10546	-0.569815	0.568803	0.974642
Motif:rnd-5_family-3649	3068.91	-0.123054	0.11958	-1.02905	0.303455	0.974642
Motif:rnd-5_family-366	10740.2	-0.0991702	0.095649	-1.03681	0.299823	0.974642
Motif:rnd-5_family-3672	3955.47	-0.162315	0.123707	-1.31209	0.189489	0.974642
Motif:rnd-5_family-37	4427.6	-0.0973532	0.101488	-0.959258	0.337429	0.974642
Motif:rnd-5_family-3705	4099.92	-0.151116	0.10812	-1.39767	0.162213	0.974642
Motif:rnd-5_family-3714	1911.09	-0.133595	0.123184	-1.08451	0.278138	0.974642
Motif:rnd-5_family-3758	2205.23	-0.175182	0.117481	-1.49115	0.135921	0.974642
Motif:rnd-5_family-3759	641.977	-0.208929	0.151335	-1.38057	0.167411	0.974642
Motif:rnd-5_family-376	1250.35	-0.159854	0.128251	-1.24642	0.212612	0.974642
Motif:rnd-5_family-3761	1176.13	-0.0837434	0.155874	-0.537249	0.591096	0.974642
Motif:rnd-5_family-3779	550.315	-0.182924	0.157954	-1.15808	0.24683	0.974642
Motif:rnd-5_family-378	598.586	-0.240437	0.168893	-1.42361	0.15456	0.974642
Motif:rnd-5_family-3790	1223.19	-0.159621	0.146425	-1.09012	0.27566	0.974642
Motif:rnd-5_family-3817	295.948	-0.194033	0.204444	-0.949079	0.34258	0.974642
Motif:rnd-5_family-382	431.045	0.122152	0.172175	0.709463	0.478037	0.974642
Motif:rnd-5_family-3825	319.285	-0.424397	0.226808	-1.87117	0.0613216	0.974642
Motif:rnd-5_family-383	1325.06	-0.192074	0.12243	-1.56885	0.116682	0.974642
Motif:rnd-5_family-3892	455.139	-0.361866	0.225763	-1.60286	0.108966	0.974642
Motif:rnd-5_family-3920	7746.25	-0.0959743	0.108159	-0.887344	0.374894	0.974642
Motif:rnd-5_family-3983	3434.56	-0.0918089	0.114203	-0.803907	0.421451	0.974642
Motif:rnd-5_family-3996	6029.9	-0.185701	0.151681	-1.22429	0.220843	0.974642
Motif:rnd-5_family-4024	2930.97	-0.163965	0.127219	-1.28884	0.197453	0.974642
Motif:rnd-5_family-4046	2618.08	-0.06893	0.120171	-0.573598	0.56624	0.974642
Motif:rnd-5_family-408	3260.23	-0.12744	0.11347	-1.12312	0.261385	0.974642
Motif:rnd-5_family-4085	279.019	-0.343206	0.207396	-1.65483	0.0979582	0.974642
Motif:rnd-5_family-41	7104.89	-0.182884	0.110458	-1.6557	0.0977833	0.974642
Motif:rnd-5_family-4143	1039.94	-0.117084	0.141486	-0.827531	0.407936	0.974642
Motif:rnd-5_family-4147	765.888	-0.134101	0.194536	-0.689339	0.49061	0.974642
Motif:rnd-5_family-4190	742.427	-0.10755	0.158096	-0.680287	0.496323	0.974642
Motif:rnd-5_family-4217	867.594	-0.1262	0.136816	-0.922411	0.356314	0.974642
Motif:rnd-5_family-4239	3082.28	-0.190535	0.102755	-1.85427	0.0637002	0.974642
Motif:rnd-5_family-425	1443.44	-0.136177	0.116784	-1.16607	0.243587	0.974642
Motif:rnd-5_family-4286	4072.94	-0.122043	0.1439	-0.848106	0.396379	0.974642
Motif:rnd-5_family-4327	9284.65	-0.0773215	0.125937	-0.613967	0.539237	0.974642
Motif:rnd-5_family-4343	7944	-0.0807403	0.113301	-0.712619	0.476082	0.974642
Motif:rnd-5_family-4365	4836.21	-0.088799	0.116313	-0.763452	0.445194	0.974642
Motif:rnd-5_family-438	3118.69	-0.164344	0.117722	-1.39603	0.162705	0.974642
Motif:rnd-5_family-4398	1733.99	-0.0817037	0.127322	-0.641711	0.521061	0.974642
Motif:rnd-5_family-442	2509.15	-0.0621949	0.10704	-0.581041	0.561213	0.974642
Motif:rnd-5_family-4422	941.691	-0.229363	0.131025	-1.75053	0.0800277	0.974642
Motif:rnd-5_family-4450	2371.89	-0.241106	0.1865	-1.2928	0.196081	0.974642
Motif:rnd-5_family-4541	8325.89	-0.0862889	0.105669	-0.816599	0.414158	0.974642
Motif:rnd-5_family-4554	5816.45	-0.177106	0.125019	-1.41664	0.156589	0.974642
Motif:rnd-5_family-4592	9769.91	-0.0623812	0.0944849	-0.660224	0.50911	0.974642
Motif:rnd-5_family-465	736.76	0.0830038	0.151026	0.5496	0.582594	0.974642
Motif:rnd-5_family-4690	5371.61	-0.117329	0.108667	-1.07971	0.280271	0.974642
Motif:rnd-5_family-4694	1452.4	-0.223307	0.126045	-1.77164	0.0764538	0.974642
Motif:rnd-5_family-4696	1478.35	-0.159608	0.178417	-0.894583	0.37101	0.974642
Motif:rnd-5_family-4697	5370	-0.0949433	0.0879093	-1.08001	0.280136	0.974642
Motif:rnd-5_family-470	1090.93	-0.164123	0.161527	-1.01607	0.309594	0.974642
Motif:rnd-5_family-476	8320.64	-0.15365	0.116384	-1.3202	0.186768	0.974642
Motif:rnd-5_family-478	29523.8	-0.155148	0.101394	-1.53016	0.125978	0.974642
Motif:rnd-5_family-4785	2073.2	-0.110414	0.120026	-0.919923	0.357613	0.974642
Motif:rnd-5_family-4802	667.381	-0.227677	0.170421	-1.33597	0.18156	0.974642
Motif:rnd-5_family-482	672.716	-0.240325	0.137077	-1.75321	0.0795657	0.974642
Motif:rnd-5_family-484	1089.84	-0.153949	0.132593	-1.16106	0.245617	0.974642
Motif:rnd-5_family-485	372.138	-0.172174	0.183347	-0.93906	0.3477	0.974642
Motif:rnd-5_family-4876	6552.1	-0.171223	0.122706	-1.3954	0.162896	0.974642
Motif:rnd-5_family-494	20297.9	-0.0894292	0.0918709	-0.973423	0.330343	0.974642
Motif:rnd-5_family-4940	9065.97	-0.120195	0.112003	-1.07314	0.283206	0.974642
Motif:rnd-5_family-50	235.462	-0.304152	0.206169	-1.47526	0.140144	0.974642
Motif:rnd-5_family-5089	12488.8	-0.0620877	0.0988624	-0.628021	0.52999	0.974642
Motif:rnd-5_family-516	2964.39	-0.173867	0.130411	-1.33322	0.18246	0.974642
Motif:rnd-5_family-5166	3785.97	-0.172184	0.0956822	-1.79954	0.0719328	0.974642
Motif:rnd-5_family-522	679.383	-0.18126	0.156097	-1.1612	0.24556	0.974642
Motif:rnd-5_family-5284	530.353	-0.109868	0.166541	-0.659707	0.509442	0.974642
Motif:rnd-5_family-5313	1166.83	-0.204721	0.116966	-1.75026	0.0800734	0.974642
Motif:rnd-5_family-5330	360.573	-0.236619	0.20324	-1.16423	0.244331	0.974642
Motif:rnd-5_family-534	3764.83	-0.113282	0.100818	-1.12363	0.26117	0.974642
Motif:rnd-5_family-535	4799.03	-0.0903673	0.108183	-0.835319	0.403538	0.974642
Motif:rnd-5_family-540	2197.37	-0.0627797	0.121565	-0.51643	0.605554	0.974642
Motif:rnd-5_family-5400	8839.61	-0.156023	0.116385	-1.34057	0.180059	0.974642
Motif:rnd-5_family-5438	1670.6	-0.0642089	0.113154	-0.567448	0.57041	0.974642
Motif:rnd-5_family-544	246.091	-0.204863	0.237048	-0.864226	0.387464	0.974642
Motif:rnd-5_family-5461	1828.63	-0.0972188	0.138617	-0.701346	0.483087	0.974642
Motif:rnd-5_family-548	1422.21	-0.229731	0.125784	-1.82639	0.0677918	0.974642
Motif:rnd-5_family-5485	2853.78	-0.112264	0.128986	-0.870362	0.384103	0.974642
Motif:rnd-5_family-551	437.339	-0.115422	0.165603	-0.69698	0.485816	0.974642
Motif:rnd-5_family-5574	374.925	-0.235671	0.197549	-1.19297	0.23288	0.974642
Motif:rnd-5_family-5585	3637.48	-0.097608	0.133217	-0.7327	0.463742	0.974642
Motif:rnd-5_family-5668	575.04	-0.255853	0.191744	-1.33435	0.182089	0.974642
Motif:rnd-5_family-567	304.148	-0.301322	0.241864	-1.24583	0.212826	0.974642
Motif:rnd-5_family-5765	3466.93	-0.122	0.104534	-1.16708	0.243176	0.974642
Motif:rnd-5_family-581	2289.21	-0.112499	0.151194	-0.744072	0.456833	0.974642
Motif:rnd-5_family-583	868.715	-0.199629	0.189774	-1.05193	0.292831	0.974642
Motif:rnd-5_family-59	1982.26	-0.139057	0.136028	-1.02227	0.306654	0.974642
Motif:rnd-5_family-596	2497.11	-0.158765	0.158847	-0.999488	0.317559	0.974642
Motif:rnd-5_family-5961	7096.83	-0.0797451	0.137462	-0.580127	0.561829	0.974642
Motif:rnd-5_family-598	3889.98	-0.13982	0.114228	-1.22404	0.220935	0.974642
Motif:rnd-5_family-5993	1417.87	-0.157113	0.166217	-0.945225	0.344544	0.974642
Motif:rnd-5_family-600	373.232	-0.156719	0.206514	-0.758876	0.447927	0.974642
Motif:rnd-5_family-602	6110.44	-0.169512	0.116951	-1.44943	0.147217	0.974642
Motif:rnd-5_family-604	9624.78	-0.0995496	0.107411	-0.926814	0.354023	0.974642
Motif:rnd-5_family-607	2607.86	-0.221712	0.118567	-1.86993	0.0614938	0.974642
Motif:rnd-5_family-6090	6782.79	-0.117328	0.109085	-1.07557	0.282121	0.974642
Motif:rnd-5_family-6120	297.183	-0.215075	0.22805	-0.943102	0.345629	0.974642
Motif:rnd-5_family-6128	721.572	-0.182739	0.158566	-1.15245	0.249136	0.974642
Motif:rnd-5_family-6175	1078.23	-0.0947443	0.150253	-0.630567	0.528324	0.974642
Motif:rnd-5_family-6178	832.043	-0.271719	0.186717	-1.45524	0.145602	0.974642
Motif:rnd-5_family-618	1236.91	-0.134637	0.133145	-1.01121	0.311917	0.974642
Motif:rnd-5_family-619	744.66	-0.131541	0.18	-0.730783	0.464912	0.974642
Motif:rnd-5_family-6216	339.758	0.113771	0.195278	0.582609	0.560157	0.974642
Motif:rnd-5_family-6291	518.535	-0.260511	0.170433	-1.52853	0.126382	0.974642
Motif:rnd-5_family-632	885.819	-0.186698	0.152468	-1.2245	0.220763	0.974642
Motif:rnd-5_family-633	1449.1	-0.15711	0.141169	-1.11292	0.265745	0.974642
Motif:rnd-5_family-640	15277.8	-0.148961	0.12244	-1.2166	0.223755	0.974642
Motif:rnd-5_family-648	2195.24	-0.231155	0.124822	-1.85187	0.0640446	0.974642
Motif:rnd-5_family-6500	371.752	-0.128803	0.192077	-0.670582	0.502487	0.974642
Motif:rnd-5_family-6512	1796.27	-0.100163	0.134813	-0.74298	0.457494	0.974642
Motif:rnd-5_family-6525	598.2	-0.199934	0.161041	-1.24151	0.214418	0.974642
Motif:rnd-5_family-6528	529.212	-0.234282	0.168882	-1.38725	0.165364	0.974642
Motif:rnd-5_family-656	1266.18	-0.166249	0.177111	-0.938674	0.347898	0.974642
Motif:rnd-5_family-666	1478.91	-0.078456	0.150287	-0.522042	0.601641	0.974642
Motif:rnd-5_family-6686	2154.21	-0.273172	0.154678	-1.76607	0.0773845	0.974642
Motif:rnd-5_family-6694	778.563	-0.120608	0.146429	-0.823659	0.410133	0.974642
Motif:rnd-5_family-6878	1919.16	-0.104989	0.110916	-0.946562	0.343862	0.974642
Motif:rnd-5_family-69	1927.82	-0.14168	0.128112	-1.10591	0.268764	0.974642
Motif:rnd-5_family-691	456.724	-0.267781	0.198669	-1.34788	0.177697	0.974642
Motif:rnd-5_family-6942	580.664	-0.122283	0.17524	-0.697802	0.485301	0.974642
Motif:rnd-5_family-7067	1853.93	-0.0806303	0.147285	-0.547443	0.584075	0.974642
Motif:rnd-5_family-7118	2412.74	-0.128113	0.132984	-0.963373	0.33536	0.974642
Motif:rnd-5_family-724	769.761	-0.183634	0.145548	-1.26167	0.207068	0.974642
Motif:rnd-5_family-731	6796.28	-0.107891	0.0961748	-1.12182	0.261939	0.974642
Motif:rnd-5_family-733	322.533	-0.219532	0.205726	-1.06711	0.285921	0.974642
Motif:rnd-5_family-7347	848.436	-0.198262	0.138184	-1.43477	0.151354	0.974642
Motif:rnd-5_family-735	2842.43	-0.199711	0.145503	-1.37256	0.169888	0.974642
Motif:rnd-5_family-739	9984.34	-0.134517	0.0925332	-1.45371	0.146025	0.974642
Motif:rnd-5_family-74	235.072	-0.199391	0.228105	-0.87412	0.382053	0.974642
Motif:rnd-5_family-753	1428.96	-0.120547	0.128828	-0.935717	0.349419	0.974642
Motif:rnd-5_family-760	529.2	-0.194458	0.207253	-0.938265	0.348108	0.974642
Motif:rnd-5_family-785	6620.14	-0.0893533	0.105762	-0.84485	0.398195	0.974642
Motif:rnd-5_family-7902	2086.9	-0.0846341	0.111653	-0.758007	0.448447	0.974642
Motif:rnd-5_family-793	1334.34	-0.203078	0.116094	-1.74925	0.0802472	0.974642
Motif:rnd-5_family-81	1228.04	-0.0783111	0.126209	-0.620486	0.534938	0.974642
Motif:rnd-5_family-8237	2144	-0.181099	0.107475	-1.68502	0.0919839	0.974642
Motif:rnd-5_family-829	2834.93	-0.179249	0.121212	-1.4788	0.139193	0.974642
Motif:rnd-5_family-837	515.515	-0.115312	0.165796	-0.695508	0.486737	0.974642
Motif:rnd-5_family-838	3107.04	-0.156145	0.124602	-1.25315	0.210152	0.974642
Motif:rnd-5_family-85	798.923	-0.104426	0.16731	-0.624148	0.53253	0.974642
Motif:rnd-5_family-854	1400.09	-0.226295	0.163073	-1.38769	0.165231	0.974642
Motif:rnd-5_family-858	3649.14	-0.0717336	0.0983763	-0.729175	0.465895	0.974642
Motif:rnd-5_family-882	1803.82	-0.0615123	0.115856	-0.53094	0.595461	0.974642
Motif:rnd-5_family-914	4471.99	-0.142653	0.118171	-1.20718	0.227364	0.974642
Motif:rnd-5_family-936	4185.42	-0.142911	0.125242	-1.14108	0.253838	0.974642
Motif:rnd-5_family-939	647.674	-0.116894	0.204787	-0.570811	0.568128	0.974642
Motif:rnd-5_family-942	2855.98	-0.128302	0.115415	-1.11166	0.266284	0.974642
Motif:rnd-5_family-97	2785.67	0.0792747	0.131645	0.602183	0.547052	0.974642
Motif:rnd-5_family-973	388.039	-0.180595	0.214507	-0.841908	0.39984	0.974642
Motif:rnd-5_family-979	479.711	-0.145624	0.156849	-0.92843	0.353184	0.974642
Motif:rnd-5_family-990	1270.86	-0.241505	0.155386	-1.55423	0.120129	0.974642
Motif:rnd-6_family-10030	872.334	-0.103458	0.138767	-0.745551	0.455938	0.974642
Motif:rnd-6_family-10115	475.702	-0.243871	0.1761	-1.38484	0.1661	0.974642
Motif:rnd-6_family-1012	687.269	-0.103189	0.148769	-0.693619	0.487921	0.974642
Motif:rnd-6_family-10143	346.832	-0.23402	0.196471	-1.19112	0.233606	0.974642
Motif:rnd-6_family-10151	410.738	-0.149279	0.172632	-0.864721	0.387192	0.974642
Motif:rnd-6_family-1016	21217	-0.185562	0.101358	-1.83076	0.0671357	0.974642
Motif:rnd-6_family-10178	524.492	0.101657	0.195837	0.519088	0.6037	0.974642
Motif:rnd-6_family-10182	26197.8	-0.148457	0.103582	-1.43324	0.151789	0.974642
Motif:rnd-6_family-10228	4777.54	-0.111576	0.115337	-0.967397	0.333346	0.974642
Motif:rnd-6_family-10230	3707.98	-0.0835022	0.103913	-0.803578	0.421641	0.974642
Motif:rnd-6_family-10254	1751.82	-0.158096	0.133591	-1.18343	0.236638	0.974642
Motif:rnd-6_family-1026	1336.15	-0.166399	0.150963	-1.10225	0.270353	0.974642
Motif:rnd-6_family-10261	306.556	-0.183451	0.2078	-0.882823	0.377332	0.974642
Motif:rnd-6_family-10273	353.733	-0.33356	0.212044	-1.57307	0.115703	0.974642
Motif:rnd-6_family-10333	250.877	0.166656	0.199545	0.835183	0.403615	0.974642
Motif:rnd-6_family-1038	498.704	-0.177956	0.170276	-1.04511	0.295973	0.974642
Motif:rnd-6_family-1040	266.983	-0.140607	0.209404	-0.67146	0.501927	0.974642
Motif:rnd-6_family-10457	329.607	-0.195507	0.229149	-0.853185	0.393557	0.974642
Motif:rnd-6_family-10461	472.078	-0.109875	0.213311	-0.515096	0.606486	0.974642
Motif:rnd-6_family-10469	4389.48	-0.103635	0.094112	-1.10119	0.270813	0.974642
Motif:rnd-6_family-1052	4021.67	-0.0651416	0.119215	-0.54642	0.584778	0.974642
Motif:rnd-6_family-1053	525.798	-0.203269	0.168977	-1.20294	0.228999	0.974642
Motif:rnd-6_family-10536	5387.92	-0.173631	0.104413	-1.66293	0.0963265	0.974642
Motif:rnd-6_family-10566	2732.03	-0.0870877	0.111224	-0.782995	0.43363	0.974642
Motif:rnd-6_family-1057	3879.54	-0.168775	0.0923168	-1.82822	0.0675165	0.974642
Motif:rnd-6_family-1062	1994.81	0.152354	0.144472	1.05455	0.291629	0.974642
Motif:rnd-6_family-10769	812.439	0.0984244	0.165113	0.596104	0.551106	0.974642
Motif:rnd-6_family-108	937.305	-0.158068	0.124927	-1.26529	0.205769	0.974642
Motif:rnd-6_family-10845	584.624	0.133149	0.22384	0.59484	0.551951	0.974642
Motif:rnd-6_family-10863	2333.18	-0.161391	0.115505	-1.39726	0.162334	0.974642
Motif:rnd-6_family-1091	509.215	-0.259239	0.173909	-1.49066	0.13605	0.974642
Motif:rnd-6_family-1103	2274.31	-0.177676	0.126144	-1.40852	0.158977	0.974642
Motif:rnd-6_family-1104	1109.77	-0.186474	0.133798	-1.3937	0.163409	0.974642
Motif:rnd-6_family-1107	1020.07	-0.108973	0.172428	-0.63199	0.527393	0.974642
Motif:rnd-6_family-11095	531.342	-0.121272	0.185133	-0.655057	0.512431	0.974642
Motif:rnd-6_family-11098	312.763	-0.253648	0.239496	-1.05909	0.289559	0.974642
Motif:rnd-6_family-11199	367.46	0.149211	0.202484	0.736903	0.461181	0.974642
Motif:rnd-6_family-11285	1434.09	-0.0704193	0.123447	-0.570443	0.568377	0.974642
Motif:rnd-6_family-11305	3621.26	-0.0942807	0.10964	-0.859914	0.389836	0.974642
Motif:rnd-6_family-1138	474.232	-0.117082	0.178257	-0.656818	0.511298	0.974642
Motif:rnd-6_family-11397	453.096	0.195692	0.262355	0.745908	0.455723	0.974642
Motif:rnd-6_family-11475	2058.16	-0.104367	0.124569	-0.837819	0.402133	0.974642
Motif:rnd-6_family-11491	1486.48	-0.108714	0.122923	-0.884408	0.376476	0.974642
Motif:rnd-6_family-11498	1395.53	-0.178747	0.117747	-1.51806	0.129	0.974642
Motif:rnd-6_family-1159	574.426	-0.0988757	0.19082	-0.518162	0.604345	0.974642
Motif:rnd-6_family-1161	2756.74	-0.192688	0.123106	-1.56522	0.117531	0.974642
Motif:rnd-6_family-1162	232.003	0.186581	0.267762	0.696816	0.485918	0.974642
Motif:rnd-6_family-11646	564.813	-0.184175	0.189214	-0.973368	0.330371	0.974642
Motif:rnd-6_family-1167	608.367	-0.138964	0.160364	-0.866555	0.386186	0.974642
Motif:rnd-6_family-1180	3567.54	-0.0787568	0.129015	-0.610448	0.541565	0.974642
Motif:rnd-6_family-1183	5715.58	-0.0888064	0.101335	-0.876368	0.38083	0.974642
Motif:rnd-6_family-1184	4294.99	-0.155728	0.11144	-1.39741	0.16229	0.974642
Motif:rnd-6_family-11884	352.897	-0.156266	0.18474	-0.845867	0.397627	0.974642
Motif:rnd-6_family-11892	3064.57	-0.0972736	0.118877	-0.818272	0.413202	0.974642
Motif:rnd-6_family-11904	457.285	-0.117735	0.186473	-0.631377	0.527794	0.974642
Motif:rnd-6_family-11911	590488	0.0832963	0.114225	0.729233	0.465859	0.974642
Motif:rnd-6_family-1195	348.131	-0.164995	0.176796	-0.933253	0.350689	0.974642
Motif:rnd-6_family-1196	282.373	-0.379323	0.210438	-1.80254	0.0714608	0.974642
Motif:rnd-6_family-11965	774.728	-0.13904	0.16453	-0.845074	0.39807	0.974642
Motif:rnd-6_family-12097	996.385	-0.113467	0.121511	-0.933797	0.350409	0.974642
Motif:rnd-6_family-12105	707.266	-0.160343	0.179689	-0.892338	0.372212	0.974642
Motif:rnd-6_family-1216	331.577	-0.221994	0.19078	-1.16362	0.24458	0.974642
Motif:rnd-6_family-122	7730.41	-0.1048	0.132928	-0.788396	0.430465	0.974642
Motif:rnd-6_family-12227	928.646	0.0978284	0.177548	0.550996	0.581637	0.974642
Motif:rnd-6_family-12229	477.371	-0.179352	0.165218	-1.08555	0.277679	0.974642
Motif:rnd-6_family-1223	244.785	-0.213674	0.218678	-0.977119	0.32851	0.974642
Motif:rnd-6_family-12300	647.194	-0.202136	0.150828	-1.34018	0.180188	0.974642
Motif:rnd-6_family-12312	1833.04	-0.133422	0.124752	-1.06949	0.284848	0.974642
Motif:rnd-6_family-12319	527.347	-0.124997	0.154166	-0.810793	0.417485	0.974642
Motif:rnd-6_family-1233	472.182	0.142108	0.187088	0.759575	0.447508	0.974642
Motif:rnd-6_family-1239	3282.45	-0.137634	0.115921	-1.1873	0.235108	0.974642
Motif:rnd-6_family-1240	1765.86	0.118314	0.141193	0.837961	0.402053	0.974642
Motif:rnd-6_family-12484	1456.95	-0.13766	0.123359	-1.11593	0.26445	0.974642
Motif:rnd-6_family-12619	682.8	0.124277	0.169654	0.732532	0.463844	0.974642
Motif:rnd-6_family-1262	453.775	-0.180482	0.165712	-1.08913	0.276095	0.974642
Motif:rnd-6_family-1265	816.446	-0.221688	0.128288	-1.72805	0.0839788	0.974642
Motif:rnd-6_family-1267	645.509	-0.143645	0.148415	-0.967861	0.333114	0.974642
Motif:rnd-6_family-1269	628.752	-0.0911461	0.153523	-0.593698	0.552714	0.974642
Motif:rnd-6_family-1275	517.377	-0.177591	0.160924	-1.10357	0.269779	0.974642
Motif:rnd-6_family-12756	366.315	-0.100865	0.195778	-0.515203	0.606411	0.974642
Motif:rnd-6_family-129	642.222	-0.107946	0.147191	-0.733372	0.463332	0.974642
Motif:rnd-6_family-12996	740.982	-0.145622	0.161354	-0.902503	0.36679	0.974642
Motif:rnd-6_family-13	261.609	0.178705	0.193991	0.921202	0.356945	0.974642
Motif:rnd-6_family-1306	827.984	-0.150453	0.132919	-1.13192	0.257667	0.974642
Motif:rnd-6_family-1309	1076.42	0.099323	0.160185	0.62005	0.535225	0.974642
Motif:rnd-6_family-1324	567.874	-0.191737	0.163107	-1.17553	0.239782	0.974642
Motif:rnd-6_family-133	4784.84	-0.0630411	0.113589	-0.554994	0.578898	0.974642
Motif:rnd-6_family-13424	291.276	-0.159107	0.194012	-0.820085	0.412167	0.974642
Motif:rnd-6_family-13463	255.404	-0.168559	0.298998	-0.563745	0.572928	0.974642
Motif:rnd-6_family-1349	1339.04	0.0837314	0.140854	0.594454	0.552209	0.974642
Motif:rnd-6_family-135	1129.21	-0.118231	0.1518	-0.778861	0.436062	0.974642
Motif:rnd-6_family-1353	1254.2	-0.198885	0.202679	-0.981282	0.326454	0.974642
Motif:rnd-6_family-13601	582.561	-0.14852	0.147848	-1.00455	0.315113	0.974642
Motif:rnd-6_family-1368	231.66	-0.281506	0.276135	-1.01945	0.307987	0.974642
Motif:rnd-6_family-13849	1307.78	-0.106845	0.137337	-0.777975	0.436584	0.974642
Motif:rnd-6_family-1388	1209.03	-0.209018	0.15075	-1.38652	0.165588	0.974642
Motif:rnd-6_family-13880	248.145	0.153694	0.226704	0.677951	0.497803	0.974642
Motif:rnd-6_family-1389	546.973	-0.120831	0.161986	-0.745935	0.455707	0.974642
Motif:rnd-6_family-1393	869.957	-0.0964184	0.13481	-0.715215	0.474476	0.974642
Motif:rnd-6_family-14	6946.58	-0.114459	0.113349	-1.00979	0.312595	0.974642
Motif:rnd-6_family-1402	972.704	-0.159157	0.134083	-1.18701	0.235224	0.974642
Motif:rnd-6_family-1404	234.489	-0.126733	0.2235	-0.567038	0.570688	0.974642
Motif:rnd-6_family-1406	3000.62	0.20064	0.107662	1.86361	0.0623765	0.974642
Motif:rnd-6_family-1407	577.794	-0.133215	0.154474	-0.862381	0.388478	0.974642
Motif:rnd-6_family-14103	244.596	-0.183511	0.219181	-0.83726	0.402446	0.974642
Motif:rnd-6_family-14159	1770.25	-0.0905117	0.135284	-0.669048	0.503465	0.974642
Motif:rnd-6_family-14172	509.747	-0.118606	0.153026	-0.775076	0.438295	0.974642
Motif:rnd-6_family-1419	20271.2	-0.107785	0.115264	-0.935117	0.349728	0.974642
Motif:rnd-6_family-1424	436.07	-0.198397	0.191959	-1.03354	0.301352	0.974642
Motif:rnd-6_family-1426	846.015	-0.118593	0.146297	-0.810633	0.417576	0.974642
Motif:rnd-6_family-14301	4647.94	-0.167973	0.116994	-1.43574	0.151076	0.974642
Motif:rnd-6_family-1431	479.053	-0.157885	0.185032	-0.853287	0.3935	0.974642
Motif:rnd-6_family-14346	891.124	-0.222844	0.129181	-1.72505	0.0845182	0.974642
Motif:rnd-6_family-1459	629.971	-0.210869	0.217666	-0.968773	0.332659	0.974642
Motif:rnd-6_family-1472	649.968	0.139313	0.192841	0.72242	0.470036	0.974642
Motif:rnd-6_family-1474	3572.08	-0.068973	0.125162	-0.551071	0.581585	0.974642
Motif:rnd-6_family-148	3548.62	-0.191839	0.108913	-1.7614	0.0781701	0.974642
Motif:rnd-6_family-1501	2168.83	-0.100935	0.132597	-0.761214	0.44653	0.974642
Motif:rnd-6_family-1505	17749.4	-0.115005	0.106074	-1.08419	0.278279	0.974642
Motif:rnd-6_family-1506	3563.66	-0.141623	0.129352	-1.09487	0.273574	0.974642
Motif:rnd-6_family-15131	286.77	-0.126688	0.196289	-0.645418	0.518656	0.974642
Motif:rnd-6_family-1517	3855.93	-0.171024	0.139442	-1.22649	0.220014	0.974642
Motif:rnd-6_family-1520	409.246	-0.182758	0.180222	-1.01407	0.31055	0.974642
Motif:rnd-6_family-1523	234.288	-0.298503	0.24105	-1.23834	0.215589	0.974642
Motif:rnd-6_family-1525	1557.94	-0.187853	0.137164	-1.36956	0.170826	0.974642
Motif:rnd-6_family-1530	7304.79	-0.0875445	0.123087	-0.71124	0.476936	0.974642
Motif:rnd-6_family-1535	4662.57	-0.104173	0.12378	-0.841597	0.400014	0.974642
Motif:rnd-6_family-1538	506.781	-0.254353	0.195313	-1.30229	0.192819	0.974642
Motif:rnd-6_family-1543	2785.45	-0.174726	0.138051	-1.26566	0.205636	0.974642
Motif:rnd-6_family-15437	1032.26	0.113721	0.138467	0.821286	0.411484	0.974642
Motif:rnd-6_family-1544	990.753	0.11198	0.191004	0.58627	0.557694	0.974642
Motif:rnd-6_family-1546	434.935	-0.240774	0.185749	-1.29623	0.194895	0.974642
Motif:rnd-6_family-1552	973.55	-0.0880132	0.150523	-0.584716	0.558739	0.974642
Motif:rnd-6_family-1553	624.22	-0.164545	0.20934	-0.786018	0.431857	0.974642
Motif:rnd-6_family-15532	1439.98	-0.144766	0.157159	-0.921139	0.356978	0.974642
Motif:rnd-6_family-1554	2928.96	-0.068363	0.118013	-0.579285	0.562397	0.974642
Motif:rnd-6_family-15567	458.712	-0.161707	0.156354	-1.03423	0.301027	0.974642
Motif:rnd-6_family-1558	3043.77	-0.133666	0.165447	-0.807907	0.419144	0.974642
Motif:rnd-6_family-15642	495.926	-0.169873	0.186539	-0.910656	0.362477	0.974642
Motif:rnd-6_family-15675	2696.25	-0.0973728	0.116352	-0.836885	0.402657	0.974642
Motif:rnd-6_family-15708	1093.21	-0.156718	0.127309	-1.23101	0.218319	0.974642
Motif:rnd-6_family-1580	793.549	-0.128915	0.143563	-0.897969	0.369202	0.974642
Motif:rnd-6_family-15820	630.922	-0.122122	0.139565	-0.87502	0.381563	0.974642
Motif:rnd-6_family-1585	1777.19	-0.124162	0.135305	-0.917646	0.358804	0.974642
Motif:rnd-6_family-15906	15794.2	-0.159163	0.0995459	-1.59889	0.109845	0.974642
Motif:rnd-6_family-1602	642.643	-0.165967	0.164385	-1.00962	0.312678	0.974642
Motif:rnd-6_family-1606	1493.77	-0.0874408	0.110123	-0.79403	0.427178	0.974642
Motif:rnd-6_family-16076	1969.35	-0.0713093	0.133829	-0.53284	0.594144	0.974642
Motif:rnd-6_family-161	639.447	-0.1131	0.159937	-0.707151	0.479473	0.974642
Motif:rnd-6_family-1616	2236.9	-0.0930407	0.118722	-0.783685	0.433225	0.974642
Motif:rnd-6_family-1625	1932.93	-0.155987	0.128144	-1.21728	0.223499	0.974642
Motif:rnd-6_family-16330	494.607	-0.25993	0.165337	-1.57212	0.115924	0.974642
Motif:rnd-6_family-1635	236.769	-0.172298	0.221744	-0.777014	0.437151	0.974642
Motif:rnd-6_family-1640	9463.82	-0.072442	0.134977	-0.536699	0.591476	0.974642
Motif:rnd-6_family-1641	327.675	0.125476	0.183769	0.682795	0.494737	0.974642
Motif:rnd-6_family-1676	287.31	-0.19555	0.208608	-0.937402	0.348552	0.974642
Motif:rnd-6_family-168	322.902	-0.109388	0.193298	-0.565906	0.571458	0.974642
Motif:rnd-6_family-1683	2474.71	-0.126451	0.140728	-0.89855	0.368892	0.974642
Motif:rnd-6_family-1686	259.407	-0.394701	0.212132	-1.86064	0.0627951	0.974642
Motif:rnd-6_family-1689	769.256	-0.157152	0.135042	-1.16373	0.244533	0.974642
Motif:rnd-6_family-16958	364.233	-0.166447	0.176413	-0.943509	0.345421	0.974642
Motif:rnd-6_family-17188	795.005	-0.149479	0.173698	-0.860567	0.389477	0.974642
Motif:rnd-6_family-1731	12262.5	-0.189458	0.105668	-1.79295	0.0729805	0.974642
Motif:rnd-6_family-1737	5076.91	-0.182242	0.108923	-1.67312	0.0943036	0.974642
Motif:rnd-6_family-17371	3727.93	-0.0909668	0.146323	-0.621685	0.534149	0.974642
Motif:rnd-6_family-1739	1990.62	-0.139836	0.115694	-1.20868	0.226786	0.974642
Motif:rnd-6_family-1745	461.999	-0.269839	0.217278	-1.24191	0.21427	0.974642
Motif:rnd-6_family-17479	1335.01	-0.084117	0.145346	-0.578737	0.562767	0.974642
Motif:rnd-6_family-1752	3605.36	-0.213706	0.115473	-1.8507	0.0642134	0.974642
Motif:rnd-6_family-17528	1154.25	-0.105295	0.163184	-0.645252	0.518764	0.974642
Motif:rnd-6_family-17632	806.595	0.0891058	0.152982	0.582458	0.560258	0.974642
Motif:rnd-6_family-1777	457.01	-0.175071	0.165061	-1.06064	0.288853	0.974642
Motif:rnd-6_family-1781	250.227	-0.403356	0.218288	-1.84782	0.0646289	0.974642
Motif:rnd-6_family-1798	1058.71	-0.143756	0.151446	-0.949218	0.34251	0.974642
Motif:rnd-6_family-1799	2825.57	-0.148092	0.114363	-1.29493	0.195344	0.974642
Motif:rnd-6_family-18	1909.15	-0.101201	0.119934	-0.843808	0.398777	0.974642
Motif:rnd-6_family-1807	822.533	-0.102674	0.129822	-0.790882	0.429013	0.974642
Motif:rnd-6_family-1820	602.286	-0.0972567	0.167271	-0.581432	0.560949	0.974642
Motif:rnd-6_family-18214	247.911	-0.327787	0.216066	-1.51707	0.129249	0.974642
Motif:rnd-6_family-1836	1630.53	-0.100678	0.141482	-0.711592	0.476718	0.974642
Motif:rnd-6_family-1839	3461.8	-0.150143	0.147023	-1.02122	0.30715	0.974642
Motif:rnd-6_family-1844	608.084	-0.15519	0.166181	-0.933866	0.350373	0.974642
Motif:rnd-6_family-1858	389.282	-0.182282	0.173951	-1.0479	0.294686	0.974642
Motif:rnd-6_family-1865	635.987	-0.225927	0.144157	-1.56722	0.117062	0.974642
Motif:rnd-6_family-1866	1012.62	-0.0673269	0.120841	-0.557153	0.577423	0.974642
Motif:rnd-6_family-1872	804.44	0.118843	0.151849	0.782638	0.43384	0.974642
Motif:rnd-6_family-1887	3963.78	-0.160846	0.0926108	-1.73679	0.0824236	0.974642
Motif:rnd-6_family-1894	294.431	-0.130808	0.198906	-0.657634	0.510773	0.974642
Motif:rnd-6_family-18997	1428.81	-0.158196	0.122329	-1.2932	0.195943	0.974642
Motif:rnd-6_family-1900	1065.29	-0.107757	0.142472	-0.756341	0.449445	0.974642
Motif:rnd-6_family-1913	370.259	-0.275691	0.201904	-1.36546	0.172109	0.974642
Motif:rnd-6_family-1916	4841.61	-0.113097	0.100548	-1.12481	0.26067	0.974642
Motif:rnd-6_family-1925	1130.92	-0.283972	0.175515	-1.61793	0.105677	0.974642
Motif:rnd-6_family-1930	5617.25	-0.072045	0.110617	-0.651304	0.51485	0.974642
Motif:rnd-6_family-1938	981.933	-0.263687	0.179935	-1.46546	0.142796	0.974642
Motif:rnd-6_family-1949	409.468	-0.181402	0.170071	-1.06663	0.286141	0.974642
Motif:rnd-6_family-195	224.978	-0.125511	0.243822	-0.514767	0.606716	0.974642
Motif:rnd-6_family-1952	410.236	-0.130542	0.192426	-0.6784	0.497518	0.974642
Motif:rnd-6_family-1958	331.051	-0.249543	0.212295	-1.17545	0.239815	0.974642
Motif:rnd-6_family-1962	514.572	-0.122938	0.173223	-0.709709	0.477884	0.974642
Motif:rnd-6_family-1971	1024.18	-0.125859	0.151618	-0.830108	0.406478	0.974642
Motif:rnd-6_family-1974	7872.66	-0.102762	0.0945176	-1.08722	0.276939	0.974642
Motif:rnd-6_family-1977	17644.8	-0.0692451	0.09045	-0.765562	0.443937	0.974642
Motif:rnd-6_family-1996	298.477	-0.124195	0.212895	-0.583364	0.559648	0.974642
Motif:rnd-6_family-2003	255.747	-0.191371	0.208063	-0.919774	0.357691	0.974642
Motif:rnd-6_family-2011	976.456	-0.0806789	0.132284	-0.609893	0.541933	0.974642
Motif:rnd-6_family-2015	372.163	-0.178651	0.173743	-1.02825	0.303831	0.974642
Motif:rnd-6_family-20190	1772.44	-0.0677505	0.114676	-0.590797	0.554656	0.974642
Motif:rnd-6_family-2023	419.105	-0.376392	0.219283	-1.71647	0.0860761	0.974642
Motif:rnd-6_family-203	1225.27	-0.123801	0.170604	-0.725661	0.468047	0.974642
Motif:rnd-6_family-2040	2141.27	-0.0953936	0.125916	-0.757598	0.448692	0.974642
Motif:rnd-6_family-2043	2508.68	-0.147398	0.117819	-1.25105	0.210915	0.974642
Motif:rnd-6_family-2044	2935.56	-0.0762713	0.108827	-0.700846	0.483399	0.974642
Motif:rnd-6_family-2048	1849.67	-0.194652	0.1284	-1.51598	0.129525	0.974642
Motif:rnd-6_family-2053	1233.57	-0.171838	0.12074	-1.42321	0.154676	0.974642
Motif:rnd-6_family-2055	2610.88	-0.174459	0.126556	-1.37852	0.168044	0.974642
Motif:rnd-6_family-2061	4644.44	-0.139485	0.127451	-1.09442	0.273773	0.974642
Motif:rnd-6_family-2063	341.885	-0.220809	0.195819	-1.12762	0.259481	0.974642
Motif:rnd-6_family-2068	498.264	-0.141871	0.155261	-0.913758	0.360844	0.974642
Motif:rnd-6_family-2073	1179.99	-0.173232	0.13095	-1.32288	0.185874	0.974642
Motif:rnd-6_family-2076	1043.54	-0.129576	0.150229	-0.862528	0.388397	0.974642
Motif:rnd-6_family-209	359.795	-0.111678	0.190414	-0.586503	0.557537	0.974642
Motif:rnd-6_family-2106	246.722	-0.16312	0.207072	-0.787745	0.430846	0.974642
Motif:rnd-6_family-2109	346.083	-0.183785	0.213795	-0.859628	0.389994	0.974642
Motif:rnd-6_family-2114	1259.14	-0.142857	0.17745	-0.805056	0.420787	0.974642
Motif:rnd-6_family-2128	2653.56	-0.13909	0.113934	-1.2208	0.222162	0.974642
Motif:rnd-6_family-2139	3453.92	-0.202853	0.11768	-1.72376	0.0847504	0.974642
Motif:rnd-6_family-2158	1636.78	-0.219051	0.127352	-1.72005	0.0854239	0.974642
Motif:rnd-6_family-2173	444.366	-0.234688	0.177732	-1.32046	0.186681	0.974642
Motif:rnd-6_family-2176	691.228	-0.124808	0.138297	-0.902464	0.366811	0.974642
Motif:rnd-6_family-2181	12425.7	-0.0908724	0.122845	-0.739733	0.459462	0.974642
Motif:rnd-6_family-2196	904.741	-0.144633	0.156456	-0.924434	0.35526	0.974642
Motif:rnd-6_family-2210	3010.49	-0.128108	0.141264	-0.906867	0.364477	0.974642
Motif:rnd-6_family-2216	1350.89	-0.175099	0.139302	-1.25698	0.208761	0.974642
Motif:rnd-6_family-222	3343.35	-0.15107	0.138564	-1.09025	0.275601	0.974642
Motif:rnd-6_family-2223	3645.91	0.177767	0.13151	1.35174	0.176458	0.974642
Motif:rnd-6_family-2236	448.066	-0.300051	0.20991	-1.42943	0.152882	0.974642
Motif:rnd-6_family-2255	572.47	-0.161437	0.151366	-1.06653	0.286182	0.974642
Motif:rnd-6_family-226	349.613	-0.270074	0.187861	-1.43763	0.15054	0.974642
Motif:rnd-6_family-2281	503.255	0.365154	0.200563	1.82064	0.0686609	0.974642
Motif:rnd-6_family-2282	1119.36	-0.10889	0.144174	-0.755267	0.450089	0.974642
Motif:rnd-6_family-2304	560.615	-0.220873	0.174627	-1.26483	0.205933	0.974642
Motif:rnd-6_family-2312	1899.71	-0.193856	0.145928	-1.32843	0.184036	0.974642
Motif:rnd-6_family-2326	4970.76	0.147841	0.111384	1.32731	0.184405	0.974642
Motif:rnd-6_family-2327	5726.77	-0.109054	0.136721	-0.797636	0.425082	0.974642
Motif:rnd-6_family-2337	1232.49	0.0917478	0.131161	0.699507	0.484235	0.974642
Motif:rnd-6_family-2351	795.391	-0.199942	0.137864	-1.45029	0.146979	0.974642
Motif:rnd-6_family-2398	255.647	-0.239495	0.235717	-1.01603	0.309616	0.974642
Motif:rnd-6_family-24	1128.02	-0.0981714	0.157986	-0.621393	0.534341	0.974642
Motif:rnd-6_family-2410	858.763	-0.274435	0.151923	-1.80641	0.070855	0.974642
Motif:rnd-6_family-2412	419.61	-0.136798	0.178077	-0.768194	0.442372	0.974642
Motif:rnd-6_family-2423	1208.18	-0.138946	0.117247	-1.18508	0.235988	0.974642
Motif:rnd-6_family-2443	2322.65	-0.137868	0.131406	-1.04917	0.294099	0.974642
Motif:rnd-6_family-2444	349.563	-0.152612	0.19933	-0.765626	0.443899	0.974642
Motif:rnd-6_family-2445	261.549	-0.252955	0.205737	-1.22951	0.218882	0.974642
Motif:rnd-6_family-2449	550.887	-0.3032	0.178463	-1.69896	0.0893276	0.974642
Motif:rnd-6_family-2455	4747.43	-0.120243	0.123576	-0.973025	0.330541	0.974642
Motif:rnd-6_family-2464	432.227	-0.272527	0.163158	-1.67032	0.0948551	0.974642
Motif:rnd-6_family-2467	2475.48	-0.132482	0.128384	-1.03192	0.30211	0.974642
Motif:rnd-6_family-2469	1133.53	-0.124823	0.153549	-0.812921	0.416263	0.974642
Motif:rnd-6_family-2474	2740.5	-0.054554	0.0991218	-0.550374	0.582063	0.974642
Motif:rnd-6_family-2484	1830.71	-0.154187	0.13952	-1.10513	0.269105	0.974642
Motif:rnd-6_family-2487	2885.56	-0.146805	0.127388	-1.15242	0.249147	0.974642
Motif:rnd-6_family-2490	2229.95	-0.182786	0.127658	-1.43184	0.15219	0.974642
Motif:rnd-6_family-2497	1416.36	-0.132513	0.134703	-0.983738	0.325244	0.974642
Motif:rnd-6_family-2504	1180.57	-0.143884	0.116025	-1.24012	0.214932	0.974642
Motif:rnd-6_family-2506	604.963	-0.13216	0.194864	-0.678216	0.497635	0.974642
Motif:rnd-6_family-2517	876.407	-0.212003	0.131543	-1.61167	0.107035	0.974642
Motif:rnd-6_family-252	2945.23	-0.201595	0.110368	-1.82658	0.0677625	0.974642
Motif:rnd-6_family-2532	440.137	-0.210938	0.188982	-1.11618	0.264344	0.974642
Motif:rnd-6_family-254	3919.46	0.0567292	0.105338	0.538544	0.590201	0.974642
Motif:rnd-6_family-2573	865.477	-0.226977	0.140005	-1.62121	0.104973	0.974642
Motif:rnd-6_family-2579	384.366	-0.0948716	0.17758	-0.534246	0.593171	0.974642
Motif:rnd-6_family-2582	2071.34	-0.238583	0.134508	-1.77375	0.0761048	0.974642
Motif:rnd-6_family-2596	1914.79	-0.136602	0.132818	-1.02849	0.303721	0.974642
Motif:rnd-6_family-2631	738.449	-0.116462	0.212691	-0.547561	0.583993	0.974642
Motif:rnd-6_family-2632	633.667	-0.277322	0.148567	-1.86665	0.0619505	0.974642
Motif:rnd-6_family-2635	461.916	-0.185747	0.18761	-0.990074	0.322138	0.974642
Motif:rnd-6_family-265	379.42	-0.103558	0.198093	-0.522774	0.601132	0.974642
Motif:rnd-6_family-2652	1634.26	0.0804401	0.138793	0.579571	0.562204	0.974642
Motif:rnd-6_family-2657	739.032	-0.134704	0.138917	-0.969673	0.33221	0.974642
Motif:rnd-6_family-2659	1939.06	-0.062583	0.111347	-0.562055	0.574079	0.974642
Motif:rnd-6_family-2669	616.896	0.139554	0.208683	0.668739	0.503662	0.974642
Motif:rnd-6_family-2675	465.424	-0.353668	0.191373	-1.84806	0.0645939	0.974642
Motif:rnd-6_family-2677	1692.48	-0.142953	0.118952	-1.20177	0.229451	0.974642
Motif:rnd-6_family-268	997.616	-0.159517	0.222036	-0.718428	0.472493	0.974642
Motif:rnd-6_family-2710	2418.95	0.112441	0.12982	0.866128	0.38642	0.974642
Motif:rnd-6_family-272	374.162	-0.141943	0.199641	-0.710993	0.477088	0.974642
Motif:rnd-6_family-2729	1207.08	-0.0902617	0.125104	-0.721494	0.470605	0.974642
Motif:rnd-6_family-2742	3835.15	-0.191135	0.108421	-1.7629	0.0779182	0.974642
Motif:rnd-6_family-2748	4855.96	-0.103535	0.121069	-0.855173	0.392456	0.974642
Motif:rnd-6_family-277	2432.78	-0.194769	0.171697	-1.13438	0.256637	0.974642
Motif:rnd-6_family-279	2397.57	-0.0959156	0.100649	-0.952966	0.340607	0.974642
Motif:rnd-6_family-2790	1212.88	-0.10741	0.171628	-0.625827	0.531429	0.974642
Motif:rnd-6_family-2791	295.191	-0.2189	0.216884	-1.0093	0.312832	0.974642
Motif:rnd-6_family-2793	341.498	-0.308655	0.215777	-1.43044	0.152591	0.974642
Motif:rnd-6_family-28	299.449	-0.128413	0.19613	-0.654733	0.51264	0.974642
Motif:rnd-6_family-2808	12972.5	-0.063232	0.116438	-0.543053	0.587093	0.974642
Motif:rnd-6_family-281	1869.99	-0.207266	0.149005	-1.391	0.164226	0.974642
Motif:rnd-6_family-2833	6364.02	-0.172327	0.131211	-1.31336	0.18906	0.974642
Motif:rnd-6_family-2843	1586.41	-0.159298	0.129201	-1.23295	0.217595	0.974642
Motif:rnd-6_family-2844	3072.6	-0.0984537	0.107376	-0.91691	0.35919	0.974642
Motif:rnd-6_family-2855	16566.6	-0.102724	0.104712	-0.981019	0.326584	0.974642
Motif:rnd-6_family-286	6510.47	-0.0793459	0.123016	-0.645005	0.518924	0.974642
Motif:rnd-6_family-2864	2612.97	-0.0725533	0.113404	-0.639775	0.522319	0.974642
Motif:rnd-6_family-2880	1173.03	0.0784615	0.122087	0.642669	0.520439	0.974642
Motif:rnd-6_family-2886	98981	-0.0624923	0.0923366	-0.676788	0.49854	0.974642
Motif:rnd-6_family-2897	1511.5	-0.111089	0.140143	-0.792689	0.427959	0.974642
Motif:rnd-6_family-2916	932.947	0.108893	0.12598	0.864366	0.387387	0.974642
Motif:rnd-6_family-2927	278.901	-0.178098	0.19694	-0.904329	0.365821	0.974642
Motif:rnd-6_family-2943	3029.91	-0.11929	0.12354	-0.965599	0.334245	0.974642
Motif:rnd-6_family-2945	275.094	-0.150111	0.230257	-0.651929	0.514447	0.974642
Motif:rnd-6_family-2960	2354.97	-0.117188	0.129355	-0.90594	0.364967	0.974642
Motif:rnd-6_family-2971	608.748	-0.0889964	0.163861	-0.543122	0.587046	0.974642
Motif:rnd-6_family-298	287.712	-0.116145	0.191156	-0.60759	0.54346	0.974642
Motif:rnd-6_family-2988	302.639	-0.265157	0.184648	-1.43602	0.150997	0.974642
Motif:rnd-6_family-3002	554.224	-0.160218	0.173816	-0.921767	0.35665	0.974642
Motif:rnd-6_family-3004	2605.41	-0.195089	0.122454	-1.59315	0.111126	0.974642
Motif:rnd-6_family-3028	3502.47	-0.066893	0.129581	-0.516226	0.605696	0.974642
Motif:rnd-6_family-3036	244.857	-0.257455	0.234892	-1.09606	0.273054	0.974642
Motif:rnd-6_family-3044	1254.5	-0.114926	0.140706	-0.816782	0.414053	0.974642
Motif:rnd-6_family-3084	969.012	-0.166004	0.142274	-1.16679	0.243294	0.974642
Motif:rnd-6_family-3089	1302.09	-0.188417	0.126851	-1.48535	0.137452	0.974642
Motif:rnd-6_family-3103	6973.54	-0.0951172	0.116826	-0.814181	0.415541	0.974642
Motif:rnd-6_family-3109	988.131	-0.191595	0.135927	-1.40955	0.158673	0.974642
Motif:rnd-6_family-3115	273.609	-0.30455	0.211059	-1.44297	0.14903	0.974642
Motif:rnd-6_family-3122	568.584	-0.149666	0.189575	-0.789482	0.42983	0.974642
Motif:rnd-6_family-314	2655.57	0.126154	0.120522	1.04673	0.295224	0.974642
Motif:rnd-6_family-3147	237.993	-0.18973	0.248695	-0.762903	0.445521	0.974642
Motif:rnd-6_family-3155	276.303	-0.343669	0.220569	-1.5581	0.119209	0.974642
Motif:rnd-6_family-317	384.483	-0.189761	0.192145	-0.987594	0.323351	0.974642
Motif:rnd-6_family-3172	3689.18	-0.082084	0.128206	-0.640253	0.522008	0.974642
Motif:rnd-6_family-318	4517.81	-0.135647	0.118168	-1.14792	0.251004	0.974642
Motif:rnd-6_family-3208	1205.97	-0.10222	0.138387	-0.738649	0.46012	0.974642
Motif:rnd-6_family-3209	992.645	-0.109962	0.129397	-0.849805	0.395434	0.974642
Motif:rnd-6_family-3224	585.553	-0.105553	0.174306	-0.605562	0.544806	0.974642
Motif:rnd-6_family-3233	886.01	0.101202	0.129259	0.782937	0.433664	0.974642
Motif:rnd-6_family-3239	1365.69	-0.117997	0.116444	-1.01334	0.310898	0.974642
Motif:rnd-6_family-3255	2689.32	-0.124157	0.130015	-0.954949	0.339603	0.974642
Motif:rnd-6_family-3266	669.037	-0.244627	0.150667	-1.62363	0.104455	0.974642
Motif:rnd-6_family-3277	1694	-0.154488	0.11688	-1.32177	0.186246	0.974642
Motif:rnd-6_family-3315	1040.22	-0.162689	0.177787	-0.915079	0.36015	0.974642
Motif:rnd-6_family-3339	700.393	-0.190107	0.177448	-1.07134	0.284016	0.974642
Motif:rnd-6_family-334	346.125	-0.224761	0.183134	-1.2273	0.219709	0.974642
Motif:rnd-6_family-3340	1838.3	-0.0822969	0.132101	-0.622986	0.533293	0.974642
Motif:rnd-6_family-3349	406.146	0.0955894	0.169978	0.562364	0.573868	0.974642
Motif:rnd-6_family-3356	327.275	0.253427	0.225539	1.12365	0.261162	0.974642
Motif:rnd-6_family-3357	2015.12	-0.194587	0.126276	-1.54096	0.123327	0.974642
Motif:rnd-6_family-337	9744.45	-0.112068	0.124928	-0.897055	0.36969	0.974642
Motif:rnd-6_family-3371	329.878	-0.152425	0.203019	-0.750792	0.452778	0.974642
Motif:rnd-6_family-3387	388.099	-0.339371	0.270333	-1.25538	0.209341	0.974642
Motif:rnd-6_family-339	6863.22	-0.192176	0.11343	-1.69422	0.0902231	0.974642
Motif:rnd-6_family-3393	227.326	-0.137404	0.235719	-0.582916	0.55995	0.974642
Motif:rnd-6_family-342	2456.55	-0.104447	0.129659	-0.805548	0.420504	0.974642
Motif:rnd-6_family-3420	2668.16	-0.123253	0.130882	-0.94171	0.346341	0.974642
Motif:rnd-6_family-3437	1702.49	-0.171851	0.138675	-1.23923	0.215259	0.974642
Motif:rnd-6_family-3456	251.697	-0.184169	0.223885	-0.822606	0.410732	0.974642
Motif:rnd-6_family-3457	400.366	-0.118238	0.209845	-0.563454	0.573126	0.974642
Motif:rnd-6_family-348	222.274	-0.266591	0.331106	-0.805152	0.420732	0.974642
Motif:rnd-6_family-349	1259.86	-0.209774	0.112843	-1.85899	0.063028	0.974642
Motif:rnd-6_family-3493	1743.21	-0.152922	0.127051	-1.20363	0.228734	0.974642
Motif:rnd-6_family-3508	6016.03	-0.0823576	0.106312	-0.774681	0.438528	0.974642
Motif:rnd-6_family-3532	1133.04	-0.124953	0.169326	-0.737943	0.460549	0.974642
Motif:rnd-6_family-3572	8178.95	-0.0978583	0.109749	-0.891656	0.372578	0.974642
Motif:rnd-6_family-3580	409.613	-0.266582	0.218272	-1.22133	0.221962	0.974642
Motif:rnd-6_family-3586	334.295	-0.117681	0.194808	-0.604087	0.545785	0.974642
Motif:rnd-6_family-3591	1207.39	-0.220252	0.146571	-1.5027	0.132917	0.974642
Motif:rnd-6_family-3616	2550.6	-0.0944981	0.106767	-0.885086	0.37611	0.974642
Motif:rnd-6_family-3641	3573.33	-0.141896	0.125828	-1.12769	0.25945	0.974642
Motif:rnd-6_family-3648	3662.07	-0.151183	0.127606	-1.18476	0.23611	0.974642
Motif:rnd-6_family-3649	367.598	-0.160003	0.198541	-0.805895	0.420304	0.974642
Motif:rnd-6_family-3655	1492.6	-0.184949	0.10947	-1.68949	0.0911252	0.974642
Motif:rnd-6_family-3666	383.51	-0.250108	0.176433	-1.41758	0.156315	0.974642
Motif:rnd-6_family-3678	3697.11	-0.116501	0.102658	-1.13484	0.256443	0.974642
Motif:rnd-6_family-3679	446.594	-0.200171	0.161552	-1.23905	0.215327	0.974642
Motif:rnd-6_family-372	2239.32	-0.143827	0.112899	-1.27395	0.202682	0.974642
Motif:rnd-6_family-3740	235.297	-0.333329	0.207858	-1.60364	0.108794	0.974642
Motif:rnd-6_family-3753	1176.95	-0.208283	0.12122	-1.71823	0.0857545	0.974642
Motif:rnd-6_family-3756	2068.1	-0.18828	0.102835	-1.83089	0.0671173	0.974642
Motif:rnd-6_family-3769	225.111	-0.288001	0.247046	-1.16578	0.243705	0.974642
[truncated: 2,813 more rows]

## Sheet: DESeq2_results_RdRP3
ID	baseMean	log2FoldChange	lfcSE	stat	pvalue	padj
Motif:rnd-6_family-4937	31356.3	0.451019	0.0778451	5.7938	6.88128e-09	5.84909e-06
Motif:rnd-6_family-1086	3257.09	0.438222	0.0858268	5.10589	3.29238e-07	0.000186568
Motif:rnd-6_family-2326	5231.69	0.308183	0.0893596	3.4488	0.000563087	0.075972
Motif:rnd-6_family-6516	333.944	-0.610757	0.182572	-3.34529	0.000821965	0.0962735
Motif:rnd-6_family-7981	4138.09	0.405138	0.123312	3.28548	0.0010181	0.108173
Motif:rnd-6_family-6855	2262.56	-0.374458	0.115434	-3.24392	0.00117897	0.119301
Motif:rnd-5_family-4599	1071.88	-0.351811	0.113006	-3.11321	0.00185066	0.169146
Motif:rnd-5_family-1582	5161.68	-0.308891	0.0999939	-3.0891	0.00200763	0.17963
Motif:rnd-6_family-3508	6155.76	-0.237244	0.0774824	-3.06191	0.00219929	0.192722
Motif:rnd-5_family-537	1167.95	-0.398575	0.132908	-2.99889	0.00270968	0.230323
Motif:rnd-6_family-3612	3878.14	-0.25778	0.0864159	-2.98301	0.00285427	0.237856
Motif:rnd-6_family-620	41757.8	-0.299314	0.103341	-2.89638	0.00377498	0.279776
Motif:rnd-6_family-6271	5618.08	0.227115	0.0789275	2.87751	0.00400821	0.286301
Motif:rnd-6_family-8719	3952.78	-0.26057	0.0919487	-2.83387	0.00459884	0.307797
Motif:rnd-5_family-367	1985.23	-0.247757	0.0962717	-2.57352	0.0100669	0.497778
Motif:rnd-6_family-4336	5068.51	0.250583	0.0974744	2.57075	0.0101478	0.497778
Motif:rnd-6_family-1406	3003.95	0.239965	0.0941978	2.54746	0.0108511	0.519707
Motif:rnd-1_family-1453	2379.71	0.274754	0.108184	2.53968	0.0110954	0.520723
Motif:rnd-5_family-2184	6387.77	-0.229767	0.0905846	-2.5365	0.0111968	0.520723
Motif:rnd-6_family-3794	668.915	0.352584	0.139131	2.53419	0.0112708	0.520723
Motif:rnd-1_family-1785	1342.08	-0.352552	0.141122	-2.49821	0.0124824	0.549742
Motif:rnd-4_family-973	3768.69	-0.219722	0.0886899	-2.47742	0.0132336	0.566697
Motif:rnd-1_family-1757	1165.27	-0.276777	0.112673	-2.45647	0.014031	0.585067
Motif:rnd-5_family-345	865.644	-0.310389	0.126731	-2.4492	0.0143173	0.593643
Motif:rnd-1_family-147	10980	0.205492	0.0852421	2.41069	0.0159223	0.619428
Motif:rnd-6_family-2897	1593.24	0.271435	0.112106	2.42124	0.0154677	0.619428
Motif:rnd-6_family-6459	536.86	-0.368488	0.152828	-2.41112	0.0159034	0.619428
Motif:rnd-6_family-7286	366.777	-0.426273	0.177113	-2.40678	0.0160939	0.61957
Motif:rnd-1_family-1696	6926.57	0.208892	0.0879593	2.37487	0.0175549	0.640681
Motif:rnd-6_family-3233	919.843	0.314844	0.134102	2.34781	0.0188844	0.670024
Motif:rnd-6_family-8703	606.034	-0.350157	0.149255	-2.34602	0.0189749	0.670024
Motif:rnd-1_family-975	3222.28	0.213438	0.0916992	2.32759	0.019934	0.678795
Motif:rnd-5_family-1928	3371.47	0.231574	0.0992511	2.33322	0.0196368	0.678795
Motif:rnd-6_family-4563	2355.85	-0.275787	0.118592	-2.32552	0.0200444	0.678795
Motif:rnd-6_family-5166	701.027	-0.350373	0.150283	-2.33142	0.019731	0.678795
Motif:rnd-4_family-2329	5237.17	0.202326	0.0879883	2.29947	0.0214783	0.702265
Motif:rnd-6_family-8509	1741.97	-0.238993	0.105965	-2.2554	0.0241082	0.742462
Motif:rnd-6_family-3648	3811.87	-0.219529	0.099181	-2.21342	0.0268689	0.782141
Motif:rnd-6_family-3356	338.328	0.504366	0.229605	2.19667	0.0280438	0.802523
Motif:rnd-1_family-208	5437.66	0.236126	0.110176	2.14316	0.0321003	0.863698
Motif:rnd-4_family-1760	2289.43	-0.204757	0.0968564	-2.11402	0.0345132	0.891777
Motif:rnd-6_family-2158	1645.37	-0.21352	0.100915	-2.11584	0.0343587	0.891777
Motif:rnd-1_family-1038	2242.49	-0.191766	0.0907843	-2.11233	0.0346583	0.892713
Motif:rnd-1_family-1339	422.219	-0.353167	0.167969	-2.10257	0.0355036	0.907189
Motif:rnd-6_family-92	567.587	-0.35909	0.17141	-2.09492	0.0361782	0.907189
Motif:rnd-1_family-1381	3413.4	0.172756	0.0826143	2.09112	0.0365173	0.910256
Motif:rnd-5_family-168	13308.3	-0.153466	0.0739394	-2.07557	0.037934	0.93365
Motif:rnd-6_family-2103	5205.33	-0.156836	0.0761352	-2.05997	0.0394018	0.943423
Motif:rnd-1_family-1522	391.928	-0.361917	0.177989	-2.03336	0.0420159	0.956737
Motif:rnd-5_family-2449	1810.27	-0.233391	0.114874	-2.03171	0.0421828	0.956737
Motif:rnd-1_family-130	546.76	0.32826	0.162969	2.01425	0.0439833	0.964016
Motif:rnd-5_family-1311	2360.34	-0.219326	0.10834	-2.02442	0.0429274	0.964016
Motif:rnd-5_family-4697	5391.24	-0.155515	0.0772566	-2.01297	0.0441179	0.964016
Motif:rnd-5_family-97	2918.06	0.207643	0.102723	2.02139	0.0432398	0.964016
Motif:rnd-6_family-1153	503.309	-0.308372	0.152791	-2.01826	0.043564	0.964016
Motif:rnd-6_family-1553	639.576	-0.30484	0.151378	-2.01376	0.0440342	0.964016
Motif:rnd-6_family-303	2111.77	-0.219462	0.108275	-2.0269	0.0426723	0.964016
Motif:rnd-1_family-1556	928.326	-0.384964	0.192059	-2.0044	0.0450268	0.978843
Motif:rnd-4_family-2742	6041.89	-0.196775	0.0994073	-1.97948	0.047762	0.982602
Motif:rnd-6_family-3493	1782	0.193154	0.0966817	1.99783	0.0457346	0.982602
Motif:rnd-6_family-3651	2703.19	0.235887	0.118893	1.98403	0.047253	0.982602
Motif:rnd-6_family-704	575.751	-0.287447	0.144135	-1.99429	0.0461202	0.982602
Motif:rnd-5_family-884	1830.76	-0.224774	0.113735	-1.9763	0.0481203	0.985596
Motif:rnd-5_family-610	11675.2	0.145857	0.0741774	1.96632	0.0492611	0.996951
Motif:(A)n	342.77	-0.111556	0.225364	-0.495005	0.620597	0.999846
Motif:(ACG)n	1975.35	-0.0107077	0.104242	-0.10272	0.918185	0.999846
Motif:(C)n	1285.95	0.0367276	0.141169	0.260167	0.794735	0.999846
Motif:(CAG)n	710.603	0.0610215	0.136898	0.445745	0.655781	0.999846
Motif:(G)n	612.862	-0.0964091	0.227464	-0.423843	0.67168	0.999846
Motif:(GCC)n	315.213	0.349167	0.199272	1.75222	0.0797367	0.999846
Motif:(GCG)n	1355.97	0.140029	0.168539	0.830843	0.406062	0.999846
Motif:(GCGGCT)n	1081.22	0.221723	0.171361	1.29389	0.195703	0.999846
Motif:(TG)n	301.844	-0.0137801	0.187087	-0.0736559	0.941284	0.999846
Motif:(TGC)n	1103.12	-0.358141	0.465742	-0.768968	0.441912	0.999846
Motif:GA-rich	792.468	0.047288	0.128782	0.367194	0.713475	0.999846
Motif:rnd-1_family-0	7525.4	-0.00252611	0.0772858	-0.0326853	0.973926	0.999846
Motif:rnd-1_family-1	16960.7	0.00964468	0.0881067	0.109466	0.912833	0.999846
Motif:rnd-1_family-10	9705.35	0.0314958	0.0871302	0.36148	0.717741	0.999846
Motif:rnd-1_family-100	1991.85	-0.105989	0.109313	-0.969598	0.332247	0.999846
Motif:rnd-1_family-1003	344.661	-0.131256	0.194248	-0.675714	0.499222	0.999846
Motif:rnd-1_family-1004	1096.37	-0.0739888	0.125363	-0.590195	0.55506	0.999846
Motif:rnd-1_family-1005	936.66	-0.0586632	0.123804	-0.473841	0.635614	0.999846
Motif:rnd-1_family-1006	1590.76	-0.0617598	0.121066	-0.510135	0.609957	0.999846
Motif:rnd-1_family-1007	706.131	-0.0384874	0.1322	-0.291131	0.770951	0.999846
Motif:rnd-1_family-101	637.03	0.024873	0.141706	0.175525	0.860667	0.999846
Motif:rnd-1_family-1011	411.715	0.0598608	0.164936	0.362934	0.716654	0.999846
Motif:rnd-1_family-1012	872.377	-0.0386583	0.130369	-0.296529	0.766826	0.999846
Motif:rnd-1_family-1014	2348.59	0.0643411	0.105582	0.609397	0.542262	0.999846
Motif:rnd-1_family-1015	2460.27	-0.127687	0.0995925	-1.28209	0.19981	0.999846
Motif:rnd-1_family-1017	2709.68	-0.0938418	0.0916682	-1.02371	0.305971	0.999846
Motif:rnd-1_family-1018	739.464	-0.0319783	0.141434	-0.2261	0.821124	0.999846
Motif:rnd-1_family-102	845.024	-0.141986	0.125471	-1.13162	0.257793	0.999846
Motif:rnd-1_family-1020	6896.28	-0.0510061	0.0804275	-0.634188	0.525958	0.999846
Motif:rnd-1_family-1021	1882.62	-0.07048	0.110119	-0.640037	0.522148	0.999846
Motif:rnd-1_family-1023	773.489	-0.035137	0.128132	-0.274225	0.783912	0.999846
Motif:rnd-1_family-1025	4156.8	0.140874	0.0907511	1.55232	0.120587	0.999846
Motif:rnd-1_family-1027	9980.39	-0.0958878	0.0918365	-1.04411	0.296432	0.999846
Motif:rnd-1_family-103	679.705	-0.0113972	0.157609	-0.0723134	0.942353	0.999846
Motif:rnd-1_family-1030	693.468	0.147944	0.387884	0.381414	0.702896	0.999846
Motif:rnd-1_family-1031	1472.58	0.0613913	0.106941	0.574065	0.565924	0.999846
Motif:rnd-1_family-1032	1151.24	-0.0160154	0.130249	-0.12296	0.902139	0.999846
Motif:rnd-1_family-1033	876.736	-0.231243	0.126836	-1.82317	0.0682778	0.999846
Motif:rnd-1_family-1035	3656.95	0.0419938	0.0810934	0.517845	0.604567	0.999846
Motif:rnd-1_family-1036	4041.25	-0.0941245	0.0950243	-0.990532	0.321914	0.999846
Motif:rnd-1_family-1037	18399.5	-0.0714877	0.0805897	-0.887058	0.375048	0.999846
Motif:rnd-1_family-1040	2357.27	0.0303607	0.0916088	0.331417	0.74033	0.999846
Motif:rnd-1_family-1046	4012.33	0.00327616	0.10506	0.0311836	0.975123	0.999846
Motif:rnd-1_family-1047	988.042	0.00225348	0.129396	0.0174154	0.986105	0.999846
Motif:rnd-1_family-1049	1207.53	-0.0103968	0.132698	-0.0783495	0.93755	0.999846
Motif:rnd-1_family-1051	1044.1	0.0848761	0.124576	0.68132	0.495669	0.999846
Motif:rnd-1_family-1052	1021.15	0.0434946	0.122889	0.353934	0.723389	0.999846
Motif:rnd-1_family-1054	1146.8	0.0630305	0.118246	0.533045	0.594002	0.999846
Motif:rnd-1_family-1056	4111.51	0.00581277	0.091656	0.0634194	0.949433	0.999846
Motif:rnd-1_family-1057	509.562	0.079918	0.15178	0.526539	0.598514	0.999846
Motif:rnd-1_family-1058	1043.2	0.025984	0.131804	0.197142	0.843716	0.999846
Motif:rnd-1_family-1059	11531.8	0.0268738	0.0885942	0.303336	0.761634	0.999846
Motif:rnd-1_family-106	5235.61	-0.0478461	0.095115	-0.503034	0.61494	0.999846
Motif:rnd-1_family-1060	792.266	0.000534855	0.127899	0.00418185	0.996663	0.999846
Motif:rnd-1_family-1061	680.468	-0.00758596	0.147303	-0.0514991	0.958928	0.999846
Motif:rnd-1_family-1062	477.752	0.289834	0.159511	1.81701	0.0692153	0.999846
Motif:rnd-1_family-1063	343.977	-0.251325	0.176553	-1.42351	0.154589	0.999846
Motif:rnd-1_family-1065	856.688	0.010901	0.122892	0.0887036	0.929318	0.999846
Motif:rnd-1_family-1067	2107.84	0.0476482	0.112751	0.422598	0.672588	0.999846
Motif:rnd-1_family-1068	447.65	0.138925	0.176898	0.78534	0.432254	0.999846
Motif:rnd-1_family-1069	1431.25	-0.00119648	0.111468	-0.0107339	0.991436	0.999846
Motif:rnd-1_family-107	2367.23	0.0625591	0.089927	0.695666	0.486638	0.999846
Motif:rnd-1_family-1070	1369.98	-0.0198954	0.105007	-0.189467	0.849727	0.999846
Motif:rnd-1_family-1071	2114.59	-0.0872569	0.113478	-0.768936	0.441932	0.999846
Motif:rnd-1_family-1075	623.072	-0.00663099	0.151539	-0.0437576	0.965098	0.999846
Motif:rnd-1_family-1076	551.493	0.0538188	0.144292	0.372985	0.70916	0.999846
Motif:rnd-1_family-1078	439.418	-0.0353275	0.190054	-0.185881	0.852538	0.999846
Motif:rnd-1_family-1079	1397.7	0.0393457	0.111218	0.35377	0.723511	0.999846
Motif:rnd-1_family-108	12233.3	0.0302976	0.0802112	0.377723	0.705636	0.999846
Motif:rnd-1_family-1080	716.049	-0.207786	0.140114	-1.48298	0.13808	0.999846
Motif:rnd-1_family-1081	5889.63	-0.002133	0.0768401	-0.0277589	0.977854	0.999846
Motif:rnd-1_family-1082	842.265	0.0523401	0.155428	0.336748	0.736307	0.999846
Motif:rnd-1_family-1083	1353.75	0.0269331	0.110358	0.244052	0.807191	0.999846
Motif:rnd-1_family-1085	1694.54	0.0668244	0.108173	0.617757	0.536736	0.999846
Motif:rnd-1_family-1086	1663.65	-0.0677209	0.0992138	-0.682576	0.494875	0.999846
Motif:rnd-1_family-109	2449.07	-0.00711639	0.0903299	-0.0787822	0.937206	0.999846
Motif:rnd-1_family-1091	995.866	0.000307088	0.118315	0.00259551	0.997929	0.999846
Motif:rnd-1_family-1095	544.387	0.0347763	0.145696	0.238692	0.811345	0.999846
Motif:rnd-1_family-1096	1452.49	-0.0445736	0.114541	-0.389149	0.697166	0.999846
Motif:rnd-1_family-1098	2216.86	0.0129977	0.10492	0.123881	0.901409	0.999846
Motif:rnd-1_family-1099	806.518	0.0163194	0.147309	0.110784	0.911788	0.999846
Motif:rnd-1_family-11	4198.94	0.0452224	0.0900926	0.501955	0.615699	0.999846
Motif:rnd-1_family-110	25249.2	0.0917545	0.0996186	0.921057	0.35702	0.999846
Motif:rnd-1_family-1100	1417.84	0.0342626	0.120139	0.285192	0.775497	0.999846
Motif:rnd-1_family-1101	5284.61	-0.0943085	0.0920988	-1.02399	0.305839	0.999846
Motif:rnd-1_family-1103	1810.52	-0.0315597	0.0986336	-0.319969	0.748991	0.999846
Motif:rnd-1_family-1105	1390.69	-0.179552	0.118997	-1.50889	0.131328	0.999846
Motif:rnd-1_family-1106	2946.36	-0.13568	0.0862094	-1.57384	0.115525	0.999846
Motif:rnd-1_family-1107	4367.34	0.0155319	0.090627	0.171383	0.863923	0.999846
Motif:rnd-1_family-1109	17511.3	-0.0204844	0.0763935	-0.268144	0.788589	0.999846
Motif:rnd-1_family-111	1401.26	0.138951	0.115242	1.20573	0.227922	0.999846
Motif:rnd-1_family-1110	2000.99	0.0721743	0.0962442	0.749908	0.45331	0.999846
Motif:rnd-1_family-1111	2662.65	-0.0155146	0.101951	-0.152177	0.879047	0.999846
Motif:rnd-1_family-1113	17283.6	-0.0374306	0.0800187	-0.467773	0.639947	0.999846
Motif:rnd-1_family-1115	523.429	-0.00657382	0.15995	-0.0410993	0.967217	0.999846
Motif:rnd-1_family-1116	4200.24	-0.152558	0.0817221	-1.86679	0.0619309	0.999846
Motif:rnd-1_family-1117	838.063	0.0557262	0.125415	0.444336	0.6568	0.999846
Motif:rnd-1_family-1118	683.905	-0.0233504	0.141631	-0.164868	0.869048	0.999846
Motif:rnd-1_family-1119	623.98	0.0668482	0.151468	0.441335	0.65897	0.999846
Motif:rnd-1_family-112	8206.93	-0.0166408	0.0849914	-0.195794	0.844771	0.999846
Motif:rnd-1_family-1120	908.023	-0.00512566	0.125982	-0.0406857	0.967546	0.999846
Motif:rnd-1_family-1121	2604.74	0.0416785	0.114844	0.362914	0.716669	0.999846
Motif:rnd-1_family-1126	3724.44	-0.0617703	0.0983987	-0.627755	0.530164	0.999846
Motif:rnd-1_family-1128	3902.87	-0.0895779	0.0919858	-0.973823	0.330144	0.999846
Motif:rnd-1_family-113	27240.7	-0.0261131	0.0767122	-0.340403	0.733553	0.999846
Motif:rnd-1_family-1131	2571.44	0.107183	0.0927873	1.15515	0.248031	0.999846
Motif:rnd-1_family-1136	369.495	-0.0143596	0.179575	-0.0799648	0.936265	0.999846
Motif:rnd-1_family-1137	998.928	-0.110208	0.139664	-0.789092	0.430058	0.999846
Motif:rnd-1_family-1138	4808.24	-0.0549723	0.0993672	-0.553224	0.58011	0.999846
Motif:rnd-1_family-1139	1159.35	0.062009	0.14041	0.441627	0.658759	0.999846
Motif:rnd-1_family-114	11300.4	-0.0729396	0.0913034	-0.798871	0.424365	0.999846
Motif:rnd-1_family-1140	921.467	-0.0906628	0.122229	-0.741743	0.458243	0.999846
Motif:rnd-1_family-1141	2948.96	0.00710162	0.0987705	0.0719002	0.942681	0.999846
Motif:rnd-1_family-1143	1779.63	-0.124852	0.131675	-0.948189	0.343033	0.999846
Motif:rnd-1_family-1145	21344.6	-0.0438222	0.0755546	-0.580007	0.56191	0.999846
Motif:rnd-1_family-1149	923.093	0.0780779	0.131244	0.594907	0.551905	0.999846
Motif:rnd-1_family-115	4294.92	-0.0387996	0.0999094	-0.388348	0.697759	0.999846
Motif:rnd-1_family-1150	761.861	0.177202	0.132627	1.33609	0.181521	0.999846
Motif:rnd-1_family-1153	3145.23	-0.111744	0.103025	-1.08463	0.278086	0.999846
Motif:rnd-1_family-1154	1635.74	-0.192965	0.148215	-1.30193	0.192942	0.999846
Motif:rnd-1_family-1155	1114.95	-0.153273	0.131105	-1.16909	0.242369	0.999846
Motif:rnd-1_family-1157	419.859	-0.133091	0.166637	-0.798687	0.424472	0.999846
Motif:rnd-1_family-1158	509.217	-0.0503178	0.158377	-0.317709	0.750705	0.999846
Motif:rnd-1_family-1159	365.973	0.0596621	0.189392	0.315019	0.752747	0.999846
Motif:rnd-1_family-116	3733.72	0.020739	0.0942354	0.220077	0.825811	0.999846
Motif:rnd-1_family-1160	2172.51	0.0770575	0.0979649	0.786583	0.431526	0.999846
Motif:rnd-1_family-1163	1576.56	-0.0496985	0.117809	-0.421855	0.673131	0.999846
Motif:rnd-1_family-1164	5308.68	0.00333602	0.0806717	0.0413531	0.967014	0.999846
Motif:rnd-1_family-1166	1177.19	0.0306071	0.123297	0.248238	0.80395	0.999846
Motif:rnd-1_family-1168	698.29	0.0379785	0.135294	0.28071	0.778933	0.999846
Motif:rnd-1_family-117	16938.3	-0.0465382	0.0768175	-0.605828	0.544629	0.999846
Motif:rnd-1_family-1170	6416.19	-0.0901708	0.0741165	-1.21661	0.223754	0.999846
Motif:rnd-1_family-1171	1513.18	0.107484	0.107263	1.00206	0.316314	0.999846
Motif:rnd-1_family-1174	1503.74	0.0990175	0.123634	0.80089	0.423195	0.999846
Motif:rnd-1_family-1176	1602.65	-0.0331264	0.107263	-0.308835	0.757447	0.999846
Motif:rnd-1_family-1177	2500.42	0.00473984	0.124367	0.0381115	0.969599	0.999846
Motif:rnd-1_family-1178	3719.5	-0.0321852	0.0993279	-0.32403	0.745915	0.999846
Motif:rnd-1_family-118	4383.27	0.0718953	0.234154	0.307043	0.758811	0.999846
Motif:rnd-1_family-1180	2692.11	0.03867	0.107528	0.359626	0.719127	0.999846
Motif:rnd-1_family-1184	6682.77	0.0284383	0.0974225	0.291907	0.770358	0.999846
Motif:rnd-1_family-1185	2102.95	-0.0510328	0.0990029	-0.515468	0.606226	0.999846
Motif:rnd-1_family-1188	745.105	0.116654	0.168716	0.691423	0.4893	0.999846
Motif:rnd-1_family-119	4749.28	-0.0284493	0.0802473	-0.35452	0.722949	0.999846
Motif:rnd-1_family-1192	1394.63	0.0763179	0.107535	0.709705	0.477887	0.999846
Motif:rnd-1_family-1193	817.483	-0.203757	0.160166	-1.27216	0.203318	0.999846
Motif:rnd-1_family-1199	3043.34	0.0158751	0.0939065	0.169052	0.865756	0.999846
Motif:rnd-1_family-12	13132.3	-0.0868067	0.0717333	-1.21013	0.226228	0.999846
Motif:rnd-1_family-120	22788.5	-0.0583424	0.0809731	-0.720516	0.471207	0.999846
Motif:rnd-1_family-1201	1303.21	0.0205458	0.120701	0.17022	0.864837	0.999846
Motif:rnd-1_family-1202	635.851	0.0679559	0.20007	0.339661	0.734112	0.999846
Motif:rnd-1_family-1203	363.988	-0.0397931	0.17908	-0.222208	0.824152	0.999846
Motif:rnd-1_family-1204	3597.63	-0.140048	0.0819716	-1.70849	0.0875456	0.999846
Motif:rnd-1_family-1206	1198.68	-0.0074102	0.115523	-0.0641449	0.948855	0.999846
Motif:rnd-1_family-1207	921.649	0.00426115	0.123063	0.0346259	0.972378	0.999846
Motif:rnd-1_family-1208	350.334	0.0826795	0.175271	0.471724	0.637123	0.999846
Motif:rnd-1_family-1209	4571.33	-0.100027	0.0886733	-1.12804	0.259301	0.999846
Motif:rnd-1_family-1210	669.008	0.0534449	0.151677	0.35236	0.724569	0.999846
Motif:rnd-1_family-1211	786.321	0.0409556	0.127893	0.320235	0.74879	0.999846
Motif:rnd-1_family-1212	1253.22	0.189337	0.109043	1.73635	0.0825021	0.999846
Motif:rnd-1_family-1213	6701	-0.0843426	0.108263	-0.779054	0.435948	0.999846
Motif:rnd-1_family-1215	1418.7	-0.0635231	0.114234	-0.556077	0.578158	0.999846
Motif:rnd-1_family-122	15458.4	-0.00463699	0.0825636	-0.0561627	0.955212	0.999846
Motif:rnd-1_family-1222	1191.1	-0.16435	0.118878	-1.38252	0.166813	0.999846
Motif:rnd-1_family-1225	467.989	0.109866	0.16706	0.657645	0.510766	0.999846
Motif:rnd-1_family-1226	1553.5	0.0775341	0.105276	0.736487	0.461434	0.999846
Motif:rnd-1_family-1227	2944.68	-0.0443167	0.0873812	-0.507165	0.612039	0.999846
Motif:rnd-1_family-123	5004.36	0.120614	0.0981767	1.22854	0.219243	0.999846
Motif:rnd-1_family-1231	3286.47	-0.0570121	0.0924436	-0.616723	0.537417	0.999846
Motif:rnd-1_family-1234	1133.39	-0.08026	0.13254	-0.605555	0.54481	0.999846
Motif:rnd-1_family-1235	614.701	0.034314	0.148368	0.231276	0.817101	0.999846
Motif:rnd-1_family-1236	392.247	-0.101546	0.175834	-0.577513	0.563593	0.999846
Motif:rnd-1_family-1237	773.06	-0.0028189	0.129339	-0.0217947	0.982612	0.999846
Motif:rnd-1_family-1238	1087.53	-0.0761154	0.117151	-0.649722	0.515872	0.999846
Motif:rnd-1_family-124	4917.21	-0.00834539	0.0905767	-0.0921362	0.92659	0.999846
Motif:rnd-1_family-1240	882.176	-0.17225	0.129254	-1.33265	0.182647	0.999846
Motif:rnd-1_family-1241	1030.37	0.10003	0.112778	0.886966	0.375097	0.999846
Motif:rnd-1_family-1242	5256.45	-0.0584433	0.0888736	-0.6576	0.510795	0.999846
Motif:rnd-1_family-1243	542.885	0.0242942	0.15652	0.155215	0.876652	0.999846
Motif:rnd-1_family-1244	536.64	0.106012	0.146967	0.721329	0.470707	0.999846
Motif:rnd-1_family-1246	335.223	-0.212536	0.181991	-1.16784	0.242871	0.999846
Motif:rnd-1_family-1247	1898.68	-0.0154625	0.100761	-0.153457	0.878038	0.999846
Motif:rnd-1_family-1248	1013.8	-0.00986186	0.162263	-0.0607771	0.951537	0.999846
Motif:rnd-1_family-1249	752.609	0.0267612	0.127946	0.20916	0.834323	0.999846
Motif:rnd-1_family-1250	530.768	-0.0513007	0.144825	-0.354227	0.723169	0.999846
Motif:rnd-1_family-1252	2496.02	-0.140765	0.12187	-1.15505	0.248072	0.999846
Motif:rnd-1_family-1254	1995.91	-0.0252067	0.0978823	-0.257521	0.796777	0.999846
Motif:rnd-1_family-1255	2308.35	-0.0615601	0.0951824	-0.646759	0.517788	0.999846
Motif:rnd-1_family-1257	647.772	-0.00194407	0.153834	-0.0126374	0.989917	0.999846
Motif:rnd-1_family-1258	720.325	0.0423622	0.150273	0.281901	0.778019	0.999846
Motif:rnd-1_family-1259	2032.3	0.0974938	0.101886	0.956888	0.338624	0.999846
Motif:rnd-1_family-126	20489.6	-0.0295467	0.0772929	-0.382269	0.702262	0.999846
Motif:rnd-1_family-1262	3663.23	-0.0659811	0.10657	-0.619136	0.535827	0.999846
Motif:rnd-1_family-1264	1983.91	-0.0550209	0.0938888	-0.586022	0.557861	0.999846
Motif:rnd-1_family-1265	632.841	-0.094276	0.138574	-0.680331	0.496295	0.999846
Motif:rnd-1_family-127	1431.11	-0.00689266	0.103045	-0.0668897	0.94667	0.999846
Motif:rnd-1_family-1270	700.38	0.0141852	0.137673	0.103036	0.917935	0.999846
Motif:rnd-1_family-1271	1404.58	-0.242682	0.167213	-1.45134	0.146686	0.999846
Motif:rnd-1_family-1279	1746.83	-0.093598	0.108268	-0.864502	0.387312	0.999846
Motif:rnd-1_family-128	1298.85	-0.00687646	0.114102	-0.0602659	0.951944	0.999846
Motif:rnd-1_family-1282	9183.65	-0.0765571	0.115779	-0.661236	0.508461	0.999846
Motif:rnd-1_family-1283	811.633	-0.049004	0.139606	-0.351017	0.725575	0.999846
Motif:rnd-1_family-1284	6061.12	-0.0274678	0.0952097	-0.288498	0.772966	0.999846
Motif:rnd-1_family-1285	305.532	-0.0252679	0.18586	-0.135951	0.89186	0.999846
Motif:rnd-1_family-1289	1793.89	0.111216	0.103476	1.0748	0.282465	0.999846
Motif:rnd-1_family-129	916.668	0.0863098	0.124789	0.691645	0.48916	0.999846
Motif:rnd-1_family-1294	528.813	0.034185	0.150327	0.227405	0.820109	0.999846
Motif:rnd-1_family-1296	928.374	-0.101977	0.135856	-0.75063	0.452876	0.999846
Motif:rnd-1_family-1297	504.336	-0.0829241	0.155442	-0.533474	0.593705	0.999846
Motif:rnd-1_family-13	2443.68	-0.0205735	0.10351	-0.198758	0.842452	0.999846
Motif:rnd-1_family-1300	11435.3	-0.0129275	0.0793787	-0.162858	0.87063	0.999846
Motif:rnd-1_family-1302	399.85	-0.00945799	0.187991	-0.0503109	0.959875	0.999846
Motif:rnd-1_family-1305	2293.4	-0.0624993	0.107224	-0.582887	0.559969	0.999846
Motif:rnd-1_family-1306	372.145	-0.260961	0.174239	-1.49772	0.134206	0.999846
Motif:rnd-1_family-1307	1885.17	-0.00805982	0.101089	-0.07973	0.936452	0.999846
Motif:rnd-1_family-1309	8466.27	0.00517646	0.0733899	0.0705337	0.943769	0.999846
Motif:rnd-1_family-131	23251.2	0.000771744	0.0737426	0.0104654	0.99165	0.999846
Motif:rnd-1_family-1314	2513.4	0.0313433	0.103935	0.301566	0.762983	0.999846
Motif:rnd-1_family-1315	3132.84	-0.0112777	0.118803	-0.0949282	0.924372	0.999846
Motif:rnd-1_family-1316	450.107	0.143057	0.170232	0.840361	0.400706	0.999846
Motif:rnd-1_family-1317	5816.6	0.0448393	0.0946143	0.473917	0.635559	0.999846
Motif:rnd-1_family-1318	731.53	0.015914	0.131638	0.120893	0.903776	0.999846
Motif:rnd-1_family-1319	2317.69	0.0423007	0.100825	0.419546	0.674817	0.999846
Motif:rnd-1_family-132	6928.36	-0.030644	0.0783361	-0.391186	0.69566	0.999846
Motif:rnd-1_family-1320	10003.4	0.0164634	0.0866634	0.189969	0.849333	0.999846
Motif:rnd-1_family-1324	2600.39	0.072693	0.103947	0.699324	0.48435	0.999846
Motif:rnd-1_family-1326	313.036	-0.00653796	0.184312	-0.0354722	0.971703	0.999846
Motif:rnd-1_family-1328	663.556	0.0615163	0.157719	0.390038	0.696508	0.999846
Motif:rnd-1_family-1329	580.15	-0.119174	0.152992	-0.778953	0.436007	0.999846
Motif:rnd-1_family-1330	763.386	-0.0583516	0.15795	-0.369432	0.711806	0.999846
Motif:rnd-1_family-1331	346.349	-0.0527423	0.198481	-0.26573	0.790447	0.999846
Motif:rnd-1_family-1333	1598.1	-0.0310738	0.14179	-0.219153	0.826531	0.999846
Motif:rnd-1_family-1335	385.05	-0.180421	0.177278	-1.01773	0.308806	0.999846
Motif:rnd-1_family-1337	2505.97	-0.0588382	0.112586	-0.522605	0.601249	0.999846
Motif:rnd-1_family-1338	12579.1	-0.0691377	0.0998473	-0.692434	0.488665	0.999846
Motif:rnd-1_family-134	19123.2	-0.0352043	0.0716773	-0.491149	0.623321	0.999846
Motif:rnd-1_family-1340	918.851	-0.104276	0.119139	-0.875246	0.38144	0.999846
Motif:rnd-1_family-1344	1800.33	-0.0102153	0.10915	-0.093589	0.925436	0.999846
Motif:rnd-1_family-1345	1865.02	-0.0462667	0.100423	-0.460718	0.645001	0.999846
Motif:rnd-1_family-1347	1986.66	-0.139017	0.130785	-1.06294	0.28781	0.999846
Motif:rnd-1_family-135	3325.7	0.036508	0.0983201	0.371318	0.710401	0.999846
Motif:rnd-1_family-1350	1166.87	0.00375617	0.120229	0.0312417	0.975077	0.999846
Motif:rnd-1_family-1351	867.873	-0.0853142	0.123357	-0.691603	0.489187	0.999846
Motif:rnd-1_family-1355	1375.38	0.0525773	0.119278	0.440798	0.659359	0.999846
Motif:rnd-1_family-136	3769.06	0.0517093	0.100005	0.517069	0.605108	0.999846
Motif:rnd-1_family-1360	4602.69	-0.0611236	0.0981974	-0.622456	0.533642	0.999846
Motif:rnd-1_family-1362	367.929	0.188974	0.178312	1.05979	0.28924	0.999846
Motif:rnd-1_family-1363	12199.5	-0.0732563	0.0929165	-0.788409	0.430457	0.999846
Motif:rnd-1_family-1368	558.949	-0.0691131	0.143874	-0.480372	0.630963	0.999846
Motif:rnd-1_family-1370	539.907	0.00932092	0.153439	0.0607467	0.951561	0.999846
Motif:rnd-1_family-1373	1921	0.0914974	0.112528	0.813106	0.416158	0.999846
Motif:rnd-1_family-1374	348.79	0.0625994	0.174506	0.358723	0.719802	0.999846
Motif:rnd-1_family-1377	1226.47	0.210057	0.123483	1.7011	0.0889237	0.999846
Motif:rnd-1_family-1379	7201.08	0.020075	0.0806592	0.248887	0.803448	0.999846
Motif:rnd-1_family-138	18533.6	-0.00984271	0.077911	-0.126333	0.899469	0.999846
Motif:rnd-1_family-1382	521.622	-0.172129	0.21092	-0.816086	0.414451	0.999846
Motif:rnd-1_family-1383	552.264	-0.00347882	0.143329	-0.0242715	0.980636	0.999846
Motif:rnd-1_family-1385	622.962	-0.0722832	0.156427	-0.46209	0.644017	0.999846
Motif:rnd-1_family-1386	1636.29	0.0314141	0.109341	0.287305	0.773879	0.999846
Motif:rnd-1_family-139	12461.9	0.0371284	0.081771	0.454054	0.64979	0.999846
Motif:rnd-1_family-1395	585.37	-0.119053	0.15796	-0.753692	0.451034	0.999846
Motif:rnd-1_family-1397	6669.14	-0.0337175	0.0933421	-0.361225	0.717931	0.999846
Motif:rnd-1_family-14	363.25	-0.0745762	0.175421	-0.425128	0.670744	0.999846
Motif:rnd-1_family-140	3424.07	0.0335204	0.0995488	0.336724	0.736325	0.999846
Motif:rnd-1_family-1400	1513.75	-0.0532945	0.105011	-0.507512	0.611796	0.999846
Motif:rnd-1_family-1402	463.948	0.0611499	0.168318	0.3633	0.71638	0.999846
Motif:rnd-1_family-1404	1048.82	-0.0805382	0.114186	-0.705323	0.480609	0.999846
Motif:rnd-1_family-1407	1299.6	-0.0687953	0.106678	-0.644888	0.519	0.999846
Motif:rnd-1_family-1408	1322.78	0.0362769	0.132293	0.274216	0.783918	0.999846
Motif:rnd-1_family-141	5422.49	0.104207	0.0885489	1.17683	0.239264	0.999846
Motif:rnd-1_family-1413	2702.74	0.00780773	0.0998136	0.0782231	0.937651	0.999846
Motif:rnd-1_family-1414	588.281	-0.0949855	0.165831	-0.572784	0.566791	0.999846
Motif:rnd-1_family-1415	683.693	0.051752	0.139041	0.372206	0.709739	0.999846
Motif:rnd-1_family-1416	1652.5	-0.0516993	0.106138	-0.487096	0.62619	0.999846
Motif:rnd-1_family-1417	2558.2	-0.0487054	0.09105	-0.53493	0.592698	0.999846
Motif:rnd-1_family-1419	3276.75	-0.1459	0.100022	-1.45869	0.144652	0.999846
Motif:rnd-1_family-142	8741.28	-0.0579369	0.0825587	-0.701766	0.482825	0.999846
Motif:rnd-1_family-1420	306.459	0.108275	0.18461	0.586507	0.557535	0.999846
Motif:rnd-1_family-1422	819.251	0.256803	0.151155	1.69894	0.089331	0.999846
Motif:rnd-1_family-1428	784.88	0.0558151	0.13325	0.418876	0.675307	0.999846
Motif:rnd-1_family-1429	4678.15	-0.0403529	0.0902648	-0.44705	0.654839	0.999846
Motif:rnd-1_family-1430	1764.11	0.0971486	0.103177	0.941572	0.346412	0.999846
Motif:rnd-1_family-1431	462.664	0.134132	0.167275	0.801865	0.422631	0.999846
Motif:rnd-1_family-1433	702.088	0.0835682	0.141792	0.589373	0.555611	0.999846
Motif:rnd-1_family-1434	1386.77	-0.0512593	0.146916	-0.348903	0.727162	0.999846
Motif:rnd-1_family-1436	431.009	0.0434844	0.186804	0.232781	0.815932	0.999846
Motif:rnd-1_family-1437	1050.11	0.018274	0.125971	0.145065	0.88466	0.999846
Motif:rnd-1_family-144	571.09	0.000984072	0.146173	0.00673225	0.994628	0.999846
Motif:rnd-1_family-1442	1698.78	-0.175916	0.100023	-1.75876	0.0786178	0.999846
Motif:rnd-1_family-1446	846.689	0.0194194	0.140795	0.137927	0.890298	0.999846
Motif:rnd-1_family-145	3232.97	-0.0483076	0.12125	-0.398414	0.690325	0.999846
Motif:rnd-1_family-1450	625.252	-0.108224	0.155466	-0.69613	0.486347	0.999846
Motif:rnd-1_family-146	3863.83	-0.0310877	0.0867741	-0.358259	0.720149	0.999846
Motif:rnd-1_family-1460	709.576	-0.04938	0.141958	-0.347849	0.727954	0.999846
Motif:rnd-1_family-1462	488.335	-0.040766	0.163789	-0.248894	0.803443	0.999846
Motif:rnd-1_family-1463	704.051	0.0454226	0.131349	0.345817	0.72948	0.999846
Motif:rnd-1_family-1466	1123.38	0.0437743	0.124545	0.351474	0.725233	0.999846
Motif:rnd-1_family-1467	1718.18	0.057844	0.139662	0.414171	0.678749	0.999846
Motif:rnd-1_family-1468	2496.23	0.0458303	0.0948608	0.483132	0.629002	0.999846
Motif:rnd-1_family-1475	1185.66	0.213124	0.116597	1.82787	0.067569	0.999846
Motif:rnd-1_family-1476	1266.05	0.1278	0.134692	0.948831	0.342707	0.999846
Motif:rnd-1_family-148	3791.85	0.00939741	0.085815	0.109508	0.9128	0.999846
Motif:rnd-1_family-1480	301.736	-0.111155	0.185891	-0.597958	0.549868	0.999846
Motif:rnd-1_family-1485	1143.79	-0.0824787	0.1109	-0.743718	0.457047	0.999846
Motif:rnd-1_family-1487	996.664	-0.125536	0.130761	-0.960035	0.337038	0.999846
Motif:rnd-1_family-1488	624.996	-0.0287834	0.138005	-0.208568	0.834785	0.999846
Motif:rnd-1_family-1489	359.085	-0.0845597	0.188429	-0.448762	0.653604	0.999846
Motif:rnd-1_family-149	894.286	0.00308596	0.168938	0.0182668	0.985426	0.999846
Motif:rnd-1_family-1490	3680.29	-0.0446816	0.0986117	-0.453106	0.650472	0.999846
Motif:rnd-1_family-1495	1742.18	-0.0338474	0.111154	-0.30451	0.760739	0.999846
Motif:rnd-1_family-1497	2467.96	-0.0538806	0.103012	-0.52305	0.60094	0.999846
Motif:rnd-1_family-1498	1384.16	-0.00324445	0.124911	-0.025974	0.979278	0.999846
Motif:rnd-1_family-1499	981.097	0.0231117	0.127558	0.181186	0.856221	0.999846
Motif:rnd-1_family-15	4802.26	-0.0562104	0.0829481	-0.677658	0.497989	0.999846
Motif:rnd-1_family-150	11794.5	0.00296225	0.073793	0.0401426	0.967979	0.999846
Motif:rnd-1_family-1503	1079.97	-0.0243315	0.124018	-0.196194	0.844459	0.999846
Motif:rnd-1_family-1507	578.697	0.280913	0.187645	1.49705	0.134381	0.999846
Motif:rnd-1_family-1510	801.445	-0.0276713	0.153437	-0.180343	0.856883	0.999846
Motif:rnd-1_family-1511	1295.12	-0.0675714	0.112671	-0.599723	0.548691	0.999846
Motif:rnd-1_family-1514	3754.38	0.071042	0.0883795	0.80383	0.421495	0.999846
Motif:rnd-1_family-1517	656.338	-0.068085	0.144473	-0.471264	0.637452	0.999846
Motif:rnd-1_family-1518	458.263	-0.238042	0.176437	-1.34916	0.177286	0.999846
Motif:rnd-1_family-152	42418.8	-0.0554495	0.0724136	-0.765734	0.443835	0.999846
Motif:rnd-1_family-1523	2496.39	0.0394099	0.102096	0.386009	0.69949	0.999846
Motif:rnd-1_family-1526	670.728	0.0280257	0.142272	0.196987	0.843838	0.999846
Motif:rnd-1_family-1527	738.12	-0.0407309	0.145774	-0.279411	0.77993	0.999846
Motif:rnd-1_family-1528	7411.55	-0.028906	0.079779	-0.362326	0.717108	0.999846
Motif:rnd-1_family-1529	5991.28	0.023279	0.0789036	0.295031	0.76797	0.999846
Motif:rnd-1_family-153	6421.58	-0.110631	0.0757832	-1.45983	0.144336	0.999846
Motif:rnd-1_family-1531	9803.89	0.0786398	0.0743064	1.05832	0.289911	0.999846
Motif:rnd-1_family-1532	806.372	-0.136269	0.128495	-1.06049	0.28892	0.999846
Motif:rnd-1_family-1534	6068.75	-0.0567667	0.079466	-0.714352	0.47501	0.999846
Motif:rnd-1_family-1535	547.333	0.132912	0.159627	0.832641	0.405047	0.999846
Motif:rnd-1_family-1536	771.365	-0.247685	0.134653	-1.83943	0.065852	0.999846
Motif:rnd-1_family-1538	1017.6	0.0140535	0.118052	0.119045	0.90524	0.999846
Motif:rnd-1_family-154	2346.39	0.00329751	0.0926035	0.0356089	0.971594	0.999846
Motif:rnd-1_family-1542	1979.17	0.0248026	0.110501	0.224455	0.822403	0.999846
Motif:rnd-1_family-1544	411.488	-0.0923191	0.194643	-0.474301	0.635286	0.999846
Motif:rnd-1_family-1545	3939.75	-0.0257148	0.090243	-0.28495	0.775682	0.999846
Motif:rnd-1_family-1547	1153.5	0.11592	0.11955	0.96964	0.332226	0.999846
Motif:rnd-1_family-1548	1588.71	-0.012194	0.112503	-0.108388	0.913688	0.999846
Motif:rnd-1_family-1554	484.127	0.0287446	0.178136	0.161363	0.871807	0.999846
Motif:rnd-1_family-1555	1720.39	0.0314204	0.100062	0.314008	0.753515	0.999846
Motif:rnd-1_family-1557	9985.98	0.140517	0.0811756	1.73103	0.0834468	0.999846
Motif:rnd-1_family-1558	1097.19	-0.108325	0.13209	-0.820084	0.412168	0.999846
Motif:rnd-1_family-1559	809.377	0.00746354	0.129953	0.0574328	0.9542	0.999846
Motif:rnd-1_family-156	1441.72	0.0218304	0.11582	0.188485	0.850496	0.999846
Motif:rnd-1_family-1565	608.007	-0.0501006	0.138405	-0.361986	0.717363	0.999846
Motif:rnd-1_family-1567	595.145	0.0343335	0.146613	0.234178	0.814847	0.999846
Motif:rnd-1_family-1568	3526.54	-0.00966432	0.0871814	-0.110853	0.911733	0.999846
Motif:rnd-1_family-157	6119.95	-0.0490023	0.0880522	-0.556515	0.577859	0.999846
Motif:rnd-1_family-1571	527.281	-0.0077608	0.173804	-0.0446526	0.964384	0.999846
Motif:rnd-1_family-1572	1760.4	-0.00238586	0.110773	-0.0215383	0.982816	0.999846
Motif:rnd-1_family-1576	1072.96	-0.00213657	0.124642	-0.0171417	0.986324	0.999846
Motif:rnd-1_family-1577	5706.19	-0.00684763	0.0829305	-0.0825708	0.934193	0.999846
Motif:rnd-1_family-1579	743.339	-0.040603	0.133267	-0.304674	0.760614	0.999846
Motif:rnd-1_family-158	13657.3	0.0279917	0.0791875	0.353486	0.723724	0.999846
Motif:rnd-1_family-1580	1358.4	0.0588852	0.113042	0.520916	0.602426	0.999846
Motif:rnd-1_family-1584	1168.23	0.00280057	0.123992	0.0225868	0.98198	0.999846
Motif:rnd-1_family-159	1511.59	0.0211978	0.115418	0.183661	0.854279	0.999846
Motif:rnd-1_family-1593	7356.29	-0.0368335	0.0816273	-0.45124	0.651817	0.999846
Motif:rnd-1_family-1597	996.852	-0.0868557	0.169981	-0.510973	0.60937	0.999846
Motif:rnd-1_family-1599	772.203	-0.0310683	0.140743	-0.220744	0.825292	0.999846
Motif:rnd-1_family-16	9026.77	-0.0660915	0.0757569	-0.872415	0.382982	0.999846
Motif:rnd-1_family-160	3904.72	-0.0211871	0.0985298	-0.215032	0.829742	0.999846
Motif:rnd-1_family-1603	575.919	0.00155359	0.157983	0.00983388	0.992154	0.999846
Motif:rnd-1_family-1606	1748.29	-0.0265126	0.118529	-0.223679	0.823007	0.999846
Motif:rnd-1_family-1609	1913.55	-0.0623904	0.10531	-0.592447	0.553551	0.999846
Motif:rnd-1_family-161	4651.52	0.0692178	0.0969508	0.713948	0.475259	0.999846
Motif:rnd-1_family-1610	2303.07	0.00556853	0.102129	0.0545246	0.956517	0.999846
Motif:rnd-1_family-1611	1150.33	0.0122742	0.128136	0.0957903	0.923687	0.999846
Motif:rnd-1_family-1612	10875.8	-0.0246041	0.0953315	-0.25809	0.796337	0.999846
Motif:rnd-1_family-1614	8085.11	0.042435	0.0866495	0.489732	0.624324	0.999846
Motif:rnd-1_family-1616	654.884	0.0542839	0.139922	0.387957	0.698048	0.999846
Motif:rnd-1_family-1617	493.217	0.0672779	0.155132	0.433683	0.664519	0.999846
Motif:rnd-1_family-1619	1549.15	0.193282	0.10477	1.84482	0.0650642	0.999846
Motif:rnd-1_family-162	39961	0.0026068	0.0885277	0.0294462	0.976509	0.999846
Motif:rnd-1_family-1623	1231.42	0.109186	0.117593	0.928511	0.353142	0.999846
Motif:rnd-1_family-1625	579.693	0.14581	0.162898	0.895099	0.370734	0.999846
Motif:rnd-1_family-1626	938.734	-0.0688211	0.121102	-0.568291	0.569837	0.999846
Motif:rnd-1_family-1628	381.787	0.11657	0.1736	0.671485	0.501912	0.999846
Motif:rnd-1_family-1633	911.496	-0.0463866	0.166414	-0.278742	0.780442	0.999846
Motif:rnd-1_family-1634	2820.5	-0.0685879	0.0921579	-0.744243	0.456729	0.999846
Motif:rnd-1_family-1635	1947.19	0.0257677	0.0999604	0.257779	0.796578	0.999846
Motif:rnd-1_family-1636	309.436	0.0090256	0.196452	0.045943	0.963356	0.999846
Motif:rnd-1_family-1639	4218.63	0.0289193	0.0968375	0.298638	0.765217	0.999846
Motif:rnd-1_family-164	10363.8	0.0011938	0.089252	0.0133756	0.989328	0.999846
Motif:rnd-1_family-1641	695.253	-0.125795	0.136242	-0.923324	0.355838	0.999846
Motif:rnd-1_family-1642	1965.1	0.00407364	0.11197	0.0363814	0.970978	0.999846
Motif:rnd-1_family-1644	880.582	0.0209543	0.131901	0.158864	0.873776	0.999846
Motif:rnd-1_family-1646	336.946	0.0675812	0.189804	0.356058	0.721797	0.999846
Motif:rnd-1_family-1647	1126.93	0.0326897	0.164007	0.199319	0.842013	0.999846
Motif:rnd-1_family-1648	1092.64	-0.0573847	0.116474	-0.492683	0.622237	0.999846
Motif:rnd-1_family-1649	542.575	0.00405988	0.163932	0.0247657	0.980242	0.999846
Motif:rnd-1_family-165	3897.36	-0.00872476	0.0999235	-0.0873144	0.930422	0.999846
Motif:rnd-1_family-1650	4916.09	0.0399196	0.0833067	0.479188	0.631805	0.999846
Motif:rnd-1_family-1651	1643.51	0.0082291	0.100973	0.0814977	0.935046	0.999846
Motif:rnd-1_family-1655	5963.87	0.00641476	0.0811911	0.0790081	0.937026	0.999846
Motif:rnd-1_family-1656	785.235	0.142942	0.127701	1.11935	0.262992	0.999846
Motif:rnd-1_family-1657	756.894	-0.107146	0.130928	-0.81836	0.413152	0.999846
Motif:rnd-1_family-1659	1427.26	-0.015957	0.146116	-0.109208	0.913038	0.999846
Motif:rnd-1_family-166	3767.1	-0.0778474	0.0913997	-0.851726	0.394366	0.999846
Motif:rnd-1_family-1660	314.089	0.148982	0.186074	0.800656	0.423331	0.999846
Motif:rnd-1_family-1661	950.936	-0.0485894	0.1354	-0.358859	0.7197	0.999846
Motif:rnd-1_family-1665	2311.32	-0.00605892	0.103425	-0.0585826	0.953285	0.999846
Motif:rnd-1_family-1668	1159.28	0.0439528	0.113004	0.388949	0.697314	0.999846
Motif:rnd-1_family-1669	963.944	0.0522421	0.125105	0.417586	0.67625	0.999846
Motif:rnd-1_family-167	3541.07	0.0175297	0.083605	0.209673	0.833923	0.999846
Motif:rnd-1_family-1670	300.042	-0.108268	0.202795	-0.533876	0.593427	0.999846
Motif:rnd-1_family-1671	590.435	0.0412057	0.139778	0.294794	0.768151	0.999846
Motif:rnd-1_family-1673	1584.06	-0.0166358	0.111357	-0.149391	0.881245	0.999846
Motif:rnd-1_family-1675	1263.43	-0.107921	0.115602	-0.933556	0.350533	0.999846
Motif:rnd-1_family-1677	1992.38	0.0875963	0.0999035	0.876809	0.38059	0.999846
Motif:rnd-1_family-1678	315.031	-0.315748	0.192189	-1.64291	0.100402	0.999846
Motif:rnd-1_family-168	7040.31	-0.135852	0.0940678	-1.44419	0.148686	0.999846
Motif:rnd-1_family-1682	1937.26	-0.0136592	0.113692	-0.120142	0.90437	0.999846
Motif:rnd-1_family-1684	658.961	-0.019751	0.147961	-0.133488	0.893808	0.999846
Motif:rnd-1_family-1685	484.125	-0.0597831	0.169833	-0.352012	0.724829	0.999846
Motif:rnd-1_family-1687	1292.22	0.0574748	0.127178	0.451923	0.651324	0.999846
Motif:rnd-1_family-1688	515.788	0.0666686	0.157231	0.424016	0.671554	0.999846
Motif:rnd-1_family-169	24166.7	-0.0390015	0.0797651	-0.488955	0.624874	0.999846
Motif:rnd-1_family-1695	608.046	-0.129449	0.155133	-0.834438	0.404034	0.999846
Motif:rnd-1_family-170	4149.81	-0.0191993	0.10073	-0.190602	0.848838	0.999846
Motif:rnd-1_family-1704	812.44	0.0499707	0.136762	0.365386	0.714824	0.999846
Motif:rnd-1_family-1706	802.772	-0.0342534	0.143793	-0.238213	0.811716	0.999846
Motif:rnd-1_family-171	19614.7	-0.0679509	0.0765045	-0.888195	0.374436	0.999846
Motif:rnd-1_family-1710	615.403	-0.0322209	0.141751	-0.227307	0.820185	0.999846
Motif:rnd-1_family-1711	2264.83	-0.099391	0.109452	-0.908075	0.363839	0.999846
Motif:rnd-1_family-1712	4582.5	-0.104767	0.0890336	-1.17671	0.239311	0.999846
Motif:rnd-1_family-1715	651.48	-0.164321	0.141223	-1.16355	0.244605	0.999846
Motif:rnd-1_family-1716	353.741	-0.119677	0.181629	-0.658911	0.509953	0.999846
Motif:rnd-1_family-1719	2498.66	-0.00619718	0.0939351	-0.0659731	0.947399	0.999846
Motif:rnd-1_family-172	386.559	-0.0437512	0.180003	-0.243059	0.80796	0.999846
Motif:rnd-1_family-1721	768.182	-0.0402869	0.149852	-0.268845	0.788049	0.999846
Motif:rnd-1_family-1722	478.803	-0.0806089	0.152654	-0.528051	0.597464	0.999846
Motif:rnd-1_family-1726	2370.45	-0.0104685	0.0948757	-0.110339	0.912141	0.999846
Motif:rnd-1_family-1727	621.047	-0.0635322	0.148603	-0.427529	0.668994	0.999846
Motif:rnd-1_family-1728	335.458	0.202596	0.238837	0.848259	0.396294	0.999846
Motif:rnd-1_family-1729	316.061	0.151746	0.219031	0.692805	0.488432	0.999846
Motif:rnd-1_family-173	4355.64	0.014926	0.0921916	0.161902	0.871383	0.999846
Motif:rnd-1_family-1730	1464.03	-0.0473091	0.116361	-0.406573	0.684321	0.999846
Motif:rnd-1_family-1731	1248.4	0.0343965	0.142663	0.241104	0.809475	0.999846
Motif:rnd-1_family-1732	1515.7	-0.166142	0.123148	-1.34913	0.177296	0.999846
Motif:rnd-1_family-1733	312.327	-0.266429	0.181988	-1.46399	0.143197	0.999846
Motif:rnd-1_family-1734	329.323	0.0652982	0.189378	0.344804	0.730242	0.999846
Motif:rnd-1_family-1736	748.888	0.0133682	0.141364	0.0945656	0.92466	0.999846
Motif:rnd-1_family-1738	421.434	0.175872	0.177676	0.989843	0.322251	0.999846
Motif:rnd-1_family-174	20187.4	0.0169525	0.0822056	0.20622	0.836619	0.999846
Motif:rnd-1_family-1743	468.803	0.0089113	0.153949	0.0578847	0.95384	0.999846
Motif:rnd-1_family-1745	1171.7	0.0945257	0.121906	0.7754	0.438103	0.999846
Motif:rnd-1_family-1747	1772.43	0.0632927	0.123456	0.512673	0.60818	0.999846
Motif:rnd-1_family-1749	7340.54	0.0127481	0.078251	0.162913	0.870587	0.999846
Motif:rnd-1_family-175	4970.2	-0.0740652	0.100278	-0.7386	0.46015	0.999846
Motif:rnd-1_family-1751	1403.06	0.123172	0.106354	1.15814	0.246808	0.999846
Motif:rnd-1_family-1753	1220.05	-0.0882279	0.121914	-0.723691	0.469256	0.999846
Motif:rnd-1_family-1758	10570.7	-0.0743893	0.0747221	-0.995545	0.319471	0.999846
Motif:rnd-1_family-176	5668.53	0.0103259	0.0848049	0.121761	0.903088	0.999846
Motif:rnd-1_family-1761	1950.41	0.0190455	0.100642	0.189239	0.849905	0.999846
Motif:rnd-1_family-1763	1480.11	-0.119862	0.114446	-1.04733	0.294949	0.999846
Motif:rnd-1_family-1766	2472.41	-0.00247165	0.0955157	-0.0258769	0.979356	0.999846
Motif:rnd-1_family-177	4520.1	0.02166	0.0990808	0.218609	0.826954	0.999846
Motif:rnd-1_family-1772	633.116	-0.0417818	0.139977	-0.29849	0.765329	0.999846
Motif:rnd-1_family-1779	2741.42	0.0154425	0.106005	0.145676	0.884177	0.999846
Motif:rnd-1_family-178	71871.1	0.0505117	0.0930184	0.543029	0.58711	0.999846
Motif:rnd-1_family-1780	375.125	-0.0182371	0.187926	-0.0970441	0.922691	0.999846
Motif:rnd-1_family-1782	391.024	0.0556277	0.170042	0.32714	0.743562	0.999846
Motif:rnd-1_family-1786	3507.6	0.0183834	0.0865968	0.212287	0.831883	0.999846
Motif:rnd-1_family-179	1757.08	-0.0896843	0.11208	-0.800184	0.423604	0.999846
Motif:rnd-1_family-1790	1706.49	0.0403556	0.128613	0.313776	0.753691	0.999846
Motif:rnd-1_family-1792	1446.03	0.0487571	0.116459	0.418665	0.675461	0.999846
Motif:rnd-1_family-1793	322.818	-0.0552774	0.200874	-0.275184	0.783175	0.999846
Motif:rnd-1_family-1795	651.543	0.0437299	0.140116	0.312097	0.754967	0.999846
Motif:rnd-1_family-1801	3853.22	-0.00134659	0.0908565	-0.014821	0.988175	0.999846
Motif:rnd-1_family-1803	1285.92	0.128521	0.133738	0.960987	0.336559	0.999846
Motif:rnd-1_family-1805	493.227	0.254161	0.18337	1.38605	0.165731	0.999846
Motif:rnd-1_family-1807	1525.13	-0.0335627	0.112732	-0.29772	0.765917	0.999846
Motif:rnd-1_family-1809	977.353	-0.0610575	0.125524	-0.486419	0.62667	0.999846
Motif:rnd-1_family-181	2664.38	0.028796	0.100542	0.286407	0.774567	0.999846
Motif:rnd-1_family-1812	2116.89	-0.0544574	0.112127	-0.485677	0.627196	0.999846
Motif:rnd-1_family-1813	1125.39	-0.0730306	0.122226	-0.597507	0.550169	0.999846
Motif:rnd-1_family-1816	405.225	-0.0950134	0.174329	-0.545024	0.585737	0.999846
Motif:rnd-1_family-1819	1533.88	-0.0517896	0.101121	-0.512155	0.608542	0.999846
Motif:rnd-1_family-182	5551.06	-0.169654	0.0884187	-1.91875	0.0550154	0.999846
Motif:rnd-1_family-1822	12491.9	-0.0272665	0.0820776	-0.332203	0.739736	0.999846
Motif:rnd-1_family-1823	614.669	-0.0682518	0.17652	-0.386653	0.699013	0.999846
Motif:rnd-1_family-1825	1178.42	-0.0692708	0.121113	-0.571953	0.567354	0.999846
Motif:rnd-1_family-1826	1537.59	0.0917839	0.101624	0.903168	0.366437	0.999846
Motif:rnd-1_family-1827	2021.77	0.0279882	0.115925	0.241434	0.809219	0.999846
Motif:rnd-1_family-1828	3263.73	-0.000401245	0.103031	-0.00389442	0.996893	0.999846
Motif:rnd-1_family-1829	41310	-0.0289946	0.0784495	-0.369596	0.711683	0.999846
Motif:rnd-1_family-183	2409.17	-0.0127368	0.144372	-0.0882218	0.9297	0.999846
Motif:rnd-1_family-1830	2437.68	-0.0986343	0.104168	-0.946875	0.343702	0.999846
Motif:rnd-1_family-1833	436.005	-0.088164	0.157977	-0.558081	0.576789	0.999846
Motif:rnd-1_family-1837	2263.83	-0.0148868	0.107156	-0.138926	0.889508	0.999846
Motif:rnd-1_family-184	761.627	-0.0214008	0.149287	-0.143353	0.886011	0.999846
Motif:rnd-1_family-1842	348.995	-0.0532612	0.183682	-0.289964	0.771844	0.999846
Motif:rnd-1_family-1846	1075.48	-0.0957772	0.119273	-0.803006	0.421972	0.999846
Motif:rnd-1_family-185	3994.29	-0.0432316	0.0892492	-0.484392	0.628107	0.999846
Motif:rnd-1_family-1851	4645.68	0.0209675	0.0781587	0.268268	0.788493	0.999846
Motif:rnd-1_family-1859	711.298	0.176552	0.147951	1.19331	0.232747	0.999846
Motif:rnd-1_family-1860	5474.18	-0.00517081	0.0962014	-0.0537498	0.957135	0.999846
Motif:rnd-1_family-1862	587.162	0.178526	0.169689	1.05208	0.292764	0.999846
Motif:rnd-1_family-1863	774.066	0.110352	0.138007	0.79961	0.423937	0.999846
Motif:rnd-1_family-1869	1551.36	-0.0925485	0.101725	-0.909795	0.362931	0.999846
Motif:rnd-1_family-187	16085.4	-0.0442293	0.0922917	-0.479234	0.631772	0.999846
Motif:rnd-1_family-1876	484.965	0.00773358	0.181224	0.0426741	0.965961	0.999846
Motif:rnd-1_family-1879	2497	0.127805	0.105575	1.21056	0.226063	0.999846
Motif:rnd-1_family-188	1457.21	-0.0317304	0.114535	-0.277037	0.781752	0.999846
Motif:rnd-1_family-1880	621.652	-0.121423	0.158595	-0.765616	0.443905	0.999846
Motif:rnd-1_family-1882	920.677	-0.0410869	0.124821	-0.329166	0.74203	0.999846
Motif:rnd-1_family-1883	578.849	0.0995163	0.152241	0.653677	0.51332	0.999846
Motif:rnd-1_family-1887	716.312	-0.0802814	0.135298	-0.593367	0.552936	0.999846
Motif:rnd-1_family-1888	484.53	-0.0489645	0.174284	-0.280946	0.778752	0.999846
Motif:rnd-1_family-1893	379.835	-0.0151226	0.169415	-0.0892637	0.928872	0.999846
Motif:rnd-1_family-1894	1453.39	0.0248929	0.105467	0.236025	0.813414	0.999846
Motif:rnd-1_family-1896	1028.55	-0.0245705	0.133885	-0.183519	0.854391	0.999846
Motif:rnd-1_family-19	17676.8	0.0193549	0.0798678	0.242336	0.80852	0.999846
Motif:rnd-1_family-190	3546.36	0.0100417	0.0903521	0.11114	0.911505	0.999846
Motif:rnd-1_family-1900	1336.17	-0.00750658	0.115357	-0.0650727	0.948116	0.999846
Motif:rnd-1_family-1901	1606.79	0.0675136	0.106787	0.632227	0.527239	0.999846
Motif:rnd-1_family-1902	672.855	0.000169228	0.136253	0.00124201	0.999009	0.999846
Motif:rnd-1_family-1903	1291.55	0.125827	0.114562	1.09834	0.272057	0.999846
Motif:rnd-1_family-1906	1977.41	0.0793997	0.126351	0.628408	0.529737	0.999846
Motif:rnd-1_family-1908	824.051	0.199986	0.139389	1.43474	0.151363	0.999846
Motif:rnd-1_family-191	815.15	-0.0860974	0.144335	-0.59651	0.550835	0.999846
Motif:rnd-1_family-1911	1121.73	-0.0619877	0.126088	-0.491621	0.622987	0.999846
Motif:rnd-1_family-1912	492.728	-0.16154	0.170677	-0.946463	0.343913	0.999846
Motif:rnd-1_family-1913	2966.55	0.122225	0.0866737	1.41017	0.158488	0.999846
Motif:rnd-1_family-192	3194.49	-0.0272228	0.106399	-0.255856	0.798062	0.999846
Motif:rnd-1_family-1920	771.181	-0.167332	0.141281	-1.18439	0.236258	0.999846
Motif:rnd-1_family-1922	2305.41	0.0221953	0.0950467	0.23352	0.815358	0.999846
Motif:rnd-1_family-1926	745.28	0.100824	0.127529	0.7906	0.429177	0.999846
Motif:rnd-1_family-1927	2505.3	-0.0294275	0.0964348	-0.305154	0.760249	0.999846
Motif:rnd-1_family-1928	1246.6	0.000841773	0.116201	0.0072441	0.99422	0.999846
Motif:rnd-1_family-193	21107	0.0457756	0.0795059	0.57575	0.564784	0.999846
Motif:rnd-1_family-1935	594.686	-0.097488	0.157894	-0.617428	0.536952	0.999846
Motif:rnd-1_family-194	1493.64	-0.00259197	0.109291	-0.0237163	0.981079	0.999846
Motif:rnd-1_family-1942	393.826	-0.194433	0.17852	-1.08914	0.276094	0.999846
Motif:rnd-1_family-1944	898.232	-0.161573	0.13298	-1.21502	0.224358	0.999846
Motif:rnd-1_family-1946	830.25	0.093633	0.135406	0.6915	0.489251	0.999846
Motif:rnd-1_family-1947	764.459	0.0521631	0.145653	0.358132	0.720245	0.999846
Motif:rnd-1_family-195	4993.65	-0.078649	0.0776779	-1.0125	0.311298	0.999846
Motif:rnd-1_family-1952	869.455	-0.0875975	0.12032	-0.72804	0.466589	0.999846
Motif:rnd-1_family-1953	444.38	0.0523515	0.180915	0.289371	0.772298	0.999846
Motif:rnd-1_family-1958	1129.18	-0.0573724	0.114983	-0.498965	0.617804	0.999846
Motif:rnd-1_family-1959	1800.52	-0.123879	0.107912	-1.14796	0.250983	0.999846
Motif:rnd-1_family-196	6305.65	0.0302805	0.0916259	0.33048	0.741038	0.999846
Motif:rnd-1_family-1961	531.074	0.11188	0.148377	0.754025	0.450834	0.999846
Motif:rnd-1_family-1963	2178.87	-0.0788019	0.0992255	-0.79417	0.427096	0.999846
Motif:rnd-1_family-1966	726.055	0.137982	0.137635	1.00252	0.316091	0.999846
Motif:rnd-1_family-1967	725.679	-0.13643	0.130458	-1.04578	0.295664	0.999846
Motif:rnd-1_family-197	12531.4	-0.0267243	0.0974215	-0.274316	0.783842	0.999846
Motif:rnd-1_family-1970	2068.53	-0.0247493	0.103641	-0.238798	0.811262	0.999846
Motif:rnd-1_family-1971	753.175	-0.0198385	0.158368	-0.125268	0.900311	0.999846
Motif:rnd-1_family-1973	676.179	-0.119877	0.152467	-0.786248	0.431722	0.999846
Motif:rnd-1_family-1975	388.271	0.0281713	0.17678	0.159358	0.873387	0.999846
Motif:rnd-1_family-1976	810.423	-0.0017955	0.137461	-0.0130619	0.989578	0.999846
Motif:rnd-1_family-1977	568.247	-0.0269617	0.151248	-0.178261	0.858518	0.999846
Motif:rnd-1_family-1979	1853.95	0.113239	0.0971895	1.16514	0.243963	0.999846
Motif:rnd-1_family-198	2792.28	-0.0285803	0.10589	-0.269907	0.787232	0.999846
Motif:rnd-1_family-199	5550.61	0.0286356	0.0846842	0.338145	0.735254	0.999846
Motif:rnd-1_family-2	8430.58	-0.0395066	0.0766197	-0.51562	0.60612	0.999846
Motif:rnd-1_family-20	1032.51	-0.00545993	0.134101	-0.0407151	0.967523	0.999846
Motif:rnd-1_family-200	6902.19	-0.0960428	0.0762171	-1.26012	0.207625	0.999846
Motif:rnd-1_family-201	11821.9	0.0289528	0.0892324	0.324465	0.745586	0.999846
Motif:rnd-1_family-202	2664.69	0.0444621	0.0933646	0.47622	0.633918	0.999846
Motif:rnd-1_family-203	7863.46	-0.00778448	0.0776561	-0.100243	0.920151	0.999846
Motif:rnd-1_family-204	4088.43	-0.0533086	0.093785	-0.568413	0.569754	0.999846
Motif:rnd-1_family-205	4012.29	0.074446	0.0871103	0.854617	0.392763	0.999846
Motif:rnd-1_family-206	27943.2	0.00988985	0.0962139	0.10279	0.918129	0.999846
Motif:rnd-1_family-207	370.349	-0.0741359	0.181712	-0.407985	0.683284	0.999846
Motif:rnd-1_family-209	510.04	0.0524006	0.160918	0.325636	0.7447	0.999846
Motif:rnd-1_family-21	5381.07	0.00452616	0.0909216	0.0497809	0.960297	0.999846
Motif:rnd-1_family-211	547.694	-0.0513236	0.154683	-0.331799	0.740041	0.999846
Motif:rnd-1_family-212	5709.63	0.000978026	0.0861385	0.0113541	0.990941	0.999846
Motif:rnd-1_family-213	150787	-0.0612374	0.0813488	-0.752776	0.451585	0.999846
Motif:rnd-1_family-215	3605.41	-0.0359528	0.0911712	-0.394344	0.693327	0.999846
Motif:rnd-1_family-216	509.955	-0.0363731	0.194927	-0.186598	0.851976	0.999846
Motif:rnd-1_family-217	15243.6	0.0107602	0.0764959	0.140664	0.888135	0.999846
Motif:rnd-1_family-218	1168.69	0.0239662	0.145708	0.164481	0.869352	0.999846
Motif:rnd-1_family-219	9751.93	-0.0217886	0.0836007	-0.260627	0.79438	0.999846
Motif:rnd-1_family-220	6970.5	-0.0379316	0.0902427	-0.420329	0.674245	0.999846
Motif:rnd-1_family-222	375.584	-0.0503542	0.16796	-0.299799	0.76433	0.999846
Motif:rnd-1_family-223	1070.4	0.0469133	0.124633	0.376411	0.706611	0.999846
Motif:rnd-1_family-224	670.138	0.0735803	0.141641	0.519486	0.603422	0.999846
Motif:rnd-1_family-225	7290.89	0.0342405	0.0917355	0.373252	0.708961	0.999846
Motif:rnd-1_family-226	3944.81	-0.042347	0.0832937	-0.508406	0.611169	0.999846
Motif:rnd-1_family-227	5120.58	-0.00529245	0.101958	-0.0519079	0.958602	0.999846
Motif:rnd-1_family-228	1010.2	0.179605	0.130196	1.3795	0.167741	0.999846
Motif:rnd-1_family-229	1669.33	0.0771879	0.128571	0.600352	0.548272	0.999846
Motif:rnd-1_family-23	1136.95	0.00167675	0.115048	0.0145743	0.988372	0.999846
Motif:rnd-1_family-230	2272.93	0.00911143	0.105986	0.0859682	0.931492	0.999846
Motif:rnd-1_family-231	554.635	0.0236274	0.153064	0.154363	0.877324	0.999846
Motif:rnd-1_family-232	7192.65	-0.0626399	0.0975028	-0.642442	0.520586	0.999846
Motif:rnd-1_family-233	685.357	-0.140594	0.137278	-1.02415	0.305764	0.999846
Motif:rnd-1_family-235	5608.46	-0.132791	0.0988272	-1.34367	0.179057	0.999846
Motif:rnd-1_family-236	3238.37	0.0629857	0.0991818	0.635053	0.525394	0.999846
Motif:rnd-1_family-237	417.589	-0.170413	0.175297	-0.972143	0.330979	0.999846
Motif:rnd-1_family-238	19698.3	-0.0470579	0.0818047	-0.575247	0.565124	0.999846
Motif:rnd-1_family-239	3998.68	-0.0243075	0.0950312	-0.255785	0.798117	0.999846
Motif:rnd-1_family-24	25744.9	-0.0416842	0.0767717	-0.542963	0.587155	0.999846
Motif:rnd-1_family-240	5170.05	-0.0791943	0.102282	-0.774272	0.43877	0.999846
Motif:rnd-1_family-241	524.286	0.0720354	0.16649	0.43267	0.665254	0.999846
Motif:rnd-1_family-242	1371.95	-0.0281209	0.121292	-0.231845	0.816658	0.999846
Motif:rnd-1_family-243	2954.93	-0.00747524	0.121939	-0.0613032	0.951118	0.999846
Motif:rnd-1_family-244	6372.66	-0.00726148	0.0982586	-0.0739017	0.941089	0.999846
Motif:rnd-1_family-245	2461.5	-0.0894396	0.10431	-0.857441	0.391201	0.999846
Motif:rnd-1_family-246	2820.36	-0.13035	0.0936921	-1.39126	0.164146	0.999846
Motif:rnd-1_family-247	421.292	-0.0519065	0.169585	-0.306079	0.759544	0.999846
Motif:rnd-1_family-248	1781.38	0.0247803	0.101412	0.244354	0.806957	0.999846
Motif:rnd-1_family-249	1504.65	0.000995303	0.100547	0.00989884	0.992102	0.999846
Motif:rnd-1_family-25	7083.65	-0.0628171	0.0932255	-0.673819	0.500427	0.999846
Motif:rnd-1_family-250	679.405	0.0738972	0.137132	0.538876	0.589972	0.999846
Motif:rnd-1_family-251	9193.46	-0.00753474	0.0764357	-0.0985762	0.921475	0.999846
Motif:rnd-1_family-252	6650.34	-0.0663539	0.0896113	-0.740464	0.459019	0.999846
Motif:rnd-1_family-253	1891.43	-0.123637	0.124133	-0.996005	0.319248	0.999846
Motif:rnd-1_family-254	1887.76	-0.0525691	0.114699	-0.458321	0.646722	0.999846
Motif:rnd-1_family-255	1566.5	-0.0672927	0.1134	-0.593408	0.552908	0.999846
Motif:rnd-1_family-256	1236.54	0.0757303	0.12939	0.585286	0.558355	0.999846
Motif:rnd-1_family-258	18242.2	-0.0296539	0.0778356	-0.380981	0.703217	0.999846
Motif:rnd-1_family-259	4855.92	-0.0263631	0.0920319	-0.286456	0.774529	0.999846
Motif:rnd-1_family-26	11877.2	-0.043838	0.08549	-0.512786	0.608101	0.999846
Motif:rnd-1_family-260	2414.48	-0.00147899	0.0942886	-0.0156858	0.987485	0.999846
Motif:rnd-1_family-262	3178.49	-0.160748	0.0939385	-1.71121	0.0870431	0.999846
Motif:rnd-1_family-263	1525.82	-0.0129588	0.118469	-0.109386	0.912896	0.999846
Motif:rnd-1_family-264	19616.9	-0.118102	0.0804423	-1.46816	0.14206	0.999846
Motif:rnd-1_family-265	7090.9	0.00763414	0.081257	0.0939506	0.925148	0.999846
Motif:rnd-1_family-267	1608.21	-0.0470782	0.102419	-0.459664	0.645757	0.999846
Motif:rnd-1_family-268	4447.61	-0.0132535	0.0972492	-0.136284	0.891597	0.999846
Motif:rnd-1_family-269	15158.6	-0.0636505	0.0796467	-0.799161	0.424197	0.999846
Motif:rnd-1_family-270	21437.6	0.0207102	0.0668676	0.309719	0.756775	0.999846
Motif:rnd-1_family-271	2635.26	0.0914211	0.0888607	1.02881	0.303567	0.999846
Motif:rnd-1_family-272	45001	-0.000869506	0.0721154	-0.0120572	0.99038	0.999846
Motif:rnd-1_family-274	1427.33	0.0688558	0.114806	0.599759	0.548667	0.999846
Motif:rnd-1_family-276	424.801	-0.0309354	0.167066	-0.185169	0.853096	0.999846
Motif:rnd-1_family-277	7366.83	-0.0549097	0.0963836	-0.569699	0.568882	0.999846
Motif:rnd-1_family-278	5147.54	0.0149414	0.0894199	0.167093	0.867297	0.999846
Motif:rnd-1_family-279	635.875	0.031884	0.136257	0.233999	0.814986	0.999846
Motif:rnd-1_family-280	1509.51	-0.00609931	0.110931	-0.054983	0.956152	0.999846
Motif:rnd-1_family-281	3261.13	0.0438961	0.116643	0.376329	0.706672	0.999846
Motif:rnd-1_family-282	4961.24	0.014285	0.0837111	0.170647	0.864501	0.999846
Motif:rnd-1_family-283	4103.09	-0.0286484	0.111299	-0.2574	0.79687	0.999846
Motif:rnd-1_family-284	8939.08	-0.0347251	0.0810252	-0.428571	0.668235	0.999846
Motif:rnd-1_family-285	1260.11	-0.00176189	0.114302	-0.0154144	0.987702	0.999846
Motif:rnd-1_family-286	1724.69	-0.00219811	0.119367	-0.0184147	0.985308	0.999846
Motif:rnd-1_family-287	10067.9	0.0669955	0.0932871	0.718164	0.472656	0.999846
Motif:rnd-1_family-289	2981.17	0.0179474	0.101986	0.175979	0.86031	0.999846
Motif:rnd-1_family-291	377.732	-0.0402776	0.169095	-0.238195	0.81173	0.999846
Motif:rnd-1_family-292	1892.36	-0.00556415	0.102779	-0.0541368	0.956826	0.999846
Motif:rnd-1_family-293	308.547	-0.0984461	0.197062	-0.499569	0.617379	0.999846
Motif:rnd-1_family-294	13006	0.0131748	0.0729768	0.180534	0.856733	0.999846
Motif:rnd-1_family-295	390.264	-0.198895	0.182098	-1.09224	0.274729	0.999846
Motif:rnd-1_family-296	6525.65	-0.0665806	0.111384	-0.597757	0.550002	0.999846
Motif:rnd-1_family-297	6315.22	-0.0203198	0.0829841	-0.244864	0.806562	0.999846
Motif:rnd-1_family-298	453.428	-0.0366492	0.17044	-0.215028	0.829746	0.999846
Motif:rnd-1_family-299	3354.54	0.0112663	0.106131	0.106155	0.915459	0.999846
Motif:rnd-1_family-3	41793.9	-0.0295006	0.0850178	-0.346994	0.728596	0.999846
Motif:rnd-1_family-300	2157.5	-0.0837438	0.105177	-0.796214	0.425908	0.999846
Motif:rnd-1_family-302	11912.7	-0.0314664	0.0719455	-0.437364	0.661847	0.999846
Motif:rnd-1_family-303	1811.7	-0.0862567	0.101015	-0.8539	0.393161	0.999846
Motif:rnd-1_family-304	316.965	-0.0486282	0.182731	-0.266119	0.790148	0.999846
Motif:rnd-1_family-305	3479.37	0.0173738	0.0998122	0.174065	0.861814	0.999846
Motif:rnd-1_family-306	720.393	0.132196	0.129972	1.01711	0.309101	0.999846
Motif:rnd-1_family-307	4432	-0.0331243	0.0941518	-0.351818	0.724974	0.999846
Motif:rnd-1_family-308	21115.9	-0.0237604	0.081764	-0.290598	0.771359	0.999846
Motif:rnd-1_family-309	8975.05	0.00642864	0.0833248	0.0771515	0.938503	0.999846
Motif:rnd-1_family-310	14485.6	-0.00936753	0.0847976	-0.110469	0.912037	0.999846
Motif:rnd-1_family-311	13649.6	-0.00991956	0.0758488	-0.130781	0.895949	0.999846
Motif:rnd-1_family-312	392.404	0.00137122	0.177029	0.00774571	0.99382	0.999846
Motif:rnd-1_family-313	4461.55	0.0732498	0.100598	0.728144	0.466525	0.999846
Motif:rnd-1_family-314	2521.2	-0.0259395	0.105568	-0.245714	0.805904	0.999846
Motif:rnd-1_family-316	1419.58	-0.117016	0.108222	-1.08126	0.27958	0.999846
Motif:rnd-1_family-317	562.645	-0.197866	0.188793	-1.04806	0.294611	0.999846
Motif:rnd-1_family-318	2610.93	-0.0455145	0.0937141	-0.485674	0.627199	0.999846
Motif:rnd-1_family-319	402.997	0.122144	0.1751	0.697567	0.485448	0.999846
Motif:rnd-1_family-32	7962.18	0.0101186	0.0829348	0.122007	0.902894	0.999846
Motif:rnd-1_family-320	3434.96	0.0113691	0.090365	0.125813	0.89988	0.999846
Motif:rnd-1_family-321	5014.17	-0.0442649	0.0954052	-0.463968	0.642671	0.999846
Motif:rnd-1_family-322	2916.25	0.0843192	0.125168	0.673646	0.500536	0.999846
Motif:rnd-1_family-323	3298.39	0.0575148	0.0970356	0.592719	0.553369	0.999846
Motif:rnd-1_family-324	386.254	-0.105265	0.184083	-0.571835	0.567434	0.999846
Motif:rnd-1_family-327	1941.36	-0.0835121	0.0959344	-0.870513	0.38402	0.999846
Motif:rnd-1_family-328	8368.43	-0.00454558	0.0780062	-0.058272	0.953532	0.999846
Motif:rnd-1_family-330	15384.5	0.00493425	0.0812805	0.0607065	0.951593	0.999846
Motif:rnd-1_family-331	1177.72	-0.212004	0.120458	-1.75998	0.0784112	0.999846
Motif:rnd-1_family-332	2644.8	-0.0480196	0.0908864	-0.528348	0.597258	0.999846
Motif:rnd-1_family-335	5755.1	-0.031716	0.0998556	-0.317618	0.750774	0.999846
Motif:rnd-1_family-337	20007.6	-0.0986278	0.0744614	-1.32455	0.185321	0.999846
Motif:rnd-1_family-338	2468.61	-0.0656429	0.0913779	-0.718367	0.472531	0.999846
Motif:rnd-1_family-339	1898.1	-0.00048605	0.12349	-0.00393596	0.99686	0.999846
Motif:rnd-1_family-34	1633.28	-0.207182	0.114182	-1.81448	0.0696036	0.999846
Motif:rnd-1_family-340	3601.16	-0.123453	0.0998235	-1.23671	0.216193	0.999846
Motif:rnd-1_family-341	8658.5	-0.0512566	0.0895927	-0.572107	0.56725	0.999846
Motif:rnd-1_family-342	4046.87	-0.00114655	0.0960316	-0.0119393	0.990474	0.999846
Motif:rnd-1_family-344	3565.35	-0.00116703	0.0826269	-0.014124	0.988731	0.999846
Motif:rnd-1_family-345	597.955	-0.0310027	0.15901	-0.194974	0.845414	0.999846
Motif:rnd-1_family-346	794.072	-0.0062366	0.148244	-0.0420698	0.966443	0.999846
Motif:rnd-1_family-347	6947.89	0.00936101	0.0891709	0.104978	0.916393	0.999846
Motif:rnd-1_family-348	398.04	0.134795	0.165888	0.812566	0.416467	0.999846
Motif:rnd-1_family-349	342.056	-0.110019	0.185076	-0.59445	0.552211	0.999846
Motif:rnd-1_family-352	6791.96	-0.0513522	0.0877575	-0.58516	0.55844	0.999846
Motif:rnd-1_family-353	5542.61	-0.0247301	0.0873428	-0.283138	0.777071	0.999846
Motif:rnd-1_family-354	6791.38	-0.176136	0.103731	-1.698	0.0895076	0.999846
Motif:rnd-1_family-355	922.055	-0.104476	0.131795	-0.792714	0.427944	0.999846
Motif:rnd-1_family-356	955.423	-0.0387427	0.13057	-0.29672	0.766681	0.999846
Motif:rnd-1_family-357	3020.91	-0.0453276	0.0964517	-0.469951	0.63839	0.999846
Motif:rnd-1_family-36	76153.4	0.0175865	0.0852094	0.206392	0.836485	0.999846
Motif:rnd-1_family-360	13799.3	0.00765553	0.0764532	0.100134	0.920238	0.999846
Motif:rnd-1_family-361	6950.12	-0.00211577	0.0768058	-0.027547	0.978023	0.999846
Motif:rnd-1_family-362	3425.93	0.00880226	0.089737	0.0980894	0.921861	0.999846
Motif:rnd-1_family-363	1549.78	-0.0503168	0.115633	-0.435143	0.663458	0.999846
Motif:rnd-1_family-364	2630.43	-0.177869	0.100672	-1.76682	0.0772578	0.999846
Motif:rnd-1_family-365	1208.14	0.0126401	0.111071	0.113802	0.909395	0.999846
Motif:rnd-1_family-366	6059.02	-0.0663531	0.0916399	-0.724064	0.469027	0.999846
Motif:rnd-1_family-367	8930.26	-0.0505835	0.0959175	-0.527364	0.597941	0.999846
Motif:rnd-1_family-369	1640.89	-0.0592966	0.121656	-0.48741	0.625968	0.999846
Motif:rnd-1_family-37	3130.41	0.0685121	0.0971038	0.705556	0.480465	0.999846
Motif:rnd-1_family-370	1122.09	-0.116122	0.116936	-0.99304	0.320691	0.999846
Motif:rnd-1_family-371	675.104	0.05142	0.138372	0.371607	0.710186	0.999846
Motif:rnd-1_family-372	9857.89	-0.0382209	0.0721277	-0.529906	0.596177	0.999846
Motif:rnd-1_family-373	1219.35	-0.0526059	0.130846	-0.402044	0.687652	0.999846
Motif:rnd-1_family-375	1245.19	-0.111042	0.129037	-0.860546	0.389488	0.999846
Motif:rnd-1_family-376	1392.68	-0.0111222	0.119154	-0.0933432	0.925631	0.999846
Motif:rnd-1_family-377	9094.7	-0.0444187	0.0822217	-0.540231	0.589038	0.999846
Motif:rnd-1_family-378	3205.82	0.0900172	0.0916952	0.9817	0.326248	0.999846
Motif:rnd-1_family-38	839.899	-0.0463514	0.124443	-0.372471	0.709542	0.999846
Motif:rnd-1_family-380	4394.38	-0.134019	0.0922297	-1.4531	0.146196	0.999846
Motif:rnd-1_family-381	9751.47	0.000710108	0.0904285	0.0078527	0.993735	0.999846
Motif:rnd-1_family-383	17007	-0.0409181	0.0779459	-0.524955	0.599614	0.999846
Motif:rnd-1_family-384	574.651	-0.0513564	0.146466	-0.350636	0.725862	0.999846
Motif:rnd-1_family-385	8775.3	-0.050127	0.0825237	-0.607425	0.543569	0.999846
Motif:rnd-1_family-386	752.093	-0.1547	0.151496	-1.02115	0.307182	0.999846
Motif:rnd-1_family-387	1576.13	-0.0748148	0.109707	-0.681948	0.495272	0.999846
Motif:rnd-1_family-390	5169.85	-0.0358565	0.0954342	-0.37572	0.707125	0.999846
Motif:rnd-1_family-391	424.651	-0.31398	0.197403	-1.59055	0.11171	0.999846
Motif:rnd-1_family-392	379.278	-0.00572595	0.17639	-0.0324619	0.974104	0.999846
Motif:rnd-1_family-393	2404.66	0.0978566	0.117008	0.836328	0.402971	0.999846
Motif:rnd-1_family-394	2810.69	-0.0825596	0.104218	-0.792185	0.428253	0.999846
Motif:rnd-1_family-395	9116.19	0.0684051	0.0830551	0.823612	0.41016	0.999846
Motif:rnd-1_family-396	1656.8	-0.0480687	0.132064	-0.363981	0.715872	0.999846
Motif:rnd-1_family-397	407.599	-0.097761	0.166279	-0.587932	0.556578	0.999846
Motif:rnd-1_family-4	2565.51	0.0750476	0.098096	0.765043	0.444246	0.999846
Motif:rnd-1_family-40	7870.05	-0.207118	0.109715	-1.88778	0.059056	0.999846
Motif:rnd-1_family-400	37308.5	-0.0212501	0.0849751	-0.250074	0.80253	0.999846
Motif:rnd-1_family-401	2070.84	-0.0312975	0.0976348	-0.320557	0.748546	0.999846
Motif:rnd-1_family-402	3666.52	0.0826608	0.0979127	0.844229	0.398541	0.999846
Motif:rnd-1_family-405	2640.44	0.0115182	0.0901921	0.127707	0.898381	0.999846
Motif:rnd-1_family-406	833.583	-0.141903	0.12665	-1.12044	0.262528	0.999846
Motif:rnd-1_family-407	4547.05	0.0280024	0.0850878	0.3291	0.74208	0.999846
Motif:rnd-1_family-408	2078.92	0.0604375	0.098541	0.613323	0.539663	0.999846
Motif:rnd-1_family-41	3557.37	-0.0655173	0.102085	-0.64179	0.521009	0.999846
Motif:rnd-1_family-410	12884.3	0.0482355	0.0769424	0.626904	0.530722	0.999846
Motif:rnd-1_family-412	31138	0.100327	0.102275	0.980959	0.326613	0.999846
Motif:rnd-1_family-413	2579.41	0.113839	0.0882166	1.29044	0.196896	0.999846
Motif:rnd-1_family-414	2479.38	0.0654931	0.101878	0.642856	0.520318	0.999846
Motif:rnd-1_family-415	1194.72	-0.0892293	0.126872	-0.703303	0.481867	0.999846
Motif:rnd-1_family-416	3699.41	-0.0273735	0.0954593	-0.286756	0.774299	0.999846
Motif:rnd-1_family-417	47230.1	0.0760668	0.0651354	1.16783	0.242877	0.999846
Motif:rnd-1_family-418	28841	0.00775114	0.0667305	0.116156	0.907529	0.999846
Motif:rnd-1_family-42	3631.31	0.05753	0.107372	0.5358	0.592097	0.999846
Motif:rnd-1_family-420	1660.56	0.0694133	0.114487	0.606297	0.544317	0.999846
Motif:rnd-1_family-421	3042.05	-0.0225601	0.089252	-0.252768	0.800447	0.999846
Motif:rnd-1_family-422	1000.89	-0.110427	0.130763	-0.84448	0.398401	0.999846
Motif:rnd-1_family-423	84803.5	0.00696102	0.0738437	0.094267	0.924897	0.999846
Motif:rnd-1_family-424	5809.8	0.0941784	0.0983609	0.957478	0.338326	0.999846
Motif:rnd-1_family-425	31599.7	-0.0298977	0.0765999	-0.390309	0.696308	0.999846
Motif:rnd-1_family-426	2598.43	0.027663	0.0973351	0.284204	0.776254	0.999846
Motif:rnd-1_family-427	1392.33	0.0490547	0.112269	0.436937	0.662157	0.999846
Motif:rnd-1_family-428	16752.9	-0.0119448	0.0904946	-0.131994	0.894989	0.999846
Motif:rnd-1_family-429	10961.7	-0.00551678	0.0837024	-0.0659095	0.94745	0.999846
Motif:rnd-1_family-430	4846.88	-0.0766286	0.0918599	-0.83419	0.404174	0.999846
Motif:rnd-1_family-432	2829.08	0.00834095	0.102085	0.0817057	0.934881	0.999846
Motif:rnd-1_family-435	6807.4	-0.0506451	0.0934695	-0.541835	0.587932	0.999846
Motif:rnd-1_family-437	1363.1	0.0324447	0.127255	0.254959	0.798755	0.999846
Motif:rnd-1_family-438	25357.6	0.110538	0.0694751	1.59104	0.111601	0.999846
Motif:rnd-1_family-439	7781.66	-0.000552361	0.106581	-0.00518256	0.995865	0.999846
Motif:rnd-1_family-44	19164	-0.0402391	0.0782963	-0.513933	0.607299	0.999846
Motif:rnd-1_family-442	929.949	0.0935437	0.138881	0.673553	0.500596	0.999846
Motif:rnd-1_family-443	5386.23	-0.0868512	0.0865305	-1.00371	0.31552	0.999846
Motif:rnd-1_family-446	3426.91	-0.0956467	0.0869699	-1.09977	0.271433	0.999846
Motif:rnd-1_family-447	5838.21	0.0181212	0.0957047	0.189345	0.849822	0.999846
Motif:rnd-1_family-449	1389.47	-0.0413361	0.112068	-0.36885	0.71224	0.999846
Motif:rnd-1_family-45	1318.48	-0.0270372	0.110001	-0.245791	0.805844	0.999846
Motif:rnd-1_family-450	694.652	0.0162159	0.140188	0.115672	0.907912	0.999846
Motif:rnd-1_family-453	640.982	-0.0579935	0.147376	-0.393507	0.693945	0.999846
Motif:rnd-1_family-455	1456.1	-0.0226979	0.106902	-0.212324	0.831854	0.999846
Motif:rnd-1_family-457	4452.84	0.0534799	0.0906429	0.590007	0.555186	0.999846
Motif:rnd-1_family-459	402.222	-0.119176	0.19944	-0.59755	0.55014	0.999846
Motif:rnd-1_family-46	1271.39	-0.0280846	0.117089	-0.239857	0.810441	0.999846
Motif:rnd-1_family-460	5885.11	0.0390338	0.0900005	0.433706	0.664502	0.999846
Motif:rnd-1_family-461	1275.24	-0.00950153	0.125296	-0.0758328	0.939552	0.999846
Motif:rnd-1_family-462	442.972	-0.077477	0.1633	-0.474447	0.635181	0.999846
Motif:rnd-1_family-463	12561.3	0.0365586	0.0750156	0.487347	0.626013	0.999846
Motif:rnd-1_family-464	1805.6	-0.0404132	0.11029	-0.366426	0.714047	0.999846
Motif:rnd-1_family-466	1960.26	0.010271	0.107	0.0959908	0.923528	0.999846
Motif:rnd-1_family-468	4510.36	-0.0241261	0.0836785	-0.288319	0.773103	0.999846
Motif:rnd-1_family-470	2422.19	0.112716	0.106366	1.0597	0.289283	0.999846
Motif:rnd-1_family-472	1377.51	0.0149074	0.111413	0.133803	0.893558	0.999846
Motif:rnd-1_family-473	10489.3	-0.0136406	0.0783644	-0.174067	0.861813	0.999846
Motif:rnd-1_family-474	49092.3	0.0319276	0.079775	0.40022	0.688995	0.999846
Motif:rnd-1_family-475	1143.59	0.0684203	0.117501	0.582297	0.560367	0.999846
Motif:rnd-1_family-476	993.418	-0.0681081	0.153553	-0.443549	0.657369	0.999846
Motif:rnd-1_family-477	4813.85	-0.0473901	0.113083	-0.419074	0.675162	0.999846
Motif:rnd-1_family-478	4725.35	-0.108466	0.0820469	-1.322	0.186169	0.999846
Motif:rnd-1_family-479	1400.68	0.0909958	0.105553	0.862085	0.388641	0.999846
Motif:rnd-1_family-48	2024.2	-0.0288183	0.102563	-0.28098	0.778726	0.999846
Motif:rnd-1_family-480	3726.26	-0.139227	0.0997433	-1.39585	0.162759	0.999846
Motif:rnd-1_family-483	662.234	0.0393118	0.147107	0.267232	0.789291	0.999846
Motif:rnd-1_family-484	317.515	-0.0591586	0.183447	-0.322483	0.747087	0.999846
Motif:rnd-1_family-485	5755.53	-0.0230151	0.102932	-0.223597	0.823071	0.999846
Motif:rnd-1_family-486	6154.94	-0.000636676	0.0962071	-0.00661777	0.99472	0.999846
Motif:rnd-1_family-488	690.305	0.0291416	0.165102	0.176507	0.859896	0.999846
Motif:rnd-1_family-49	1905.67	0.0289345	0.101354	0.285481	0.775276	0.999846
Motif:rnd-1_family-491	7488.58	-0.0290394	0.0867279	-0.334833	0.737751	0.999846
Motif:rnd-1_family-492	689.156	-0.0421795	0.148822	-0.283422	0.776853	0.999846
Motif:rnd-1_family-494	4558.1	-0.0298969	0.0940868	-0.317758	0.750668	0.999846
Motif:rnd-1_family-495	2286.64	0.00412728	0.100387	0.0411138	0.967205	0.999846
Motif:rnd-1_family-496	1432.61	0.0650687	0.115681	0.562483	0.573787	0.999846
Motif:rnd-1_family-498	19968.7	-0.00592534	0.0976273	-0.0606935	0.951603	0.999846
Motif:rnd-1_family-499	1241.89	-0.0032583	0.154227	-0.0211266	0.983145	0.999846
Motif:rnd-1_family-5	4095.11	-0.00319314	0.0868763	-0.036755	0.97068	0.999846
Motif:rnd-1_family-500	2465.78	0.0540608	0.0951297	0.568286	0.569841	0.999846
Motif:rnd-1_family-501	836.644	0.134765	0.142301	0.947041	0.343618	0.999846
Motif:rnd-1_family-502	2342.13	-0.0139565	0.113938	-0.122493	0.902509	0.999846
Motif:rnd-1_family-503	1820.99	0.00853235	0.112655	0.0757388	0.939627	0.999846
Motif:rnd-1_family-504	4586.88	-0.170974	0.112627	-1.51805	0.129001	0.999846
Motif:rnd-1_family-505	1465.67	0.0768016	0.121677	0.631191	0.527915	0.999846
Motif:rnd-1_family-506	1325.06	-0.0305636	0.10818	-0.282526	0.77754	0.999846
Motif:rnd-1_family-507	2767.31	-0.041337	0.114656	-0.36053	0.718451	0.999846
Motif:rnd-1_family-509	12839	-0.0331422	0.0729401	-0.454376	0.649558	0.999846
Motif:rnd-1_family-51	8575.62	-0.0318021	0.0885587	-0.359107	0.719515	0.999846
Motif:rnd-1_family-510	959.218	0.0562043	0.12136	0.463121	0.643278	0.999846
Motif:rnd-1_family-511	6247.53	0.0131896	0.0839167	0.157175	0.875107	0.999846
Motif:rnd-1_family-512	3619.67	0.00854147	0.0935407	0.0913129	0.927244	0.999846
Motif:rnd-1_family-513	8264.5	-0.0936289	0.0889006	-1.05319	0.292255	0.999846
Motif:rnd-1_family-515	4010.9	0.102996	0.0973649	1.05783	0.290131	0.999846
Motif:rnd-1_family-516	3757.7	0.0287489	0.0878597	0.327214	0.743506	0.999846
Motif:rnd-1_family-517	1570.2	0.0754977	0.107058	0.705203	0.480684	0.999846
Motif:rnd-1_family-518	5608.25	0.033925	0.083763	0.405011	0.685469	0.999846
Motif:rnd-1_family-519	5982.45	0.0120758	0.0945875	0.127668	0.898412	0.999846
Motif:rnd-1_family-52	34066.4	-0.0322305	0.0760132	-0.424012	0.671557	0.999846
Motif:rnd-1_family-520	369.172	-0.0419299	0.183155	-0.228931	0.818923	0.999846
Motif:rnd-1_family-521	3038.95	0.0142087	0.097544	0.145665	0.884186	0.999846
Motif:rnd-1_family-523	767.577	0.0104731	0.138052	0.0758634	0.939528	0.999846
Motif:rnd-1_family-525	10556	-0.0182144	0.0784663	-0.23213	0.816437	0.999846
Motif:rnd-1_family-527	582.445	0.0707449	0.158774	0.44557	0.655908	0.999846
Motif:rnd-1_family-528	17914.1	-0.0547026	0.0778802	-0.702395	0.482433	0.999846
Motif:rnd-1_family-53	13310.7	0.0836711	0.094268	0.887588	0.374762	0.999846
Motif:rnd-1_family-530	3818.68	0.0658945	0.095189	0.692249	0.488781	0.999846
Motif:rnd-1_family-531	4734.39	-0.100928	0.0973768	-1.03647	0.299984	0.999846
Motif:rnd-1_family-532	13711.5	-0.0349921	0.0851901	-0.410753	0.681254	0.999846
Motif:rnd-1_family-533	5882.65	-0.14824	0.116357	-1.27401	0.202659	0.999846
Motif:rnd-1_family-534	20749.8	-0.0251308	0.081675	-0.307692	0.758317	0.999846
Motif:rnd-1_family-535	2812.22	-0.0242824	0.103748	-0.234052	0.814945	0.999846
Motif:rnd-1_family-536	928.565	0.000974488	0.138436	0.00703927	0.994384	0.999846
Motif:rnd-1_family-537	3170.01	0.0571946	0.0971543	0.588699	0.556064	0.999846
Motif:rnd-1_family-538	5101.66	-0.0445779	0.0998468	-0.446463	0.655262	0.999846
Motif:rnd-1_family-539	669.878	-0.0606851	0.140907	-0.430675	0.666704	0.999846
Motif:rnd-1_family-54	22224.9	-0.00718184	0.0760791	-0.0943997	0.924792	0.999846
Motif:rnd-1_family-540	453.352	0.00235778	0.156662	0.0150501	0.987992	0.999846
Motif:rnd-1_family-541	3355.34	-0.0529725	0.0874542	-0.605717	0.544703	0.999846
Motif:rnd-1_family-544	3027.79	-0.0686529	0.0844462	-0.812978	0.416231	0.999846
Motif:rnd-1_family-545	403.6	-0.207524	0.168727	-1.22994	0.21872	0.999846
Motif:rnd-1_family-548	2706.65	-0.0238955	0.0987534	-0.241971	0.808803	0.999846
Motif:rnd-1_family-550	846.332	0.052079	0.135595	0.384077	0.700921	0.999846
Motif:rnd-1_family-552	4382.19	0.0106761	0.0805499	0.13254	0.894557	0.999846
Motif:rnd-1_family-553	5698.44	0.187729	0.116331	1.61374	0.106583	0.999846
Motif:rnd-1_family-554	860.345	-0.10008	0.141208	-0.70874	0.478486	0.999846
Motif:rnd-1_family-555	3020.88	-0.0540076	0.101657	-0.531273	0.59523	0.999846
Motif:rnd-1_family-558	4999.07	0.09082	0.103828	0.874714	0.38173	0.999846
Motif:rnd-1_family-559	453.015	-0.308021	0.17866	-1.72406	0.0846973	0.999846
Motif:rnd-1_family-56	36750.1	-0.0572297	0.0819745	-0.69814	0.485089	0.999846
Motif:rnd-1_family-562	1054.55	-0.021042	0.122964	-0.171124	0.864127	0.999846
Motif:rnd-1_family-563	1369.17	0.0897344	0.114195	0.7858	0.431985	0.999846
Motif:rnd-1_family-565	6702.79	-0.0540029	0.0830666	-0.650115	0.515618	0.999846
Motif:rnd-1_family-566	368.315	-0.0639731	0.176709	-0.362025	0.717333	0.999846
Motif:rnd-1_family-567	3617.03	0.0456193	0.0911738	0.500355	0.616825	0.999846
Motif:rnd-1_family-568	473.442	0.28748	0.229757	1.25123	0.21085	0.999846
Motif:rnd-1_family-569	633.043	-0.0497214	0.165849	-0.299799	0.764331	0.999846
Motif:rnd-1_family-57	1911.76	-0.0269884	0.11826	-0.228213	0.819481	0.999846
Motif:rnd-1_family-570	314.825	-0.049892	0.210981	-0.236476	0.813063	0.999846
Motif:rnd-1_family-571	4836.55	-0.0462936	0.0883958	-0.523708	0.600481	0.999846
Motif:rnd-1_family-572	2398.67	-0.0345992	0.10053	-0.344167	0.730721	0.999846
Motif:rnd-1_family-573	1069.44	0.00789703	0.126733	0.0623121	0.950314	0.999846
Motif:rnd-1_family-574	982.834	-0.0466595	0.139631	-0.334164	0.738256	0.999846
Motif:rnd-1_family-575	5509.07	0.00454246	0.0931172	0.0487822	0.961093	0.999846
Motif:rnd-1_family-576	2771.77	-0.029432	0.0914472	-0.321847	0.747569	0.999846
Motif:rnd-1_family-577	1311.03	0.0511794	0.112007	0.456932	0.64772	0.999846
Motif:rnd-1_family-581	4623.01	0.0132093	0.0950893	0.138915	0.889518	0.999846
Motif:rnd-1_family-582	4043.27	-0.0860493	0.0962172	-0.894324	0.371149	0.999846
Motif:rnd-1_family-584	1311.39	-0.127617	0.125488	-1.01696	0.309171	0.999846
Motif:rnd-1_family-585	602.012	0.126943	0.144221	0.880196	0.378753	0.999846
Motif:rnd-1_family-587	674.106	-0.149436	0.140274	-1.06532	0.286733	0.999846
Motif:rnd-1_family-59	1352.42	0.0470517	0.11724	0.401329	0.688178	0.999846
Motif:rnd-1_family-594	17441.3	-0.00568312	0.0804011	-0.0706846	0.943649	0.999846
Motif:rnd-1_family-595	650.756	-0.110668	0.135904	-0.814311	0.415467	0.999846
Motif:rnd-1_family-597	6193.5	-0.1206	0.0854054	-1.41209	0.157924	0.999846
Motif:rnd-1_family-599	3416.94	0.0159683	0.0856777	0.186376	0.85215	0.999846
Motif:rnd-1_family-6	19192.8	-0.0595336	0.0780711	-0.762556	0.445728	0.999846
Motif:rnd-1_family-60	30208.3	-0.02931	0.0727757	-0.402745	0.687136	0.999846
Motif:rnd-1_family-600	12764.3	0.0232148	0.0826745	0.280798	0.778865	0.999846
Motif:rnd-1_family-603	29123.8	-0.00621386	0.0715811	-0.0868086	0.930824	0.999846
Motif:rnd-1_family-605	3110.39	-0.0253923	0.0971207	-0.26145	0.793745	0.999846
Motif:rnd-1_family-606	2021.3	0.045809	0.101481	0.451405	0.651698	0.999846
Motif:rnd-1_family-607	14403	-0.101416	0.0922531	-1.09932	0.271628	0.999846
Motif:rnd-1_family-608	13020.9	-0.0902191	0.0936179	-0.963695	0.335199	0.999846
Motif:rnd-1_family-609	2049.45	-0.015865	0.0927275	-0.171093	0.864151	0.999846
Motif:rnd-1_family-61	6626.68	0.0013724	0.0897332	0.0152943	0.987797	0.999846
Motif:rnd-1_family-611	1141.77	-0.0557049	0.123326	-0.451688	0.651494	0.999846
Motif:rnd-1_family-614	2398.08	0.055796	0.100688	0.554145	0.579479	0.999846
Motif:rnd-1_family-615	1275.53	-0.0114804	0.121339	-0.0946143	0.924621	0.999846
Motif:rnd-1_family-616	2566.19	-0.082583	0.116127	-0.711144	0.476995	0.999846
Motif:rnd-1_family-617	3639.76	-0.0540526	0.0996922	-0.542195	0.587685	0.999846
Motif:rnd-1_family-62	523.758	0.000777187	0.150688	0.00515758	0.995885	0.999846
Motif:rnd-1_family-621	7271.9	-0.0856871	0.0773283	-1.10809	0.267821	0.999846
Motif:rnd-1_family-622	1302.78	0.0860991	0.123264	0.698494	0.484868	0.999846
Motif:rnd-1_family-624	3236.2	-0.117901	0.0888097	-1.32757	0.184319	0.999846
Motif:rnd-1_family-625	7721.34	0.0178556	0.097469	0.183193	0.854647	0.999846
Motif:rnd-1_family-627	1178.15	-0.0291145	0.127818	-0.227781	0.819817	0.999846
Motif:rnd-1_family-629	2700.55	-0.197656	0.119671	-1.65166	0.0986045	0.999846
Motif:rnd-1_family-63	10147.1	-0.0245166	0.090056	-0.272237	0.78544	0.999846
Motif:rnd-1_family-631	17581.4	0.0159476	0.0713716	0.223444	0.82319	0.999846
Motif:rnd-1_family-632	1769.55	0.0373103	0.100373	0.371716	0.710104	0.999846
Motif:rnd-1_family-633	526.121	0.141499	0.159036	0.889727	0.373612	0.999846
Motif:rnd-1_family-635	1401.92	-0.0592845	0.111001	-0.534092	0.593278	0.999846
Motif:rnd-1_family-636	6222.37	0.0455092	0.0889879	0.511408	0.609065	0.999846
Motif:rnd-1_family-637	9303.56	-0.0288099	0.0757673	-0.380242	0.703766	0.999846
Motif:rnd-1_family-638	2878.09	-0.0425486	0.119656	-0.355592	0.722146	0.999846
Motif:rnd-1_family-639	1079.26	-0.0964798	0.133609	-0.722103	0.470231	0.999846
Motif:rnd-1_family-64	1105.37	0.00586175	0.134284	0.043652	0.965182	0.999846
Motif:rnd-1_family-640	2190.02	-0.0186649	0.102908	-0.181375	0.856074	0.999846
Motif:rnd-1_family-641	628.437	-0.0872338	0.146496	-0.595467	0.551531	0.999846
Motif:rnd-1_family-642	3246.18	-0.0732274	0.115948	-0.631553	0.527679	0.999846
Motif:rnd-1_family-646	6010.68	-0.0317051	0.10026	-0.316228	0.75183	0.999846
Motif:rnd-1_family-647	8763.79	-0.00906518	0.0898616	-0.100879	0.919646	0.999846
Motif:rnd-1_family-65	8474.64	0.00224951	0.0902716	0.0249193	0.980119	0.999846
Motif:rnd-1_family-650	6886.31	-0.084222	0.0781882	-1.07717	0.281404	0.999846
Motif:rnd-1_family-651	849.168	0.0551897	0.132377	0.416913	0.676742	0.999846
Motif:rnd-1_family-653	557.433	0.00998739	0.154666	0.0645738	0.948513	0.999846
Motif:rnd-1_family-657	1217.88	-0.0312988	0.111901	-0.279701	0.779707	0.999846
Motif:rnd-1_family-658	6601.16	0.0540677	0.0771703	0.700628	0.483535	0.999846
Motif:rnd-1_family-66	3685.34	0.0169364	0.0904876	0.187168	0.851529	0.999846
Motif:rnd-1_family-660	530.873	0.0149945	0.17037	0.0880116	0.929867	0.999846
Motif:rnd-1_family-666	1197.46	-0.00558019	0.139173	-0.0400953	0.968017	0.999846
Motif:rnd-1_family-668	5920.74	0.0454197	0.0814698	0.557503	0.577184	0.999846
Motif:rnd-1_family-669	5417.6	0.0203904	0.12696	0.160605	0.872404	0.999846
Motif:rnd-1_family-67	15978.9	-0.00395936	0.0941156	-0.0420691	0.966444	0.999846
Motif:rnd-1_family-670	1400.27	0.207591	0.115646	1.79505	0.0726463	0.999846
Motif:rnd-1_family-673	4277.47	0.0382267	0.0995087	0.384155	0.700864	0.999846
Motif:rnd-1_family-675	2110.36	-0.0340169	0.121745	-0.279412	0.779929	0.999846
Motif:rnd-1_family-676	16178.1	-0.00850483	0.0765196	-0.111146	0.911501	0.999846
Motif:rnd-1_family-677	8097.72	-0.070034	0.0916982	-0.763744	0.44502	0.999846
Motif:rnd-1_family-678	2397.33	0.0289224	0.0925179	0.312614	0.754574	0.999846
Motif:rnd-1_family-679	421.681	-0.137749	0.166876	-0.825457	0.409112	0.999846
Motif:rnd-1_family-68	3352.59	-0.0598187	0.0920829	-0.649618	0.515939	0.999846
Motif:rnd-1_family-680	3592.83	0.108201	0.10157	1.06528	0.286748	0.999846
Motif:rnd-1_family-682	830.493	0.122743	0.152756	0.803521	0.421673	0.999846
Motif:rnd-1_family-683	4449.4	0.00877692	0.0862926	0.101711	0.918986	0.999846
Motif:rnd-1_family-684	3365.11	-0.102251	0.0938679	-1.08931	0.276019	0.999846
Motif:rnd-1_family-685	13619.7	-0.0328565	0.0786088	-0.417974	0.675966	0.999846
Motif:rnd-1_family-686	8463.14	0.0263117	0.0818826	0.321335	0.747957	0.999846
Motif:rnd-1_family-687	2022.82	0.0353742	0.10754	0.328941	0.7422	0.999846
Motif:rnd-1_family-688	2744.3	0.0230394	0.0912469	0.252495	0.800659	0.999846
Motif:rnd-1_family-69	3211.12	-0.0651798	0.0846661	-0.769845	0.441392	0.999846
Motif:rnd-1_family-692	527.251	-0.147285	0.160716	-0.916426	0.359444	0.999846
Motif:rnd-1_family-693	2281.79	-0.0247616	0.0982801	-0.251949	0.80108	0.999846
Motif:rnd-1_family-694	3750.56	0.0177406	0.0820879	0.216117	0.828897	0.999846
Motif:rnd-1_family-696	2236.77	0.00879713	0.0964834	0.0911776	0.927351	0.999846
Motif:rnd-1_family-697	6763.82	0.0611254	0.0860924	0.709998	0.477705	0.999846
Motif:rnd-1_family-698	1450.31	-0.134004	0.133524	-1.00359	0.315575	0.999846
Motif:rnd-1_family-7	503.072	-0.0816672	0.160631	-0.508415	0.611162	0.999846
Motif:rnd-1_family-70	3603.64	-0.00719585	0.0964	-0.0746457	0.940497	0.999846
Motif:rnd-1_family-700	363.365	-0.0720609	0.192386	-0.374563	0.707985	0.999846
Motif:rnd-1_family-704	861.815	0.0883643	0.130542	0.676906	0.498466	0.999846
Motif:rnd-1_family-705	1847.03	0.0313217	0.0981351	0.319169	0.749598	0.999846
Motif:rnd-1_family-706	2155.18	-0.123543	0.0914313	-1.35122	0.176626	0.999846
Motif:rnd-1_family-707	1182.67	-0.186025	0.133103	-1.3976	0.162234	0.999846
Motif:rnd-1_family-708	41133.1	0.142939	0.0875101	1.6334	0.102386	0.999846
Motif:rnd-1_family-709	630.729	0.00834028	0.179583	0.0464423	0.962958	0.999846
Motif:rnd-1_family-71	1209.23	0.118096	0.121317	0.973449	0.33033	0.999846
Motif:rnd-1_family-710	6680.92	-0.084407	0.0737913	-1.14386	0.252681	0.999846
Motif:rnd-1_family-711	394	0.0145042	0.174448	0.0831433	0.933738	0.999846
Motif:rnd-1_family-712	8809.88	-0.0562749	0.0859166	-0.654994	0.512472	0.999846
Motif:rnd-1_family-713	15551.5	-0.0442747	0.0970255	-0.45632	0.64816	0.999846
Motif:rnd-1_family-716	6619.39	-0.0334696	0.0808587	-0.413927	0.678928	0.999846
Motif:rnd-1_family-717	6989.65	0.00977091	0.0951544	0.102685	0.918213	0.999846
Motif:rnd-1_family-718	1379.71	0.174289	0.122597	1.42164	0.15513	0.999846
Motif:rnd-1_family-719	387.732	-0.0460307	0.186178	-0.24724	0.804722	0.999846
Motif:rnd-1_family-72	16800.7	-0.0530442	0.0682131	-0.777625	0.43679	0.999846
Motif:rnd-1_family-720	2864.19	-0.0953484	0.105347	-0.905085	0.36542	0.999846
Motif:rnd-1_family-722	4698.28	0.0237733	0.0940321	0.252821	0.800407	0.999846
Motif:rnd-1_family-724	1027.33	0.00100473	0.124118	0.00809494	0.993541	0.999846
Motif:rnd-1_family-726	4642.87	0.0607747	0.0926454	0.655992	0.511829	0.999846
Motif:rnd-1_family-728	1299.74	-0.0545959	0.112206	-0.486568	0.626564	0.999846
Motif:rnd-1_family-729	4508.48	0.0318703	0.0939804	0.339117	0.734522	0.999846
Motif:rnd-1_family-73	20421.1	-0.0218648	0.0795274	-0.274935	0.783366	0.999846
Motif:rnd-1_family-731	14808.4	0.0266782	0.0699344	0.381475	0.702851	0.999846
Motif:rnd-1_family-732	310.516	-0.106548	0.203567	-0.523403	0.600694	0.999846
Motif:rnd-1_family-734	825.23	-0.11657	0.133962	-0.870168	0.384209	0.999846
Motif:rnd-1_family-736	1434.35	-0.0646995	0.107739	-0.600521	0.548159	0.999846
Motif:rnd-1_family-737	2509.53	0.0400605	0.0948473	0.422369	0.672756	0.999846
Motif:rnd-1_family-738	603.76	0.100849	0.143239	0.704062	0.481394	0.999846
[truncated: 3,747 more rows]

## Sheet: counts(TPM)
ID	B168	B169	B171	B172	B173	B174	B176	B177	B178	B179	B181	B182
[truncated: 15,358 more rows]
