# Supplementary material for: A novel eukaryotic RdRP-dependent small RNA pathway represses antiviral immunity by controlling an ERK pathway component in the black-legged tick
Source: PLoS One. 2023 Mar 30;18(3):e0281195. doi: 10.1371/journal.pone.0281195 (PMC10062562; doi:10.1371/journal.pone.0281195)
Supplement: S1 Data — On the Normalized and Relative levels pages, normalized read counts (RPM) and relative levels compared to the control (dsGFP) library were used. TEs with more than 50RPM and Coding Genes with more than 3.5RPM on average in KD libraries are included in this website. For viral sequences, reference sequences were generated by assembling sRNA sequences (See the Analysis of sRNAseq data section in Materials and methods.) and size distributions of sRNA reads mapped to each contig are shown. Reads were first grouped by their 5’ nucleotides, and reads of each length were counted. Full tables including TEs and Coding genes with fewer reads are in the “FullTable” folder. (ZIP) [file pone.0281195.s017.zip]

Archive with 1,532 entries (1,526 files):
- SupplementaryData/
- __MACOSX/._SupplementaryData
- SupplementaryData/.DS_Store
- __MACOSX/SupplementaryData/._.DS_Store
- SupplementaryData/FullTables/
- __MACOSX/SupplementaryData/._FullTables
- SupplementaryData/Links/
- __MACOSX/SupplementaryData/._Links
- SupplementaryData/TE_cDNA_links.html
- __MACOSX/SupplementaryData/._TE_cDNA_links.html
- SupplementaryData/FullTables/~$20210813_TE_sRNA_RPM_ratio.xlsx
- __MACOSX/SupplementaryData/FullTables/._~$20210813_TE_sRNA_RPM_ratio.xlsx
- SupplementaryData/FullTables/.DS_Store
- __MACOSX/SupplementaryData/FullTables/._.DS_Store
- SupplementaryData/FullTables/20210813_CDS_sRNA_RPM_ratio.txt
- __MACOSX/SupplementaryData/FullTables/._20210813_CDS_sRNA_RPM_ratio.txt
- SupplementaryData/FullTables/20210813_TE_sRNA_RPM_ratio.txt
- __MACOSX/SupplementaryData/FullTables/._20210813_TE_sRNA_RPM_ratio.txt
- SupplementaryData/Links/CDS_RPM.html
- __MACOSX/SupplementaryData/Links/._CDS_RPM.html
- SupplementaryData/Links/dsGFP_viralcontig_info_sRNA.html
- __MACOSX/SupplementaryData/Links/._dsGFP_viralcontig_info_sRNA.html
- SupplementaryData/Links/.DS_Store
- __MACOSX/SupplementaryData/Links/._.DS_Store
- SupplementaryData/Links/TE_Relative.html
- __MACOSX/SupplementaryData/Links/._TE_Relative.html
- SupplementaryData/Links/TE_RPM.html
- __MACOSX/SupplementaryData/Links/._TE_RPM.html
- SupplementaryData/Links/CDS_Relative.html
- __MACOSX/SupplementaryData/Links/._CDS_Relative.html
- SupplementaryData/Links/PDFs/
- __MACOSX/SupplementaryData/Links/._PDFs
- SupplementaryData/Links/PDFs/Motif:rnd-5_family-5812TE_lengthdistribution.pdf
- __MACOSX/SupplementaryData/Links/PDFs/._Motif:rnd-5_family-5812TE_lengthdistribution.pdf
- SupplementaryData/Links/PDFs/Motif:rnd-6_family-2714TE_lengthdistribution.pdf
- __MACOSX/SupplementaryData/Links/PDFs/._Motif:rnd-6_family-2714TE_lengthdistribution.pdf
- SupplementaryData/Links/PDFs/Motif:rnd-1_family-603TE_lengthdistribution.pdf
- __MACOSX/SupplementaryData/Links/PDFs/._Motif:rnd-1_family-603TE_lengthdistribution.pdf
- SupplementaryData/Links/PDFs/Motif:rnd-6_family-12152TE_lengthdistribution.pdf
- __MACOSX/SupplementaryData/Links/PDFs/._Motif:rnd-6_family-12152TE_lengthdistribution.pdf
- SupplementaryData/Links/PDFs/Motif:rnd-5_family-4863TE_lengthdistribution.pdf
- __MACOSX/SupplementaryData/Links/PDFs/._Motif:rnd-5_family-4863TE_lengthdistribution.pdf
- SupplementaryData/Links/PDFs/Motif:rnd-5_family-1090TE_lengthdistribution.pdf
- __MACOSX/SupplementaryData/Links/PDFs/._Motif:rnd-5_family-1090TE_lengthdistribution.pdf
- SupplementaryData/Links/PDFs/Motif:rnd-6_family-906TE_lengthdistribution.pdf
- __MACOSX/SupplementaryData/Links/PDFs/._Motif:rnd-6_family-906TE_lengthdistribution.pdf
- SupplementaryData/Links/PDFs/Motif:rnd-5_family-1764TE_lengthdistribution.pdf
- __MACOSX/SupplementaryData/Links/PDFs/._Motif:rnd-5_family-1764TE_lengthdistribution.pdf
- SupplementaryData/Links/PDFs/Motif:rnd-1_family-173TE_lengthdistribution.pdf
- __MACOSX/SupplementaryData/Links/PDFs/._Motif:rnd-1_family-173TE_lengthdistribution.pdf
- SupplementaryData/Links/PDFs/Motif:rnd-6_family-4430TE_lengthdistribution.pdf
- __MACOSX/SupplementaryData/Links/PDFs/._Motif:rnd-6_family-4430TE_lengthdistribution.pdf
- SupplementaryData/Links/PDFs/Motif:rnd-6_family-7992TE_lengthdistribution.pdf
- __MACOSX/SupplementaryData/Links/PDFs/._Motif:rnd-6_family-7992TE_lengthdistribution.pdf
- SupplementaryData/Links/PDFs/25-30_TE_readcount_libs.pdf
- __MACOSX/SupplementaryData/Links/PDFs/._25-30_TE_readcount_libs.pdf
- SupplementaryData/Links/PDFs/Motif:rnd-1_family-731TE_lengthdistribution.pdf
- __MACOSX/SupplementaryData/Links/PDFs/._Motif:rnd-1_family-731TE_lengthdistribution.pdf
- SupplementaryData/Links/PDFs/Motif:rnd-1_family-809TE_lengthdistribution.pdf
- __MACOSX/SupplementaryData/Links/PDFs/._Motif:rnd-1_family-809TE_lengthdistribution.pdf
- SupplementaryData/Links/PDFs/Motif:rnd-1_family-1070TE_lengthdistribution.pdf
- __MACOSX/SupplementaryData/Links/PDFs/._Motif:rnd-1_family-1070TE_lengthdistribution.pdf
- SupplementaryData/Links/PDFs/ISCI007332.RACDS_lengthdistribution.pdf
- __MACOSX/SupplementaryData/Links/PDFs/._ISCI007332.RACDS_lengthdistribution.pdf
- SupplementaryData/Links/PDFs/ISCI018019.RACDS_lengthdistribution.pdf
- __MACOSX/SupplementaryData/Links/PDFs/._ISCI018019.RACDS_lengthdistribution.pdf
- SupplementaryData/Links/PDFs/Motif:rnd-1_family-955TE_lengthdistribution.pdf
- __MACOSX/SupplementaryData/Links/PDFs/._Motif:rnd-1_family-955TE_lengthdistribution.pdf
- SupplementaryData/Links/PDFs/Motif:rnd-6_family-7183TE_lengthdistribution.pdf
- __MACOSX/SupplementaryData/Links/PDFs/._Motif:rnd-6_family-7183TE_lengthdistribution.pdf
- SupplementaryData/Links/PDFs/Motif:rnd-1_family-393TE_lengthdistribution.pdf
- __MACOSX/SupplementaryData/Links/PDFs/._Motif:rnd-1_family-393TE_lengthdistribution.pdf
- SupplementaryData/Links/PDFs/Motif:rnd-5_family-990TE_lengthdistribution.pdf
- __MACOSX/SupplementaryData/Links/PDFs/._Motif:rnd-5_family-990TE_lengthdistribution.pdf
- SupplementaryData/Links/PDFs/Motif:rnd-1_family-1557TE_lengthdistribution.pdf
- __MACOSX/SupplementaryData/Links/PDFs/._Motif:rnd-1_family-1557TE_lengthdistribution.pdf
- SupplementaryData/Links/PDFs/Motif:rnd-1_family-669TE_lengthdistribution.pdf
- __MACOSX/SupplementaryData/Links/PDFs/._Motif:rnd-1_family-669TE_lengthdistribution.pdf
- SupplementaryData/Links/PDFs/ISCI003367.RACDS_lengthdistribution.pdf
- __MACOSX/SupplementaryData/Links/PDFs/._ISCI003367.RACDS_lengthdistribution.pdf
- SupplementaryData/Links/PDFs/Motif:rnd-1_family-607TE_lengthdistribution.pdf
- __MACOSX/SupplementaryData/Links/PDFs/._Motif:rnd-1_family-607TE_lengthdistribution.pdf
- SupplementaryData/Links/PDFs/Motif:rnd-5_family-3705TE_lengthdistribution.pdf
- __MACOSX/SupplementaryData/Links/PDFs/._Motif:rnd-5_family-3705TE_lengthdistribution.pdf
- SupplementaryData/Links/PDFs/Motif:rnd-1_family-1391TE_lengthdistribution.pdf
- __MACOSX/SupplementaryData/Links/PDFs/._Motif:rnd-1_family-1391TE_lengthdistribution.pdf
- SupplementaryData/Links/PDFs/Motif:rnd-6_family-902TE_lengthdistribution.pdf
- __MACOSX/SupplementaryData/Links/PDFs/._Motif:rnd-6_family-902TE_lengthdistribution.pdf
- SupplementaryData/Links/PDFs/Motif:rnd-5_family-2004TE_lengthdistribution.pdf
- __MACOSX/SupplementaryData/Links/PDFs/._Motif:rnd-5_family-2004TE_lengthdistribution.pdf
- SupplementaryData/Links/PDFs/Motif:rnd-6_family-4218TE_lengthdistribution.pdf
- __MACOSX/SupplementaryData/Links/PDFs/._Motif:rnd-6_family-4218TE_lengthdistribution.pdf
- SupplementaryData/Links/PDFs/Motif:rnd-6_family-2943TE_lengthdistribution.pdf
- __MACOSX/SupplementaryData/Links/PDFs/._Motif:rnd-6_family-2943TE_lengthdistribution.pdf
- SupplementaryData/Links/PDFs/ISCI005507.RACDS_lengthdistribution.pdf
- __MACOSX/SupplementaryData/Links/PDFs/._ISCI005507.RACDS_lengthdistribution.pdf
- SupplementaryData/Links/PDFs/Motif:rnd-5_family-2257TE_lengthdistribution.pdf
- __MACOSX/SupplementaryData/Links/PDFs/._Motif:rnd-5_family-2257TE_lengthdistribution.pdf
- SupplementaryData/Links/PDFs/Motif:rnd-1_family-1128TE_lengthdistribution.pdf
- __MACOSX/SupplementaryData/Links/PDFs/._Motif:rnd-1_family-1128TE_lengthdistribution.pdf
- SupplementaryData/Links/PDFs/Motif:rnd-1_family-463TE_lengthdistribution.pdf
- __MACOSX/SupplementaryData/Links/PDFs/._Motif:rnd-1_family-463TE_lengthdistribution.pdf
- SupplementaryData/Links/PDFs/ISCI004588.RACDS_lengthdistribution.pdf
- __MACOSX/SupplementaryData/Links/PDFs/._ISCI004588.RACDS_lengthdistribution.pdf
- SupplementaryData/Links/PDFs/Motif:rnd-4_family-408TE_lengthdistribution.pdf
- __MACOSX/SupplementaryData/Links/PDFs/._Motif:rnd-4_family-408TE_lengthdistribution.pdf
- SupplementaryData/Links/PDFs/Motif:rnd-6_family-2543TE_lengthdistribution.pdf
- __MACOSX/SupplementaryData/Links/PDFs/._Motif:rnd-6_family-2543TE_lengthdistribution.pdf
- SupplementaryData/Links/PDFs/Motif:rnd-6_family-5252TE_lengthdistribution.pdf
- __MACOSX/SupplementaryData/Links/PDFs/._Motif:rnd-6_family-5252TE_lengthdistribution.pdf
- SupplementaryData/Links/PDFs/Motif:rnd-6_family-3044TE_lengthdistribution.pdf
- __MACOSX/SupplementaryData/Links/PDFs/._Motif:rnd-6_family-3044TE_lengthdistribution.pdf
- SupplementaryData/Links/PDFs/Motif:rnd-6_family-75TE_lengthdistribution.pdf
- __MACOSX/SupplementaryData/Links/PDFs/._Motif:rnd-6_family-75TE_lengthdistribution.pdf
- SupplementaryData/Links/PDFs/Motif:rnd-6_family-5915TE_lengthdistribution.pdf
- __MACOSX/SupplementaryData/Links/PDFs/._Motif:rnd-6_family-5915TE_lengthdistribution.pdf
- SupplementaryData/Links/PDFs/Motif:rnd-6_family-9065TE_lengthdistribution.pdf
- __MACOSX/SupplementaryData/Links/PDFs/._Motif:rnd-6_family-9065TE_lengthdistribution.pdf
- SupplementaryData/Links/PDFs/Motif:rnd-1_family-122TE_lengthdistribution.pdf
- __MACOSX/SupplementaryData/Links/PDFs/._Motif:rnd-1_family-122TE_lengthdistribution.pdf
- SupplementaryData/Links/PDFs/Motif:rnd-1_family-96TE_lengthdistribution.pdf
- __MACOSX/SupplementaryData/Links/PDFs/._Motif:rnd-1_family-96TE_lengthdistribution.pdf
- SupplementaryData/Links/PDFs/Motif:rnd-5_family-154TE_lengthdistribution.pdf
- __MACOSX/SupplementaryData/Links/PDFs/._Motif:rnd-5_family-154TE_lengthdistribution.pdf
- SupplementaryData/Links/PDFs/Motif:rnd-5_family-1630TE_lengthdistribution.pdf
- __MACOSX/SupplementaryData/Links/PDFs/._Motif:rnd-5_family-1630TE_lengthdistribution.pdf
- SupplementaryData/Links/PDFs/Motif:rnd-1_family-1869TE_lengthdistribution.pdf
- __MACOSX/SupplementaryData/Links/PDFs/._Motif:rnd-1_family-1869TE_lengthdistribution.pdf
- SupplementaryData/Links/PDFs/Motif:rnd-3_family-857TE_lengthdistribution.pdf
- __MACOSX/SupplementaryData/Links/PDFs/._Motif:rnd-3_family-857TE_lengthdistribution.pdf
- SupplementaryData/Links/PDFs/Motif:rnd-1_family-12TE_lengthdistribution.pdf
- __MACOSX/SupplementaryData/Links/PDFs/._Motif:rnd-1_family-12TE_lengthdistribution.pdf
- SupplementaryData/Links/PDFs/Motif:rnd-6_family-1016TE_lengthdistribution.pdf
- __MACOSX/SupplementaryData/Links/PDFs/._Motif:rnd-6_family-1016TE_lengthdistribution.pdf
- SupplementaryData/Links/PDFs/Motif:rnd-1_family-274TE_lengthdistribution.pdf
- __MACOSX/SupplementaryData/Links/PDFs/._Motif:rnd-1_family-274TE_lengthdistribution.pdf
- SupplementaryData/Links/PDFs/Motif:rnd-1_family-401TE_lengthdistribution.pdf
- __MACOSX/SupplementaryData/Links/PDFs/._Motif:rnd-1_family-401TE_lengthdistribution.pdf
- SupplementaryData/Links/PDFs/Motif:rnd-6_family-12996TE_lengthdistribution.pdf
- __MACOSX/SupplementaryData/Links/PDFs/._Motif:rnd-6_family-12996TE_lengthdistribution.pdf
- SupplementaryData/Links/PDFs/Motif:rnd-1_family-243TE_lengthdistribution.pdf
- __MACOSX/SupplementaryData/Links/PDFs/._Motif:rnd-1_family-243TE_lengthdistribution.pdf
- SupplementaryData/Links/PDFs/Motif:rnd-6_family-2824TE_lengthdistribution.pdf
- __MACOSX/SupplementaryData/Links/PDFs/._Motif:rnd-6_family-2824TE_lengthdistribution.pdf
- SupplementaryData/Links/PDFs/Motif:rnd-1_family-1751TE_lengthdistribution.pdf
- __MACOSX/SupplementaryData/Links/PDFs/._Motif:rnd-1_family-1751TE_lengthdistribution.pdf
- SupplementaryData/Links/PDFs/Motif:rnd-6_family-10230TE_lengthdistribution.pdf
- __MACOSX/SupplementaryData/Links/PDFs/._Motif:rnd-6_family-10230TE_lengthdistribution.pdf
- SupplementaryData/Links/PDFs/Motif:rnd-1_family-1113TE_lengthdistribution.pdf
- __MACOSX/SupplementaryData/Links/PDFs/._Motif:rnd-1_family-1113TE_lengthdistribution.pdf
- SupplementaryData/Links/PDFs/Motif:rnd-5_family-2877TE_lengthdistribution.pdf
- __MACOSX/SupplementaryData/Links/PDFs/._Motif:rnd-5_family-2877TE_lengthdistribution.pdf
- SupplementaryData/Links/PDFs/Motif:rnd-6_family-10845TE_lengthdistribution.pdf
- __MACOSX/SupplementaryData/Links/PDFs/._Motif:rnd-6_family-10845TE_lengthdistribution.pdf
- SupplementaryData/Links/PDFs/Motif:rnd-6_family-3909TE_lengthdistribution.pdf
- __MACOSX/SupplementaryData/Links/PDFs/._Motif:rnd-6_family-3909TE_lengthdistribution.pdf
- SupplementaryData/Links/PDFs/Motif:rnd-6_family-12619TE_lengthdistribution.pdf
- __MACOSX/SupplementaryData/Links/PDFs/._Motif:rnd-6_family-12619TE_lengthdistribution.pdf
- SupplementaryData/Links/PDFs/Motif:rnd-6_family-46TE_lengthdistribution.pdf
- __MACOSX/SupplementaryData/Links/PDFs/._Motif:rnd-6_family-46TE_lengthdistribution.pdf
- SupplementaryData/Links/PDFs/ISCI024649.RACDS_lengthdistribution.pdf
- __MACOSX/SupplementaryData/Links/PDFs/._ISCI024649.RACDS_lengthdistribution.pdf
- SupplementaryData/Links/PDFs/Motif:rnd-6_family-71TE_lengthdistribution.pdf
- __MACOSX/SupplementaryData/Links/PDFs/._Motif:rnd-6_family-71TE_lengthdistribution.pdf
- SupplementaryData/Links/PDFs/Motif:rnd-1_family-1373TE_lengthdistribution.pdf
- __MACOSX/SupplementaryData/Links/PDFs/._Motif:rnd-1_family-1373TE_lengthdistribution.pdf
- SupplementaryData/Links/PDFs/Motif:rnd-1_family-1531TE_lengthdistribution.pdf
- __MACOSX/SupplementaryData/Links/PDFs/._Motif:rnd-1_family-1531TE_lengthdistribution.pdf
- SupplementaryData/Links/PDFs/Motif:rnd-1_family-16TE_lengthdistribution.pdf
- __MACOSX/SupplementaryData/Links/PDFs/._Motif:rnd-1_family-16TE_lengthdistribution.pdf
- SupplementaryData/Links/PDFs/Motif:rnd-6_family-3172TE_lengthdistribution.pdf
- __MACOSX/SupplementaryData/Links/PDFs/._Motif:rnd-6_family-3172TE_lengthdistribution.pdf
- SupplementaryData/Links/PDFs/Motif:rnd-5_family-150TE_lengthdistribution.pdf
- __MACOSX/SupplementaryData/Links/PDFs/._Motif:rnd-5_family-150TE_lengthdistribution.pdf
- SupplementaryData/Links/PDFs/Motif:rnd-6_family-1241TE_lengthdistribution.pdf
- __MACOSX/SupplementaryData/Links/PDFs/._Motif:rnd-6_family-1241TE_lengthdistribution.pdf
- SupplementaryData/Links/PDFs/Motif:rnd-6_family-1887TE_lengthdistribution.pdf
- __MACOSX/SupplementaryData/Links/PDFs/._Motif:rnd-6_family-1887TE_lengthdistribution.pdf
- SupplementaryData/Links/PDFs/Motif:rnd-6_family-4733TE_lengthdistribution.pdf
- __MACOSX/SupplementaryData/Links/PDFs/._Motif:rnd-6_family-4733TE_lengthdistribution.pdf
- SupplementaryData/Links/PDFs/Motif:rnd-6_family-5159TE_lengthdistribution.pdf
- __MACOSX/SupplementaryData/Links/PDFs/._Motif:rnd-6_family-5159TE_lengthdistribution.pdf
- SupplementaryData/Links/PDFs/Motif:rnd-1_family-270TE_lengthdistribution.pdf
- __MACOSX/SupplementaryData/Links/PDFs/._Motif:rnd-1_family-270TE_lengthdistribution.pdf
- SupplementaryData/Links/PDFs/Motif:rnd-1_family-832TE_lengthdistribution.pdf
- __MACOSX/SupplementaryData/Links/PDFs/._Motif:rnd-1_family-832TE_lengthdistribution.pdf
- SupplementaryData/Links/PDFs/Motif:rnd-6_family-4780TE_lengthdistribution.pdf
- __MACOSX/SupplementaryData/Links/PDFs/._Motif:rnd-6_family-4780TE_lengthdistribution.pdf
- SupplementaryData/Links/PDFs/Motif:rnd-6_family-2596TE_lengthdistribution.pdf
- __MACOSX/SupplementaryData/Links/PDFs/._Motif:rnd-6_family-2596TE_lengthdistribution.pdf
- SupplementaryData/Links/PDFs/Motif:rnd-1_family-1650TE_lengthdistribution.pdf
- __MACOSX/SupplementaryData/Links/PDFs/._Motif:rnd-1_family-1650TE_lengthdistribution.pdf
- SupplementaryData/Links/PDFs/Motif:rnd-4_family-281TE_lengthdistribution.pdf
- __MACOSX/SupplementaryData/Links/PDFs/._Motif:rnd-4_family-281TE_lengthdistribution.pdf
- SupplementaryData/Links/PDFs/Motif:rnd-1_family-305TE_lengthdistribution.pdf
- __MACOSX/SupplementaryData/Links/PDFs/._Motif:rnd-1_family-305TE_lengthdistribution.pdf
- SupplementaryData/Links/PDFs/Motif:rnd-1_family-1055TE_lengthdistribution.pdf
- __MACOSX/SupplementaryData/Links/PDFs/._Motif:rnd-1_family-1055TE_lengthdistribution.pdf
- SupplementaryData/Links/PDFs/Motif:rnd-6_family-8871TE_lengthdistribution.pdf
- __MACOSX/SupplementaryData/Links/PDFs/._Motif:rnd-6_family-8871TE_lengthdistribution.pdf
- SupplementaryData/Links/PDFs/Motif:rnd-5_family-2803TE_lengthdistribution.pdf
- __MACOSX/SupplementaryData/Links/PDFs/._Motif:rnd-5_family-2803TE_lengthdistribution.pdf
- SupplementaryData/Links/PDFs/Motif:rnd-1_family-9TE_lengthdistribution.pdf
- __MACOSX/SupplementaryData/Links/PDFs/._Motif:rnd-1_family-9TE_lengthdistribution.pdf
- SupplementaryData/Links/PDFs/Motif:rnd-1_family-970TE_lengthdistribution.pdf
- __MACOSX/SupplementaryData/Links/PDFs/._Motif:rnd-1_family-970TE_lengthdistribution.pdf
- SupplementaryData/Links/PDFs/Motif:rnd-1_family-237TE_lengthdistribution.pdf
- __MACOSX/SupplementaryData/Links/PDFs/._Motif:rnd-1_family-237TE_lengthdistribution.pdf
- SupplementaryData/Links/PDFs/Motif:rnd-5_family-1420TE_lengthdistribution.pdf
- __MACOSX/SupplementaryData/Links/PDFs/._Motif:rnd-5_family-1420TE_lengthdistribution.pdf
- SupplementaryData/Links/PDFs/Motif:rnd-1_family-51TE_lengthdistribution.pdf
- __MACOSX/SupplementaryData/Links/PDFs/._Motif:rnd-1_family-51TE_lengthdistribution.pdf
- SupplementaryData/Links/PDFs/Motif:rnd-6_family-6470TE_lengthdistribution.pdf
- __MACOSX/SupplementaryData/Links/PDFs/._Motif:rnd-6_family-6470TE_lengthdistribution.pdf
- SupplementaryData/Links/PDFs/Motif:rnd-5_family-2193TE_lengthdistribution.pdf
- __MACOSX/SupplementaryData/Links/PDFs/._Motif:rnd-5_family-2193TE_lengthdistribution.pdf
- SupplementaryData/Links/PDFs/.DS_Store
- __MACOSX/SupplementaryData/Links/PDFs/._.DS_Store
- SupplementaryData/Links/PDFs/Motif:rnd-6_family-58TE_lengthdistribution.pdf
- __MACOSX/SupplementaryData/Links/PDFs/._Motif:rnd-6_family-58TE_lengthdistribution.pdf
- SupplementaryData/Links/PDFs/ISCI010315.RACDS_lengthdistribution.pdf
- __MACOSX/SupplementaryData/Links/PDFs/._ISCI010315.RACDS_lengthdistribution.pdf
- SupplementaryData/Links/PDFs/Motif:rnd-1_family-138TE_lengthdistribution.pdf
- __MACOSX/SupplementaryData/Links/PDFs/._Motif:rnd-1_family-138TE_lengthdistribution.pdf
- SupplementaryData/Links/PDFs/Motif:rnd-5_family-2012TE_lengthdistribution.pdf
- __MACOSX/SupplementaryData/Links/PDFs/._Motif:rnd-5_family-2012TE_lengthdistribution.pdf
- SupplementaryData/Links/PDFs/ISCI006668.RACDS_lengthdistribution.pdf
- __MACOSX/SupplementaryData/Links/PDFs/._ISCI006668.RACDS_lengthdistribution.pdf
- SupplementaryData/Links/PDFs/Motif:rnd-5_family-7700TE_lengthdistribution.pdf
- __MACOSX/SupplementaryData/Links/PDFs/._Motif:rnd-5_family-7700TE_lengthdistribution.pdf
- SupplementaryData/Links/PDFs/Motif:rnd-1_family-1792TE_lengthdistribution.pdf
- __MACOSX/SupplementaryData/Links/PDFs/._Motif:rnd-1_family-1792TE_lengthdistribution.pdf
- SupplementaryData/Links/PDFs/Motif:rnd-5_family-5765TE_lengthdistribution.pdf
- __MACOSX/SupplementaryData/Links/PDFs/._Motif:rnd-5_family-5765TE_lengthdistribution.pdf
- SupplementaryData/Links/PDFs/Motif:rnd-6_family-9480TE_lengthdistribution.pdf
- __MACOSX/SupplementaryData/Links/PDFs/._Motif:rnd-6_family-9480TE_lengthdistribution.pdf
- SupplementaryData/Links/PDFs/ISCI002834.RACDS_lengthdistribution.pdf
- __MACOSX/SupplementaryData/Links/PDFs/._ISCI002834.RACDS_lengthdistribution.pdf
- SupplementaryData/Links/PDFs/Motif:rnd-5_family-1208TE_lengthdistribution.pdf
- __MACOSX/SupplementaryData/Links/PDFs/._Motif:rnd-5_family-1208TE_lengthdistribution.pdf
- SupplementaryData/Links/PDFs/Motif:rnd-1_family-385TE_lengthdistribution.pdf
- __MACOSX/SupplementaryData/Links/PDFs/._Motif:rnd-1_family-385TE_lengthdistribution.pdf
- SupplementaryData/Links/PDFs/Motif:rnd-4_family-236TE_lengthdistribution.pdf
- __MACOSX/SupplementaryData/Links/PDFs/._Motif:rnd-4_family-236TE_lengthdistribution.pdf
- SupplementaryData/Links/PDFs/Motif:rnd-1_family-1154TE_lengthdistribution.pdf
- __MACOSX/SupplementaryData/Links/PDFs/._Motif:rnd-1_family-1154TE_lengthdistribution.pdf
- SupplementaryData/Links/PDFs/Motif:rnd-1_family-88TE_lengthdistribution.pdf
- __MACOSX/SupplementaryData/Links/PDFs/._Motif:rnd-1_family-88TE_lengthdistribution.pdf
- SupplementaryData/Links/PDFs/ISCI007738.RACDS_lengthdistribution.pdf
- __MACOSX/SupplementaryData/Links/PDFs/._ISCI007738.RACDS_lengthdistribution.pdf
- SupplementaryData/Links/PDFs/Motif:rnd-6_family-891TE_lengthdistribution.pdf
- __MACOSX/SupplementaryData/Links/PDFs/._Motif:rnd-6_family-891TE_lengthdistribution.pdf
- SupplementaryData/Links/PDFs/Motif:rnd-1_family-152TE_lengthdistribution.pdf
- __MACOSX/SupplementaryData/Links/PDFs/._Motif:rnd-1_family-152TE_lengthdistribution.pdf
- SupplementaryData/Links/PDFs/Motif:rnd-1_family-424TE_lengthdistribution.pdf
- __MACOSX/SupplementaryData/Links/PDFs/._Motif:rnd-1_family-424TE_lengthdistribution.pdf
- SupplementaryData/Links/PDFs/Motif:rnd-6_family-9316TE_lengthdistribution.pdf
- __MACOSX/SupplementaryData/Links/PDFs/._Motif:rnd-6_family-9316TE_lengthdistribution.pdf
- SupplementaryData/Links/PDFs/Motif:rnd-5_family-557TE_lengthdistribution.pdf
- __MACOSX/SupplementaryData/Links/PDFs/._Motif:rnd-5_family-557TE_lengthdistribution.pdf
- SupplementaryData/Links/PDFs/Motif:rnd-6_family-1239TE_lengthdistribution.pdf
- __MACOSX/SupplementaryData/Links/PDFs/._Motif:rnd-6_family-1239TE_lengthdistribution.pdf
- SupplementaryData/Links/PDFs/Motif:rnd-1_family-413TE_lengthdistribution.pdf
- __MACOSX/SupplementaryData/Links/PDFs/._Motif:rnd-1_family-413TE_lengthdistribution.pdf
- SupplementaryData/Links/PDFs/Motif:rnd-4_family-3013TE_lengthdistribution.pdf
- __MACOSX/SupplementaryData/Links/PDFs/._Motif:rnd-4_family-3013TE_lengthdistribution.pdf
- SupplementaryData/Links/PDFs/Motif:rnd-4_family-513TE_lengthdistribution.pdf
- __MACOSX/SupplementaryData/Links/PDFs/._Motif:rnd-4_family-513TE_lengthdistribution.pdf
- SupplementaryData/Links/PDFs/Motif:rnd-5_family-601TE_lengthdistribution.pdf
- __MACOSX/SupplementaryData/Links/PDFs/._Motif:rnd-5_family-601TE_lengthdistribution.pdf
- SupplementaryData/Links/PDFs/Motif:rnd-1_family-84TE_lengthdistribution.pdf
- __MACOSX/SupplementaryData/Links/PDFs/._Motif:rnd-1_family-84TE_lengthdistribution.pdf
- SupplementaryData/Links/PDFs/Motif:rnd-1_family-772TE_lengthdistribution.pdf
- __MACOSX/SupplementaryData/Links/PDFs/._Motif:rnd-1_family-772TE_lengthdistribution.pdf
- SupplementaryData/Links/PDFs/Motif:rnd-6_family-2652TE_lengthdistribution.pdf
- __MACOSX/SupplementaryData/Links/PDFs/._Motif:rnd-6_family-2652TE_lengthdistribution.pdf
- SupplementaryData/Links/PDFs/Motif:rnd-6_family-4387TE_lengthdistribution.pdf
- __MACOSX/SupplementaryData/Links/PDFs/._Motif:rnd-6_family-4387TE_lengthdistribution.pdf
- SupplementaryData/Links/PDFs/Motif:rnd-1_family-169TE_lengthdistribution.pdf
- __MACOSX/SupplementaryData/Links/PDFs/._Motif:rnd-1_family-169TE_lengthdistribution.pdf
- SupplementaryData/Links/PDFs/Motif:rnd-6_family-7467TE_lengthdistribution.pdf
- __MACOSX/SupplementaryData/Links/PDFs/._Motif:rnd-6_family-7467TE_lengthdistribution.pdf
- SupplementaryData/Links/PDFs/Motif:rnd-1_family-1822TE_lengthdistribution.pdf
- __MACOSX/SupplementaryData/Links/PDFs/._Motif:rnd-1_family-1822TE_lengthdistribution.pdf
- SupplementaryData/Links/PDFs/Motif:rnd-1_family-1549TE_lengthdistribution.pdf
- __MACOSX/SupplementaryData/Links/PDFs/._Motif:rnd-1_family-1549TE_lengthdistribution.pdf
- SupplementaryData/Links/PDFs/Motif:rnd-1_family-417TE_lengthdistribution.pdf
- __MACOSX/SupplementaryData/Links/PDFs/._Motif:rnd-1_family-417TE_lengthdistribution.pdf
- SupplementaryData/Links/PDFs/ISCI011355.RACDS_lengthdistribution.pdf
- __MACOSX/SupplementaryData/Links/PDFs/._ISCI011355.RACDS_lengthdistribution.pdf
- SupplementaryData/Links/PDFs/Motif:rnd-5_family-326TE_lengthdistribution.pdf
- __MACOSX/SupplementaryData/Links/PDFs/._Motif:rnd-5_family-326TE_lengthdistribution.pdf
- SupplementaryData/Links/PDFs/Motif:rnd-6_family-12504TE_lengthdistribution.pdf
- __MACOSX/SupplementaryData/Links/PDFs/._Motif:rnd-6_family-12504TE_lengthdistribution.pdf
- SupplementaryData/Links/PDFs/Motif:rnd-6_family-7630TE_lengthdistribution.pdf
- __MACOSX/SupplementaryData/Links/PDFs/._Motif:rnd-6_family-7630TE_lengthdistribution.pdf
- SupplementaryData/Links/PDFs/Motif:rnd-4_family-2163TE_lengthdistribution.pdf
- __MACOSX/SupplementaryData/Links/PDFs/._Motif:rnd-4_family-2163TE_lengthdistribution.pdf
- SupplementaryData/Links/PDFs/Motif:rnd-6_family-6087TE_lengthdistribution.pdf
- __MACOSX/SupplementaryData/Links/PDFs/._Motif:rnd-6_family-6087TE_lengthdistribution.pdf
[truncated: 1,232 more entries]
