# Supplementary material for: A novel eukaryotic RdRP-dependent small RNA pathway represses antiviral immunity by controlling an ERK pathway component in the black-legged tick
Source: PLoS One. 2023 Mar 30;18(3):e0281195. doi: 10.1371/journal.pone.0281195 (PMC10062562; doi:10.1371/journal.pone.0281195)
Supplement: S1 Data — On the Normalized and Relative levels pages, normalized read counts (RPM) and relative levels compared to the control (dsGFP) library were used. TEs with more than 50RPM and Coding Genes with more than 3.5RPM on average in KD libraries are included in this website. For viral sequences, reference sequences were generated by assembling sRNA sequences (See the Analysis of sRNAseq data section in Materials and methods.) and size distributions of sRNA reads mapped to each contig are shown. Reads were first grouped by their 5’ nucleotides, and reads of each length were counted. Full tables including TEs and Coding genes with fewer reads are in the “FullTable” folder. (ZIP) [file pone.0281195.s017.zip › SupplementaryData/FullTables/20210813_CDS_sRNA_RPM_ratio.txt]

ID	B049ID_readsRPM.txt	B050ID_readsRPM.txt	B051ID_readsRPM.txt	B052ID_readsRPM.txt	B053ID_readsRPM.txt	B054ID_readsRPM.txt	B055ID_readsRPM.txt	B056ID_readsRPM.txt	B057ID_readsRPM.txt	B058ID_readsRPM.txt	B059ID_readsRPM.txt	B060ID_readsRPM.txt	B061ID_readsRPM.txt	SUM_KD	Ratio_B049	Ratio_B050	Ratio_B051	Ratio_B052	Ratio_B053	Ratio_B054	Ratio_B055	Ratio_B056	Ratio_B057	Ratio_B058	Ratio_B059	Ratio_B060	Ratio_B061
ISCI000001-RA	1.44700303163213	0.363526856128139	0.791352062456037	0.644113878045411	0.99060394675259	0	0.30570898537557	0.249129500005398	1.16045808696163	0.422261147022502	0.615088379358218	1.23690357475956	0.13400135689774	6.37415749437941	1	0.251279175137944	0.546921708514002	0.445174852075894	0.684611893622539	6.91035799207842e-05	0.211324956613946	0.172226506722401	0.801987185150654	0.291866672787035	0.425117193393183	0.85481375390693	0.0926688383386858
ISCI000002-RA	0.0643112458503169	0.145410742451256	0	0	0.174812461191634	0	0.152854492687785	0.166086333336932	0	0.153549508008183	0	0.051537648948315	0	0.857024783526107	1	2.25908908499307	0.00155252392155846	0.00155252392155846	2.71555780178677	0.00155252392155846	2.37465508807625	2.58008257941675	0.00155252392155846	2.38544536718392	0.00155252392155846	0.80168685245297	0.00155252392155846
ISCI000003-RA	0	0	0.0527568041637358	0.0805142347556763	0	0	0	0	0	0.0767747540040913	0	0	0.6700067844887	0.210045792923503	1	1	528.568041637358	806.142347556763	1	1	1	1	1	768.747540040913	1	1	6701.067844887
ISCI000005-RA	0.0643112458503169	0	0	0	0.0582708203972112	0	0	0	0	0	0	0	0	0.122582066247528	1	0.00155252392155846	0.00155252392155846	0.00155252392155846	0.906220949876628	0.00155252392155846	0.00155252392155846	0.00155252392155846	0.00155252392155846	0.00155252392155846	0.00155252392155846	0.00155252392155846	0.00155252392155846
ISCI000009-RA	0.321556229251584	0.290821484902512	0.263784020818679	0.644113878045411	0.932333126355379	0.310631515034934	0.687845217095032	0.166086333336932	0.429799291467272	0.844522294045005	0.384430237098886	0.92767768106967	13.8021397604672	4.89149339035274	1	0.904448471523203	0.82039145155893	2.00280243147891	2.89884989488599	0.96603605581627	2.13875919237042	0.516658215274137	1.33651784847302	2.62585399328418	1.19546957941276	2.88437653835706	42.9099097274804
ISCI000010-RA	0	0	0	0	0	0	0	0	0	0	0.0768860474197773	0	0.80400814138644	0	1	1	1	1	1	1	1	1	1	1	769.860474197773	1	8041.0814138644
ISCI000011-RA	0.0643112458503169	0.0727053712256279	0	0	0.0582708203972112	0.232973636276201	0.0764272463438925	0	0	0.0767747540040913	0	0	2.41202442415932	0.581463074097341	1	1.13032080445731	0.00155252392155846	0.00155252392155846	0.906220949876628	3.61852395803417	1.1881038059989	0.00155252392155846	0.00155252392155846	1.19349894555274	0.00155252392155846	0.00155252392155846	37.4488087028277
ISCI000012-RA	0.643112458503169	0.654348341030651	1.16064969160219	1.04668505182379	2.44737445668287	1.24252606013974	1.06998144881449	0.830431666684659	0.601719008054181	1.07484655605728	0.84574652161755	0.463838840534835	49.7145034090615	10.771674739393	1	1.01746838448004	1.80461319779687	1.62743279920259	3.80507937047493	1.93190608128374	1.66365162034438	1.29122447133161	0.935645757631444	1.67121538435186	1.31503441893202	0.721283977636993	77.2911077076356
ISCI000014-RA	0.321556229251584	0.218116113676884	0.0527568041637358	0.0805142347556763	0.349624922383267	0.155315757517467	0.382136231719462	0.0830431666684659	0.0859598582934544	0.153549508008183	0.0768860474197773	0.10307529789663	1.74201763967062	1.88257282643818	1	0.678414076371597	0.16432700304521	0.250622333487046	1.08726301740523	0.483173473366525	1.18833772505769	0.258484553095458	0.267552282428028	0.477682364074491	0.239342628615977	0.320762629521256	5.41608550135685
ISCI000015-RA	0.128622491700634	0.0727053712256279	0	0	0	0.0776578787587335	0.0764272463438925	0.0830431666684659	0.171919716586909	0	0.153772094839555	0	0.53600542759096	0.610375871284263	1	0.565599455571052	0.000776865011536344	0.000776865011536344	0.000776865011536344	0.604073753789452	0.594513401137927	0.64591017133066	1.33636099110768	0.000776865011536344	1.19537846732652	0.000776865011536344	4.16481549190148
ISCI000016-RA	0	0	0.105513608327472	0.322056939022705	0.233083281588845	0.0776578787587335	0	0.0830431666684659	0	0.0767747540040913	0.153772094839555	0	1.07201085518192	0.898129628370313	1	1	1056.13608327472	3221.56939022705	2331.83281588845	777.578787587335	1	831.431666684659	1	768.747540040913	1538.72094839555	1	10721.1085518192
ISCI000017-RA	0	0	0	0	0.0582708203972112	0.0776578787587335	0.229281739031677	0.581302166679261	0	0	0	0.051537648948315	0.26800271379548	0.946512604866883	1	1	1	1	583.708203972112	777.578787587335	2293.81739031677	5814.02166679261	1	1	1	516.37648948315	2681.0271379548
ISCI000018-RA	0	0	0	0.0805142347556763	0.0582708203972112	0	0	0	0	0	0.0768860474197773	0	0.13400135689774	0.138785055152887	1	1	1	806.142347556763	583.708203972112	1	1	1	1	1	769.860474197773	1	1341.0135689774
ISCI000019-RA	0.192933737550951	0.0727053712256279	0.211027216654943	0	0.524437383574901	0.310631515034934	0.152854492687785	0.498259000010796	0	0.0767747540040913	0	0.051537648948315	2.94802985175028	2.03962347074403	1	0.377163972211909	1.09373221144421	0.000518044157817776	2.71733527117999	1.60972646013714	0.792371813488888	2.58171968451502	0.000518044157817776	0.398245171954982	0.000518044157817776	0.267505823611198	15.2726144618742
ISCI000021-RA	0.128622491700634	0.290821484902512	0.105513608327472	0.0805142347556763	0.233083281588845	0.232973636276201	0.0764272463438925	0.249129500005398	0.171919716586909	0.153549508008183	0.153772094839555	0.051537648948315	0	1.72255470849572	1	2.2600672272496	0.820475170517165	0.62626378413462	1.81151932741601	1.81066753134529	0.594513401137927	1.93617678396891	1.33636099110768	1.19364926811331	1.19537846732652	0.401154827459424	0.000776865011536344
ISCI000022-RA	1.09329117945539	1.01787519715879	1.74097453740328	1.04668505182379	2.15602035469681	1.86378909020961	1.75782666590953	1.16260433335852	0.687678866347635	1.22839606406546	1.30706280613621	0.257688244741575	21.1722143898429	13.7551413404288	1	0.931025616710971	1.59236197448611	0.957374699460431	1.97195696765247	1.7046864152846	1.60777469119985	1.06339282336049	0.629032755404349	1.12356500321995	1.19551248509916	0.235769457066571	19.3638971922095
ISCI000024-RA	0.385867475101901	0.436232227353767	0.316540824982415	0.241542704267029	0.116541640794422	0.232973636276201	0.30570898537557	0.166086333336932	0.257879574880363	0.0767747540040913	0	0	1.60801628277288	2.53614815637269	1	1.13048962801482	0.820382144632309	0.626070122108688	0.302205880854668	0.6038685933696	0.792318019270489	0.430570822821421	0.66839718764451	0.19917417648675	0.000259089188729176	0.000259089188729176	4.16645543085804
ISCI000026-RA	0	0.0727053712256279	0.0527568041637358	0.241542704267029	0	0.0776578787587335	0.0764272463438925	0	0.171919716586909	0	0	0	0.13400135689774	0.693009721345928	1	728.053712256279	528.568041637358	2416.42704267029	1	777.578787587335	765.272463438925	1	1720.19716586909	1	1	1	1341.0135689774
ISCI000027-RA	0	0	0	0	0	0	0.152854492687785	0	0	0	0	0	0	0.152854492687785	1	1	1	1	1	1	1529.54492687785	1	1	1	1	1	1
ISCI000028-RA	0.0643112458503169	0.0727053712256279	0.0527568041637358	0.161028469511353	0.116541640794422	0.232973636276201	0.0764272463438925	0.0830431666684659	0.171919716586909	0.0767747540040913	0.230658142259332	0.051537648948315	1.20601221207966	1.10848205142502	1	1.13032080445731	0.820614528813306	2.50155803360478	1.81088937583169	3.61852395803417	1.1881038059989	1.29081755166915	2.67064724980883	1.19349894555274	3.58257535952003	0.80168685245297	18.7251806133746
ISCI000029-RA	0.257244983401267	0	0.0527568041637358	0.0805142347556763	0.0582708203972112	0.310631515034934	0.0764272463438925	0	0.0859598582934544	0	0.0768860474197773	0	0.13400135689774	0.921805462390171	1	0.000388583444209108	0.205392790118308	0.313253569936423	0.226819344312596	1.20745122336589	0.297372209601486	0.000388583444209108	0.334414361438183	0.000388583444209108	0.299155034624228	0.000388583444209108	0.521095671364386
ISCI000033-RA	0	0	0	0	0	0	0	0	0	0	0	0	0.26800271379548	0	1	1	1	1	1	1	1	1	1	1	1	1	2681.0271379548
ISCI000034-RA	0	0.0727053712256279	0	0.0805142347556763	0	0.0388289393793668	0	0.0830431666684659	0.214899645733636	0	0.0768860474197773	0.051537648948315	0	0.489991357762773	1	728.053712256279	1	806.142347556763	1	389.289393793668	1	831.431666684659	2149.99645733636	1	769.860474197773	516.37648948315	1
ISCI000035-RA	0	0	0	0	0	0	0.152854492687785	0	0	0.153549508008183	0.153772094839555	0	0.26800271379548	0.306404000695968	1	1	1	1	1	1	1529.54492687785	1	1	1536.49508008183	1538.72094839555	1	2681.0271379548
ISCI000036-RA	4.50178720952218	5.52560821314772	6.70011412879445	2.49594127742597	2.38910363628566	0.155315757517467	0.229281739031677	0.0830431666684659	0	0.307099016016365	0.153772094839555	0	0.93800949828418	22.38729414441	1	1.22742040303897	1.48831230480907	0.554443317048562	0.530711571634254	0.0345223570214596	0.0509523513931001	0.0184685139362455	2.22129065758211e-05	0.0682378304295568	0.0341794646729691	2.22129065758211e-05	0.208381386432769
ISCI000038-RA	1.47915865455729	1.8176342806407	1.84648814573075	2.33491280791461	2.50564527708008	6.83389333076855	2.29281739031677	2.82346766672784	2.75071546539054	4.06906196221684	1.61460699581532	10.6167556833529	0.13400135689774	28.753794981344	1	1.22881436254616	1.24831998788163	1.57850204270965	1.69391963289206	4.61987719978141	1.55004493855944	1.9087721123206	1.8595905840509	2.7508116648029	1.09156501524648	7.17714623513918	0.0906544345605831
ISCI000040-RA	0	0	0	0	0.0582708203972112	0	0	0	0	0.0767747540040913	0	0	0	0.135045574401302	1	1	1	1	583.708203972112	1	1	1	1	768.747540040913	1	1	1
ISCI000044-RA	0.0321556229251584	0.109058056838442	0.105513608327472	0.362314056400544	0.291354101986056	0.155315757517467	0.152854492687785	0.373694250008097	0.128939787440182	0.0767747540040913	0.153772094839555	0.051537648948315	0	1.78797448813529	1	3.38415590645134	3.27426968539791	11.2356861698638	9.03576107217978	4.81825317334819	4.7419481881556	11.5884988758518	4.00053620851126	2.38329776431418	4.77039600805661	1.60088828754379	0.00310023465465313
ISCI000048-RA	0	0	0.0527568041637358	0	0	0	0	0	0	0	0	0	0	0.0527568041637358	1	1	528.568041637358	1	1	1	1	1	1	1	1	1	1
ISCI000051-RA	0	0	0.0527568041637358	0	0	0.465947272552401	0.0764272463438925	0	0	0	0.0768860474197773	0	0	0.595131323060029	1	1	528.568041637358	1	1	4660.47272552401	765.272463438925	1	1	1	769.860474197773	1	1
ISCI000052-RA	0.0643112458503169	0	0	0	0	0	0	0	0	0	0	0	0	0.0643112458503169	1	0.00155252392155846	0.00155252392155846	0.00155252392155846	0.00155252392155846	0.00155252392155846	0.00155252392155846	0.00155252392155846	0.00155252392155846	0.00155252392155846	0.00155252392155846	0.00155252392155846	0.00155252392155846
ISCI000054-RA	0	0	0	0	0.116541640794422	0	0	0	0	0	0	0	0	0.116541640794422	1	1	1	1	1166.41640794422	1	1	1	1	1	1	1	1
ISCI000059-RA	0.0643112458503169	0	0.0527568041637358	0	0	0	0.0764272463438925	0	0	0.153549508008183	0	0.051537648948315	0.53600542759096	0.347044804366128	1	0.00155252392155846	0.820614528813306	0.00155252392155846	0.00155252392155846	0.00155252392155846	1.1881038059989	0.00155252392155846	0.00155252392155846	2.38544536718392	0.00155252392155846	0.80168685245297	8.32316500812292
ISCI000061-RA	0	0	0	0	0	0.0776578787587335	0	0	0	0	0	0	0	0.0776578787587335	1	1	1	1	1	777.578787587335	1	1	1	1	1	1	1
ISCI000065-RA	0	0	0	0	0	0	0.0764272463438925	0	0	0	0	0	0	0.0764272463438925	1	1	1	1	1	1	765.272463438925	1	1	1	1	1	1
ISCI000068-RA	0.0643112458503169	0	0	0	0	0	0.229281739031677	0	0	0	0	0	0.40200407069322	0.293592984881994	1	0.00155252392155846	0.00155252392155846	0.00155252392155846	0.00155252392155846	0.00155252392155846	3.56120637015358	0.00155252392155846	0.00155252392155846	0.00155252392155846	0.00155252392155846	0.00155252392155846	6.24276188707258
ISCI000069-RA	0.192933737550951	0.0727053712256279	0.369297629146151	0.161028469511353	0.330201315584197	0.051771919172489	2.29281739031677	0.913474833353125	0.515759149760726	0.88290967104705	0.422873260808775	0.180381771319103	1.54101560432401	5.78289948666844	1	0.377163972211909	1.91364283690901	0.83471662288476	1.71110666857919	0.268719446821038	11.8783245841238	4.73272105147935	2.67237818790389	4.5743800138252	2.1911882667512	0.934975272244651	7.98365935341865
ISCI000070-RA	0.160778114625792	0.0727053712256279	0.659460052046698	0.161028469511353	0.407895742780478	0.232973636276201	0.30570898537557	0.373694250008097	0.30085950402709	0.0767747540040913	0.115329071129666	0.0257688244741575	0	2.751878879881	1	0.452549878490158	4.09975001000513	1.00155617739643	2.53605497385079	1.44875912313081	1.90087375207555	2.32346239808662	1.87072992946948	0.477844697415212	0.717493932584665	0.160797660603677	0.000621588587314088
ISCI000071-RA	0	0	0	0	0.233083281588845	0.155315757517467	0	0.249129500005398	0.0859598582934544	0.0767747540040913	0	0	2.0100203534661	0.800263151409256	1	1	1	1	2331.83281588845	1554.15757517467	1	2492.29500005398	860.598582934544	768.747540040913	1	1	20101.203534661
ISCI000072-RA	0.257244983401267	0.0727053712256279	0.211027216654943	0.0805142347556763	0.291354101986056	0.543605151311135	0.382136231719462	0.41521583334233	0.0859598582934544	0.460648524024548	0.153772094839555	0	1.74201763967062	2.8004115067145	1	0.282909619077772	0.820405410140603	0.313253569936423	1.13254238778614	2.11274820330715	1.48530671423059	1.61384856954738	0.334414361438183	1.79039248379722	0.597921485804248	0.000388583444209108	6.76958072640651
ISCI000074-RA	0	0	0	0	0	0	0	0	0.171919716586909	0.0767747540040913	0	0	0	0.248694470591	1	1	1	1	1	1	1	1	1720.19716586909	768.747540040913	1	1	1
ISCI000080-RA	0.0643112458503169	0	0	0	0	0	0	0	0	0	0	0	0	0.0643112458503169	1	0.00155252392155846	0.00155252392155846	0.00155252392155846	0.00155252392155846	0.00155252392155846	0.00155252392155846	0.00155252392155846	0.00155252392155846	0.00155252392155846	0.00155252392155846	0.00155252392155846	0.00155252392155846
ISCI000083-RA	0	0.0727053712256279	0	0	0	0	0	0	0	0	0	0	0	0.0727053712256279	1	728.053712256279	1	1	1	1	1	1	1	1	1	1	1
ISCI000084-RA	0.0643112458503169	0.0727053712256279	0.105513608327472	0.0805142347556763	0.174812461191634	0.232973636276201	0.0764272463438925	0.0830431666684659	0	0.0767747540040913	0	0.051537648948315	2.41202442415932	0.967075724643378	1	1.13032080445731	1.63967653370506	1.25155527876317	2.71555780178677	3.61852395803417	1.1881038059989	1.29081755166915	0.00155252392155846	1.19349894555274	0.00155252392155846	0.80168685245297	37.4488087028277
ISCI000086-RA	0.257244983401267	0	0.105513608327472	0.0805142347556763	0.291354101986056	0.232973636276201	0.458563478063355	0.249129500005398	0.0859598582934544	0.153549508008183	0.538202331938441	0.051537648948315	0.6700067844887	1.91480290911706	1	0.000388583444209108	0.410396996792408	0.313253569936423	1.13254238778614	0.90568556338547	1.78229034038787	0.968464575106114	0.334414361438183	0.597056550228546	2.09175374170434	0.200655354791971	2.60392402304509
ISCI000087-RA	0.0643112458503169	0	0	0.161028469511353	0.116541640794422	0.155315757517467	0	0.0830431666684659	0	0.0767747540040913	0	0.051537648948315	0.26800271379548	0.657015034346116	1	0.00155252392155846	0.00155252392155846	2.50155803360478	1.81088937583169	2.41286681332996	0.00155252392155846	1.29081755166915	0.00155252392155846	1.19349894555274	0.00155252392155846	0.80168685245297	4.16235876602224
ISCI000089-RA	0	0	0.0527568041637358	0	0.0582708203972112	0.155315757517467	0	0	0	0.0767747540040913	0	0	0.26800271379548	0.343118136082505	1	1	528.568041637358	1	583.708203972112	1554.15757517467	1	1	1	768.747540040913	1	1	2681.0271379548
ISCI000090-RA	0	0	0	0	0	0	0.0764272463438925	0	0.0859598582934544	0	0.0768860474197773	0	0.26800271379548	0.162387104637347	1	1	1	1	1	1	765.272463438925	1	860.598582934544	1	769.860474197773	1	2681.0271379548
ISCI000093-RA	0.0643112458503169	0	0.0175856013879119	0	0.0582708203972112	0.155315757517467	0	0.041521583334233	0	0	0	0	0	0.33700500848714	1	0.00155252392155846	0.274573192218807	0.00155252392155846	0.906220949876628	2.41286681332996	0.00155252392155846	0.646185037795356	0.00155252392155846	0.00155252392155846	0.00155252392155846	0.00155252392155846	0.00155252392155846
ISCI000095-RA	0	0	0.0527568041637358	0	0	0	0	0	0	0	0	0	0.53600542759096	0.0527568041637358	1	1	528.568041637358	1	1	1	1	1	1	1	1	1	5361.0542759096
ISCI000096-RA	0	0.145410742451256	0.158270412491207	0.161028469511353	0.233083281588845	0.0776578787587335	0.229281739031677	0.166086333336932	0.0859598582934544	0	0.0768860474197773	0.10307529789663	0.26800271379548	1.25677871546346	1	1455.10742451256	1583.70412491207	1611.28469511353	2331.83281588845	777.578787587335	2293.81739031677	1661.86333336932	860.598582934544	1	769.860474197773	1031.7529789663	2681.0271379548
ISCI000097-RA	0	0	0.0527568041637358	0	0	0	0.0764272463438925	0.0830431666684659	0	0	0	0	0	0.212227217176094	1	1	528.568041637358	1	1	1	765.272463438925	831.431666684659	1	1	1	1	1
ISCI000098-RA	0.0643112458503169	0.145410742451256	0.211027216654943	0.241542704267029	0.349624922383267	0.621263030069868	0	0.332172666673864	0	0	0.384430237098886	0	1.87601899656836	1.96535252835054	1	2.25908908499307	3.27780054348854	3.75156078844639	5.42956307965197	9.64680968155518	0.00155252392155846	5.15861263491194	0.00155252392155846	0.00155252392155846	5.96992391658566	0.00155252392155846	29.1271962186263
ISCI000099-RA	0	0	0	0	0	0.0776578787587335	0	0.166086333336932	0	0	0	0	0	0.243744212095666	1	1	1	1	1	777.578787587335	1	1661.86333336932	1	1	1	1	1
ISCI000101-RA	0.0689049062681966	0	0.158270412491207	0.169654994663747	0.00416220145694366	0.0998458441183717	0.00272954451228187	0.00296582738101664	0.00613998987810389	0.00274195550014612	0.0768860474197773	0.051537648948315	0.26800271379548	0.515415676270015	1	0.00144917231843395	2.29506017841224	2.46004239182605	0.0617666436699161	1.44838750638859	0.0410049758097558	0.0444291217366617	0.0904282059865621	0.0411848324103287	1.11566048826385	0.748318514449082	3.8852703132943
ISCI000102-RA	0	0	0	0	0	0	0.0764272463438925	0	0	0	0	0	0	0.0764272463438925	1	1	1	1	1	1	765.272463438925	1	1	1	1	1	1
ISCI000103-RA	0.0643112458503169	0	0	0	0.0582708203972112	0	0	0	0	0.0767747540040913	0	0	0	0.199356820251619	1	0.00155252392155846	0.00155252392155846	0.00155252392155846	0.906220949876628	0.00155252392155846	0.00155252392155846	0.00155252392155846	0.00155252392155846	1.19349894555274	0.00155252392155846	0.00155252392155846	0.00155252392155846
ISCI000106-RA	0	0	0	0	0	0	0	0	0	0	0	0	0.26800271379548	0	1	1	1	1	1	1	1	1	1	1	1	1	2681.0271379548
ISCI000108-RA	0	0.218116113676884	0	0.0805142347556763	0.0582708203972112	0	0	0	0	0	0	0	0.13400135689774	0.356901168829772	1	2182.16113676884	1	806.142347556763	583.708203972112	1	1	1	1	1	1	1	1341.0135689774
ISCI000118-RA	0.128622491700634	0	0.0527568041637358	0.0805142347556763	0.116541640794422	0.310631515034934	0.0764272463438925	0.166086333336932	0.171919716586909	0.153549508008183	0.153772094839555	0	0.6700067844887	1.25704949072532	1	0.000776865011536344	0.410626017764349	0.62626378413462	0.906148096213768	2.4139644201232	0.594513401137927	1.29104347764978	1.33636099110768	1.19364926811331	1.19537846732652	0.000776865011536344	5.20582514862396
ISCI000133-RA	0.257244983401267	0.145410742451256	0.263784020818679	0.241542704267029	0.640979024369323	0.543605151311135	0.382136231719462	0.581302166679261	0.257879574880363	0.153549508008183	0.615088379358218	0	0	3.46743410790596	1	0.565430654711335	1.0254096168147	0.93898354292085	2.49112695299646	2.11274820330715	1.48530671423059	2.25923256398865	1.00246591742613	0.597056550228546	2.39052019288436	0.000388583444209108	0.000388583444209108
ISCI000134-RA	0	0	0.0527568041637358	0.161028469511353	0.116541640794422	0.232973636276201	0.382136231719462	0.166086333336932	0.343839433173818	0.307099016016365	0.0768860474197773	0	0.6700067844887	1.76246156499229	1	1	528.568041637358	1611.28469511353	1166.41640794422	2330.73636276201	3822.36231719462	1661.86333336932	3439.39433173818	3071.99016016365	769.860474197773	1	6701.067844887
ISCI000135-RA	0	0	0	0	0.116541640794422	0.155315757517467	0	0.166086333336932	0	0.0767747540040913	0	0	0.13400135689774	0.514718485652912	1	1	1	1	1166.41640794422	1554.15757517467	1	1661.86333336932	1	768.747540040913	1	1	1341.0135689774
ISCI000139-RA	0	0	0.0527568041637358	0	0	0.232973636276201	0	0	0	0.153549508008183	0.0768860474197773	0	1.07201085518192	0.43927994844812	1	1	528.568041637358	1	1	2330.73636276201	1	1	1	1536.49508008183	769.860474197773	1	10721.1085518192
ISCI000140-RA	0.321556229251584	0.290821484902512	0.316540824982415	0.0805142347556763	0.116541640794422	0.155315757517467	0.30570898537557	0.581302166679261	0.171919716586909	0.0767747540040913	0.0768860474197773	0	0.6700067844887	2.41699579484991	1	0.904448471523203	0.984407563687361	0.250622333487046	0.36262826641293	0.483173473366525	0.950732358229509	1.80752652616753	0.534793673939277	0.238996627495635	0.239342628615977	0.000310890916779929	2.08330112570142
ISCI000141-RA	0.321556229251584	0.508937598579395	0.0527568041637358	0.241542704267029	1.10714558754701	0.465947272552401	0.687845217095032	0.581302166679261	0.0859598582934544	0.383873770020457	0.0768860474197773	0.051537648948315	5.89605970350056	4.43686720844936	1	1.58255165697802	0.16432700304521	0.751245218627579	3.44232595813021	1.44889863826601	2.13875919237042	1.80752652616753	0.267552282428028	1.19373957381106	0.239342628615977	0.160536760219018	18.3306249570216
ISCI000142-RA	0	0.0727053712256279	0	0	0	0	0	0	0	0.0767747540040913	0	0	0.13400135689774	0.149480125229719	1	728.053712256279	1	1	1	1	1	1	1	768.747540040913	1	1	1341.0135689774
ISCI000143-RA	0	0	0	0.0805142347556763	0	0	0	0.0830431666684659	0	0.0767747540040913	0	0	0	0.240332155428233	1	1	1	806.142347556763	1	1	1	831.431666684659	1	768.747540040913	1	1	1
ISCI000156-RA	0.0643112458503169	0	0.0527568041637358	0.0805142347556763	0.0582708203972112	0.0776578787587335	0	0	0.0859598582934544	0.0767747540040913	0.153772094839555	0.10307529789663	0.40200407069322	0.496245596223219	1	0.00155252392155846	0.820614528813306	1.25155527876317	0.906220949876628	1.20720966862576	0.00155252392155846	0.00155252392155846	1.33609988686519	1.19349894555274	2.38890108098721	1.60182118098438	6.24276188707258
ISCI000157-RA	0	0	0	0	0.0582708203972112	0	0	0	0	0	0	0	0.26800271379548	0.0582708203972112	1	1	1	1	583.708203972112	1	1	1	1	1	1	1	2681.0271379548
ISCI000158-RA	0.0643112458503169	0.0727053712256279	0.0527568041637358	0.0805142347556763	0	0.155315757517467	0.229281739031677	0	0.343839433173818	0.0767747540040913	0.230658142259332	0	0	1.07549933972241	1	1.13032080445731	0.820614528813306	1.25155527876317	0.00155252392155846	2.41286681332996	3.56120637015358	0.00155252392155846	5.33974197569609	1.19349894555274	3.58257535952003	0.00155252392155846	0.00155252392155846
ISCI000161-RA	0	0.218116113676884	0	0	0.291354101986056	0	0.0764272463438925	0	0	0	0.0768860474197773	0	0	0.585897462006832	1	2182.16113676884	1	1	2914.54101986056	1	765.272463438925	1	1	1	769.860474197773	1	1
ISCI000162-RA	0	0	0	0	0	0.0776578787587335	0.152854492687785	0	0	0	0	0	0.53600542759096	0.230512371446519	1	1	1	1	1	777.578787587335	1529.54492687785	1	1	1	1	1	5361.0542759096
ISCI000163-RA	0	0	0	0.0805142347556763	0	0	0	0	0	0	0	0	0	0.0805142347556763	1	1	1	806.142347556763	1	1	1	1	1	1	1	1	1
ISCI000164-RA	0.0214370819501056	0	0.263784020818679	0.0805142347556763	0.0582708203972112	0	0.30570898537557	0	0.0429799291467272	0.0767747540040913	0	0.128844122370788	0.13400135689774	0.849469826448061	1	0.00464315454766191	12.2525429131956	3.74304350712103	2.71024740178068	0.00464315454766191	14.1991838116245	0.00464315454766191	2.00026768930579	3.56941363654487	0.00464315454766191	5.98707488180198	6.22653325127374
ISCI000169-RA	0.385867475101901	0.945169825933163	0.158270412491207	0.322056939022705	0.524437383574901	0.155315757517467	0.382136231719462	0.830431666684659	0.859598582934544	0.614198032032731	0.999518616457105	1.23690357475956	0	5.17748230701274	1	2.44909192331193	0.410320616910518	0.834673799748673	1.35901965168546	0.402665425309309	0.990332751790928	2.15181775735219	2.22738608404133	1.5915797875729	2.58990376376453	3.20494252639545	0.000259089188729176
ISCI000175-RA	0	0	0	0	0	0	0.152854492687785	0	0	0	0	0	0	0.152854492687785	1	1	1	1	1	1	1529.54492687785	1	1	1	1	1	1
ISCI000176-RA	0	0	0	0.0805142347556763	0.116541640794422	0	0.152854492687785	0.0830431666684659	0.0859598582934544	0	0	0.051537648948315	0.80400814138644	0.518913393199804	1	1	1	806.142347556763	1166.41640794422	1	1529.54492687785	831.431666684659	860.598582934544	1	1	516.37648948315	8041.0814138644
ISCI000177-RA	0	0.290821484902512	0.105513608327472	0.483085408534058	0.0582708203972112	0.310631515034934	0.229281739031677	0	0	0	0	0	3.08203120864802	1.47760457622786	1	2909.21484902512	1056.13608327472	4831.85408534058	583.708203972112	3107.31515034934	2293.81739031677	1	1	1	1	1	30821.3120864802
ISCI000178-RA	0.128622491700634	0	0.0527568041637358	0.161028469511353	0.116541640794422	0	0.229281739031677	0	0.171919716586909	0.153549508008183	0.153772094839555	0.051537648948315	0.46900474914209	1.01370036979691	1	0.000776865011536344	0.410626017764349	1.25175070325771	0.906148096213768	0.000776865011536344	1.7819864733907	0.000776865011536344	1.33636099110768	1.19364926811331	1.19537846732652	0.401154827459424	3.64431066354024
ISCI000179-RA	0.257244983401267	0	0.158270412491207	0.322056939022705	0.174812461191634	0	0.229281739031677	0.166086333336932	0.343839433173818	0.153549508008183	0.0768860474197773	0.051537648948315	2.14402171036384	1.80514180965742	1	0.000388583444209108	0.615401203466503	1.25184852941306	0.67968086604937	0.000388583444209108	0.891339461916038	0.645772577885479	1.3364916954201	0.597056550228546	0.299155034624228	0.200655354791971	8.33170199016704
ISCI000180-RA	0	0.0727053712256279	0.105513608327472	0.0805142347556763	0.116541640794422	0.155315757517467	0.0764272463438925	0.0830431666684659	0	0.153549508008183	0.153772094839555	0.154612946844945	1.3400135689774	0.843610533641207	1	728.053712256279	1056.13608327472	806.142347556763	1166.41640794422	1554.15757517467	765.272463438925	831.431666684659	1	1536.49508008183	1538.72094839555	1547.12946844945	13401.135689774
ISCI000181-RA	0.450178720952218	0.218116113676884	0.580324845801094	0.563599643289734	1.51504133032749	1.3978418176572	0.91712695612671	0.913474833353125	0.171919716586909	0.614198032032731	0.538202331938441	0.51537648948315	5.76205834660282	7.34182200980409	1	0.48462453036958	1.28903458856251	1.25189047818574	3.36489658477171	3.10461443681134	2.03702043522515	2.02890963050877	0.382029415520977	1.36426174155789	1.19548694373138	1.14479424742314	12.7968702016773
ISCI000182-RA	0.578801212652852	0.436232227353767	0.105513608327472	0.241542704267029	0.174812461191634	0.155315757517467	0.229281739031677	0.249129500005398	0.171919716586909	0.230324262012274	0.307544189679109	0.051537648948315	2.61302645950593	2.57287318894648	1	0.75372484599617	0.182438049910953	0.41741613074135	0.302145612012257	0.268466802488225	0.396236411356819	0.430521640926071	0.297148654774132	0.398037276440206	0.53142778587267	0.0891994140272779	4.51394193411879
ISCI000183-RA	0.385867475101901	0.290821484902512	0.263784020818679	0.563599643289734	0.349624922383267	0.0776578787587335	0.458563478063355	0.498259000010796	0.687678866347635	0.844522294045005	0.691974426777996	0.979215330017985	6.43206513109152	4.42037906372162	1	0.753746115072791	0.683694968725046	1.46048483266863	0.906099464186547	0.201462257249019	1.18834748431137	1.29119429008681	1.78196068507081	2.18832504946696	1.79309001774121	2.53730014364405	16.665044455866
ISCI000186-RA	3.85867475101901	1.96304502309195	1.52994732074834	2.49594127742597	2.27256199549124	3.49460454414301	3.20994434644349	2.74042450005938	0.343839433173818	4.60648524024548	2.15280932775376	0	0	26.5154684318417	1	0.508748281452171	0.396511177633338	0.646848141827098	0.588959486399429	0.905651345215251	0.831881763918921	0.710205875410497	0.0891317724837377	1.1937948021011	0.557925628383784	2.59149617306873e-05	2.59149617306873e-05
ISCI000187-RA	0	0	0	0	0	0	0	0	0	0	0.0384430237098886	0	0	0	1	1	1	1	1	1	1	1	1	1	385.430237098886	1	1
ISCI000189-RA	0	0	0	0	0	0	0	0.041521583334233	0	0	0	0	0	0.041521583334233	1	1	1	1	1	1	1	416.21583334233	1	1	1	1	1
ISCI000192-RA	0.514489966802535	0.363526856128139	0.158270412491207	0.161028469511353	0.524437383574901	0.155315757517467	1.60497217322174	0.166086333336932	0.257879574880363	0.153549508008183	0.153772094839555	0.30922589368989	5.76205834660282	4.05955643547282	1	0.706634173976568	0.307760397030786	0.31312011486066	1.01933076315921	0.30201863142253	3.11912838719931	0.322949035266953	0.501330363052644	0.298586287958357	0.299018839787447	0.601111396733836	11.1975722776071
ISCI000193-RA	0	0.0727053712256279	0.0527568041637358	0	0.174812461191634	0	0.0764272463438925	0.0830431666684659	0	0	0.0768860474197773	0	0.93800949828418	0.459745049593356	1	728.053712256279	528.568041637358	1	1749.12461191634	1	765.272463438925	831.431666684659	1	1	769.860474197773	1	9381.0949828418
ISCI000194-RA	0	0	0	0	0	0.0776578787587335	0	0	0	0.0767747540040913	0.0768860474197773	0	0	0.154432632762825	1	1	1	1	1	777.578787587335	1	1	1	768.747540040913	769.860474197773	1	1
ISCI000196-RA	1.41484740870697	1.3086966820613	0.263784020818679	0.805142347556763	0.233083281588845	1.47549969641594	0.61141797075114	1.32869066669545	0.77363872464109	0.998071802053187	1.92215118549443	0	1.3400135689774	9.21287260128936	1	0.924979030321223	0.186497405624302	0.569097015621678	0.164799963697546	1.04286540074616	0.432184240197286	0.939109579987674	0.546832143639996	0.705447987614856	1.35853189571975	7.06740048320125e-05	0.947111928493543
ISCI000197-RA	0.128622491700634	0.363526856128139	0.316540824982415	0.241542704267029	0.174812461191634	0	0	0.0830431666684659	0.171919716586909	0.460648524024548	0.230658142259332	0	0	1.94065674554977	1	2.82488981780911	2.45987178152841	1.87723762238079	1.35883371181489	0.000776865011536344	0.000776865011536344	0.64591017133066	1.33636099110768	3.57939407431684	1.79267926848401	0.000776865011536344	0.000776865011536344
ISCI000199-RA	0	0.0727053712256279	0	0	0	0.0776578787587335	0	0.0830431666684659	0	0.230324262012274	0	0.051537648948315	0	0.463730678665101	1	728.053712256279	1	1	1	777.578787587335	1	831.431666684659	1	2304.24262012274	1	516.37648948315	1
ISCI000200-RA	0	0	0	0	0	0	0	0	0	0	0	0	0.13400135689774	0	1	1	1	1	1	1	1	1	1	1	1	1	1341.0135689774
ISCI000201-RA	0.643112458503169	0.436232227353767	0.63308164996483	0.402571173778382	0.582708203972112	1.3978418176572	0.840699709782817	0.747388500016193	0.945558441227998	0.921297048049096	0.538202331938441	0	0.53600542759096	7.55049123030556	1	0.678364079528502	0.984405139537126	0.62603136561665	0.906089731732459	2.17337490774102	1.30718815947604	1.16211757116099	1.47021163649202	1.43249253939094	0.836896619184171	0.000155469625437156	0.83348110022393
ISCI000202-RA	0.0643112458503169	0	0	0	0	0	0.229281739031677	0.0830431666684659	0.0859598582934544	0	0.153772094839555	0	2.27802306726158	0.462596009843914	1	0.00155252392155846	0.00155252392155846	0.00155252392155846	0.00155252392155846	0.00155252392155846	3.56120637015358	1.29081755166915	1.33609988686519	0.00155252392155846	2.38890108098721	0.00155252392155846	35.3684055817773
ISCI000203-RA	0.192933737550951	0.0727053712256279	0.158270412491207	0	0.0582708203972112	0	0.458563478063355	0.0830431666684659	0.0859598582934544	0	0.153772094839555	0.051537648948315	1.3400135689774	1.10974684469027	1	0.377163972211909	0.820428669622611	0.000518044157817776	0.302386624938059	0.000518044157817776	2.37607935215103	0.430718317550684	0.445828068115497	0.000518044157817776	0.797125397828142	0.267505823611198	6.94238005221071
ISCI000204-RA	0.200651087052989	0.299546129449587	0.105513608327472	0.0901759429263575	0.256391609747729	0.435919559432358	0.0941010470609176	0.169408060003671	0.0893982526251926	0.236466242332601	0.162998420529928	0.051537648948315	2.6800271379548	1.97757153895887	1	1.49262518997217	0.526092335926405	0.449690929456979	1.27765987976955	2.17194121253883	0.469243023506283	0.844369325676073	0.445817026144268	1.17840578502152	0.812441032943834	0.257222263183487	13.3504987559413
ISCI000205-RA	0	0	0	0.0805142347556763	0.0582708203972112	0	0	0	0	0.0767747540040913	0	0.051537648948315	1.07201085518192	0.215559809156979	1	1	1	806.142347556763	583.708203972112	1	1	1	1	768.747540040913	1	516.37648948315	10721.1085518192
ISCI000206-RA	0	0.218116113676884	0	0	0.116541640794422	0.0776578787587335	0.152854492687785	0.332172666673864	0	0.230324262012274	0.0768860474197773	0.10307529789663	0.26800271379548	1.12766705460396	1	2182.16113676884	1	1	1166.41640794422	777.578787587335	1529.54492687785	3322.72666673864	1	2304.24262012274	769.860474197773	1031.7529789663	2681.0271379548
ISCI000208-RA	0	0.0727053712256279	0	0.0805142347556763	0.233083281588845	0.232973636276201	1.52854492687785	0.332172666673864	0.0859598582934544	0.230324262012274	0.0768860474197773	0.154612946844945	1.60801628277288	2.79627823770379	1	728.053712256279	1	806.142347556763	2331.83281588845	2330.73636276201	15286.4492687785	3322.72666673864	860.598582934544	2304.24262012274	769.860474197773	1547.12946844945	16081.1628277288
ISCI000209-RA	0.0643112458503169	0.0727053712256279	0	0	0.116541640794422	0.0776578787587335	0	0.166086333336932	0.257879574880363	0.230324262012274	0	0	0.80400814138644	0.985506306858669	1	1.13032080445731	0.00155252392155846	0.00155252392155846	1.81088937583169	1.20720966862576	0.00155252392155846	2.58008257941675	4.00519461275245	3.57739178881509	0.00155252392155846	0.00155252392155846	12.4839712502236
ISCI000210-RA	0	0	0	0	0	0	0	0.166086333336932	0	0	0	0	0	0.166086333336932	1	1	1	1	1	1	1	1661.86333336932	1	1	1	1	1
ISCI000212-RA	0.128622491700634	0.0727053712256279	0.0527568041637358	0.0805142347556763	0.0582708203972112	0.310631515034934	0.229281739031677	0.0830431666684659	0	0.230324262012274	0.230658142259332	0.154612946844945	1.3400135689774	1.24615040499024	1	0.565599455571052	0.410626017764349	0.62626378413462	0.453462480612654	2.4139644201232	1.7819864733907	0.64591017133066	0.000776865011536344	1.79008546966419	1.79267926848401	1.2019107523552	10.4108734322364
ISCI000215-RA	0	0	0	0.0805142347556763	0	0	0	0	0	0	0	0	0	0.0805142347556763	1	1	1	806.142347556763	1	1	1	1	1	1	1	1	1
ISCI000217-RA	0	0	0.0527568041637358	0	0	0.0776578787587335	0	0.0830431666684659	0	0	0	0	0	0.213457849590935	1	1	528.568041637358	1	1	777.578787587335	1	831.431666684659	1	1	1	1	1
ISCI000226-RA	0.192933737550951	0	0.0527568041637358	0	0	0	0	0	0	0	0.0768860474197773	0	0	0.245690541714687	1	0.000518044157817776	0.273821585979416	0.000518044157817776	0.000518044157817776	0.000518044157817776	0.000518044157817776	0.000518044157817776	0.000518044157817776	0.000518044157817776	0.398821720992979	0.000518044157817776	0.000518044157817776
ISCI000227-RA	0	0.0727053712256279	0.0527568041637358	0	0.0582708203972112	0	0	0	0	0.0767747540040913	0	0.20615059579326	0.80400814138644	0.260507749790666	1	728.053712256279	528.568041637358	1	583.708203972112	1	1	1	1	768.747540040913	1	2062.5059579326	8041.0814138644
ISCI000228-RA	0	0	0	0	0	0	0	0	0	0.153549508008183	0.0768860474197773	0	0.26800271379548	0.153549508008183	1	1	1	1	1	1	1	1	1	1536.49508008183	769.860474197773	1	2681.0271379548
ISCI000229-RA	0	0	0	0	0.0582708203972112	0	0	0	0	0	0	0	0	0.0582708203972112	1	1	1	1	583.708203972112	1	1	1	1	1	1	1	1
ISCI000230-RA	0.0643112458503169	0	0	0	0	0	0	0	0	0	0	0	0	0.0643112458503169	1	0.00155252392155846	0.00155252392155846	0.00155252392155846	0.00155252392155846	0.00155252392155846	0.00155252392155846	0.00155252392155846	0.00155252392155846	0.00155252392155846	0.00155252392155846	0.00155252392155846	0.00155252392155846
ISCI000232-RA	0	0.0727053712256279	0	0.0805142347556763	0.0582708203972112	0.155315757517467	0	0.249129500005398	0	0.0767747540040913	0.0768860474197773	0.051537648948315	0	0.692710437905472	1	728.053712256279	1	806.142347556763	583.708203972112	1554.15757517467	1	2492.29500005398	1	768.747540040913	769.860474197773	516.37648948315	1
ISCI000237-RA	0.578801212652852	0.654348341030651	0.896865670783509	0.644113878045411	0.524437383574901	0.310631515034934	0.152854492687785	0.249129500005398	0.687678866347635	0.537423278028639	0.461316284518664	0.30922589368989	4.15404206382994	5.23628413819172	1	1.13050089847212	1.5494278664111	1.11282178023649	0.906091353948241	0.536760863932184	0.264215187919302	0.430521640926071	1.18807639596373	0.928523323634794	0.797055308286874	0.534332778942342	7.17590838131659
ISCI000238-RA	0	0.145410742451256	0	0	0.174812461191634	0	0	0.0830431666684659	0	0.0767747540040913	0.153772094839555	0	0.80400814138644	0.480041124315447	1	1455.10742451256	1	1	1749.12461191634	1	1	831.431666684659	1	768.747540040913	1538.72094839555	1	8041.0814138644
ISCI000239-RA	0	0	0.0527568041637358	0.0805142347556763	0.291354101986056	0.0776578787587335	0	0.249129500005398	0	0	0.230658142259332	0.051537648948315	0.26800271379548	0.7514125196696	1	1	528.568041637358	806.142347556763	2914.54101986056	777.578787587335	1	2492.29500005398	1	1	2307.58142259332	516.37648948315	2681.0271379548
ISCI000241-RA	0.0643112458503169	0.0727053712256279	0.211027216654943	0	0.174812461191634	0.0776578787587335	0.0764272463438925	0.0830431666684659	0.515759149760726	0.383873770020457	0.230658142259332	0.61845178737978	0.80400814138644	1.6596175064748	1	1.13032080445731	3.27780054348854	0.00155252392155846	2.71555780178677	1.20720966862576	1.1881038059989	1.29081755166915	8.00883670158334	5.96128463207746	3.58257535952003	9.6031644662985	12.4839712502236
ISCI000242-RA	0	0	0	0	0.0194236067990704	0	0	0	0	0	0	0	0	0.0194236067990704	1	1	1	1	195.236067990704	1	1	1	1	1	1	1	1
ISCI000248-RA	0.385867475101901	0.654348341030651	0.316540824982415	0.161028469511353	0.174812461191634	0	0.152854492687785	0.0830431666684659	0.343839433173818	0	0	0.463838840534835	3.88603935003446	2.27233466434802	1	1.69560489742787	0.820382144632309	0.417466444468702	0.453179276687639	0.000259089188729176	0.396288554229609	0.215414956005075	0.891109887129772	0.000259089188729176	0.000259089188729176	1.20201537814125	10.0685669148896
ISCI000250-RA	0	0.0727053712256279	0.0527568041637358	0.0805142347556763	0.0582708203972112	0	0	0.166086333336932	0	0.0767747540040913	0.153772094839555	0	0.13400135689774	0.507108317883274	1	728.053712256279	528.568041637358	806.142347556763	583.708203972112	1	1	1661.86333336932	1	768.747540040913	1538.72094839555	1	1341.0135689774
ISCI000253-RA	0.0643112458503169	0	0	0	0	0	0	0	0	0	0	0	0	0.0643112458503169	1	0.00155252392155846	0.00155252392155846	0.00155252392155846	0.00155252392155846	0.00155252392155846	0.00155252392155846	0.00155252392155846	0.00155252392155846	0.00155252392155846	0.00155252392155846	0.00155252392155846	0.00155252392155846
ISCI000254-RA	0.257244983401267	0.290821484902512	0.158270412491207	0.0805142347556763	0.524437383574901	0.155315757517467	0.152854492687785	0	0.171919716586909	0.230324262012274	0.230658142259332	0	2.6800271379548	2.02170272793	1	1.13047272597846	0.615401203466503	0.313253569936423	2.03826543125969	0.603919903405049	0.594355835758763	0.000388583444209108	0.668440139432157	0.895390533620713	0.896687936984265	0.000388583444209108	10.4145303418477
ISCI000257-RA	0.0857483278004225	0.0363526856128139	0.0791352062456037	0.0268380782518921	0.0194236067990704	0.0388289393793668	0	0.0581302166679262	0	0.0575810655030685	0.0256286824732591	0	0.20100203534661	0.402038126260164	1	0.424617305273062	0.922967380678715	0.313786872057856	0.227419768087484	0.45346182478787	0.00116484505362151	0.678291798569426	0.00116484505362151	0.671895038388676	0.299699285151743	0.00116484505362151	2.34252711146716
ISCI000258-RA	0	0	0	0	0.0582708203972112	0	0	0	0	0	0	0	0	0.0582708203972112	1	1	1	1	583.708203972112	1	1	1	1	1	1	1	1
ISCI000260-RA	0	0	0	0	0	0	0	0	0	0	0	0	0.13400135689774	0	1	1	1	1	1	1	1	1	1	1	1	1	1341.0135689774
ISCI000261-RA	0.128622491700634	0.290821484902512	0.0527568041637358	0.241542704267029	0.174812461191634	0.0776578787587335	0.152854492687785	0.249129500005398	0	0.153549508008183	0.0768860474197773	0.051537648948315	10.0501017673305	1.52174732568564	1	2.2600672272496	0.410626017764349	1.87723762238079	1.35883371181489	0.604073753789452	1.18824993726432	1.93617678396891	0.000776865011536344	1.19364926811331	0.598077666169028	0.401154827459424	78.076501119198
ISCI000262-RA	0.0643112458503169	0	0.0527568041637358	0.0805142347556763	0.174812461191634	0	0.30570898537557	0	0.171919716586909	0.0767747540040913	0.153772094839555	0.30922589368989	2.94802985175028	0.926798201927933	1	0.00155252392155846	0.820614528813306	1.25155527876317	2.71555780178677	0.00155252392155846	4.74775765223093	0.00155252392155846	2.67064724980883	1.19349894555274	2.38890108098721	4.80235849511003	45.770421187029
ISCI000263-RA	0.257244983401267	0.145410742451256	0.0527568041637358	0	0.0582708203972112	0.0776578787587335	0.0764272463438925	0	0.0859598582934544	0.0767747540040913	0	0	1.07201085518192	0.830503087813642	1	0.565430654711335	0.205392790118308	0.000388583444209108	0.226819344312596	0.302154243424629	0.297372209601486	0.000388583444209108	0.334414361438183	0.298722566836377	0.000388583444209108	0.000388583444209108	4.16604528680563
ISCI000266-RA	0.385867475101901	0.581642969805023	0.422054433309886	0.483085408534058	0.46616656317769	0.310631515034934	0.458563478063355	1.07956116669006	0.687678866347635	0.307099016016365	0.0768860474197773	0.360763542638205	10.5861071949215	5.18235089208091	1	1.50723314095685	1.09375649644683	1.25188115502865	1.20804625585249	0.805071761429888	1.18834748431137	2.79728535780123	1.78196068507081	0.795919438380812	0.19946252569456	0.93495842504069	27.4277183385118
ISCI000268-RA	0.0643112458503169	0	0.0527568041637358	0	0.0582708203972112	0	0.0764272463438925	0.0830431666684659	0.0859598582934544	0	0.307544189679109	0	0.13400135689774	0.420769141717077	1	0.00155252392155846	0.820614528813306	0.00155252392155846	0.906220949876628	0.00155252392155846	1.1881038059989	1.29081755166915	1.33609988686519	0.00155252392155846	4.77624963805285	0.00155252392155846	2.0819556449719
ISCI000270-RA	0	0	0	0	0	0	0	0	0	0	0	0	0.13400135689774	0	1	1	1	1	1	1	1	1	1	1	1	1	1341.0135689774
ISCI000274-RA	0	0	0	0	0.0582708203972112	0	0	0	0	0	0	0	0	0.0582708203972112	1	1	1	1	583.708203972112	1	1	1	1	1	1	1	1
ISCI000275-RA	0	0	0.211027216654943	0.241542704267029	0.0582708203972112	0	0.229281739031677	0	0	0	0	0.10307529789663	0.93800949828418	0.74012248035086	1	1	2111.27216654943	2416.42704267029	583.708203972112	1	2293.81739031677	1	1	1	1	1031.7529789663	9381.0949828418
ISCI000276-RA	0.0643112458503169	0.0727053712256279	0	0	0.116541640794422	0.0776578787587335	0	0.249129500005398	0	0	0	0	0	0.580345636634498	1	1.13032080445731	0.00155252392155846	0.00155252392155846	1.81088937583169	1.20720966862576	0.00155252392155846	3.86934760716434	0.00155252392155846	0.00155252392155846	0.00155252392155846	0.00155252392155846	0.00155252392155846
ISCI000280-RA	0	0	0	0	0.116541640794422	0.0776578787587335	0.0764272463438925	0.0830431666684659	0	0	0.153772094839555	0	0.6700067844887	0.353669932565514	1	1	1	1	1166.41640794422	777.578787587335	765.272463438925	831.431666684659	1	1	1538.72094839555	1	6701.067844887
ISCI000284-RA	0	0	0.0527568041637358	0	0	0	0	0	0	0	0	0	0	0.0527568041637358	1	1	528.568041637358	1	1	1	1	1	1	1	1	1	1
ISCI000289-RA	0.450178720952218	0.145410742451256	0.738595258292301	0.322056939022705	0.407895742780478	0.543605151311135	0.687845217095032	0.581302166679261	0.77363872464109	0.230324262012274	0.384430237098886	0.10307529789663	1.87601899656836	4.88085292523775	1	0.323157048468868	1.64052890780661	0.715461166677897	0.906095988541668	1.20748577716785	1.52782084758572	1.29120506838465	1.71835507350834	0.51173695600136	0.853982698284539	0.229136517218584	4.16657263439159
ISCI000290-RA	0	0.145410742451256	0	0	0	0	0	0	0	0	0	0	0.13400135689774	0.145410742451256	1	1455.10742451256	1	1	1	1	1	1	1	1	1	1	1341.0135689774
ISCI000292-RA	0	0.0727053712256279	0.0527568041637358	0	0	0	0	0	0	0	0	0	0	0.125462175389364	1	728.053712256279	528.568041637358	1	1	1	1	1	1	1	1	1	1
ISCI000293-RA	0.128622491700634	0.145410742451256	0.105513608327472	0.241542704267029	0.174812461191634	0.310631515034934	0.229281739031677	0.498259000010796	0.0859598582934544	0	0	0	0.93800949828418	1.92003412030889	1	1.13042204613057	0.820475170517165	1.87723762238079	1.35883371181489	2.4139644201232	1.7819864733907	3.87157670292628	0.668568928059606	0.000776865011536344	0.000776865011536344	0.000776865011536344	7.28784446206894
ISCI000294-RA	0.192933737550951	0.0727053712256279	0.422054433309886	0.161028469511353	0.699249844766534	0.698920908828602	0.229281739031677	0.41521583334233	0	0.383873770020457	0.461316284518664	0	2.41202442415932	3.27526410758742	1	0.377163972211909	2.1869463787306	0.83471662288476	3.62294101352071	3.62123698011129	1.18829869815442	2.15151941112215	0.000518044157817776	1.98915368314364	2.39034010516879	0.000518044157817776	12.495869658653
ISCI000295-RA	0.128622491700634	0.0727053712256279	0.474811237473622	0.0805142347556763	0.174812461191634	0.232973636276201	0.30570898537557	0.166086333336932	0.0859598582934544	0.230324262012274	0.153772094839555	0	9.11209226904632	1.95251887164163	1	0.565599455571052	3.68941923978685	0.62626378413462	1.35883371181489	1.81066753134529	2.3757230095171	1.29104347764978	0.668568928059606	1.79008546966419	1.19537846732652	0.000776865011536344	70.7894335221406
ISCI000304-RA	0	0	0	0	0.0582708203972112	0	0	0	0	0	0	0	0	0.0582708203972112	1	1	1	1	583.708203972112	1	1	1	1	1	1	1	1
ISCI000305-RA	0.128622491700634	0	0	0.0805142347556763	0.0582708203972112	0	0.229281739031677	0.0830431666684659	0	0	0	0	0.40200407069322	0.579732452553664	1	0.000776865011536344	0.000776865011536344	0.62626378413462	0.453462480612654	0.000776865011536344	1.7819864733907	0.64591017133066	0.000776865011536344	0.000776865011536344	0.000776865011536344	0.000776865011536344	3.12380583517899
ISCI000306-RA	0	0	0	0	0	0	0	0	0	0	0	0	0.13400135689774	0	1	1	1	1	1	1	1	1	1	1	1	1	1341.0135689774
ISCI000307-RA	0.128622491700634	0	0	0	0	0	0	0	0	0	0	0	0	0.128622491700634	1	0.000776865011536344	0.000776865011536344	0.000776865011536344	0.000776865011536344	0.000776865011536344	0.000776865011536344	0.000776865011536344	0.000776865011536344	0.000776865011536344	0.000776865011536344	0.000776865011536344	0.000776865011536344
ISCI000309-RA	0	0	0	0	0	0	0.0764272463438925	0	0	0	0	0	0	0.0764272463438925	1	1	1	1	1	1	765.272463438925	1	1	1	1	1	1
ISCI000311-RA	0	0	0	0	0	0	0	0	0	0	0	0	0.06700067844887	0	1	1	1	1	1	1	1	1	1	1	1	1	671.0067844887
ISCI000312-RA	8.84279630441857	9.45169825933162	8.5466022745252	7.89039500605628	11.5084870284492	1.86378909020961	4.58563478063355	3.23868350007017	13.6676174686593	9.48168211950528	9.22632569037328	3.45302247953711	4.28804342072768	79.0773858318588	1	1.06885775134656	0.966504862242321	0.892297583780735	1.30144995850496	0.21077812359716	0.518578373280502	0.366258224519927	1.54561548593868	1.07224847980717	1.04337146707952	0.390496773982487	0.484925218289058
ISCI000317-RA	1.28622491700634	0.0727053712256279	1.37167690825713	0.805142347556763	2.73872855866893	4.11586757421288	1.83425391225342	1.49477700003239	1.46131759098873	1.07484655605728	1.15329071129666	0.566914138431465	5.76205834660282	16.2555407362595	1	0.0565995187242953	1.06643110937294	0.626002292974936	2.12918876285394	3.19978842032537	1.42604243142744	1.16213017431973	1.13611854335364	0.835672653033107	0.896655810711451	0.440801644230818	4.47955121635448
ISCI000320-RA	0	0	0	0	0.116541640794422	0	0	0	0	0	0	0	0.40200407069322	0.116541640794422	1	1	1	1	1166.41640794422	1	1	1	1	1	1	1	4021.0407069322
ISCI000324-RA	0.0643112458503169	0	0	0.241542704267029	0.116541640794422	0	0.152854492687785	0.166086333336932	0	0.153549508008183	0.153772094839555	0	0.80400814138644	0.894885924944668	1	0.00155252392155846	0.00155252392155846	3.75156078844639	1.81088937583169	0.00155252392155846	2.37465508807625	2.58008257941675	0.00155252392155846	2.38544536718392	2.38890108098721	0.00155252392155846	12.4839712502236
ISCI000325-RA	0.0643112458503169	0.0727053712256279	0	0.0805142347556763	0.233083281588845	0.232973636276201	0	0.0830431666684659	0	0.0767747540040913	0	0	0.26800271379548	0.843405690369224	1	1.13032080445731	0.00155252392155846	1.25155527876317	3.62022622774184	3.61852395803417	0.00155252392155846	1.29081755166915	0.00155252392155846	1.19349894555274	0.00155252392155846	0.00155252392155846	4.16235876602224
ISCI000326-RA	0.450178720952218	0.290821484902512	0.422054433309886	0.724628112801087	0.291354101986056	0.0776578787587335	7.71915188073314	2.07607916671165	0.343839433173818	0.537423278028639	1.07640466387688	1.75228006424271	9.11209226904632	12.9331884913577	1	0.646092012270292	0.937540269318398	1.60951001919096	0.647274873149034	0.172688326453217	17.1432748685281	4.61087559794318	0.76383674637451	1.19375678444658	2.39075180279531	3.89176743803682	20.2367818976133
ISCI000327-RA	0.128622491700634	0	0.105513608327472	0.0805142347556763	0.46616656317769	0.465947272552401	0	0.0830431666684659	0	0	0	0.10307529789663	1.07201085518192	1.32980733718234	1	0.000776865011536344	0.820475170517165	0.62626378413462	3.62226178982048	3.62055819767903	0.000776865011536344	0.64591017133066	0.000776865011536344	0.000776865011536344	0.000776865011536344	0.801532789907312	8.32885411879142
ISCI000328-RA	0	0	0	0	0	0	0.0764272463438925	0	0	0	0	0.051537648948315	0	0.0764272463438925	1	1	1	1	1	1	765.272463438925	1	1	1	1	516.37648948315	1
ISCI000330-RA	0.128622491700634	0	0.0527568041637358	0.0805142347556763	0.0582708203972112	0.232973636276201	0.30570898537557	3.98607200008637	0.171919716586909	0.230324262012274	0.230658142259332	0	0.26800271379548	5.24716295135458	1	0.000776865011536344	0.410626017764349	0.62626378413462	0.453462480612654	1.81066753134529	2.3757230095171	30.9671755683295	1.33636099110768	1.79008546966419	1.79267926848401	0.000776865011536344	2.08279617845651
ISCI000331-RA	0	0	0	0	0	0	0	0	0	0	0.0768860474197773	0	0.13400135689774	0	1	1	1	1	1	1	1	1	1	1	769.860474197773	1	1341.0135689774
ISCI000332-RA	0	0.145410742451256	0.0527568041637358	0	0.233083281588845	0.310631515034934	0	0.249129500005398	0.515759149760726	0	0	0.10307529789663	1.07201085518192	1.50677099300489	1	1455.10742451256	528.568041637358	1	2331.83281588845	3107.31515034934	1	2492.29500005398	5158.59149760726	1	1	1031.7529789663	10721.1085518192
ISCI000333-RA	0	0	0.211027216654943	0	0.116541640794422	0.0776578787587335	1.14640869515839	0.166086333336932	0	0	0	0.051537648948315	0.26800271379548	1.71772176470342	1	1	2111.27216654943	1	1166.41640794422	777.578787587335	11465.0869515839	1661.86333336932	1	1	1	516.37648948315	2681.0271379548
ISCI000334-RA	0	0	0	0	0.0582708203972112	0	0	0	0	0.0767747540040913	0	0	0.13400135689774	0.135045574401302	1	1	1	1	583.708203972112	1	1	1	1	768.747540040913	1	1	1341.0135689774
ISCI000335-RA	0	0	0	0	0	0	0	0.166086333336932	0	0.0767747540040913	0	0.051537648948315	0	0.242861087341023	1	1	1	1	1	1	1	1661.86333336932	1	768.747540040913	1	516.37648948315	1
ISCI000336-RA	0	0	0	0	0	0	0	0	0	0.0767747540040913	0.0768860474197773	0	0.13400135689774	0.0767747540040913	1	1	1	1	1	1	1	1	1	768.747540040913	769.860474197773	1	1341.0135689774
ISCI000337-RA	0	0	0	0.0805142347556763	0	0	0	0	0	0	0	0	0	0.0805142347556763	1	1	1	806.142347556763	1	1	1	1	1	1	1	1	1
ISCI000338-RA	0	0.0727053712256279	0.0527568041637358	0	0	0.232973636276201	0	0.0830431666684659	0	0	0	0	0	0.441478978334031	1	728.053712256279	528.568041637358	1	1	2330.73636276201	1	831.431666684659	1	1	1	1	1
ISCI000339-RA	1.28622491700634	2.03575039431758	1.63546092907581	1.77131316462488	2.6221869178745	1.70847333269214	1.29926318784617	0.996518000021591	1.46131759098873	1.22839606406546	1.53772094839555	0.82460238317304	19.4301967501723	16.0449044985132	1	1.58268752117125	1.27149906485699	1.37711175551779	2.03858829383274	1.32825953233379	1.01013606334407	0.774779363165115	1.13611854335364	0.955043354772708	1.19551516732997	0.641130691219422	15.1052789954441
ISCI000342-RA	0	0	0	0	0	0.0776578787587335	0	0	0	0	0	0	0	0.0776578787587335	1	1	1	1	1	777.578787587335	1	1	1	1	1	1	1
ISCI000347-RA	0	0.0727053712256279	0.0527568041637358	0	0.0582708203972112	0.0776578787587335	0	0	0	0.0767747540040913	0.153772094839555	0	1.60801628277288	0.3381656285494	1	728.053712256279	528.568041637358	1	583.708203972112	777.578787587335	1	1	1	768.747540040913	1538.72094839555	1	16081.1628277288
ISCI000348-RA	0	0	0	0	0.116541640794422	0.155315757517467	0	0	0	0	0	0	0	0.271857398311889	1	1	1	1	1166.41640794422	1554.15757517467	1	1	1	1	1	1	1
ISCI000350-RA	0	0	0	0	0	0.0776578787587335	0	0	0	0	0	0	0	0.0776578787587335	1	1	1	1	1	777.578787587335	1	1	1	1	1	1	1
ISCI000352-RA	0.0643112458503169	0.193880989935008	0.175856013879119	0.120771352133514	0	0.155315757517467	0.30570898537557	0.166086333336932	0.257879574880363	0.0767747540040913	0.0768860474197773	0.051537648948315	6.43206513109152	1.51658500691238	1	3.0116012720169	2.73175920689404	1.87655665618397	0.00155252392155846	2.41286681332996	4.74775765223093	2.58008257941675	4.00519461275245	1.19349894555274	1.19522680245438	0.80168685245297	99.8609023343378
ISCI000353-RA	0.0643112458503169	0.0727053712256279	0.0527568041637358	0.0805142347556763	0.116541640794422	0	0.152854492687785	0	0	0	0	0	0.6700067844887	0.539683789477564	1	1.13032080445731	0.820614528813306	1.25155527876317	1.81088937583169	0.00155252392155846	2.37465508807625	0.00155252392155846	0.00155252392155846	0.00155252392155846	0.00155252392155846	0.00155252392155846	10.4035681291733
ISCI000354-RA	0.450178720952218	0.145410742451256	0.158270412491207	0.241542704267029	0.407895742780478	0.465947272552401	0.229281739031677	0.0830431666684659	0.0859598582934544	0	0.691974426777996	0	2.81402849485254	2.26753035948819	1	0.323157048468868	0.351716403911551	0.536651396175284	0.906095988541668	1.03501953538208	0.509421672306869	0.184648225198474	0.191125750094211	0.000222084667444482	1.53699118917822	0.000222084667444482	6.24974790925367
ISCI000355-RA	0	0	0.211027216654943	0.0805142347556763	0.116541640794422	0.0776578787587335	0	0.0830431666684659	0	0	0	0	1.20601221207966	0.568784137632241	1	1	2111.27216654943	806.142347556763	1166.41640794422	777.578787587335	1	831.431666684659	1	1	1	1	12061.1221207966
ISCI000356-RA	0	0.218116113676884	0.211027216654943	0	0.0582708203972112	0	0.152854492687785	0.249129500005398	0.0859598582934544	0	0.230658142259332	0	10.5861071949215	0.975358001715676	1	2182.16113676884	2111.27216654943	1	583.708203972112	1	1529.54492687785	2492.29500005398	860.598582934544	1	2307.58142259332	1	105862.071949215
ISCI000367-RA	0	0	0	0	0	0	0	0	0	0	0	0	0.26800271379548	0	1	1	1	1	1	1	1	1	1	1	1	1	2681.0271379548
ISCI000370-RA	0.0643112458503169	0	0	0	0	0	0	0	0	0	0	0	0	0.0643112458503169	1	0.00155252392155846	0.00155252392155846	0.00155252392155846	0.00155252392155846	0.00155252392155846	0.00155252392155846	0.00155252392155846	0.00155252392155846	0.00155252392155846	0.00155252392155846	0.00155252392155846	0.00155252392155846
ISCI000371-RA	0.128622491700634	0	0	0	0	0	0	0	0	0	0	0	0	0.128622491700634	1	0.000776865011536344	0.000776865011536344	0.000776865011536344	0.000776865011536344	0.000776865011536344	0.000776865011536344	0.000776865011536344	0.000776865011536344	0.000776865011536344	0.000776865011536344	0.000776865011536344	0.000776865011536344
ISCI000372-RA	0	0	0.158270412491207	0.0805142347556763	0	0	0	0	0.0859598582934544	0	0	0	0.40200407069322	0.324744505540338	1	1	1583.70412491207	806.142347556763	1	1	1	1	860.598582934544	1	1	1	4021.0407069322
ISCI000378-RA	0.385867475101901	0.290821484902512	0.0527568041637358	0.161028469511353	0.233083281588845	0.465947272552401	0.229281739031677	0.0830431666684659	0	0.230324262012274	0.0768860474197773	0.20615059579326	1.60801628277288	2.13215395553316	1	0.753746115072791	0.136946265095992	0.417466444468702	0.604152672520609	1.20747809755047	0.594303286750048	0.215414956005075	0.000259089188729176	0.597004351082792	0.19946252569456	0.53437299538985	4.16645543085804
ISCI000379-RA	0	0.145410742451256	0	0	0.0582708203972112	0.155315757517467	0.152854492687785	0.166086333336932	0.0859598582934544	0	0	0	0	0.763898004684106	1	1455.10742451256	1	1	583.708203972112	1554.15757517467	1529.54492687785	1661.86333336932	860.598582934544	1	1	1	1
ISCI000384-RA	0	0.145410742451256	0	0.0805142347556763	0.174812461191634	0.0776578787587335	0.0764272463438925	0	0	0.0767747540040913	0.153772094839555	0	1.74201763967062	0.631597317505284	1	1455.10742451256	1	806.142347556763	1749.12461191634	777.578787587335	765.272463438925	1	1	768.747540040913	1538.72094839555	1	17421.1763967062
ISCI000385-RA	0	0	0	0	0.0582708203972112	0	0.0764272463438925	0	0	0.0767747540040913	0	0	0.13400135689774	0.211472820745195	1	1	1	1	583.708203972112	1	765.272463438925	1	1	768.747540040913	1	1	1341.0135689774
ISCI000386-RA	0.128622491700634	0	0.105513608327472	0.0805142347556763	0.116541640794422	0.0776578787587335	0.0764272463438925	0	0	0.460648524024548	0.0768860474197773	0	0.93800949828418	1.04592562470538	1	0.000776865011536344	0.820475170517165	0.62626378413462	0.906148096213768	0.604073753789452	0.594513401137927	0.000776865011536344	0.000776865011536344	3.57939407431684	0.598077666169028	0.000776865011536344	7.28784446206894
ISCI000387-RA	0	0.0727053712256279	0.0527568041637358	0.0805142347556763	0.0582708203972112	0.155315757517467	0	0.166086333336932	0.0859598582934544	0	0.230658142259332	0	2.0100203534661	0.671609179690105	1	728.053712256279	528.568041637358	806.142347556763	583.708203972112	1554.15757517467	1	1661.86333336932	860.598582934544	1	2307.58142259332	1	20101.203534661
ISCI000389-RA	0	0	0	0.0402571173778382	0	0	0	0	0	0	0	0	0	0.0402571173778382	1	1	1	403.571173778382	1	1	1	1	1	1	1	1	1
ISCI000391-RA	0	0	0.105513608327472	0.0805142347556763	0.116541640794422	0.155315757517467	0.152854492687785	0.0830431666684659	0	0	0	0	4.55604613452316	0.693782900751288	1	1	1056.13608327472	806.142347556763	1166.41640794422	1554.15757517467	1529.54492687785	831.431666684659	1	1	1	1	45561.4613452316
ISCI000392-RA	0	0	0	0	0	0	0	0	0	0	0.153772094839555	0.051537648948315	1.20601221207966	0	1	1	1	1	1	1	1	1	1	1	1538.72094839555	516.37648948315	12061.1221207966
ISCI000393-RA	0.321556229251584	0	0.0527568041637358	0.0805142347556763	0.116541640794422	0.465947272552401	0.229281739031677	0.249129500005398	0	0.153549508008183	0.230658142259332	0.154612946844945	2.14402171036384	1.66927692856308	1	0.000310890916779929	0.16432700304521	0.250622333487046	0.36262826641293	1.44889863826601	0.713126991401325	0.774831877452815	0.000310890916779929	0.477682364074491	0.71740610401437	0.480988498823494	6.66587964222764
ISCI000396-RA	0.385867475101901	0.436232227353767	0.422054433309886	0.0805142347556763	0.0582708203972112	0.155315757517467	0.152854492687785	0.332172666673864	0.171919716586909	0	0.307544189679109	0.41230119158652	0.80400814138644	2.19520182438447	1	1.13048962801482	1.09375649644683	0.208862766828715	0.151232485021699	0.402665425309309	0.396288554229609	0.860882556454114	0.44568448815925	0.000259089188729176	0.797072835212051	1.06848690159097	2.08335726002338
ISCI000398-RA	0.0643112458503169	0.0727053712256279	0	0	0	0	0	0	0	0	0	0	0.13400135689774	0.137016617075945	1	1.13032080445731	0.00155252392155846	0.00155252392155846	0.00155252392155846	0.00155252392155846	0.00155252392155846	0.00155252392155846	0.00155252392155846	0.00155252392155846	0.00155252392155846	0.00155252392155846	2.0819556449719
ISCI000399-RA	0.257244983401267	0.218116113676884	0.316540824982415	0.322056939022705	0.174812461191634	0.388289393793668	0.152854492687785	0.0830431666684659	0	0	0.0768860474197773	0	2.41202442415932	1.91295837542482	1	0.847951690344898	1.2304138234888	1.25184852941306	0.67968086604937	1.50921688334631	0.594355835758763	0.323080580664844	0.000388583444209108	0.000388583444209108	0.299155034624228	0.000388583444209108	9.37311616600739
ISCI000400-RA	0	0	0.0527568041637358	0	0	0	0	0	0	0	0	0	0.13400135689774	0.0527568041637358	1	1	528.568041637358	1	1	1	1	1	1	1	1	1	1341.0135689774
ISCI000403-RA	0.0643112458503169	0	0	0	0	0	0	0	0	0	0	0	0	0.0643112458503169	1	0.00155252392155846	0.00155252392155846	0.00155252392155846	0.00155252392155846	0.00155252392155846	0.00155252392155846	0.00155252392155846	0.00155252392155846	0.00155252392155846	0.00155252392155846	0.00155252392155846	0.00155252392155846
ISCI000405-RA	0	0	0	0	0	0	0	0	0	0	0	0	0.6700067844887	0	1	1	1	1	1	1	1	1	1	1	1	1	6701.067844887
ISCI000408-RA	0.0643112458503169	0.363526856128139	0.158270412491207	0.241542704267029	0.524437383574901	0.232973636276201	0.458563478063355	0.166086333336932	0.171919716586909	0.153549508008183	0.461316284518664	0.051537648948315	3.3500339224435	2.53518127458317	1	5.64539392660032	2.45873853859679	3.75156078844639	8.14356835751719	3.61852395803417	7.12086021638562	2.58008257941675	2.67064724980883	2.38544536718392	7.1635981951185	0.80168685245297	52.01163055018
ISCI000409-RA	0.385867475101901	0.145410742451256	0.0527568041637358	0.0805142347556763	0.116541640794422	0.232973636276201	0.534990724407247	0.0830431666684659	0.171919716586909	0.230324262012274	0.0768860474197773	0	0.6700067844887	2.03434240321809	1	0.37700260213076	0.136946265095992	0.208862766828715	0.302205880854668	0.6038685933696	1.38636221683181	0.215414956005075	0.44568448815925	0.597004351082792	0.19946252569456	0.000259089188729176	1.73617423155094
ISCI000410-RA	0	0	0	0	0	0	0.0764272463438925	0	0	0	0	0	0	0.0764272463438925	1	1	1	1	1	1	765.272463438925	1	1	1	1	1	1
ISCI000411-RA	0	0	0.0527568041637358	0.0805142347556763	0.116541640794422	0.0776578787587335	0	0	0.171919716586909	0.153549508008183	0.153772094839555	0	0.6700067844887	0.65293978306766	1	1	528.568041637358	806.142347556763	1166.41640794422	777.578787587335	1	1	1720.19716586909	1536.49508008183	1538.72094839555	1	6701.067844887
ISCI000412-RA	0.0643112458503169	0.290821484902512	0.369297629146151	0.0805142347556763	0.291354101986056	0.232973636276201	0.61141797075114	0.166086333336932	0	0.307099016016365	0.0768860474197773	0.051537648948315	2.81402849485254	2.41387565302135	1	4.51662564606458	5.7349865581638	1.25155527876317	4.52489465369691	3.61852395803417	9.49396278054031	2.58008257941675	0.00155252392155846	4.76933821044627	1.19522680245438	0.80168685245297	43.6900180659787
ISCI000413-RA	0.0643112458503169	0	0	0	0	0	0.0764272463438925	0	0.171919716586909	0	0.153772094839555	0.154612946844945	1.60801628277288	0.312658208781118	1	0.00155252392155846	0.00155252392155846	0.00155252392155846	0.00155252392155846	0.00155252392155846	1.1881038059989	0.00155252392155846	2.67064724980883	0.00155252392155846	2.38890108098721	2.40195550951579	24.9663899765256
ISCI000414-RA	0	0	0	0	0	0	0	0.0830431666684659	0	0	0	0	0.13400135689774	0.0830431666684659	1	1	1	1	1	1	1	831.431666684659	1	1	1	1	1341.0135689774
ISCI000425-RA	0.0643112458503169	0.145410742451256	0.105513608327472	0	0.116541640794422	0	0	0.0830431666684659	0	0.0767747540040913	0.0768860474197773	0	0.53600542759096	0.591595158096024	1	2.25908908499307	1.63967653370506	0.00155252392155846	1.81088937583169	0.00155252392155846	0.00155252392155846	1.29081755166915	0.00155252392155846	1.19349894555274	1.19522680245438	0.00155252392155846	8.32316500812292
ISCI000427-RA	0	0	0	0	0	0	0	0	0	0	0.0384430237098886	0	0.06700067844887	0	1	1	1	1	1	1	1	1	1	1	385.430237098886	1	671.0067844887
ISCI000434-RA	0.192933737550951	0	0	0	0.116541640794422	0	0.30570898537557	0	0	0	0	0.051537648948315	0.20100203534661	0.615184363720943	1	0.000518044157817776	0.000518044157817776	0.000518044157817776	0.604255205718299	0.000518044157817776	1.58422558281996	0.000518044157817776	0.000518044157817776	0.000518044157817776	0.000518044157817776	0.267505823611198	1.04179734536575
ISCI000435-RA	0	0	0	0.161028469511353	0	0	0	0	0	0	0	0	1.07201085518192	0.161028469511353	1	1	1	1611.28469511353	1	1	1	1	1	1	1	1	10721.1085518192
ISCI000436-RA	0.128622491700634	0.145410742451256	0.263784020818679	0	0.233083281588845	0.388289393793668	0.61141797075114	0.166086333336932	0.0859598582934544	0.0767747540040913	0.384430237098886	0.051537648948315	3.21603256554576	2.0994288467387	1	1.13042204613057	2.0500226287756	0.000776865011536344	1.81151932741601	3.01726130890112	4.75066915402266	1.29104347764978	0.668568928059606	0.59721306656242	2.98728087079899	0.401154827459424	24.9850086263512
ISCI000438-RA	0	0	0.0527568041637358	0	0	0	0	0.0830431666684659	0	0	0.0768860474197773	0	0.26800271379548	0.135799970832202	1	1	528.568041637358	1	1	1	1	831.431666684659	1	1	769.860474197773	1	2681.0271379548
ISCI000440-RA	0	0	0	0	0	0	0.0764272463438925	0	0	0	0	0	0	0.0764272463438925	1	1	1	1	1	1	765.272463438925	1	1	1	1	1	1
ISCI000441-RA	0	0	0.0527568041637358	0.161028469511353	0.174812461191634	0.0776578787587335	0.152854492687785	0	0	0	0	0.10307529789663	0	0.619110106313241	1	1	528.568041637358	1611.28469511353	1749.12461191634	777.578787587335	1529.54492687785	1	1	1	1	1031.7529789663	1
ISCI000442-RA	0	0	0	0	0	0	0.0764272463438925	0	0	0	0	0.051537648948315	0	0.0764272463438925	1	1	1	1	1	1	765.272463438925	1	1	1	1	516.37648948315	1
ISCI000444-RA	0	0.145410742451256	0.211027216654943	0.161028469511353	0	0.0776578787587335	0.229281739031677	0	0	0.153549508008183	0.153772094839555	0	1.07201085518192	0.977955554416146	1	1455.10742451256	2111.27216654943	1611.28469511353	1	777.578787587335	2293.81739031677	1	1	1536.49508008183	1538.72094839555	1	10721.1085518192
ISCI000445-RA	0.0643112458503169	0	0	0	0.0582708203972112	0	0	0	0	0.0767747540040913	0.0768860474197773	0	0.93800949828418	0.199356820251619	1	0.00155252392155846	0.00155252392155846	0.00155252392155846	0.906220949876628	0.00155252392155846	0.00155252392155846	0.00155252392155846	0.00155252392155846	1.19349894555274	1.19522680245438	0.00155252392155846	14.5643743712739
ISCI000457-RA	0	0	0.0527568041637358	0	0.0582708203972112	0	0	0	0	0	0	0	0.40200407069322	0.111027624560947	1	1	528.568041637358	1	583.708203972112	1	1	1	1	1	1	1	4021.0407069322
ISCI000459-RA	0	0	0	0	0.0874062305958168	0	0.152854492687785	0.0830431666684659	0.0859598582934544	0.230324262012274	0	0.051537648948315	0.53600542759096	0.639588010257796	1	1	1	1	875.062305958168	1	1529.54492687785	831.431666684659	860.598582934544	2304.24262012274	1	516.37648948315	5361.0542759096
ISCI000460-RA	0	0	0	0	0	0	0.0764272463438925	0	0	0	0	0	0	0.0764272463438925	1	1	1	1	1	1	765.272463438925	1	1	1	1	1	1
ISCI000461-RA	0	0	0	0	0	0	0	0.0830431666684659	0	0	0	0	0	0.0830431666684659	1	1	1	1	1	1	1	831.431666684659	1	1	1	1	1
ISCI000464-RA	0	0.0727053712256279	0.105513608327472	0.322056939022705	0.174812461191634	0.310631515034934	0.30570898537557	0.166086333336932	0.171919716586909	0.307099016016365	0.153772094839555	0.051537648948315	1.3400135689774	1.93653394611815	1	728.053712256279	1056.13608327472	3221.56939022705	1749.12461191634	3107.31515034934	3058.0898537557	1661.86333336932	1720.19716586909	3071.99016016365	1538.72094839555	516.37648948315	13401.135689774
ISCI000465-RA	0	0	0	0.0805142347556763	0	0.388289393793668	0	0	0	0	0	0	0.53600542759096	0.468803628549344	1	1	1	806.142347556763	1	3883.89393793668	1	1	1	1	1	1	5361.0542759096
ISCI000466-RA	0.128622491700634	0	0	0	0	0	0	0.166086333336932	0.0859598582934544	0.0767747540040913	0	0	2.94802985175028	0.457443437335112	1	0.000776865011536344	0.000776865011536344	0.000776865011536344	0.000776865011536344	0.000776865011536344	0.000776865011536344	1.29104347764978	0.668568928059606	0.59721306656242	0.000776865011536344	0.000776865011536344	22.9029893129062
ISCI000469-RA	0.128622491700634	0.218116113676884	0.158270412491207	0.161028469511353	0.116541640794422	0.155315757517467	0.61141797075114	0.0830431666684659	0.0859598582934544	0.0767747540040913	0.538202331938441	0.51537648948315	0	1.79509063540912	1	1.69524463669009	1.23032432326997	1.25175070325771	0.906148096213768	1.20737064256737	4.75066915402266	0.64591017133066	0.668568928059606	0.59721306656242	4.18188247311398	4.00455648949042	0.000776865011536344
ISCI000472-RA	0	0.145410742451256	0	0	0	0	0	0	0	0	0	0	0	0.145410742451256	1	1455.10742451256	1	1	1	1	1	1	1	1	1	1	1
ISCI000473-RA	0	0	0	0	0	0	0.0764272463438925	0	0	0.153549508008183	0.0768860474197773	0	0.6700067844887	0.229976754352076	1	1	1	1	1	1	765.272463438925	1	1	1536.49508008183	769.860474197773	1	6701.067844887
ISCI000474-RA	0	0.145410742451256	0.158270412491207	0.161028469511353	0.174812461191634	0.0776578787587335	0.229281739031677	0.166086333336932	0.257879574880363	0	0.230658142259332	0.051537648948315	2.0100203534661	1.37042761165316	1	1455.10742451256	1583.70412491207	1611.28469511353	1749.12461191634	777.578787587335	2293.81739031677	1661.86333336932	2579.79574880363	1	2307.58142259332	516.37648948315	20101.203534661
ISCI000475-RA	0.0643112458503169	0.363526856128139	0.0527568041637358	0.161028469511353	0.291354101986056	0.621263030069868	0.152854492687785	0.332172666673864	0.257879574880363	0.307099016016365	0.307544189679109	0.051537648948315	3.3500339224435	2.60424625796785	1	5.64539392660032	0.820614528813306	2.50155803360478	4.52489465369691	9.64680968155518	2.37465508807625	5.15861263491194	4.00519461275245	4.76933821044627	4.77624963805285	0.80168685245297	52.01163055018
ISCI000478-RA	0.128622491700634	0.0727053712256279	0	0	0	0	0	0	0	0	0	0	0	0.201327862926262	1	0.565599455571052	0.000776865011536344	0.000776865011536344	0.000776865011536344	0.000776865011536344	0.000776865011536344	0.000776865011536344	0.000776865011536344	0.000776865011536344	0.000776865011536344	0.000776865011536344	0.000776865011536344
ISCI000479-RA	0	0.218116113676884	0.369297629146151	0.0805142347556763	0.291354101986056	0.155315757517467	0.152854492687785	0.249129500005398	0.515759149760726	0.153549508008183	0.307544189679109	0	0.13400135689774	2.18589048754433	1	2182.16113676884	3693.97629146151	806.142347556763	2914.54101986056	1554.15757517467	1529.54492687785	2492.29500005398	5158.59149760726	1536.49508008183	3076.44189679109	1	1341.0135689774
ISCI000480-RA	0.128622491700634	0.290821484902512	0.158270412491207	0.402571173778382	0.233083281588845	0.388289393793668	0.229281739031677	0.41521583334233	0.257879574880363	0.153549508008183	0.0768860474197773	0	1.3400135689774	2.6575848935178	1	2.2600672272496	1.23032432326997	3.12821146062696	1.81151932741601	3.01726130890112	1.7819864733907	3.22644339660716	2.00415305415574	1.19364926811331	0.598077666169028	0.000776865011536344	10.4108734322364
ISCI000481-RA	0	0.0727053712256279	0.0527568041637358	0	0.0582708203972112	0	0	0	0	0	0	0	0.13400135689774	0.183732995786575	1	728.053712256279	528.568041637358	1	583.708203972112	1	1	1	1	1	1	1	1341.0135689774
ISCI000483-RA	0	0	0	0	0	0	0	0	0	0	0.0768860474197773	0	0	0	1	1	1	1	1	1	1	1	1	1	769.860474197773	1	1
ISCI000484-RA	0	0	0	0.0805142347556763	0	0	0	0	0	0	0	0	0	0.0805142347556763	1	1	1	806.142347556763	1	1	1	1	1	1	1	1	1
ISCI000485-RA	0	0	0	0	0	0	0	0.0830431666684659	0	0	0	0	0	0.0830431666684659	1	1	1	1	1	1	1	831.431666684659	1	1	1	1	1
ISCI000489-RA	0.0643112458503169	0.0727053712256279	0	0.161028469511353	0.0582708203972112	0	0.152854492687785	0.249129500005398	0.0859598582934544	0	0.0768860474197773	0.051537648948315	2.0100203534661	0.844259757971146	1	1.13032080445731	0.00155252392155846	2.50155803360478	0.906220949876628	0.00155252392155846	2.37465508807625	3.86934760716434	1.33609988686519	0.00155252392155846	1.19522680245438	0.80168685245297	31.2075993396766
ISCI000490-RA	0.0643112458503169	0.145410742451256	0	0	0.174812461191634	0	0.0764272463438925	0	0	0	0.0768860474197773	0.051537648948315	0.26800271379548	0.460961695837099	1	2.25908908499307	0.00155252392155846	0.00155252392155846	2.71555780178677	0.00155252392155846	1.1881038059989	0.00155252392155846	0.00155252392155846	0.00155252392155846	1.19522680245438	0.80168685245297	4.16235876602224
ISCI000491-RA	1.09329117945539	0.581642969805023	1.05513608327472	0.724628112801087	1.10714558754701	1.3978418176572	1.22283594150228	0.747388500016193	1.28939787440182	0.767747540040913	1.6914930432351	0	1.20601221207966	9.98705560650164	1	0.532053834653015	0.965103892460817	0.662826009957451	1.01267104431785	1.27853767610738	1.11847979431425	0.683642335937365	1.17935639012939	0.702262423978372	1.54710690466487	9.1458575740303e-05	1.10309305099792
ISCI000492-RA	0.771734950203802	0.654348341030651	1.84648814573075	0.966170817068116	2.21429117509403	1.24252606013974	0.840699709782817	0.581302166679261	1.20343801610836	1.07484655605728	1.07640466387688	0.20615059579326	12.5961275483876	11.3958459378948	1	0.847912291167749	2.39246505388641	1.25191378909827	2.86899572830865	1.60996345113891	1.08935169307998	0.753272660852871	1.5593204425254	1.39271557445467	1.39473428042178	0.26722111474584	16.3198460306333
ISCI000494-RA	0.128622491700634	0	0	0.0805142347556763	0.174812461191634	0.232973636276201	0	0.0830431666684659	0.0859598582934544	0.383873770020457	0	0	1.87601899656836	1.16979961890652	1	0.000776865011536344	0.000776865011536344	0.62626378413462	1.35883371181489	1.81066753134529	0.000776865011536344	0.64591017133066	0.668568928059606	2.98295787276596	0.000776865011536344	0.000776865011536344	14.5749120591263
ISCI000495-RA	0	0	0.0527568041637358	0	0	0	0	0	0	0	0	0	0.40200407069322	0.0527568041637358	1	1	528.568041637358	1	1	1	1	1	1	1	1	1	4021.0407069322
ISCI000496-RA	0.0643112458503169	0	0.105513608327472	0	0	0	0	0.41521583334233	0.0859598582934544	0.0767747540040913	0.230658142259332	0	0.6700067844887	0.747775299817665	1	0.00155252392155846	1.63967653370506	0.00155252392155846	0.00155252392155846	0.00155252392155846	0.00155252392155846	6.44787766265953	1.33609988686519	1.19349894555274	3.58257535952003	0.00155252392155846	10.4035681291733
ISCI000497-RA	0	0	0	0	0.0582708203972112	0	0	0	0	0	0	0	0.13400135689774	0.0582708203972112	1	1	1	1	583.708203972112	1	1	1	1	1	1	1	1341.0135689774
ISCI000498-RA	0	0	0.0527568041637358	0	0.0582708203972112	0	0	0	0	0	0	0	0.6700067844887	0.111027624560947	1	1	528.568041637358	1	583.708203972112	1	1	1	1	1	1	1	6701.067844887
ISCI000499-RA	0	0.0727053712256279	0.0527568041637358	0.402571173778382	0.174812461191634	0.310631515034934	0.229281739031677	0.249129500005398	0.0859598582934544	0.0767747540040913	0.230658142259332	0.10307529789663	0.87100881983531	1.65462317672893	1	728.053712256279	528.568041637358	4026.71173778382	1749.12461191634	3107.31515034934	2293.81739031677	2492.29500005398	860.598582934544	768.747540040913	2307.58142259332	1031.7529789663	8711.0881983531
ISCI000500-RA	0	0	0	0	0.0582708203972112	0.155315757517467	0	0	0	0	0	0	0	0.213586577914678	1	1	1	1	583.708203972112	1554.15757517467	1	1	1	1	1	1	1
ISCI000501-RA	0.0643112458503169	0.0727053712256279	0.105513608327472	0.0805142347556763	0.174812461191634	0.155315757517467	0.229281739031677	0.0830431666684659	0	0	0	0.20615059579326	5.76205834660282	0.965497584568337	1	1.13032080445731	1.63967653370506	1.25155527876317	2.71555780178677	2.41286681332996	3.56120637015358	1.29081755166915	0.00155252392155846	0.00155252392155846	0.00155252392155846	3.20208983804721	89.4588867290861
ISCI000510-RA	0.0214370819501056	0	0	0	0	0	0.152854492687785	0	0.128939787440182	0	0	0.0257688244741575	0	0.303231362078073	1	0.00464315454766191	0.00464315454766191	0.00464315454766191	0.00464315454766191	0.00464315454766191	7.10191348308609	0.00464315454766191	5.99151675882207	0.00464315454766191	0.00464315454766191	1.20112949999852	0.00464315454766191
ISCI000513-RA	0	0	0.105513608327472	0	0	0	0	0	0	0	0	0	0	0.105513608327472	1	1	1056.13608327472	1	1	1	1	1	1	1	1	1	1
ISCI000514-RA	0.128622491700634	0.0363526856128139	0.105513608327472	0	0.0582708203972112	0	0.0764272463438925	0	0.0429799291467272	0	0.153772094839555	0	0	0.448166781528751	1	0.283188160291294	0.820475170517165	0.000776865011536344	0.453462480612654	0.000776865011536344	0.594513401137927	0.000776865011536344	0.334672896535571	0.000776865011536344	1.19537846732652	0.000776865011536344	0.000776865011536344
ISCI000515-RA	0	0.024235123741876	0.0181239361242766	0.000821573824037514	0.0175407061399768	0.0258859595862445	0	0	0	0	0	0	0	0.0866072994164114	1	243.35123741876	182.239361242766	9.21573824037514	176.407061399768	259.859595862445	1	1	1	1	1	1	1
ISCI000524-RA	0.0643112458503169	0	0.0527568041637358	0.161028469511353	0.116541640794422	0.0776578787587335	0.0764272463438925	0.166086333336932	0.0859598582934544	0	0	0.10307529789663	2.81402849485254	0.80076947705284	1	0.00155252392155846	0.820614528813306	2.50155803360478	1.81088937583169	1.20720966862576	1.1881038059989	2.58008257941675	1.33609988686519	0.00155252392155846	0.00155252392155846	1.60182118098438	43.6900180659787
ISCI000526-RA	0	0	0	0	0.0582708203972112	0	0	0	0	0	0	0	0	0.0582708203972112	1	1	1	1	583.708203972112	1	1	1	1	1	1	1	1
ISCI000537-RA	0	0	0	0	0	0	0	0	0.0859598582934544	0	0	0	0	0.0859598582934544	1	1	1	1	1	1	1	1	860.598582934544	1	1	1	1
ISCI000538-RA	0.450178720952218	0.436232227353767	0.263784020818679	0.644113878045411	1.28195804873865	0.465947272552401	0.687845217095032	0.498259000010796	0.0859598582934544	0.460648524024548	0.84574652161755	0.154612946844945	33.9023432951282	5.27492676788496	1	0.969026976071714	0.586045950074291	1.43070024868835	2.84725435398644	1.03501953538208	1.52782084758572	1.10677892785362	0.191125750094211	1.02325182733528	1.87849543462505	0.343593733494154	75.2921284475395
ISCI000539-RA	0	0	0.0527568041637358	0.161028469511353	0	0.310631515034934	0.152854492687785	0.166086333336932	0	0	0.0768860474197773	0.051537648948315	0.13400135689774	0.84335761473474	1	1	528.568041637358	1611.28469511353	1	3107.31515034934	1529.54492687785	1661.86333336932	1	1	769.860474197773	516.37648948315	1341.0135689774
ISCI000540-RA	0.128622491700634	0.145410742451256	0.105513608327472	0.161028469511353	0.291354101986056	0.388289393793668	0.534990724407247	0.249129500005398	0	0.230324262012274	0.0768860474197773	0.051537648948315	1.07201085518192	2.23466329419536	1	1.13042204613057	0.820475170517165	1.25175070325771	2.26420494301712	3.01726130890112	4.15693261789627	1.93617678396891	0.000776865011536344	1.79008546966419	0.598077666169028	0.401154827459424	8.32885411879142
ISCI000541-RA	0.0643112458503169	0	0	0	0.291354101986056	0.232973636276201	0.382136231719462	0.0830431666684659	0.257879574880363	0.153549508008183	0.230658142259332	0.10307529789663	0.93800949828418	1.46524746538905	1	0.00155252392155846	0.00155252392155846	0.00155252392155846	4.52489465369691	3.61852395803417	5.93430893430827	1.29081755166915	4.00519461275245	2.38544536718392	3.58257535952003	1.60182118098438	14.5643743712739
ISCI000542-RA	0.321556229251584	0.581642969805023	0.474811237473622	0.241542704267029	0.757520665163746	0.232973636276201	0.764272463438925	0.166086333336932	0	0.537423278028639	0.153772094839555	0	2.94802985175028	4.0778295170417	1	1.80858605212962	1.47645590007265	0.751245218627579	2.35537383164177	0.724604764591399	2.3763645591986	0.516658215274137	0.000310890916779929	1.67111104696876	0.478374366315175	0.000310890916779929	9.16546792396921
ISCI000543-RA	0.128622491700634	0	0	0	0	0	0.152854492687785	0	0	0	0	0	2.81402849485254	0.281476984388419	1	0.000776865011536344	0.000776865011536344	0.000776865011536344	0.000776865011536344	0.000776865011536344	1.18824993726432	0.000776865011536344	0.000776865011536344	0.000776865011536344	0.000776865011536344	0.000776865011536344	21.8619796561837
ISCI000544-RA	0.450178720952218	0.363526856128139	0.63308164996483	0.563599643289734	0.407895742780478	0.776578787587336	0.840699709782817	0.664345333347727	0.859598582934544	0.614198032032731	0.307544189679109	0.10307529789663	0.93800949828418	6.17370305880055	1	0.807559494171002	1.40619936164388	1.25189047818574	0.906095988541668	1.72488450252517	1.86728723934534	1.47563120891568	1.90925873893511	1.36426174155789	0.68323057556112	0.229136517218584	2.08339735952952
ISCI000545-RA	3.73005225931838	3.34444707637888	3.11265144566041	4.26725444205085	4.37031152979084	9.00831393601309	5.42633449041637	5.14867633344489	2.32091617392327	5.2974580262823	3.99807446582842	0.051537648948315	17.8221804673994	46.0264157132793	1	0.896624814181188	0.834483750062581	1.144016154137	1.17164427239478	2.41502579780999	1.45474879124853	1.38031264557167	0.622230947309211	1.42019887071589	1.07185288639103	0.0138433086261607	4.7778962434783
ISCI000546-RA	0.0643112458503169	0.0727053712256279	0.0527568041637358	0	0.116541640794422	0.0776578787587335	0.30570898537557	0.166086333336932	0	0	0.153772094839555	0	0	0.855768259505338	1	1.13032080445731	0.820614528813306	0.00155252392155846	1.81088937583169	1.20720966862576	4.74775765223093	2.58008257941675	0.00155252392155846	0.00155252392155846	2.38890108098721	0.00155252392155846	0.00155252392155846
ISCI000548-RA	0.192933737550951	0.145410742451256	0.211027216654943	0.644113878045411	0.291354101986056	0.155315757517467	2.52209912934845	0.332172666673864	0	0.153549508008183	0.0768860474197773	0.41230119158652	2.14402171036384	4.64797673823658	1	0.753809900266002	1.09373221144421	3.33731235906558	1.50986094805903	0.805122252147479	13.0661052381205	1.72131913772928	0.000518044157817776	0.795972299752148	0.398821720992979	2.13642027978486	11.1074972570424
ISCI000549-RA	0	0.0727053712256279	0	0	0.0582708203972112	0	0	0.0830431666684659	0	0.153549508008183	0	0	0.26800271379548	0.367568866299488	1	728.053712256279	1	1	583.708203972112	1	1	831.431666684659	1	1536.49508008183	1	1	2681.0271379548
ISCI000550-RA	0.257244983401267	0.0727053712256279	0.105513608327472	0.0805142347556763	0.582708203972112	0.310631515034934	1.06998144881449	0.581302166679261	0	0.230324262012274	0.0768860474197773	0.051537648948315	9.51409633973954	3.29092579422311	1	0.282909619077772	0.410396996792408	0.313253569936423	2.26469619212807	1.20745122336589	4.15815934964607	2.25923256398865	0.000388583444209108	0.895390533620713	0.299155034624228	0.200655354791971	36.9705918257768
ISCI000551-RA	0.514489966802535	0.436232227353767	0.422054433309886	0.241542704267029	0.835215092360027	0.854236666346069	0.458563478063355	0.498259000010796	0.429799291467272	0.153549508008183	0.922632569037327	0.20615059579326	3.75203799313672	4.84394236798892	1	0.84792214287614	0.820370509617574	0.469583007551632	1.6232634645995	1.66022799016971	0.891318345970315	0.968458446843431	0.835421052101932	0.298586287958357	1.79314139133111	0.400805707648795	7.29151020267859
ISCI000553-RA	0	0	0.105513608327472	0.0805142347556763	0	0.0776578787587335	0.229281739031677	0.0830431666684659	0.171919716586909	0.0767747540040913	0.0768860474197773	0	0.26800271379548	0.824705098133025	1	1	1056.13608327472	806.142347556763	1	777.578787587335	2293.81739031677	831.431666684659	1720.19716586909	768.747540040913	769.860474197773	1	2681.0271379548
ISCI000554-RA	0.128622491700634	0.218116113676884	0.422054433309886	0.241542704267029	0.757520665163746	0.310631515034934	0.91712695612671	0.747388500016193	0.171919716586909	0.307099016016365	0.153772094839555	0	6.0300610603983	4.22202211189929	1	1.69524463669009	3.27957008703403	1.87723762238079	5.88568986782606	2.4139644201232	7.12561529852823	5.80697662188364	1.33636099110768	2.38652167121507	1.19537846732652	0.000776865011536344	46.8462114175234
ISCI000555-RA	0	0	0	0	0.174812461191634	0	0	0.0830431666684659	0	0	0	0	1.07201085518192	0.2578556278601	1	1	1	1	1749.12461191634	1	1	831.431666684659	1	1	1	1	10721.1085518192
ISCI000556-RA	0.385867475101901	0.0727053712256279	0.316540824982415	0	0.233083281588845	0.0776578787587335	0.0764272463438925	0.0830431666684659	0.0859598582934544	0	0.384430237098886	0.30922589368989	1.20601221207966	1.33128510296334	1	0.188630845659744	0.820382144632309	0.000259089188729176	0.604152672520609	0.201462257249019	0.198273821709169	0.215414956005075	0.22297178867399	0.000259089188729176	0.996276271717881	0.80142994849041	3.12490634544071
ISCI000557-RA	0.514489966802535	0.508937598579395	0.580324845801094	0.322056939022705	0.46616656317769	0.232973636276201	0.61141797075114	0.747388500016193	0.343839433173818	0.153549508008183	0.0768860474197773	0.10307529789663	4.28804342072768	4.48114496160895	1	0.989210111775711	1.12793657716965	0.626045900242605	0.906093381639156	0.45293078239444	1.18835968480085	1.45259050552579	0.668375707577289	0.298586287958357	0.14960658463308	0.200500018563754	8.33312675599286
ISCI000558-RA	0	0	0	0	0	0.232973636276201	0	0	0.0859598582934544	0	0	0	0	0.318933494569655	1	1	1	1	1	2330.73636276201	1	1	860.598582934544	1	1	1	1
ISCI000559-RA	0	0	0	0	0	0	0	0	0	0	0	0.051537648948315	0	0	1	1	1	1	1	1	1	1	1	1	1	516.37648948315	1
ISCI000563-RA	0	0	0.105513608327472	0.0805142347556763	0.0582708203972112	0	0.152854492687785	0.166086333336932	0	0	0.0768860474197773	0.051537648948315	0.93800949828418	0.563239489505077	1	1	1056.13608327472	806.142347556763	583.708203972112	1	1529.54492687785	1661.86333336932	1	1	769.860474197773	516.37648948315	9381.0949828418
ISCI000565-RA	0	0	0	0	0	0	0	0	0.0859598582934544	0	0	0	0	0.0859598582934544	1	1	1	1	1	1	1	1	860.598582934544	1	1	1	1
ISCI000567-RA	0	0.0727053712256279	0	0	0	0	0	0	0	0	0	0	0.26800271379548	0.0727053712256279	1	728.053712256279	1	1	1	1	1	1	1	1	1	1	2681.0271379548
ISCI000569-RA	0	0	0	0	0	0	0	0	0	0	0	0	0.13400135689774	0	1	1	1	1	1	1	1	1	1	1	1	1	1341.0135689774
ISCI000571-RA	0.128622491700634	0.0727053712256279	0	0.241542704267029	0.0582708203972112	0.232973636276201	0.152854492687785	0	0.0859598582934544	0	0	0.10307529789663	0	0.972929374847943	1	0.565599455571052	0.000776865011536344	1.87723762238079	0.453462480612654	1.81066753134529	1.18824993726432	0.000776865011536344	0.668568928059606	0.000776865011536344	0.000776865011536344	0.801532789907312	0.000776865011536344
ISCI000574-RA	0	0.0727053712256279	0	0	0	0	0	0.0830431666684659	0	0	0	0	0.13400135689774	0.155748537894094	1	728.053712256279	1	1	1	1	1	831.431666684659	1	1	1	1	1341.0135689774
ISCI000575-RA	0	0	0	0	0	0	0.30570898537557	0	0	0	0	0.051537648948315	0.6700067844887	0.30570898537557	1	1	1	1	1	1	3058.0898537557	1	1	1	1	516.37648948315	6701.067844887
ISCI000582-RA	0	0.290821484902512	0.0527568041637358	0.0805142347556763	0	0	0.0764272463438925	0.0830431666684659	0.171919716586909	0.0767747540040913	0	0.10307529789663	0	0.832257407425283	1	2909.21484902512	528.568041637358	806.142347556763	1	1	765.272463438925	831.431666684659	1720.19716586909	768.747540040913	1	1031.7529789663	1
ISCI000586-RA	1.60778114625792	2.76280410657386	2.58508340402305	1.85182739938056	2.79699937906614	0.388289393793668	2.52209912934845	1.41173383336392	3.0085950402709	3.5316386841882	3.07544189679109	5.46299078852139	0.26800271379548	22.4668515162667	1	1.71835095709908	1.60781996233966	1.15178127667621	1.73961824577391	0.241553546851134	1.56864774191703	0.878071017033648	1.87121731433517	2.1965172565197	1.91279181545782	3.39769565756514	0.166742868040617
ISCI000591-RA	0	0	0.0527568041637358	0	0	0	0	0	0	0	0.0768860474197773	0.051537648948315	0	0.0527568041637358	1	1	528.568041637358	1	1	1	1	1	1	1	769.860474197773	516.37648948315	1
ISCI000592-RA	0	0	0	0	0	0	0	0	0	0	0.0768860474197773	0	0	0	1	1	1	1	1	1	1	1	1	1	769.860474197773	1	1
ISCI000593-RA	0	0	0	0	0.0582708203972112	0	0.0764272463438925	0	0	0	0.0768860474197773	0	0.13400135689774	0.134698066741104	1	1	1	1	583.708203972112	1	765.272463438925	1	1	1	769.860474197773	1	1341.0135689774
ISCI000594-RA	0.450178720952218	0.0727053712256279	0.105513608327472	0	1.10714558754701	0.931894545104803	1.29926318784617	0.747388500016193	0.0859598582934544	0.307099016016365	0.384430237098886	0.257688244741575	4.82404884831864	5.10714839532931	1	0.161689566568156	0.234551630830184	0.000222084667444482	2.45902268089748	2.06981698609671	2.88568641462419	1.66005734944671	0.191125750094211	0.682241913112665	0.853982698284539	0.572508166045294	10.7136949268153
ISCI000595-RA	0.0643112458503169	0.0727053712256279	0.105513608327472	0	0	0.465947272552401	0.0764272463438925	0.664345333347727	0	0	0.384430237098886	0	0.40200407069322	1.44925007764744	1	1.13032080445731	1.63967653370506	0.00155252392155846	0.00155252392155846	7.23549539214677	1.1881038059989	10.3156727459023	0.00155252392155846	0.00155252392155846	5.96992391658566	0.00155252392155846	6.24276188707258
ISCI000596-RA	0	0	0	0	0	0	0	0	0	0.153549508008183	0	0.051537648948315	0	0.153549508008183	1	1	1	1	1	1	1	1	1	1536.49508008183	1	516.37648948315	1
ISCI000597-RA	0	0	0	0	0	0	0	0.0830431666684659	0.257879574880363	0	0	0	0	0.340922741548829	1	1	1	1	1	1	1	831.431666684659	2579.79574880363	1	1	1	1
ISCI000598-RA	0	0	0	0	0.174812461191634	0.0776578787587335	0	0	0.171919716586909	0	0.0768860474197773	0.051537648948315	0.6700067844887	0.424390056537276	1	1	1	1	1749.12461191634	777.578787587335	1	1	1720.19716586909	1	769.860474197773	516.37648948315	6701.067844887
ISCI000599-RA	0.257244983401267	0.218116113676884	0.211027216654943	0.0805142347556763	0.233083281588845	0	0	0.0830431666684659	0.171919716586909	0.460648524024548	0.230658142259332	0.257688244741575	0.13400135689774	1.71559723735754	1	0.847951690344898	0.820405410140603	0.313253569936423	0.906111626917756	0.000388583444209108	0.000388583444209108	0.323080580664844	0.668440139432157	1.79039248379722	0.896687936984265	1.00172244018302	0.521095671364386
ISCI000600-RA	0	0	0.0527568041637358	0.0805142347556763	0.174812461191634	0	0	0	0	0	0	0.051537648948315	0.26800271379548	0.308083500111046	1	1	528.568041637358	806.142347556763	1749.12461191634	1	1	1	1	1	1	516.37648948315	2681.0271379548
ISCI000601-RA	0.0643112458503169	0	0	0	0	0	0	0	0	0	0	0	0	0.0643112458503169	1	0.00155252392155846	0.00155252392155846	0.00155252392155846	0.00155252392155846	0.00155252392155846	0.00155252392155846	0.00155252392155846	0.00155252392155846	0.00155252392155846	0.00155252392155846	0.00155252392155846	0.00155252392155846
ISCI000602-RA	0.0643112458503169	0.145410742451256	0	0.0805142347556763	0.0582708203972112	0	0.0764272463438925	0	0.0859598582934544	0	0.0768860474197773	0	0.13400135689774	0.510894148091807	1	2.25908908499307	0.00155252392155846	1.25155527876317	0.906220949876628	0.00155252392155846	1.1881038059989	0.00155252392155846	1.33609988686519	0.00155252392155846	1.19522680245438	0.00155252392155846	2.0819556449719
ISCI000613-RA	0	0	0	0	0	0	0.0764272463438925	0	0	0	0	0	0	0.0764272463438925	1	1	1	1	1	1	765.272463438925	1	1	1	1	1	1
ISCI000615-RA	0	0	0	0	0	0	0.152854492687785	0	0	0	0	0	0	0.152854492687785	1	1	1	1	1	1	1529.54492687785	1	1	1	1	1	1
ISCI000620-RA	1.47915865455729	0.727053712256279	0.474811237473622	0.563599643289734	2.03947871390239	0.698920908828602	0.840699709782817	1.66086333336932	0.601719008054181	0.921297048049096	1.15329071129666	0	4.28804342072768	10.0076019695633	1	0.491566305876304	0.321046786517367	0.381069018290406	1.37878437122465	0.472548128533886	0.568392625043962	1.1228349607773	0.406838253878117	0.62287757804253	0.779708611298843	6.76014297377411e-05	2.89884626161679
ISCI000621-RA	0.0643112458503169	0.0727053712256279	0.105513608327472	0.161028469511353	0.46616656317769	0.465947272552401	0.191068115859731	0.166086333336932	0.171919716586909	0.307099016016365	0.153772094839555	0	4.0200407069322	2.1718457124448	1	1.13032080445731	1.63967653370506	2.50155803360478	7.23889993156212	7.23549539214677	2.96793072911491	2.58008257941675	2.67064724980883	4.76933821044627	2.38890108098721	0.00155252392155846	62.4136461554317
ISCI000622-RA	0	0.218116113676884	0.0527568041637358	0	0	0	0.0764272463438925	0.0830431666684659	0.0859598582934544	0	0	0	0	0.516303189146433	1	2182.16113676884	528.568041637358	1	1	1	765.272463438925	831.431666684659	860.598582934544	1	1	1	1
ISCI000623-RA	0	0	0	0	0.0582708203972112	0	0	0	0	0	0	0	0	0.0582708203972112	1	1	1	1	583.708203972112	1	1	1	1	1	1	1	1
ISCI000630-RA	0.257244983401267	0.290821484902512	0.369297629146151	0.402571173778382	0.757520665163746	0.931894545104803	0.229281739031677	0.166086333336932	0	0.537423278028639	0.307544189679109	0.10307529789663	0.6700067844887	3.94214183189411	1	1.13047272597846	1.4354180301629	1.56471351590528	2.94398847473324	3.62157650320925	0.891339461916038	0.645772577885479	0.000388583444209108	2.08872646718938	1.19545438816428	0.400922126139732	2.60392402304509
ISCI000632-RA	0.128622491700634	0.0727053712256279	0.0527568041637358	0.161028469511353	0	0.0776578787587335	0.229281739031677	0.0830431666684659	0.0859598582934544	0	0.153772094839555	0	0.13400135689774	0.891055779353682	1	0.565599455571052	0.410626017764349	1.25175070325771	0.000776865011536344	0.604073753789452	1.7819864733907	0.64591017133066	0.668568928059606	0.000776865011536344	1.19537846732652	0.000776865011536344	1.04178652173402
ISCI000633-RA	0.192933737550951	0.0727053712256279	0	0	0	0.155315757517467	0.0764272463438925	0	0	0.0767747540040913	0	0	0	0.57415686664203	1	0.377163972211909	0.000518044157817776	0.000518044157817776	0.000518044157817776	0.805122252147479	0.396444928823353	0.000518044157817776	0.000518044157817776	0.398245171954982	0.000518044157817776	0.000518044157817776	0.000518044157817776
ISCI000634-RA	0	0	0.0527568041637358	0	0.174812461191634	0	0	0	0	0	0	0	0	0.22756926535537	1	1	528.568041637358	1	1749.12461191634	1	1	1	1	1	1	1	1
ISCI000642-RA	0.0643112458503169	0.0727053712256279	0.0527568041637358	0.0805142347556763	0.407895742780478	0	0	0.0830431666684659	0	0	0.0768860474197773	0.051537648948315	0.80400814138644	0.761226565444301	1	1.13032080445731	0.820614528813306	1.25155527876317	6.33423150560704	0.00155252392155846	0.00155252392155846	1.29081755166915	0.00155252392155846	0.00155252392155846	1.19522680245438	0.80168685245297	12.4839712502236
ISCI000643-RA	0	0.0727053712256279	0	0	0	0	0	0	0	0	0.0768860474197773	0	0	0.0727053712256279	1	728.053712256279	1	1	1	1	1	1	1	1	769.860474197773	1	1
ISCI000644-RA	0.643112458503169	0	0.158270412491207	0.402571173778382	0.407895742780478	0.776578787587336	0.0764272463438925	1.07956116669006	0.171919716586909	0.230324262012274	0.384430237098886	0	3.21603256554576	3.94666096677371	1	0.000155469625437156	0.246217887103359	0.62603136561665	0.634309453100352	1.20749960191188	0.118976623248219	1.67854517184347	0.267438409055725	0.358239737066814	0.597827719310246	0.000155469625437156	5.00010925321639
ISCI000646-RA	0	0	0	0	0	0.155315757517467	0	0	0	0	0	0	0	0.155315757517467	1	1	1	1	1	1554.15757517467	1	1	1	1	1	1	1
ISCI000647-RA	0	0	0	0	0	0	0.0764272463438925	0	0	0	0	0	0	0.0764272463438925	1	1	1	1	1	1	765.272463438925	1	1	1	1	1	1
ISCI000648-RA	0.0643112458503169	0	0	0	0	0	0	0	0	0	0	0	0	0.0643112458503169	1	0.00155252392155846	0.00155252392155846	0.00155252392155846	0.00155252392155846	0.00155252392155846	0.00155252392155846	0.00155252392155846	0.00155252392155846	0.00155252392155846	0.00155252392155846	0.00155252392155846	0.00155252392155846
ISCI000649-RA	0	0	0	0	0	0	0	0	0	0	0	0	0.13400135689774	0	1	1	1	1	1	1	1	1	1	1	1	1	1341.0135689774
ISCI000651-RA	0.0643112458503169	0	0	0.161028469511353	0	0	0.0764272463438925	0	0	0	0	0	0.13400135689774	0.301766961705562	1	0.00155252392155846	0.00155252392155846	2.50155803360478	0.00155252392155846	0.00155252392155846	1.1881038059989	0.00155252392155846	0.00155252392155846	0.00155252392155846	0.00155252392155846	0.00155252392155846	2.0819556449719
ISCI000652-RA	0.450178720952218	0	0	0.0805142347556763	0	0.0776578787587335	0	0	0	0	0	0	0.40200407069322	0.608350834466628	1	0.000222084667444482	0.000222084667444482	0.179031855170058	0.000222084667444482	0.172688326453217	0.000222084667444482	0.000222084667444482	0.000222084667444482	0.000222084667444482	0.000222084667444482	0.000222084667444482	0.893011488179762
ISCI000655-RA	0	0	0	0	0	0.0776578787587335	0	0	0	0	0.153772094839555	0.051537648948315	0	0.0776578787587335	1	1	1	1	1	777.578787587335	1	1	1	1	1538.72094839555	516.37648948315	1
ISCI000656-RA	0	0	0	0	0	0.0776578787587335	0	0	0	0	0	0	0	0.0776578787587335	1	1	1	1	1	777.578787587335	1	1	1	1	1	1	1
ISCI000657-RA	0	0	0.105513608327472	0	0	0	0	0	0	0	0	0	0	0.105513608327472	1	1	1056.13608327472	1	1	1	1	1	1	1	1	1	1
ISCI000661-RA	0	0	0	0	0.0582708203972112	0	0	0	0	0	0	0	0	0.0582708203972112	1	1	1	1	583.708203972112	1	1	1	1	1	1	1	1
ISCI000667-RA	0	0	0	0.0805142347556763	0.116541640794422	0.0776578787587335	0.152854492687785	0.0830431666684659	0	0.0767747540040913	0	0	0.13400135689774	0.587386167669174	1	1	1	806.142347556763	1166.41640794422	777.578787587335	1529.54492687785	831.431666684659	1	768.747540040913	1	1	1341.0135689774
ISCI000668-RA	0	0.0727053712256279	0.0527568041637358	0	0	0.0776578787587335	0	0	0	0.0767747540040913	0	0	0.13400135689774	0.279894808152188	1	728.053712256279	528.568041637358	1	1	777.578787587335	1	1	1	768.747540040913	1	1	1341.0135689774
ISCI000669-RA	0.0643112458503169	0.145410742451256	0	0	0.0582708203972112	0.155315757517467	0.30570898537557	0	0.171919716586909	0	0	0	0.80400814138644	0.90093726817873	1	2.25908908499307	0.00155252392155846	0.00155252392155846	0.906220949876628	2.41286681332996	4.74775765223093	0.00155252392155846	2.67064724980883	0.00155252392155846	0.00155252392155846	0.00155252392155846	12.4839712502236
ISCI000670-RA	0.192933737550951	0.0727053712256279	0.211027216654943	0	0	0.310631515034934	0	0.0830431666684659	0.343839433173818	0	0	0.10307529789663	1.07201085518192	1.21418044030874	1	0.377163972211909	1.09373221144421	0.000518044157817776	0.000518044157817776	1.60972646013714	0.000518044157817776	0.430718317550684	1.78175813998854	0.000518044157817776	0.000518044157817776	0.534493603064578	5.55400765060013
ISCI000671-RA	0.675268081428327	0.690701026643465	1.00237927911098	0.402571173778382	0.203947871390239	0.155315757517467	1.68139941956563	0.622823750013494	0.945558441227998	0.729360163038868	1.15329071129666	1.64920476634608	0.40200407069322	7.10932496371485	1	1.0228511616695	1.48434506556906	0.596224762246356	0.302128390430742	0.230120080873204	2.48975257463967	0.922347038811904	1.40021192477447	1.08009274216238	1.70779570875984	2.44208278670497	0.595385067418074
ISCI000672-RA	0	0	0	0	0.0582708203972112	0.0776578787587335	0.152854492687785	0.166086333336932	0	0.153549508008183	0.0768860474197773	0	0.26800271379548	0.608419033188845	1	1	1	1	583.708203972112	777.578787587335	1529.54492687785	1661.86333336932	1	1536.49508008183	769.860474197773	1	2681.0271379548
ISCI000673-RA	0.0643112458503169	0.0727053712256279	0	0	0.116541640794422	0	0.152854492687785	0	0.0859598582934544	0	0	0.051537648948315	2.14402171036384	0.492372608851606	1	1.13032080445731	0.00155252392155846	0.00155252392155846	1.81088937583169	0.00155252392155846	2.37465508807625	0.00155252392155846	1.33609988686519	0.00155252392155846	0.00155252392155846	0.80168685245297	33.288002460727
ISCI000676-RA	0.0643112458503169	0	0.211027216654943	0.161028469511353	0.174812461191634	0.0776578787587335	0.152854492687785	0.0830431666684659	0	0.230324262012274	0	0	2.14402171036384	1.15505919333551	1	0.00155252392155846	3.27780054348854	2.50155803360478	2.71555780178677	1.20720966862576	2.37465508807625	1.29081755166915	0.00155252392155846	3.57739178881509	0.00155252392155846	0.00155252392155846	33.288002460727
ISCI000677-RA	0	0	0.211027216654943	0	0	0.0776578787587335	0.0764272463438925	0	0.171919716586909	0.0767747540040913	0	0	0	0.613806812348569	1	1	2111.27216654943	1	1	777.578787587335	765.272463438925	1	1720.19716586909	768.747540040913	1	1	1
ISCI000678-RA	0.257244983401267	0.290821484902512	0.369297629146151	0.563599643289734	0.640979024369323	0.543605151311135	1.14640869515839	0.498259000010796	0.515759149760726	0.383873770020457	0.230658142259332	0	2.0100203534661	5.20984853137049	1	1.13047272597846	1.4354180301629	2.1904434888897	2.49112695299646	2.11274820330715	4.45514297580337	1.93654056676802	2.00454325140805	1.49205850040505	0.896687936984265	0.000388583444209108	7.81099490224686
ISCI000679-RA	0	0	0.105513608327472	0.161028469511353	0.233083281588845	0.232973636276201	0.229281739031677	0.166086333336932	0	0.0767747540040913	0.0768860474197773	0	0	1.20474182207657	1	1	1056.13608327472	1611.28469511353	2331.83281588845	2330.73636276201	2293.81739031677	1661.86333336932	1	768.747540040913	769.860474197773	1	1
ISCI000680-RA	0	0.0727053712256279	0	0	0	0.0776578787587335	0.0764272463438925	0.0830431666684659	0	0.0767747540040913	0	0	0	0.386608417000811	1	728.053712256279	1	1	1	777.578787587335	765.272463438925	831.431666684659	1	768.747540040913	1	1	1
ISCI000682-RA	0	0.0727053712256279	0	0.241542704267029	0.0582708203972112	0.155315757517467	0.152854492687785	0.166086333336932	0.0859598582934544	0	0	0	0.40200407069322	0.932735337725507	1	728.053712256279	1	2416.42704267029	583.708203972112	1554.15757517467	1529.54492687785	1661.86333336932	860.598582934544	1	1	1	4021.0407069322
ISCI000683-RA	0.128622491700634	0	0.158270412491207	0.322056939022705	0.640979024369323	0.310631515034934	0.229281739031677	0.41521583334233	0.0859598582934544	0.0767747540040913	0.230658142259332	0.154612946844945	3.75203799313672	2.36779256729036	1	0.000776865011536344	1.23032432326997	2.50272454150387	4.98031863662382	2.4139644201232	1.7819864733907	3.22644339660716	0.668568928059606	0.59721306656242	1.79267926848401	1.2019107523552	29.1490472532411
ISCI000684-RA	0.128622491700634	0	0.105513608327472	0.0805142347556763	0.582708203972112	0.310631515034934	0.30570898537557	0.166086333336932	0	0.230324262012274	0.384430237098886	0.10307529789663	4.6900474914209	1.9101096345156	1	0.000776865011536344	0.820475170517165	0.62626378413462	4.52763302102271	2.4139644201232	2.3757230095171	1.29104347764978	0.000776865011536344	1.79008546966419	2.98728087079899	0.801532789907312	36.4361148502985
ISCI000685-RA	0.192933737550951	0.218116113676884	0.105513608327472	0	0.699249844766534	0.155315757517467	0.382136231719462	0.249129500005398	0.343839433173818	0.537423278028639	0.153772094839555	0.154612946844945	7.23607327247796	2.88365750476662	1	1.13045582832009	0.547125127801017	0.000518044157817776	3.62294101352071	0.805122252147479	1.98015246748549	1.29111886433642	1.78175813998854	2.78460793873796	0.797125397828142	0.801481382517959	37.4865728876434
ISCI000689-RA	0	0	0	0	0	0	0	0	0	0.0767747540040913	0	0	0	0.0767747540040913	1	1	1	1	1	1	1	1	1	768.747540040913	1	1	1
ISCI000691-RA	0	0.0727053712256279	0	0	0	0.232973636276201	0.0764272463438925	0	0.0859598582934544	0	0	0.051537648948315	2.27802306726158	0.468066112139176	1	728.053712256279	1	1	1	2330.73636276201	765.272463438925	1	860.598582934544	1	1	516.37648948315	22781.2306726158
ISCI000692-RA	0.321556229251584	0.218116113676884	0.263784020818679	0.241542704267029	0.0582708203972112	0.0776578787587335	0.229281739031677	0.0830431666684659	0.257879574880363	0	0.461316284518664	0	0.46900474914209	1.75113224775063	1	0.678414076371597	0.82039145155893	0.751245218627579	0.181469578664856	0.241742182141652	0.713126991401325	0.258484553095458	0.802035065450524	0.000310890916779929	1.43450131711196	0.000310890916779929	1.45840405526603
ISCI000693-RA	0.964668687754753	1.45410742451256	0.527568041637358	0.644113878045411	0.524437383574901	1.32018393889847	0.840699709782817	1.57782016670085	1.11747815781491	0.921297048049096	0.999518616457105	0.051537648948315	0	9.89237443677113	1	1.50731200439024	0.546937362639088	0.667739206529029	0.543692379564707	1.36849791629441	0.871503937114251	1.6355424743034	1.15838974875499	0.955044519731882	1.03612257440015	0.0535233466878865	0.00010365178852635
ISCI000694-RA	0.321556229251584	0.436232227353767	0.316540824982415	0.241542704267029	0.407895742780478	0.543605151311135	0.229281739031677	0.41521583334233	0.687678866347635	0.230324262012274	0.307544189679109	0.051537648948315	0.93800949828418	3.82987358068032	1	1.35651726182641	0.984407563687361	0.751245218627579	1.26842170515331	1.69032992949089	0.713126991401325	1.29117920181017	2.13824202300677	0.716368100653345	0.956437841713566	0.160536760219018	2.91649721961528
ISCI000695-RA	0.128622491700634	0.290821484902512	0	0.0805142347556763	0.407895742780478	0.155315757517467	0	0	0.171919716586909	0.0767747540040913	0	0	0.53600542759096	1.31186418224777	1	2.2600672272496	0.000776865011536344	0.62626378413462	3.16957617421935	1.20737064256737	0.000776865011536344	0.000776865011536344	1.33636099110768	0.59721306656242	0.000776865011536344	0.000776865011536344	4.16481549190148
ISCI000696-RA	0	0.145410742451256	0	0.0805142347556763	0.582708203972112	0.155315757517467	0	0.249129500005398	0	0	0.230658142259332	0	0.93800949828418	1.21307843870191	1	1455.10742451256	1	806.142347556763	5828.08203972112	1554.15757517467	1	2492.29500005398	1	1	2307.58142259332	1	9381.0949828418
ISCI000698-RA	0.643112458503169	0.218116113676884	0.316540824982415	0.241542704267029	0.46616656317769	0.776578787587336	0	0.249129500005398	0.429799291467272	0.307099016016365	0.230658142259332	0.051537648948315	1.60801628277288	3.64808525968356	1	0.33925977457697	0.492280304581282	0.375681007220165	0.724902879311055	1.20749960191188	0.000155469625437156	0.387476170137289	0.668362818201156	0.477601159547272	0.358758819436323	0.0802808594044989	2.50013236142091
ISCI000699-RA	0.192933737550951	0.254468799289698	0.211027216654943	0.201285586889191	0.0582708203972112	0.271802575655567	0.30570898537557	0.166086333336932	0.214899645733636	0.153549508008183	0.0384430237098886	0	1.07201085518192	2.03003320889188	1	1.31877879234714	1.09373221144421	1.04326626756649	0.302386624938059	1.40857540813972	1.58422558281996	0.860918590943551	1.11379310405202	0.795972299752148	0.199669882575398	0.000518044157817776	5.55400765060013
ISCI000701-RA	0	0	0	0	0.0582708203972112	0	0	0	0	0	0	0	0	0.0582708203972112	1	1	1	1	583.708203972112	1	1	1	1	1	1	1	1
ISCI000703-RA	0	0	0.158270412491207	0	0.233083281588845	0	0.229281739031677	0	0.0859598582934544	0	0	0	0.80400814138644	0.706595291405183	1	1	1583.70412491207	1	2331.83281588845	1	2293.81739031677	1	860.598582934544	1	1	1	8041.0814138644
ISCI000704-RA	0.321556229251584	0.363526856128139	0.158270412491207	0.161028469511353	0.699249844766534	0.232973636276201	0.152854492687785	0.0830431666684659	0.343839433173818	0.0767747540040913	0.0768860474197773	0	3.39470104140941	2.59311729495918	1	1.13048286667481	0.492359227302069	0.500933776057314	2.17421514389369	0.724604764591399	0.475521624573144	0.258484553095458	1.06927645696177	0.238996627495635	0.239342628615977	0.000310890916779929	10.5541280804923
ISCI000705-RA	0	0.0727053712256279	0.158270412491207	0.161028469511353	0	0	0	0	0.0859598582934544	0.0767747540040913	0.0768860474197773	0	0.26800271379548	0.554738865525734	1	728.053712256279	1583.70412491207	1611.28469511353	1	1	1	1	860.598582934544	768.747540040913	769.860474197773	1	2681.0271379548
ISCI000706-RA	0.128622491700634	0.218116113676884	0.105513608327472	0	0.116541640794422	0	0.152854492687785	0	0	0.153549508008183	0.153772094839555	0	0.13400135689774	0.87519785519538	1	1.69524463669009	0.820475170517165	0.000776865011536344	0.906148096213768	0.000776865011536344	1.18824993726432	0.000776865011536344	0.000776865011536344	1.19364926811331	1.19537846732652	0.000776865011536344	1.04178652173402
ISCI000707-RA	0	0	0	0	0	0	0	0.0830431666684659	0	0	0	0	0	0.0830431666684659	1	1	1	1	1	1	1	831.431666684659	1	1	1	1	1
ISCI000708-RA	0.0643112458503169	0.145410742451256	0.105513608327472	0	0.116541640794422	0.155315757517467	0.0764272463438925	0	0.257879574880363	0.307099016016365	0.461316284518664	0	0.6700067844887	1.22849883218155	1	2.25908908499307	1.63967653370506	0.00155252392155846	1.81088937583169	2.41286681332996	1.1881038059989	0.00155252392155846	4.00519461275245	4.76933821044627	7.1635981951185	0.00155252392155846	10.4035681291733
ISCI000709-RA	0.450178720952218	0.145410742451256	0.422054433309886	0.0805142347556763	0.640979024369323	0.0776578787587335	0.534990724407247	0.249129500005398	0.429799291467272	0.383873770020457	0.768860474197773	0	0.13400135689774	3.41458832049747	1	0.323157048468868	0.937540269318398	0.179031855170058	1.42373821932694	0.172688326453217	1.1883544558261	0.553500506260533	0.954740411801275	0.852746870223972	1.70774331190164	0.000222084667444482	0.297818552504884
ISCI000710-RA	0	0	0	0	0	0	0	0	0	0	0	0	0.26800271379548	0	1	1	1	1	1	1	1	1	1	1	1	1	2681.0271379548
ISCI000713-RA	0	0	0	0	0.0582708203972112	0	0.0764272463438925	0.0830431666684659	0	0.0767747540040913	0	0.051537648948315	0.40200407069322	0.294515987413661	1	1	1	1	583.708203972112	1	765.272463438925	831.431666684659	1	768.747540040913	1	516.37648948315	4021.0407069322
ISCI000716-RA	0.0964668687754753	0.0727053712256279	0	0.0402571173778382	0	0	0.0764272463438925	0	0	0	0	0	0	0.285856603722834	1	0.753937371573116	0.00103555185404745	0.417918877246308	0.00103555185404745	0.00103555185404745	0.792479318365636	0.00103555185404745	0.00103555185404745	0.00103555185404745	0.00103555185404745	0.00103555185404745	0.00103555185404745
ISCI000717-RA	0	0	0	0	0.0582708203972112	0	0	0	0.171919716586909	0.0767747540040913	0	0	0	0.306965290988212	1	1	1	1	583.708203972112	1	1	1	1720.19716586909	768.747540040913	1	1	1
ISCI000718-RA	0	0.145410742451256	0	0	0.291354101986056	0.232973636276201	0.152854492687785	0	0.0859598582934544	0.153549508008183	0.230658142259332	0.051537648948315	0.13400135689774	1.06210233970294	1	1455.10742451256	1	1	2914.54101986056	2330.73636276201	1529.54492687785	1	860.598582934544	1536.49508008183	2307.58142259332	516.37648948315	1341.0135689774
ISCI000719-RA	0.0643112458503169	0	0	0.0805142347556763	0.174812461191634	0.232973636276201	0.0764272463438925	0.0830431666684659	0	0.0767747540040913	0	0	4.15404206382994	0.788856745090278	1	0.00155252392155846	0.00155252392155846	1.25155527876317	2.71555780178677	3.61852395803417	1.1881038059989	1.29081755166915	0.00155252392155846	1.19349894555274	0.00155252392155846	0.00155252392155846	64.4940492764821
ISCI000720-RA	0	0	0.105513608327472	0	0.0582708203972112	0.232973636276201	0.0764272463438925	0.0830431666684659	0	0.0767747540040913	0	0.051537648948315	0.13400135689774	0.633003232017334	1	1	1056.13608327472	1	583.708203972112	2330.73636276201	765.272463438925	831.431666684659	1	768.747540040913	1	516.37648948315	1341.0135689774
ISCI000721-RA	0	0	0	0	0	0	0	0	0	0	0	0	0.53600542759096	0	1	1	1	1	1	1	1	1	1	1	1	1	5361.0542759096
ISCI000722-RA	0.0643112458503169	0	0.0527568041637358	0.161028469511353	0.174812461191634	0.0776578787587335	0.0764272463438925	0	0	0	0	0.051537648948315	0.26800271379548	0.606994105819666	1	0.00155252392155846	0.820614528813306	2.50155803360478	2.71555780178677	1.20720966862576	1.1881038059989	0.00155252392155846	0.00155252392155846	0.00155252392155846	0.00155252392155846	0.80168685245297	4.16235876602224
ISCI000723-RA	0	0	0	0	0.0582708203972112	0	0.0764272463438925	0	0	0	0	0	0.93800949828418	0.134698066741104	1	1	1	1	583.708203972112	1	765.272463438925	1	1	1	1	1	9381.0949828418
ISCI000724-RA	0	0	0.0527568041637358	0	0.116541640794422	0	0	0	0	0.153549508008183	0	0	0.40200407069322	0.322847952966341	1	1	528.568041637358	1	1166.41640794422	1	1	1	1	1536.49508008183	1	1	4021.0407069322
ISCI000725-RA	0	0	0	0	0.0582708203972112	0	0	0.0830431666684659	0	0	0	0	1.07201085518192	0.141313987065677	1	1	1	1	583.708203972112	1	1	831.431666684659	1	1	1	1	10721.1085518192
ISCI000726-RA	0	0	0	0	0	0	0.0764272463438925	0	0	0	0	0	0.13400135689774	0.0764272463438925	1	1	1	1	1	1	765.272463438925	1	1	1	1	1	1341.0135689774
ISCI000727-RA	0	0	0.0527568041637358	0	0	0	0	0	0	0.153549508008183	0	0	0	0.206306312171919	1	1	528.568041637358	1	1	1	1	1	1	1536.49508008183	1	1	1
ISCI000728-RA	0.214370819501056	0.290821484902512	0.369297629146151	0.322056939022705	0.582708203972112	0.698920908828602	0.534990724407247	0.664345333347727	0.343839433173818	0.383873770020457	0.461316284518664	0	0.40200407069322	4.40522524632239	1	1.35646185145052	1.72236777947469	1.50210149694103	2.71742424133947	3.25928212730665	2.49493486177784	3.09806870180983	1.603665402939	1.790331061884	2.15141754758107	0.000466263896564762	1.87486610825973
ISCI000729-RA	0.128622491700634	0.0727053712256279	0.211027216654943	0	0.116541640794422	0.0776578787587335	0.382136231719462	0.332172666673864	0.515759149760726	0.153549508008183	0.0768860474197773	0	0.6700067844887	1.9901721552966	1	0.565599455571052	1.64017347602279	0.000776865011536344	0.906148096213768	0.604073753789452	2.96945954564349	2.58131009028803	4.00752924329995	1.19364926811331	0.598077666169028	0.000776865011536344	5.20582514862396
ISCI000733-RA	0	0.218116113676884	0.158270412491207	0.322056939022705	0.349624922383267	0.854236666346069	0.0764272463438925	0.166086333336932	0.0859598582934544	0.0767747540040913	0.230658142259332	0	0.13400135689774	2.3075532458985	1	2182.16113676884	1583.70412491207	3221.56939022705	3497.24922383267	8543.36666346069	765.272463438925	1661.86333336932	860.598582934544	768.747540040913	2307.58142259332	1	1341.0135689774
ISCI000749-RA	0	0	0	0	0.0582708203972112	0	0	0	0	0	0	0	0.13400135689774	0.0582708203972112	1	1	1	1	583.708203972112	1	1	1	1	1	1	1	1341.0135689774
ISCI000750-RA	0	0.290821484902512	0.158270412491207	0.0805142347556763	0	0	0.152854492687785	0	0	0.0767747540040913	0	0	0.26800271379548	0.759235378841272	1	2909.21484902512	1583.70412491207	806.142347556763	1	1	1529.54492687785	1	1	768.747540040913	1	1	2681.0271379548
ISCI000751-RA	0	0	0	0	0	0	0	0	0	0	0	0	0.13400135689774	0	1	1	1	1	1	1	1	1	1	1	1	1	1341.0135689774
ISCI000753-RA	0.0643112458503169	0.218116113676884	0.105513608327472	0.0805142347556763	0.233083281588845	0.155315757517467	0.30570898537557	0.0830431666684659	0.0859598582934544	0	0.0768860474197773	0.10307529789663	0.40200407069322	1.33156625205415	1	3.38785736552882	1.63967653370506	1.25155527876317	3.62022622774184	2.41286681332996	4.74775765223093	1.29081755166915	1.33609988686519	0.00155252392155846	1.19522680245438	1.60182118098438	6.24276188707258
ISCI000754-RA	0	0.145410742451256	0.0527568041637358	0.161028469511353	0	0	0	0.166086333336932	0	0.0767747540040913	0	0	0.53600542759096	0.602057103467368	1	1455.10742451256	528.568041637358	1611.28469511353	1	1	1	1661.86333336932	1	768.747540040913	1	1	5361.0542759096
ISCI000755-RA	0	0	0.0527568041637358	0	0.0582708203972112	0.0776578787587335	0	0.0830431666684659	0	0	0	0	0	0.271728669988146	1	1	528.568041637358	1	583.708203972112	777.578787587335	1	831.431666684659	1	1	1	1	1
ISCI000757-RA	0.0643112458503169	0	0	0	0	0	0	0	0	0	0	0	0	0.0643112458503169	1	0.00155252392155846	0.00155252392155846	0.00155252392155846	0.00155252392155846	0.00155252392155846	0.00155252392155846	0.00155252392155846	0.00155252392155846	0.00155252392155846	0.00155252392155846	0.00155252392155846	0.00155252392155846
ISCI000759-RA	0	0.0727053712256279	0	0	0	0	0.30570898537557	0.0830431666684659	0	0	0	0.051537648948315	0	0.461457523269664	1	728.053712256279	1	1	1	1	3058.0898537557	831.431666684659	1	1	1	516.37648948315	1
ISCI000761-RA	0.0643112458503169	0.0363526856128139	0.0527568041637358	0.0402571173778382	0.0582708203972112	0.0776578787587335	0.152854492687785	0	0	0.0383873770020457	0.0768860474197773	0	0.46900474914209	0.52084842185048	1	0.565936664189434	0.820614528813306	0.626553901342364	0.906220949876628	1.20720966862576	2.37465508807625	0.00155252392155846	0.00155252392155846	0.597525734737148	1.19522680245438	0.00155252392155846	7.28296344759775
ISCI000762-RA	0.192933737550951	0.0727053712256279	0	0.0805142347556763	0.0582708203972112	0	0	0	0	0.0767747540040913	0.153772094839555	0	0.40200407069322	0.481198917933558	1	0.377163972211909	0.000518044157817776	0.417617333521288	0.302386624938059	0.000518044157817776	0.000518044157817776	0.000518044157817776	0.000518044157817776	0.398245171954982	0.797125397828142	0.000518044157817776	2.08307664657369
ISCI000763-RA	0	0	0.211027216654943	0.0805142347556763	0	0	0.61141797075114	0	0	0.0767747540040913	0.0768860474197773	0	2.54602578105706	0.979734176165851	1	1	2111.27216654943	806.142347556763	1	1	6115.1797075114	1	1	768.747540040913	769.860474197773	1	25461.2578105706
ISCI000764-RA	0.0643112458503169	0.436232227353767	0.263784020818679	0.241542704267029	0.291354101986056	0.155315757517467	0.0764272463438925	0.0830431666684659	0.429799291467272	0.230324262012274	0.461316284518664	0	0.13400135689774	2.27213402428522	1	6.77416220713607	4.09686254838029	3.75156078844639	4.52489465369691	2.41286681332996	1.1881038059989	1.29081755166915	6.67428933863972	3.57739178881509	7.1635981951185	0.00155252392155846	2.0819556449719
ISCI000765-RA	0	0.0363526856128139	0	0	0.0582708203972112	0	0.178330241469082	0.0553621111123106	0	0	0	0	0.312669832761393	0.328315858591418	1	364.526856128139	1	1	583.708203972112	1	1784.30241469082	554.621111123106	1	1	1	1	3127.69832761393
ISCI000770-RA	0	0.145410742451256	0	0	0.116541640794422	0.0776578787587335	0	0	0	0	0	0	0.26800271379548	0.339610262004411	1	1455.10742451256	1	1	1166.41640794422	777.578787587335	1	1	1	1	1	1	2681.0271379548
ISCI000772-RA	0	0	0	0	0.0582708203972112	0	0.0764272463438925	0	0	0	0	0	1.3400135689774	0.134698066741104	1	1	1	1	583.708203972112	1	765.272463438925	1	1	1	1	1	13401.135689774
ISCI000773-RA	0.128622491700634	0.145410742451256	0.0527568041637358	0.0805142347556763	0	0	0.0764272463438925	0	0.257879574880363	0.153549508008183	0.0768860474197773	0	0.93800949828418	0.895160602303741	1	1.13042204613057	0.410626017764349	0.62626378413462	0.000776865011536344	0.000776865011536344	0.594513401137927	0.000776865011536344	2.00415305415574	1.19364926811331	0.598077666169028	0.000776865011536344	7.28784446206894
ISCI000775-RA	0	0.145410742451256	0	0.0805142347556763	0	0.0776578787587335	0	0.0830431666684659	0	0	0.0768860474197773	0.051537648948315	3.21603256554576	0.386626022634132	1	1455.10742451256	1	806.142347556763	1	777.578787587335	1	831.431666684659	1	1	769.860474197773	516.37648948315	32161.3256554576
ISCI000776-RA	0	0.0727053712256279	0	0	0.174812461191634	0	0.229281739031677	0.0830431666684659	0.515759149760726	0.383873770020457	0.0768860474197773	0	0.53600542759096	1.45947565789859	1	728.053712256279	1	1	1749.12461191634	1	2293.81739031677	831.431666684659	5158.59149760726	3839.73770020457	769.860474197773	1	5361.0542759096
ISCI000777-RA	0.0643112458503169	0.290821484902512	0.316540824982415	0.0805142347556763	0.524437383574901	0	0.229281739031677	0	0.0859598582934544	0.153549508008183	0.0768860474197773	0.10307529789663	6.29806377419378	1.74541627939914	1	4.51662564606458	4.91592455327204	1.25155527876317	8.14356835751719	0.00155252392155846	3.56120637015358	0.00155252392155846	1.33609988686519	2.38544536718392	1.19522680245438	1.60182118098438	97.7804992132875
ISCI000778-RA	0	0	0.0527568041637358	0	0.0582708203972112	0.155315757517467	0	0	0	0.307099016016365	0.153772094839555	0	0.40200407069322	0.573442398094779	1	1	528.568041637358	1	583.708203972112	1554.15757517467	1	1	1	3071.99016016365	1538.72094839555	1	4021.0407069322
ISCI000779-RA	0	0	0	0	0	0.0776578787587335	0	0	0	0	0	0	0.6700067844887	0.0776578787587335	1	1	1	1	1	777.578787587335	1	1	1	1	1	1	6701.067844887
ISCI000780-RA	0.321556229251584	0.218116113676884	0.211027216654943	0.805142347556763	0.524437383574901	0.310631515034934	0.30570898537557	0.0830431666684659	0.257879574880363	0.230324262012274	0.538202331938441	0.257688244741575	4.82404884831864	3.26786679468668	1	0.678414076371597	0.656375339430499	2.50342531661944	1.63073908064946	0.96603605581627	0.950732358229509	0.258484553095458	0.802035065450524	0.716368100653345	1.67353305481116	0.80144023742797	14.9978405813662
ISCI000785-RA	0	0	0	0	0.0582708203972112	0	0	0	0	0	0	0	0	0.0582708203972112	1	1	1	1	583.708203972112	1	1	1	1	1	1	1	1
ISCI000787-RA	0	0	0.105513608327472	0	0.0582708203972112	0.0776578787587335	0	0	0	0.153549508008183	0	0	0.93800949828418	0.3949918154916	1	1	1056.13608327472	1	583.708203972112	777.578787587335	1	1	1	1536.49508008183	1	1	9381.0949828418
ISCI000788-RA	0	0.0727053712256279	0.0527568041637358	0	0.116541640794422	0.0776578787587335	0	0.0830431666684659	0	0	0.153772094839555	0	0.13400135689774	0.402704861610985	1	728.053712256279	528.568041637358	1	1166.41640794422	777.578787587335	1	831.431666684659	1	1	1538.72094839555	1	1341.0135689774
ISCI000789-RA	0	0	0	0	0	0	0	0.0830431666684659	0	0	0	0	0	0.0830431666684659	1	1	1	1	1	1	1	831.431666684659	1	1	1	1	1
ISCI000790-RA	0.192933737550951	0	0	0.241542704267029	0.0582708203972112	0.0776578787587335	0.0764272463438925	0	0	0.153549508008183	0	0	0.13400135689774	0.800381895326	1	0.000518044157817776	0.000518044157817776	1.25181591224823	0.302386624938059	0.402820148152648	0.396444928823353	0.000518044157817776	0.000518044157817776	0.795972299752148	0.000518044157817776	0.000518044157817776	0.694704244963107
ISCI000791-RA	0	0.0727053712256279	0.0527568041637358	0.322056939022705	0.0582708203972112	0.155315757517467	0.0764272463438925	0.41521583334233	0.171919716586909	0.153549508008183	0	0.051537648948315	0.40200407069322	1.47821799660806	1	728.053712256279	528.568041637358	3221.56939022705	583.708203972112	1554.15757517467	765.272463438925	4153.1583334233	1720.19716586909	1536.49508008183	1	516.37648948315	4021.0407069322
ISCI000793-RA	0.128622491700634	0	0	0.0805142347556763	0	0	0	0	0.0859598582934544	0	0.0768860474197773	0	0.53600542759096	0.295096584749765	1	0.000776865011536344	0.000776865011536344	0.62626378413462	0.000776865011536344	0.000776865011536344	0.000776865011536344	0.000776865011536344	0.668568928059606	0.000776865011536344	0.598077666169028	0.000776865011536344	4.16481549190148
ISCI000794-RA	0	0	0	0.0805142347556763	0	0	0	0	0.0859598582934544	0	0.0768860474197773	0	0.26800271379548	0.166474093049131	1	1	1	806.142347556763	1	1	1	1	860.598582934544	1	769.860474197773	1	2681.0271379548
ISCI000795-RA	0	0	0	0	0.174812461191634	0	0	0.249129500005398	0	0	0	0.051537648948315	0.6700067844887	0.423941961197032	1	1	1	1	1749.12461191634	1	1	2492.29500005398	1	1	1	516.37648948315	6701.067844887
ISCI000797-RA	0	0.0727053712256279	0	0	0	0	0	0	0	0	0.153772094839555	0.051537648948315	0.80400814138644	0.0727053712256279	1	728.053712256279	1	1	1	1	1	1	1	1	1538.72094839555	516.37648948315	8041.0814138644
ISCI000798-RA	9.58237563169721	10.542278827716	13.3474714534252	8.61502311885737	12.4699555650032	2.79568363531441	10.0883965173938	7.307798666825	14.3552963350069	10.9787898225851	12.4555396820039	28.13955632578	1.3400135689774	100.083069573824	1	1.10017277715203	1.39291472960011	0.899049833256032	1.30133965838164	0.291760056875744	1.05280690555818	0.762631594141675	1.49808847804649	1.14572582749585	1.29983525768672	2.93657478582035	0.139850454150338
ISCI000800-RA	0.128622491700634	0	0.0527568041637358	0	0	0	0	0	0	0	0.0768860474197773	0.051537648948315	0	0.18137929586437	1	0.000776865011536344	0.410626017764349	0.000776865011536344	0.000776865011536344	0.000776865011536344	0.000776865011536344	0.000776865011536344	0.000776865011536344	0.000776865011536344	0.598077666169028	0.401154827459424	0.000776865011536344
ISCI000801-RA	0.128622491700634	0	0.0527568041637358	0	0	0.0776578787587335	0	0.0830431666684659	0.0859598582934544	0.0767747540040913	0	0	0.93800949828418	0.504814953589115	1	0.000776865011536344	0.410626017764349	0.000776865011536344	0.000776865011536344	0.604073753789452	0.000776865011536344	0.64591017133066	0.668568928059606	0.59721306656242	0.000776865011536344	0.000776865011536344	7.28784446206894
ISCI000802-RA	0.257244983401267	0	0.105513608327472	0.161028469511353	0.233083281588845	0.310631515034934	0.229281739031677	0.41521583334233	0	0.0767747540040913	0	0	0	1.78877418424197	1	0.000388583444209108	0.410396996792408	0.626118556428638	0.906111626917756	1.20745122336589	0.891339461916038	1.61384856954738	0.000388583444209108	0.298722566836377	0.000388583444209108	0.000388583444209108	0.000388583444209108
ISCI000803-RA	0.321556229251584	0.145410742451256	0.211027216654943	0.161028469511353	0.349624922383267	0.232973636276201	0.152854492687785	0.166086333336932	0	0	0.153772094839555	0	0.53600542759096	1.74056204255332	1	0.452379681219991	0.656375339430499	0.500933776057314	1.08726301740523	0.724604764591399	0.475521624573144	0.516658215274137	0.000310890916779929	0.000310890916779929	0.478374366315175	0.000310890916779929	1.66670307874449
ISCI000805-RA	0	0	0.105513608327472	0.0805142347556763	0.116541640794422	0	0.0764272463438925	0.332172666673864	0	0.307099016016365	0	0	0.53600542759096	1.01826841291169	1	1	1056.13608327472	806.142347556763	1166.41640794422	1	765.272463438925	3322.72666673864	1	3071.99016016365	1	1	5361.0542759096
ISCI000808-RA	8.48908445224182	5.08937598579395	12.0021729472499	10.708393222505	10.3722060307036	17.2400490844388	13.9861860809323	15.1968995003293	8.33810625446508	8.90587146447459	25.5261677433661	0.41230119158652	1.60801628277288	110.328345023134	1	0.599524726365196	1.41383109470314	1.2614277947132	1.22182597033387	2.03083690564481	1.64754178208942	1.79016012501838	0.982215229433863	1.04909623705051	3.00691637541521	0.0485796007739723	0.189431186449036
ISCI000817-RA	0	0	0	0	0	0	0	0	0	0	0	0	0.13400135689774	0	1	1	1	1	1	1	1	1	1	1	1	1	1341.0135689774
ISCI000819-RA	0	0	0.0527568041637358	0.161028469511353	0.116541640794422	0.0388289393793668	0.229281739031677	0.041521583334233	0.0859598582934544	0.0767747540040913	0	0.051537648948315	3.75203799313672	0.802693788512333	1	1	528.568041637358	1611.28469511353	1166.41640794422	389.289393793668	2293.81739031677	416.21583334233	860.598582934544	768.747540040913	1	516.37648948315	37521.3799313672
ISCI000820-RA	0	0	0.105513608327472	0	0.291354101986056	0	0.229281739031677	0	0	0	0	0	0.93800949828418	0.626149449345205	1	1	1056.13608327472	1	2914.54101986056	1	2293.81739031677	1	1	1	1	1	9381.0949828418
ISCI000827-RA	0	0	0	0	0	0	0.0764272463438925	0	0	0	0	0	0	0.0764272463438925	1	1	1	1	1	1	765.272463438925	1	1	1	1	1	1
ISCI000833-RA	0	0	0	0	0	0.0776578787587335	0	0	0	0	0	0	0	0.0776578787587335	1	1	1	1	1	777.578787587335	1	1	1	1	1	1	1
ISCI000834-RA	0.192933737550951	0	0.158270412491207	0.241542704267029	0.203947871390239	0.465947272552401	0.229281739031677	0.332172666673864	0.343839433173818	0.0767747540040913	0.230658142259332	0.10307529789663	0.80400814138644	2.24471059113528	1	0.000518044157817776	0.820428669622611	1.25181591224823	1.05705807688866	2.4143306681268	1.18829869815442	1.72131913772928	1.78175813998854	0.398245171954982	1.1954290746633	0.534493603064578	4.16563524898955
ISCI000835-RA	0.192933737550951	0.0727053712256279	0.316540824982415	0.0805142347556763	0.233083281588845	0	0	0.166086333336932	0.171919716586909	0.383873770020457	0.153772094839555	0	0.53600542759096	1.61765727004781	1	0.377163972211909	1.64033929508741	0.417617333521288	1.20799236727879	0.000518044157817776	0.000518044157817776	0.860918590943551	0.891138092073178	1.98915368314364	0.797125397828142	0.000518044157817776	2.77726284737898
ISCI000836-RA	0	0	0	0	0	0	0	0	0	0	0	0	0.13400135689774	0	1	1	1	1	1	1	1	1	1	1	1	1	1341.0135689774
ISCI000841-RA	0	0	0	0	0	0	0	0	0	0	0	0	0.13400135689774	0	1	1	1	1	1	1	1	1	1	1	1	1	1341.0135689774
ISCI000842-RA	0	0	0	0	0.233083281588845	0	0	0.0830431666684659	0.257879574880363	0	0	0	2.0100203534661	0.574006023137674	1	1	1	1	2331.83281588845	1	1	831.431666684659	2579.79574880363	1	1	1	20101.203534661
ISCI000843-RA	0.128622491700634	0	0	0	0.0582708203972112	0.0776578787587335	0.0764272463438925	0	0	0	0	0	0.6700067844887	0.340978437200471	1	0.000776865011536344	0.000776865011536344	0.000776865011536344	0.453462480612654	0.604073753789452	0.594513401137927	0.000776865011536344	0.000776865011536344	0.000776865011536344	0.000776865011536344	0.000776865011536344	5.20582514862396
ISCI000848-RA	0	0.0727053712256279	0	0	0	0.155315757517467	0	0	0	0.0767747540040913	0	0	0	0.304795882747186	1	728.053712256279	1	1	1	1554.15757517467	1	1	1	768.747540040913	1	1	1
ISCI000849-RA	0.257244983401267	0.145410742451256	0.263784020818679	0.402571173778382	0.582708203972112	0.310631515034934	0.152854492687785	0.498259000010796	0	0.153549508008183	0.230658142259332	0.051537648948315	2.41202442415932	2.76701364016339	1	0.565430654711335	1.0254096168147	1.56471351590528	2.26469619212807	1.20745122336589	0.594355835758763	1.93654056676802	0.000388583444209108	0.597056550228546	0.896687936984265	0.200655354791971	9.37311616600739
ISCI000850-RA	0	0	0	0	0.0582708203972112	0	0	0	0	0	0	0	0.80400814138644	0.0582708203972112	1	1	1	1	583.708203972112	1	1	1	1	1	1	1	8041.0814138644
ISCI000851-RA	0	0	0	0	0.116541640794422	0.155315757517467	0	0	0	0	0.153772094839555	0.051537648948315	0.26800271379548	0.271857398311889	1	1	1	1	1166.41640794422	1554.15757517467	1	1	1	1	1538.72094839555	516.37648948315	2681.0271379548
ISCI000852-RA	0.192933737550951	0.727053712256279	0.580324845801094	0.483085408534058	0.757520665163746	0.698920908828602	0.0764272463438925	0.664345333347727	0.0859598582934544	0.307099016016365	0.461316284518664	0.051537648948315	0.6700067844887	4.57367073213617	1	3.76697732469873	3.0068570041954	2.50311378033864	3.92480959430096	3.62123698011129	0.396444928823353	3.44212023130075	0.445828068115497	1.59142655534647	2.39034010516879	0.267505823611198	3.47144904818426
ISCI000854-RA	0.257244983401267	0.0727053712256279	0.158270412491207	0	0.116541640794422	0.232973636276201	0.152854492687785	0.0830431666684659	0.0859598582934544	0	0.230658142259332	0	0.93800949828418	1.15959356183843	1	0.282909619077772	0.615401203466503	0.000388583444209108	0.453250105180981	0.90568556338547	0.594355835758763	0.323080580664844	0.334414361438183	0.000388583444209108	0.896687936984265	0.000388583444209108	3.64533819888545
ISCI000855-RA	0.0643112458503169	0.0727053712256279	0.105513608327472	0	0	0.0776578787587335	0.0764272463438925	0.166086333336932	0	0.153549508008183	0.153772094839555	0	0	0.716251191851158	1	1.13032080445731	1.63967653370506	0.00155252392155846	0.00155252392155846	1.20720966862576	1.1881038059989	2.58008257941675	0.00155252392155846	2.38544536718392	2.38890108098721	0.00155252392155846	0.00155252392155846
ISCI000856-RA	0.128622491700634	0.0727053712256279	0.105513608327472	0	0.0582708203972112	0.232973636276201	0.0764272463438925	0	0	0	0.0768860474197773	0	0	0.674513174271039	1	0.565599455571052	0.820475170517165	0.000776865011536344	0.453462480612654	1.81066753134529	0.594513401137927	0.000776865011536344	0.000776865011536344	0.000776865011536344	0.598077666169028	0.000776865011536344	0.000776865011536344
ISCI000857-RA	0	0.0727053712256279	0.158270412491207	0	0.0582708203972112	0.0776578787587335	0	0	0	0.0767747540040913	0.230658142259332	0.154612946844945	0	0.443679236876871	1	728.053712256279	1583.70412491207	1	583.708203972112	777.578787587335	1	1	1	768.747540040913	2307.58142259332	1547.12946844945	1
ISCI000858-RA	0.0643112458503169	0	0.0527568041637358	0	0	0	0.0764272463438925	0.166086333336932	0	0	0	0	0.40200407069322	0.359581629694877	1	0.00155252392155846	0.820614528813306	0.00155252392155846	0.00155252392155846	0.00155252392155846	1.1881038059989	2.58008257941675	0.00155252392155846	0.00155252392155846	0.00155252392155846	0.00155252392155846	6.24276188707258
ISCI000859-RA	0.0643112458503169	0.0727053712256279	0.0527568041637358	0	0.233083281588845	0	0.0764272463438925	0.0830431666684659	0	0.0767747540040913	0.0768860474197773	0.051537648948315	0	0.659101869844975	1	1.13032080445731	0.820614528813306	0.00155252392155846	3.62022622774184	0.00155252392155846	1.1881038059989	1.29081755166915	0.00155252392155846	1.19349894555274	1.19522680245438	0.80168685245297	0.00155252392155846
ISCI000860-RA	0	0	0	0	0	0	0	0	0	0	0.0768860474197773	0	0	0	1	1	1	1	1	1	1	1	1	1	769.860474197773	1	1
ISCI000861-RA	0.385867475101901	0.218116113676884	0.105513608327472	0.161028469511353	0.233083281588845	0.465947272552401	0.382136231719462	0.0830431666684659	0.0859598582934544	0.0767747540040913	0.0768860474197773	0	0.93800949828418	2.19747023144433	1	0.565374358601775	0.273633441003257	0.417466444468702	0.604152672520609	1.20747809755047	0.990332751790928	0.215414956005075	0.22297178867399	0.19917417648675	0.19946252569456	0.000259089188729176	2.43054028849583
ISCI000862-RA	0	0	0	0	0	0	0	0	0	0.153549508008183	0	0	0	0.153549508008183	1	1	1	1	1	1	1	1	1	1536.49508008183	1	1	1
ISCI000864-RA	0.0643112458503169	0	0.0527568041637358	0.0805142347556763	0	0.0776578787587335	0.152854492687785	0.498259000010796	0	0.230324262012274	0.230658142259332	0	0.13400135689774	1.15667791823932	1	0.00155252392155846	0.820614528813306	1.25155527876317	0.00155252392155846	1.20720966862576	2.37465508807625	7.73714269040713	0.00155252392155846	3.57739178881509	3.58257535952003	0.00155252392155846	2.0819556449719
ISCI000865-RA	0	0.145410742451256	0.0527568041637358	0	0.233083281588845	0.155315757517467	0	0.249129500005398	0	0.230324262012274	0.153772094839555	0.10307529789663	0.40200407069322	1.06602034773898	1	1455.10742451256	528.568041637358	1	2331.83281588845	1554.15757517467	1	2492.29500005398	1	2304.24262012274	1538.72094839555	1031.7529789663	4021.0407069322
ISCI000866-RA	0	0	0.105513608327472	0	0	0.155315757517467	0	0.0830431666684659	0	0	0	0	0.40200407069322	0.343872532513405	1	1	1056.13608327472	1	1	1554.15757517467	1	831.431666684659	1	1	1	1	4021.0407069322
ISCI000867-RA	0.257244983401267	0.0727053712256279	0.158270412491207	0	0.116541640794422	1.70847333269214	0.152854492687785	0	0.0859598582934544	0.230324262012274	0.153772094839555	0	0.53600542759096	2.78237435359818	1	0.282909619077772	0.615401203466503	0.000388583444209108	0.453250105180981	6.63923310301346	0.594355835758763	0.000388583444209108	0.334414361438183	0.895390533620713	0.597921485804248	0.000388583444209108	2.08321693512492
ISCI000868-RA	0	0	0	0	0	0.155315757517467	0	0	0	0	0	0	0.6700067844887	0.155315757517467	1	1	1	1	1	1554.15757517467	1	1	1	1	1	1	6701.067844887
ISCI000869-RA	0.578801212652852	0.145410742451256	0.158270412491207	0.161028469511353	0.524437383574901	0.388289393793668	0.229281739031677	0.166086333336932	0.171919716586909	0.0767747540040913	0.153772094839555	0.051537648948315	0.6700067844887	2.60030015743485	1	0.251356776028234	0.273570704344295	0.278335000842322	0.906091353948241	0.670907894654165	0.396236411356819	0.287072007632135	0.297148654774132	0.132794252842912	0.265800263458469	0.0891994140272779	1.15754945721722
ISCI000870-RA	0.385867475101901	0.290821484902512	0.474811237473622	0.402571173778382	0.46616656317769	0.310631515034934	0.152854492687785	0.166086333336932	0	0.230324262012274	0.153772094839555	0.10307529789663	6.0300610603983	2.88013453750603	1	0.753746115072791	1.2304436723541	1.04327747738866	1.20804625585249	0.805071761429888	0.396288554229609	0.430570822821421	0.000259089188729176	0.597004351082792	0.398665962200391	0.267316042289289	15.6234953704486
ISCI000872-RA	0.0643112458503169	0.218116113676884	0	0.0805142347556763	0.349624922383267	0.232973636276201	0	0.0830431666684659	0.171919716586909	0.153549508008183	0.0768860474197773	0.154612946844945	5.22605291901186	1.3540525442059	1	3.38785736552882	0.00155252392155846	1.25155527876317	5.42956307965197	3.61852395803417	0.00155252392155846	1.29081755166915	2.67064724980883	2.38544536718392	1.19522680245438	2.40195550951579	81.1372742448848
ISCI000873-RA	0	0.0727053712256279	0.105513608327472	0	0	0	0	0	0	0	0.0768860474197773	0	0	0.1782189795531	1	728.053712256279	1056.13608327472	1	1	1	1	1	1	1	769.860474197773	1	1
ISCI000875-RA	0	0	0.105513608327472	0.0805142347556763	0	0.155315757517467	0	0	0	0	0	0	0.40200407069322	0.341343600600615	1	1	1056.13608327472	806.142347556763	1	1554.15757517467	1	1	1	1	1	1	4021.0407069322
ISCI000876-RA	0.0643112458503169	0	0	0.161028469511353	0	0	0	0.249129500005398	0	0	0	0.051537648948315	0.40200407069322	0.474469215367068	1	0.00155252392155846	0.00155252392155846	2.50155803360478	0.00155252392155846	0.00155252392155846	0.00155252392155846	3.86934760716434	0.00155252392155846	0.00155252392155846	0.00155252392155846	0.80168685245297	6.24276188707258
ISCI000884-RA	0.0643112458503169	0	0.0527568041637358	0	0.0582708203972112	0.232973636276201	0.152854492687785	0	0.171919716586909	0.0767747540040913	0.0768860474197773	0	0.13400135689774	0.80986146996625	1	0.00155252392155846	0.820614528813306	0.00155252392155846	0.906220949876628	3.61852395803417	2.37465508807625	0.00155252392155846	2.67064724980883	1.19349894555274	1.19522680245438	0.00155252392155846	2.0819556449719
ISCI000885-RA	0	0.218116113676884	0.211027216654943	0.0805142347556763	0.116541640794422	0.0776578787587335	0.0764272463438925	0	0.0859598582934544	0.0767747540040913	0	0	0.93800949828418	0.943018943282097	1	2182.16113676884	2111.27216654943	806.142347556763	1166.41640794422	777.578787587335	765.272463438925	1	860.598582934544	768.747540040913	1	1	9381.0949828418
ISCI000886-RA	0	0	0	0	0	0	0	0	0	0.0767747540040913	0	0	0	0.0767747540040913	1	1	1	1	1	1	1	1	1	768.747540040913	1	1	1
ISCI000888-RA	0.450178720952218	0.436232227353767	0.105513608327472	0	0.407895742780478	0.232973636276201	0.0764272463438925	0.581302166679261	0.0859598582934544	0.0767747540040913	0.307544189679109	0.10307529789663	0.26800271379548	2.45325796101084	1	0.969026976071714	0.234551630830184	0.000222084667444482	0.906095988541668	0.517620810024762	0.169955280547253	1.29120506838465	0.191125750094211	0.17072704177875	0.68323057556112	0.229136517218584	0.595415020342323
ISCI000889-RA	0.514489966802535	0.145410742451256	0.211027216654943	0.322056939022705	0.349624922383267	0.0776578787587335	0.0764272463438925	0.0830431666684659	0.171919716586909	0.230324262012274	0.153772094839555	0.10307529789663	0.80400814138644	2.18198205768498	1	0.282770267277856	0.410282419548144	0.626045900242605	0.679618618599044	0.151106480450622	0.148714998893981	0.161571682372833	0.334285018528001	0.447782267198177	0.299018839787447	0.200500018563754	1.56261915945012
ISCI000890-RA	0.192933737550951	0.0727053712256279	0.158270412491207	0.161028469511353	0.582708203972112	0.465947272552401	0.229281739031677	0.249129500005398	0.687678866347635	0.307099016016365	0.153772094839555	0.154612946844945	13.4671363682229	3.10678258870473	1	0.377163972211909	0.820428669622611	0.83471662288476	3.01920385196023	2.4143306681268	1.18829869815442	1.29111886433642	3.56299823581925	1.59142655534647	0.797125397828142	0.801481382517959	69.7662312250896
ISCI000892-RA	0	0	0.158270412491207	0	0.0582708203972112	0.0776578787587335	0.0764272463438925	0	0	0	0.0768860474197773	0.10307529789663	0.13400135689774	0.370626357991044	1	1	1583.70412491207	1	583.708203972112	777.578787587335	765.272463438925	1	1	1	769.860474197773	1031.7529789663	1341.0135689774
ISCI000894-RA	0.0643112458503169	0	0	0	0	0	0	0.249129500005398	0	0	0	0	0	0.313440745855715	1	0.00155252392155846	0.00155252392155846	0.00155252392155846	0.00155252392155846	0.00155252392155846	0.00155252392155846	3.86934760716434	0.00155252392155846	0.00155252392155846	0.00155252392155846	0.00155252392155846	0.00155252392155846
ISCI000895-RA	0	0	0	0	0.0582708203972112	0	0	0	0	0	0	0.051537648948315	0.26800271379548	0.0582708203972112	1	1	1	1	583.708203972112	1	1	1	1	1	1	516.37648948315	2681.0271379548
ISCI000896-RA	0	0	0	0	0	0	0	0	0	0	0	0	0.40200407069322	0	1	1	1	1	1	1	1	1	1	1	1	1	4021.0407069322
ISCI000897-RA	0.257244983401267	0.0727053712256279	0	0.161028469511353	0.174812461191634	0	0.382136231719462	0	0.171919716586909	0.460648524024548	0.230658142259332	0.051537648948315	1.60801628277288	1.6804957576608	1	0.282909619077772	0.000388583444209108	0.626118556428638	0.67968086604937	0.000388583444209108	1.48530671423059	0.000388583444209108	0.668440139432157	1.79039248379722	0.896687936984265	0.200655354791971	6.24887363848633
ISCI000899-RA	0.0643112458503169	0	0	0	0	0.0776578787587335	0	0	0.171919716586909	0.0767747540040913	0	0	0.26800271379548	0.390663595200051	1	0.00155252392155846	0.00155252392155846	0.00155252392155846	0.00155252392155846	1.20720966862576	0.00155252392155846	0.00155252392155846	2.67064724980883	1.19349894555274	0.00155252392155846	0.00155252392155846	4.16235876602224
ISCI000900-RA	0.225089360476109	0.0727053712256279	0.184648814573075	0.120771352133514	0.26221869178745	0.271802575655567	0	0.0830431666684659	0.257879574880363	0.0767747540040913	0	0	2.74702781640367	1.55493366140426	1	0.323307331535106	0.82041537922781	0.536754275947853	1.16488048650629	1.20743970798929	0.000444070713592214	0.36921445352782	1.14561173909339	0.341378268678227	0.000444070713592214	0.000444070713592214	12.199190097594
ISCI000901-RA	0.0643112458503169	0.145410742451256	0	0	0.0582708203972112	0	0	0.166086333336932	0	0.0767747540040913	0.0768860474197773	0.051537648948315	0.26800271379548	0.510853896039807	1	2.25908908499307	0.00155252392155846	0.00155252392155846	0.906220949876628	0.00155252392155846	0.00155252392155846	2.58008257941675	0.00155252392155846	1.19349894555274	1.19522680245438	0.80168685245297	4.16235876602224
ISCI000903-RA	0	0	0.0527568041637358	0	0	0.155315757517467	0	0.0830431666684659	0.0859598582934544	0	0	0	0.53600542759096	0.377075586643123	1	1	528.568041637358	1	1	1554.15757517467	1	831.431666684659	860.598582934544	1	1	1	5361.0542759096
ISCI000904-RA	0	0.218116113676884	0	0.0805142347556763	0.0582708203972112	0.0776578787587335	0	0.249129500005398	0.171919716586909	0.0767747540040913	0.0768860474197773	0	2.14402171036384	0.932383018184903	1	2182.16113676884	1	806.142347556763	583.708203972112	777.578787587335	1	2492.29500005398	1720.19716586909	768.747540040913	769.860474197773	1	21441.2171036384
ISCI000905-RA	0	0	0	0	0.0582708203972112	0	0.0764272463438925	0	0	0	0	0	0	0.134698066741104	1	1	1	1	583.708203972112	1	765.272463438925	1	1	1	1	1	1
ISCI000907-RA	0	0.024235123741876	0	0	0.116541640794422	0	0.0191068115859731	0	0	0.0191936885010228	0	0.017179216316105	0.714673903454613	0.179077264623294	1	243.35123741876	1	1	1166.41640794422	1	192.068115859731	1	1	192.936885010228	1	172.79216316105	7147.73903454613
ISCI000908-RA	0.0857483278004225	0.18176342806407	0.0967208076335156	0.187866547763245	0.145677050993028	0.0970723484484169	0.152854492687785	0.041521583334233	0.0429799291467272	0	0.0384430237098886	0.10307529789663	0.368503731468785	1.03220451587144	1	2.11842714615083	1.1278123885954	2.18951903408327	1.69807676780759	1.13190729438924	1.78168284236554	0.484826954707767	0.501814423769302	0.00116484505362151	0.448966505200803	1.20183235410815	4.29366233347845
ISCI000910-RA	0.192933737550951	0.145410742451256	0.0527568041637358	0	0.174812461191634	0	0.0764272463438925	0.0830431666684659	0.0859598582934544	0.0767747540040913	0.307544189679109	0.051537648948315	1.60801628277288	0.888118770667481	1	0.753809900266002	0.273821585979416	0.000518044157817776	0.906123786498544	0.000518044157817776	0.396444928823353	0.430718317550684	0.445828068115497	0.398245171954982	1.59373275149846	0.267505823611198	8.33075245382129
ISCI000911-RA	0.128622491700634	0.145410742451256	0.158270412491207	0.0805142347556763	0.116541640794422	0	0.30570898537557	0.166086333336932	0.171919716586909	0	0	0	0.80400814138644	1.27307455749261	1	1.13042204613057	1.23032432326997	0.62626378413462	0.906148096213768	0.000776865011536344	2.3757230095171	1.29104347764978	1.33636099110768	0.000776865011536344	0.000776865011536344	0.000776865011536344	6.24683480534645
ISCI000912-RA	0	0.145410742451256	0	0.0805142347556763	0	0.0776578787587335	0.152854492687785	0	0	0.0767747540040913	0.0768860474197773	0.051537648948315	1.65268340173879	0.533212102657542	1	1455.10742451256	1	806.142347556763	1	777.578787587335	1529.54492687785	1	1	768.747540040913	769.860474197773	516.37648948315	16527.8340173879
ISCI000915-RA	0	0	0	0	0	0.0776578787587335	0	0	0	0	0	0	0.13400135689774	0.0776578787587335	1	1	1	1	1	777.578787587335	1	1	1	1	1	1	1341.0135689774
ISCI000916-RA	0.321556229251584	0.363526856128139	0.580324845801094	0.88565658231244	0.349624922383267	0.155315757517467	0.229281739031677	0.249129500005398	0.171919716586909	0.537423278028639	0.922632569037327	0	4.28804342072768	3.84375942704661	1	1.13048286667481	1.80448812432951	2.75373675918971	1.08726301740523	0.483173473366525	0.713126991401325	0.774831877452815	0.534793673939277	1.67111104696876	2.86869174330714	0.000310890916779929	13.3314483935385
ISCI000917-RA	0.0643112458503169	0.0727053712256279	0	0	0.0582708203972112	0	0	0	0	0	0	0.051537648948315	0.13400135689774	0.195287437473156	1	1.13032080445731	0.00155252392155846	0.00155252392155846	0.906220949876628	0.00155252392155846	0.00155252392155846	0.00155252392155846	0.00155252392155846	0.00155252392155846	0.00155252392155846	0.80168685245297	2.0819556449719
ISCI000918-RA	0	0	0	0.161028469511353	0.0582708203972112	0	0	0	0.0859598582934544	0	0.0768860474197773	0	0	0.305259148202019	1	1	1	1611.28469511353	583.708203972112	1	1	1	860.598582934544	1	769.860474197773	1	1
ISCI000919-RA	0	0	0.105513608327472	0	0	0	0	0.249129500005398	0	0	0	0	0.26800271379548	0.35464310833287	1	1	1056.13608327472	1	1	1	1	2492.29500005398	1	1	1	1	2681.0271379548
ISCI000920-RA	0	0.0727053712256279	0	0	0	0.0776578787587335	0.0764272463438925	0	0	0	0	0	0	0.226790496328254	1	728.053712256279	1	1	1	777.578787587335	765.272463438925	1	1	1	1	1	1
ISCI000927-RA	0	0.0727053712256279	0	0	0.0582708203972112	0	0.152854492687785	0	0.0859598582934544	0	0.0768860474197773	0.30922589368989	0.40200407069322	0.369790542604079	1	728.053712256279	1	1	583.708203972112	1	1529.54492687785	1	860.598582934544	1	769.860474197773	3093.2589368989	4021.0407069322
ISCI000929-RA	0.128622491700634	0.0727053712256279	0.105513608327472	0.161028469511353	0.0582708203972112	0.0776578787587335	0	0.0830431666684659	0	0	0	0	1.3400135689774	0.686841806589497	1	0.565599455571052	0.820475170517165	1.25175070325771	0.453462480612654	0.604073753789452	0.000776865011536344	0.64591017133066	0.000776865011536344	0.000776865011536344	0.000776865011536344	0.000776865011536344	10.4108734322364
ISCI000935-RA	0	0	0	0	0	0	0	0	0	0	0.153772094839555	0	0	0	1	1	1	1	1	1	1	1	1	1	1538.72094839555	1	1
ISCI000938-RA	0	0.0727053712256279	0	0.0805142347556763	0.0582708203972112	0	0.152854492687785	0.0830431666684659	0.171919716586909	0.230324262012274	0.0768860474197773	0	0.26800271379548	0.849632064333949	1	728.053712256279	1	806.142347556763	583.708203972112	1	1529.54492687785	831.431666684659	1720.19716586909	2304.24262012274	769.860474197773	1	2681.0271379548
ISCI000939-RA	0.0643112458503169	0	0.105513608327472	0	0	0	0	0	0	0	0	0	0	0.169824854177789	1	0.00155252392155846	1.63967653370506	0.00155252392155846	0.00155252392155846	0.00155252392155846	0.00155252392155846	0.00155252392155846	0.00155252392155846	0.00155252392155846	0.00155252392155846	0.00155252392155846	0.00155252392155846
ISCI000942-RA	0	0.0727053712256279	0.0527568041637358	0	0	0	0	0.166086333336932	0	0	0.307544189679109	0	0	0.291548508726296	1	728.053712256279	528.568041637358	1	1	1	1	1661.86333336932	1	1	3076.44189679109	1	1
ISCI000944-RA	0	0	0	0	0.0582708203972112	0	0	0	0	0	0	0	0	0.0582708203972112	1	1	1	1	583.708203972112	1	1	1	1	1	1	1	1
ISCI000947-RA	0.128622491700634	0	0.0527568041637358	0.0805142347556763	0	0.0776578787587335	0	0	0	0	0	0	0	0.33955140937878	1	0.000776865011536344	0.410626017764349	0.62626378413462	0.000776865011536344	0.604073753789452	0.000776865011536344	0.000776865011536344	0.000776865011536344	0.000776865011536344	0.000776865011536344	0.000776865011536344	0.000776865011536344
ISCI000948-RA	0	0	0	0	0.0582708203972112	0	0	0.041521583334233	0	0	0	0.051537648948315	0	0.0997924037314442	1	1	1	1	583.708203972112	1	1	416.21583334233	1	1	1	516.37648948315	1
ISCI000951-RA	0	0	0	0.0805142347556763	0	0.0776578787587335	0	0	0	0	0	0.051537648948315	0.13400135689774	0.15817211351441	1	1	1	806.142347556763	1	777.578787587335	1	1	1	1	1	516.37648948315	1341.0135689774
ISCI000952-RA	0.514489966802535	0.290821484902512	0.316540824982415	1.20771352133515	0.699249844766534	2.17442060524454	0.840699709782817	0.664345333347727	0.429799291467272	0.614198032032731	0.461316284518664	0.20615059579326	2.0100203534661	7.75227861466423	1	0.565346205076999	0.61532646458286	2.34713771984332	1.35904290771938	4.22573455669215	1.63392169304665	1.29121315263167	0.835421052101932	1.19376216339728	0.896667860404913	0.400805707648795	3.90625640440722
ISCI000953-RA	0.257244983401267	0.145410742451256	0.422054433309886	0.322056939022705	0.582708203972112	0.155315757517467	0.152854492687785	0.249129500005398	0.515759149760726	0.383873770020457	0.153772094839555	0.257688244741575	3.48403527934124	3.18640797214906	1	0.565430654711335	1.640422236837	1.25184852941306	2.26469619212807	0.603919903405049	0.594355835758763	0.968464575106114	2.00454325140805	1.49205850040505	0.597921485804248	1.00172244018302	13.5387728693688
ISCI000954-RA	0	0.0727053712256279	0	0	0.174812461191634	0	0.382136231719462	0.0830431666684659	0	0.0767747540040913	0.230658142259332	0	0.6700067844887	0.789471984809281	1	728.053712256279	1	1	1749.12461191634	1	3822.36231719462	831.431666684659	1	768.747540040913	2307.58142259332	1	6701.067844887
ISCI000956-RA	0	0	0.0263784020818679	0	0.0582708203972112	0.155315757517467	0.114640869515839	0.207607916671165	0	0	0.0384430237098886	0	0.20100203534661	0.56221376618355	1	1	264.784020818679	1	583.708203972112	1554.15757517467	1147.40869515839	2077.07916671165	1	1	385.430237098886	1	2011.0203534661
ISCI000957-RA	0	0	0	0	0.116541640794422	0.0776578787587335	0.152854492687785	0.498259000010796	0	0.153549508008183	0	0	0.93800949828418	0.99886252025992	1	1	1	1	1166.41640794422	777.578787587335	1529.54492687785	4983.59000010796	1	1536.49508008183	1	1	9381.0949828418
ISCI000958-RA	0	0	0	0	0	0.0776578787587335	0.0764272463438925	0	0.0859598582934544	0	0	0	0	0.24004498339608	1	1	1	1	1	777.578787587335	765.272463438925	1	860.598582934544	1	1	1	1
ISCI000959-RA	0	0	0	0	0	0	0	0	0.0859598582934544	0	0	0	0	0.0859598582934544	1	1	1	1	1	1	1	1	860.598582934544	1	1	1	1
ISCI000960-RA	0	0	0.211027216654943	0.0805142347556763	0.174812461191634	0	0	0.249129500005398	0	0.0767747540040913	0.153772094839555	0	3.48403527934124	0.792258166611743	1	1	2111.27216654943	806.142347556763	1749.12461191634	1	1	2492.29500005398	1	768.747540040913	1538.72094839555	1	34841.3527934124
ISCI000961-RA	0.643112458503169	0.145410742451256	0.791352062456037	0.644113878045411	0.524437383574901	1.00955242386354	0.229281739031677	0.830431666684659	1.54727744928218	0.537423278028639	0.384430237098886	0.10307529789663	0.80400814138644	6.90239308192147	1	0.226225006259793	1.23046755701505	1.00155690321138	0.815496305521757	1.56970284159781	0.356618930493783	1.29122447133161	2.40570192449803	0.835685426988648	0.597827719310246	0.160406249183561	1.25014391552318
ISCI000962-RA	0.128622491700634	0.145410742451256	0.158270412491207	0.0805142347556763	0.0582708203972112	0.388289393793668	0.0764272463438925	0.249129500005398	0	0	0.153772094839555	0.051537648948315	3.61803663623898	1.28493484193894	1	1.13042204613057	1.23032432326997	0.62626378413462	0.453462480612654	3.01726130890112	0.594513401137927	1.93617678396891	0.000776865011536344	0.000776865011536344	1.19537846732652	0.401154827459424	28.1080375965187
ISCI000964-RA	0	0	0	0	0.116541640794422	0.155315757517467	0	0	0	0.0767747540040913	0	0.051537648948315	1.07201085518192	0.34863215231598	1	1	1	1	1166.41640794422	1554.15757517467	1	1	1	768.747540040913	1	516.37648948315	10721.1085518192
ISCI000968-RA	0	0.0727053712256279	0.0527568041637358	0	0.0582708203972112	0	0	0.166086333336932	0.0859598582934544	0	0.0768860474197773	0.051537648948315	0.13400135689774	0.435779187416961	1	728.053712256279	528.568041637358	1	583.708203972112	1	1	1661.86333336932	860.598582934544	1	769.860474197773	516.37648948315	1341.0135689774
ISCI000972-RA	0	0	0.0527568041637358	0	0	0	0	0	0	0	0	0	1.20601221207966	0.0527568041637358	1	1	528.568041637358	1	1	1	1	1	1	1	1	1	12061.1221207966
ISCI000973-RA	0	0	0	0	0	0	0	0	0	0	0	0.051537648948315	0	0	1	1	1	1	1	1	1	1	1	1	1	516.37648948315	1
ISCI000974-RA	0	0	0	0	0	0	0	0	0	0	0	0	0.26800271379548	0	1	1	1	1	1	1	1	1	1	1	1	1	2681.0271379548
ISCI000975-RA	0	0.0727053712256279	0	0	0.116541640794422	0.155315757517467	0.229281739031677	0	0	0.153549508008183	0	0.10307529789663	0.40200407069322	0.727394016577377	1	728.053712256279	1	1	1166.41640794422	1554.15757517467	2293.81739031677	1	1	1536.49508008183	1	1031.7529789663	4021.0407069322
ISCI000977-RA	0.0643112458503169	0	0	0	0.116541640794422	0	0	0	0.0859598582934544	0.0767747540040913	0.0768860474197773	0	0	0.343587498942285	1	0.00155252392155846	0.00155252392155846	0.00155252392155846	1.81088937583169	0.00155252392155846	0.00155252392155846	0.00155252392155846	1.33609988686519	1.19349894555274	1.19522680245438	0.00155252392155846	0.00155252392155846
ISCI000978-RA	0.643112458503169	0.145410742451256	0.263784020818679	0.161028469511353	0.0582708203972112	0.0776578787587335	0	0.0830431666684659	0	0.153549508008183	0.307544189679109	0	0.13400135689774	1.58585706511705	1	0.226225006259793	0.410259498755307	0.250505828021923	0.0907488958361394	0.120889882854081	0.000155469625437156	0.129262369796054	0.000155469625437156	0.238878314586355	0.478293269373285	0.000155469625437156	0.20848687727506
ISCI000979-RA	0.192933737550951	0.218116113676884	0.0527568041637358	0.483085408534058	0.349624922383267	0	0.229281739031677	0.0830431666684659	0.343839433173818	0.153549508008183	0.230658142259332	0.051537648948315	4.55604613452316	2.10623083319104	1	1.13045582832009	0.273821585979416	2.50311378033864	1.81172952883927	0.000518044157817776	1.18829869815442	0.430718317550684	1.78175813998854	0.795972299752148	1.1954290746633	0.267505823611198	23.6028488715377
ISCI000980-RA	0	0.0727053712256279	0.0527568041637358	0.0805142347556763	0.0582708203972112	0	0.0764272463438925	0.249129500005398	0	0	0.0768860474197773	0.051537648948315	0.53600542759096	0.589803976891542	1	728.053712256279	528.568041637358	806.142347556763	583.708203972112	1	765.272463438925	2492.29500005398	1	1	769.860474197773	516.37648948315	5361.0542759096
ISCI000981-RA	0	0	0	0	0	0	0	0	0	0	0	0	0.26800271379548	0	1	1	1	1	1	1	1	1	1	1	1	1	2681.0271379548
ISCI000982-RA	0	0	0	0	0.116541640794422	0	0	0	0	0	0.0768860474197773	0	0	0.116541640794422	1	1	1	1	1166.41640794422	1	1	1	1	1	769.860474197773	1	1
ISCI000983-RA	0	0	0	0	0	0	0	0	0	0.0383873770020457	0	0	0	0.0383873770020457	1	1	1	1	1	1	1	1	1	384.873770020457	1	1	1
ISCI000984-RA	0	0.0727053712256279	0	0	0.524437383574901	0	0.229281739031677	0.249129500005398	0	0.0767747540040913	0.307544189679109	0	1.20601221207966	1.1523287478417	1	728.053712256279	1	1	5245.37383574901	1	2293.81739031677	2492.29500005398	1	768.747540040913	3076.44189679109	1	12061.1221207966
ISCI000985-RA	0	0	0	0.0805142347556763	0.174812461191634	0	0	0.166086333336932	0	0	0	0	0.26800271379548	0.421413029284242	1	1	1	806.142347556763	1749.12461191634	1	1	1661.86333336932	1	1	1	1	2681.0271379548
ISCI000986-RA	1.1576024253057	0.436232227353767	1.4771905165846	2.09337010364758	1.5733121507247	1.32018393889847	1.29926318784617	1.07956116669006	0.945558441227998	1.07484655605728	1.15329071129666	0.051537648948315	10.318104481126	12.4571207143363	1	0.376894975613919	1.27605374601726	1.80829724278653	1.35908167447194	1.14043463159355	1.1223637088806	0.932589535177805	0.816840684235666	0.928517149623689	0.996275628421611	0.0446035594463575	8.9126568758819
ISCI000987-RA	0.257244983401267	0	0.211027216654943	0.0805142347556763	0.291354101986056	0.310631515034934	0	0	0	0	0.0768860474197773	0	1.74201763967062	1.15077205183288	1	0.000388583444209108	0.820405410140603	0.313253569936423	1.13254238778614	1.20745122336589	0.000388583444209108	0.000388583444209108	0.000388583444209108	0.000388583444209108	0.299155034624228	0.000388583444209108	6.76958072640651
ISCI000988-RA	0	0	0.0527568041637358	0	0	0.0776578787587335	0	0	0	0.230324262012274	0	0	0.13400135689774	0.360738944934743	1	1	528.568041637358	1	1	777.578787587335	1	1	1	2304.24262012274	1	1	1341.0135689774
ISCI000990-RA	0	0.218116113676884	0	0	0.116541640794422	0	0.0764272463438925	0.0830431666684659	0.0859598582934544	0	0.0768860474197773	0	0.40200407069322	0.580088025777119	1	2182.16113676884	1	1	1166.41640794422	1	765.272463438925	831.431666684659	860.598582934544	1	769.860474197773	1	4021.0407069322
ISCI000993-RA	0	0	0	0	0	0	0	0.166086333336932	0.0859598582934544	0	0.0768860474197773	0	0	0.252046191630386	1	1	1	1	1	1	1	1661.86333336932	860.598582934544	1	769.860474197773	1	1
ISCI000994-RA	0	0.218116113676884	0.263784020818679	0.0805142347556763	0.116541640794422	0.232973636276201	0.229281739031677	0.332172666673864	0.429799291467272	0	0.230658142259332	0	0.26800271379548	1.90318334349468	1	2182.16113676884	2638.84020818679	806.142347556763	1166.41640794422	2330.73636276201	2293.81739031677	3322.72666673864	4298.99291467272	1	2307.58142259332	1	2681.0271379548
ISCI000995-RA	0.0643112458503169	0	0.474811237473622	0	0.349624922383267	0.0776578787587335	0.152854492687785	0	0.257879574880363	0.153549508008183	0.0768860474197773	0	0.40200407069322	1.53068886004227	1	0.00155252392155846	7.37311056794728	0.00155252392155846	5.42956307965197	1.20720966862576	2.37465508807625	0.00155252392155846	4.00519461275245	2.38544536718392	1.19522680245438	0.00155252392155846	6.24276188707258
ISCI000996-RA	0	0.218116113676884	0.0527568041637358	0	0.174812461191634	0.0776578787587335	0.0764272463438925	0	0.0859598582934544	0	0.153772094839555	0	0.13400135689774	0.685730362428334	1	2182.16113676884	528.568041637358	1	1749.12461191634	777.578787587335	765.272463438925	1	860.598582934544	1	1538.72094839555	1	1341.0135689774
ISCI001000-RA	0	0	0.0527568041637358	0	0.0582708203972112	0	0	0	0	0	0	0.051537648948315	9.24609362594406	0.111027624560947	1	1	528.568041637358	1	583.708203972112	1	1	1	1	1	1	516.37648948315	92461.9362594406
ISCI001001-RA	0.128622491700634	0	0.211027216654943	0.161028469511353	0	0.155315757517467	0.382136231719462	0.249129500005398	0.343839433173818	0.307099016016365	0.0768860474197773	0	11.5241166932056	1.93819811629944	1	0.000776865011536344	1.64017347602279	1.25175070325771	0.000776865011536344	1.20737064256737	2.96945954564349	1.93617678396891	2.67194511720382	2.38652167121507	0.598077666169028	0.000776865011536344	89.527607343145
ISCI001002-RA	0	0	0.0527568041637358	0	0	0.155315757517467	0	0	0	0.153549508008183	0	0	3.61803663623898	0.361622069689386	1	1	528.568041637358	1	1	1554.15757517467	1	1	1	1536.49508008183	1	1	36181.3663623898
ISCI001003-RA	0	0	0	0	0	0	0	0	0	0	0	0	0.13400135689774	0	1	1	1	1	1	1	1	1	1	1	1	1	1341.0135689774
ISCI001005-RA	0.128622491700634	0	0	0	0	0	0	0	0	0	0	0	0	0.128622491700634	1	0.000776865011536344	0.000776865011536344	0.000776865011536344	0.000776865011536344	0.000776865011536344	0.000776865011536344	0.000776865011536344	0.000776865011536344	0.000776865011536344	0.000776865011536344	0.000776865011536344	0.000776865011536344
ISCI001007-RA	0.578801212652852	0.654348341030651	0.738595258292301	0.88565658231244	1.80639543231355	2.17442060524454	0.91712695612671	0.581302166679261	0.687678866347635	0.383873770020457	0.999518616457105	0.10307529789663	5.62805698970508	9.4081991910204	1	1.13050089847212	1.27602990311107	1.53006516993358	3.12055907438018	3.7562896012597	1.58442742229449	1.00432017410181	1.18807639596373	0.663280300037501	1.72675163673658	0.178226087010291	9.7221371568971
ISCI001008-RA	0	0.0727053712256279	0.105513608327472	0.0805142347556763	0.233083281588845	0.155315757517467	0.382136231719462	0.166086333336932	0.0859598582934544	0.0767747540040913	0.0768860474197773	0.10307529789663	1.74201763967062	1.35808943076903	1	728.053712256279	1056.13608327472	806.142347556763	2331.83281588845	1554.15757517467	3822.36231719462	1661.86333336932	860.598582934544	768.747540040913	769.860474197773	1031.7529789663	17421.1763967062
ISCI001010-RA	0	0	0	0	0.174812461191634	0	0	0	0	0	0	0	0.13400135689774	0.174812461191634	1	1	1	1	1749.12461191634	1	1	1	1	1	1	1	1341.0135689774
ISCI001014-RA	0.0643112458503169	0.145410742451256	0	0.161028469511353	0.233083281588845	0.0776578787587335	0	0	0	0.0767747540040913	0.0768860474197773	0	0.80400814138644	0.758266372164596	1	2.25908908499307	0.00155252392155846	2.50155803360478	3.62022622774184	1.20720966862576	0.00155252392155846	0.00155252392155846	0.00155252392155846	1.19349894555274	1.19522680245438	0.00155252392155846	12.4839712502236
ISCI001015-RA	0.0643112458503169	0	0.0527568041637358	0	0	0	0	0	0	0	0	0	0	0.117068050014053	1	0.00155252392155846	0.820614528813306	0.00155252392155846	0.00155252392155846	0.00155252392155846	0.00155252392155846	0.00155252392155846	0.00155252392155846	0.00155252392155846	0.00155252392155846	0.00155252392155846	0.00155252392155846
ISCI001016-RA	0	0.0727053712256279	0	0	0	0.155315757517467	0	0	0.0859598582934544	0	0	0	0.26800271379548	0.313980987036549	1	728.053712256279	1	1	1	1554.15757517467	1	1	860.598582934544	1	1	1	2681.0271379548
ISCI001017-RA	0.450178720952218	0.581642969805023	0.63308164996483	0.563599643289734	0.407895742780478	0	0.840699709782817	0.0830431666684659	0.601719008054181	0.921297048049096	0.384430237098886	2.21611890477755	0	5.08315765934684	1	1.29196193987314	1.40619936164388	1.25189047818574	0.906095988541668	0.000222084667444482	1.86728723934534	0.184648225198474	1.33654774265481	2.04628157000311	0.853982698284539	4.92188238451696	0.000222084667444482
ISCI001021-RA	0	0	0	0.0805142347556763	0	0.155315757517467	0	0	0	0	0	0	0	0.235829992273143	1	1	1	806.142347556763	1	1554.15757517467	1	1	1	1	1	1	1
ISCI001022-RA	0	0	0	0	0	0	0	0.0830431666684659	0.0859598582934544	0	0	0	0	0.16900302496192	1	1	1	1	1	1	1	831.431666684659	860.598582934544	1	1	1	1
ISCI001023-RA	0	0	0.0527568041637358	0	0.0582708203972112	0	0	0.0830431666684659	0	0	0.0768860474197773	0	0	0.194070791229413	1	1	528.568041637358	1	583.708203972112	1	1	831.431666684659	1	1	769.860474197773	1	1
ISCI001027-RA	0.0643112458503169	0.0727053712256279	0	0.241542704267029	0.349624922383267	0.0776578787587335	0.30570898537557	0.249129500005398	0.171919716586909	0.0767747540040913	0.153772094839555	0	0.13400135689774	1.60937507845694	1	1.13032080445731	0.00155252392155846	3.75156078844639	5.42956307965197	1.20720966862576	4.74775765223093	3.86934760716434	2.67064724980883	1.19349894555274	2.38890108098721	0.00155252392155846	2.0819556449719
ISCI001029-RA	0	0.0727053712256279	0	0	0	0.232973636276201	0.764272463438925	0.166086333336932	0	0.0767747540040913	0.153772094839555	0.10307529789663	0.26800271379548	1.31281255828178	1	728.053712256279	1	1	1	2330.73636276201	7643.72463438925	1661.86333336932	1	768.747540040913	1538.72094839555	1031.7529789663	2681.0271379548
ISCI001030-RA	0	0	0	0	0	0	0.0764272463438925	0	0	0	0.0768860474197773	0.051537648948315	0.26800271379548	0.0764272463438925	1	1	1	1	1	1	765.272463438925	1	1	1	769.860474197773	516.37648948315	2681.0271379548
ISCI001031-RA	0.0643112458503169	0.254468799289698	0.474811237473622	0.402571173778382	0.437031152979084	0.1164868181381	0.687845217095032	0.332172666673864	0.171919716586909	0.230324262012274	0.230658142259332	0.051537648948315	2.6800271379548	3.17194228987728	1	3.9522415057967	7.37311056794728	6.25156629812961	6.78656571858458	1.81003824097786	10.6805140626176	5.15861263491194	2.67064724980883	3.57739178881509	3.58257535952003	0.80168685245297	41.6096149449283
ISCI001033-RA	0.0643112458503169	0	0.211027216654943	0	0.0582708203972112	0.0776578787587335	0.0764272463438925	0.0830431666684659	0.257879574880363	0.0767747540040913	0	0	0.80400814138644	0.905391903558017	1	0.00155252392155846	3.27780054348854	0.00155252392155846	0.906220949876628	1.20720966862576	1.1881038059989	1.29081755166915	4.00519461275245	1.19349894555274	0.00155252392155846	0.00155252392155846	12.4839712502236
ISCI001034-RA	0	0	0.0527568041637358	0.0805142347556763	0.174812461191634	0.465947272552401	0.0764272463438925	0.249129500005398	0.171919716586909	0.0767747540040913	0	0.051537648948315	5.09205156211412	1.34828198960374	1	1	528.568041637358	806.142347556763	1749.12461191634	4660.47272552401	765.272463438925	2492.29500005398	1720.19716586909	768.747540040913	1	516.37648948315	50921.5156211412
ISCI001035-RA	0.321556229251584	0.0727053712256279	0.211027216654943	0.241542704267029	0.422463447879781	0.310631515034934	0.17469084878604	0.166086333336932	0.279369539453727	0.690972786036822	0.384430237098886	0	8.48675260352353	2.89104599192742	1	0.226345286068385	0.656375339430499	0.751245218627579	1.31371137709033	0.96603605581627	0.543408872238339	0.516658215274137	0.868845413328338	2.14848252012647	1.19546957941276	0.000310890916779929	26.3848538648556
ISCI001040-RA	0	0.0727053712256279	0.316540824982415	0	0	0.0776578787587335	0	0.166086333336932	0	0.0767747540040913	0.230658142259332	0	1.87601899656836	0.7097651623078	1	728.053712256279	3166.40824982415	1	1	777.578787587335	1	1661.86333336932	1	768.747540040913	2307.58142259332	1	18761.1899656836
ISCI001047-RA	0.128622491700634	0	0.0527568041637358	0	0.0582708203972112	0	0	0.0830431666684659	0	0.153549508008183	0	0	0.13400135689774	0.47624279093823	1	0.000776865011536344	0.410626017764349	0.000776865011536344	0.453462480612654	0.000776865011536344	0.000776865011536344	0.64591017133066	0.000776865011536344	1.19364926811331	0.000776865011536344	0.000776865011536344	1.04178652173402
ISCI001048-RA	0.128622491700634	0.218116113676884	0.158270412491207	0.161028469511353	0.291354101986056	0	0	0.166086333336932	0.429799291467272	0	0	0.051537648948315	0.13400135689774	1.55327721417034	1	1.69524463669009	1.23032432326997	1.25175070325771	2.26420494301712	0.000776865011536344	0.000776865011536344	1.29104347764978	3.33973718025188	0.000776865011536344	0.000776865011536344	0.401154827459424	1.04178652173402
ISCI001049-RA	0	0	0	0	0.0582708203972112	0	0	0	0	0	0	0	0	0.0582708203972112	1	1	1	1	583.708203972112	1	1	1	1	1	1	1	1
ISCI001053-RA	0.385867475101901	0.290821484902512	0.474811237473622	0.161028469511353	0.640979024369323	0.543605151311135	0.30570898537557	0.249129500005398	0.171919716586909	0.153549508008183	0.538202331938441	0.051537648948315	13.1321329759785	3.37742055264591	1	0.753746115072791	1.2304436723541	0.417466444468702	1.6609664433514	1.40868126561076	0.792318019270489	0.645726689637767	0.44568448815925	0.398089263784772	1.39468314472954	0.133787565739009	34.024195879488
ISCI001054-RA	0.0643112458503169	0	0.158270412491207	0	0	0.0776578787587335	0.0764272463438925	0	0.171919716586909	0.0767747540040913	0	0	0.93800949828418	0.62536125403515	1	0.00155252392155846	2.45873853859679	0.00155252392155846	0.00155252392155846	1.20720966862576	1.1881038059989	0.00155252392155846	2.67064724980883	1.19349894555274	0.00155252392155846	0.00155252392155846	14.5643743712739
ISCI001055-RA	0.128622491700634	0	0.211027216654943	0	0.291354101986056	0	0	0	0.0859598582934544	0	0	0	1.20601221207966	0.716963668635087	1	0.000776865011536344	1.64017347602279	0.000776865011536344	2.26420494301712	0.000776865011536344	0.000776865011536344	0.000776865011536344	0.668568928059606	0.000776865011536344	0.000776865011536344	0.000776865011536344	9.36986377551391
ISCI001057-RA	0	0	0	0	0	0	0	0	0	0	0	0	0.13400135689774	0	1	1	1	1	1	1	1	1	1	1	1	1	1341.0135689774
ISCI001058-RA	0.514489966802535	0.363526856128139	0.422054433309886	0.644113878045411	0.174812461191634	0.0776578787587335	1.60497217322174	0.747388500016193	0.429799291467272	0.690972786036822	1.46083490097577	1.64920476634608	0.13400135689774	5.66978822497837	1	0.706634173976568	0.820370509617574	1.2518974710065	0.33990647403888	0.151106480450622	3.11912838719931	1.45259050552579	0.835421052101932	1.34295814263711	2.83902717741168	3.20508535483937	0.260598467807281
ISCI001059-RA	0.257244983401267	0	0.0527568041637358	0.0805142347556763	0.233083281588845	0	0.687845217095032	0	0.257879574880363	0.0767747540040913	0.153772094839555	0.257688244741575	0	1.64609884988901	1	0.000388583444209108	0.205392790118308	0.313253569936423	0.906111626917756	0.000388583444209108	2.6732412188597	0.000388583444209108	1.00246591742613	0.298722566836377	0.597921485804248	1.00172244018302	0.000388583444209108
ISCI001060-RA	0	0	0.0527568041637358	0.161028469511353	0.0582708203972112	0	0.30570898537557	0.166086333336932	0	0.0767747540040913	0.0768860474197773	0.10307529789663	0.13400135689774	0.820626166788893	1	1	528.568041637358	1611.28469511353	583.708203972112	1	3058.0898537557	1661.86333336932	1	768.747540040913	769.860474197773	1031.7529789663	1341.0135689774
ISCI001062-RA	0.192933737550951	0	0	0	0	0.155315757517467	0	0.0830431666684659	0	0	0	0	0.40200407069322	0.431292661736884	1	0.000518044157817776	0.000518044157817776	0.000518044157817776	0.000518044157817776	0.805122252147479	0.000518044157817776	0.430718317550684	0.000518044157817776	0.000518044157817776	0.000518044157817776	0.000518044157817776	2.08307664657369
ISCI001063-RA	0	0	0	0	0	0	0	0	0	0	0	0	0.40200407069322	0	1	1	1	1	1	1	1	1	1	1	1	1	4021.0407069322
ISCI001064-RA	0	0	0	0	0	0	0	0	0	0.0767747540040913	0	0	0	0.0767747540040913	1	1	1	1	1	1	1	1	1	768.747540040913	1	1	1
ISCI001065-RA	0	0	0	0	0.0582708203972112	0	0	0	0	0	0	0	0	0.0582708203972112	1	1	1	1	583.708203972112	1	1	1	1	1	1	1	1
ISCI001066-RA	0.0716611025189245	0.0308729211805376	0.178174689653953	0.251522465384763	0.3984703102518	0.00369799422660636	0.0764272463438925	0.0830431666684659	0.0859598582934544	0.0936651998849914	0	0	0	1.27349495440739	1	0.43161155686494	2.48428024927487	3.5063907402817	5.5541274626695	0.0529255278039349	1.06641681436975	1.15861049719156	1.19925496226537	1.30662986762591	0.0013935125923355	0.0013935125923355	0.0013935125923355
ISCI001068-RA	0	0	0	0	0	0	0	0	0.171919716586909	0	0	0	0	0.171919716586909	1	1	1	1	1	1	1	1	1720.19716586909	1	1	1	1
ISCI001073-RA	0.0321556229251584	0	0	0	0	0	0	0	0	0.0191936885010228	0	0	0.06700067844887	0.0513493114261812	1	0.00310023465465313	0.00310023465465313	0.00310023465465313	0.00310023465465313	0.00310023465465313	0.00310023465465313	0.00310023465465313	0.00310023465465313	0.598149617069535	0.00310023465465313	0.00310023465465313	2.08027848677923
ISCI001074-RA	0	0	0	0	0	0	0	0	0	0	0	0	0.6700067844887	0	1	1	1	1	1	1	1	1	1	1	1	1	6701.067844887
ISCI001075-RA	0.128622491700634	0.0727053712256279	0.369297629146151	0.0805142347556763	0.116541640794422	0.155315757517467	0.30570898537557	0.0830431666684659	0	0.153549508008183	0.153772094839555	0	1.3400135689774	1.4652987851922	1	0.565599455571052	2.86972093428123	0.62626378413462	0.906148096213768	1.20737064256737	2.3757230095171	0.64591017133066	0.000776865011536344	1.19364926811331	1.19537846732652	0.000776865011536344	10.4108734322364
ISCI001079-RA	0	0	0	0	0	0	0.0764272463438925	0	0.0859598582934544	0	0	0	0.06700067844887	0.162387104637347	1	1	1	1	1	1	765.272463438925	1	860.598582934544	1	1	1	671.0067844887
ISCI001080-RA	0	0	0	0	0	0	0.0764272463438925	0.166086333336932	0	0	0.153772094839555	0	0	0.242513579680825	1	1	1	1	1	1	765.272463438925	1661.86333336932	1	1	1538.72094839555	1	1
ISCI001081-RA	0.128622491700634	0	0	0	0.116541640794422	0	0.0764272463438925	0	0	0	0	0	4.82404884831864	0.321591378838949	1	0.000776865011536344	0.000776865011536344	0.000776865011536344	0.906148096213768	0.000776865011536344	0.594513401137927	0.000776865011536344	0.000776865011536344	0.000776865011536344	0.000776865011536344	0.000776865011536344	37.477124507021
ISCI001083-RA	0	0	0.0527568041637358	0	0	0	0	0	0	0	0	0	0.40200407069322	0.0527568041637358	1	1	528.568041637358	1	1	1	1	1	1	1	1	1	4021.0407069322
ISCI001085-RA	0	0	0.0527568041637358	0	0	0	0	0.498259000010796	0	0	0	0	0	0.551015804174532	1	1	528.568041637358	1	1	1	1	4983.59000010796	1	1	1	1	1
ISCI001088-RA	0	0	0	0	0.0582708203972112	0	0	0	0	0	0	0	0	0.0582708203972112	1	1	1	1	583.708203972112	1	1	1	1	1	1	1	1
ISCI001090-RA	0	0	0.0527568041637358	0	0	0.0776578787587335	0	0.166086333336932	0	0	0	0	0.13400135689774	0.296501016259401	1	1	528.568041637358	1	1	777.578787587335	1	1661.86333336932	1	1	1	1	1341.0135689774
ISCI001091-RA	0	0.218116113676884	0	0.0805142347556763	0.0582708203972112	0.0776578787587335	0	0.0830431666684659	0.171919716586909	0	0.230658142259332	0	0	0.68952193084388	1	2182.16113676884	1	806.142347556763	583.708203972112	777.578787587335	1	831.431666684659	1720.19716586909	1	2307.58142259332	1	1
ISCI001092-RA	0.0643112458503169	0	0.0527568041637358	0	0.116541640794422	0.0776578787587335	0	0	0.0859598582934544	0	0.0768860474197773	0.051537648948315	1.60801628277288	0.397227427860663	1	0.00155252392155846	0.820614528813306	0.00155252392155846	1.81088937583169	1.20720966862576	0.00155252392155846	0.00155252392155846	1.33609988686519	0.00155252392155846	1.19522680245438	0.80168685245297	24.9663899765256
ISCI001093-RA	0.128622491700634	0	0.0527568041637358	0.0805142347556763	0.0582708203972112	0.0776578787587335	0.152854492687785	0.166086333336932	0	0	0.0768860474197773	0	2.6800271379548	0.716763055800708	1	0.000776865011536344	0.410626017764349	0.62626378413462	0.453462480612654	0.604073753789452	1.18824993726432	1.29104347764978	0.000776865011536344	0.000776865011536344	0.598077666169028	0.000776865011536344	20.8209699994613
ISCI001094-RA	0.128622491700634	0.218116113676884	0.105513608327472	0	0	0	0.229281739031677	0	0.0859598582934544	0.0767747540040913	0.153772094839555	0	0.93800949828418	0.844268565034213	1	1.69524463669009	0.820475170517165	0.000776865011536344	0.000776865011536344	0.000776865011536344	1.7819864733907	0.000776865011536344	0.668568928059606	0.59721306656242	1.19537846732652	0.000776865011536344	7.28784446206894
ISCI001097-RA	0	0	0	0	0.0582708203972112	0	0.0764272463438925	0	0	0.0767747540040913	0.0768860474197773	0	0.6700067844887	0.211472820745195	1	1	1	1	583.708203972112	1	765.272463438925	1	1	768.747540040913	769.860474197773	1	6701.067844887
ISCI001103-RA	0	0.0484702474837519	0.158270412491207	0.0805142347556763	0	0	0	0	0	0.0767747540040913	0	0	0.13400135689774	0.364029648734726	1	485.702474837519	1583.70412491207	806.142347556763	1	1	1	1	1	768.747540040913	1	1	1341.0135689774
ISCI001105-RA	0	0.0484702474837519	0	0	0	0	0	0	0	0	0	0	0	0.0484702474837519	1	485.702474837519	1	1	1	1	1	1	1	1	1	1	1
ISCI001107-RA	0.192933737550951	0.436232227353767	0.211027216654943	0.0805142347556763	0.145677050993028	0.155315757517467	0.152854492687785	0.166086333336932	0.257879574880363	0.307099016016365	0.0768860474197773	0.360763542638205	1.20601221207966	2.10561964174728	1	2.26039361248237	1.09373221144421	0.417617333521288	0.755189496108422	0.805122252147479	0.792371813488888	0.860918590943551	1.33644811603086	1.59142655534647	0.398821720992979	1.86943250033148	6.24819385140542
ISCI001108-RA	0.257244983401267	0.218116113676884	0.369297629146151	0.161028469511353	0.0582708203972112	0.0776578787587335	0.0764272463438925	0.166086333336932	0	0.230324262012274	0.0768860474197773	0	1.07201085518192	1.6144537365847	1	0.847951690344898	1.4354180301629	0.626118556428638	0.226819344312596	0.302154243424629	0.297372209601486	0.645772577885479	0.000388583444209108	0.895390533620713	0.299155034624228	0.000388583444209108	4.16604528680563
ISCI001109-RA	0.0643112458503169	0.0727053712256279	0	0	0	0	0	0	0	0	0	0.10307529789663	0.26800271379548	0.137016617075945	1	1.13032080445731	0.00155252392155846	0.00155252392155846	0.00155252392155846	0.00155252392155846	0.00155252392155846	0.00155252392155846	0.00155252392155846	0.00155252392155846	0.00155252392155846	1.60182118098438	4.16235876602224
ISCI001113-RA	0.321556229251584	0.0727053712256279	0.211027216654943	0.483085408534058	0.116541640794422	0.0776578787587335	0	0.41521583334233	0.429799291467272	0.0767747540040913	0.768860474197773	0.154612946844945	3.21603256554576	2.20436362403306	1	0.226345286068385	0.656375339430499	1.50217954633838	0.36262826641293	0.241742182141652	0.000310890916779929	1.29117920181017	1.33651784847302	0.238996627495635	2.39062826790875	0.480988498823494	9.99866401788307
ISCI001115-RA	0	0.0727053712256279	0.0527568041637358	0	0.0582708203972112	0	0	0.166086333336932	0.0859598582934544	0	0	0	2.6800271379548	0.435779187416961	1	728.053712256279	528.568041637358	1	583.708203972112	1	1	1661.86333336932	860.598582934544	1	1	1	26801.271379548
ISCI001116-RA	0	0	0.105513608327472	0	0.0582708203972112	0	0.0764272463438925	0	0.0859598582934544	0	0	0	0.26800271379548	0.32617153336203	1	1	1056.13608327472	1	583.708203972112	1	765.272463438925	1	860.598582934544	1	1	1	2681.0271379548
ISCI001117-RA	0.771734950203802	0.290821484902512	1.16064969160219	0.483085408534058	0.699249844766534	0.776578787587336	1.14640869515839	0.913474833353125	0.515759149760726	0.537423278028639	0.691974426777996	0.051537648948315	4.95805020521638	7.29518612389731	1	0.376921885729189	1.50388329952627	0.626021675238305	0.9060872983037	1.00627574247869	1.48543246824422	1.18364014626689	0.668354224727079	0.696422567916504	0.896661166477697	0.0669024497202156	6.42384774608507
ISCI001118-RA	0	0	0	0	0	0	0.0764272463438925	0	0	0	0	0.051537648948315	0.13400135689774	0.0764272463438925	1	1	1	1	1	1	765.272463438925	1	1	1	1	516.37648948315	1341.0135689774
ISCI001120-RA	0	0	0.0527568041637358	0.0805142347556763	0.116541640794422	0	0	0	0.0859598582934544	0	0	0	1.20601221207966	0.335772538007289	1	1	528.568041637358	806.142347556763	1166.41640794422	1	1	1	860.598582934544	1	1	1	12061.1221207966
ISCI001121-RA	0	0	0	0	0.174812461191634	0.232973636276201	0	0.0830431666684659	0	0	0.0768860474197773	0	1.74201763967062	0.490829264136301	1	1	1	1	1749.12461191634	2330.73636276201	1	831.431666684659	1	1	769.860474197773	1	17421.1763967062
ISCI001123-RA	0.192933737550951	0.290821484902512	0.474811237473622	0.805142347556763	0.349624922383267	0.310631515034934	0.687845217095032	0	0.257879574880363	0.153549508008183	0.230658142259332	0.051537648948315	5.3600542759096	3.52323954488563	1	1.50710175637419	2.4602499205522	4.17151093779252	1.81172952883927	1.60972646013714	3.56386000614763	0.000518044157817776	1.33644811603086	0.795972299752148	1.1954290746633	0.267505823611198	27.7679660763694
ISCI001124-RA	0	0.218116113676884	0.0527568041637358	0	0.174812461191634	0.0776578787587335	0	0	0	0.0767747540040913	0	0.10307529789663	0.80400814138644	0.600118011795079	1	2182.16113676884	528.568041637358	1	1749.12461191634	777.578787587335	1	1	1	768.747540040913	1	1031.7529789663	8041.0814138644
ISCI001125-RA	0.0643112458503169	0	0	0.0805142347556763	0.116541640794422	0	0	0	0.0859598582934544	0	0	0	0	0.34732697969387	1	0.00155252392155846	0.00155252392155846	1.25155527876317	1.81088937583169	0.00155252392155846	0.00155252392155846	0.00155252392155846	1.33609988686519	0.00155252392155846	0.00155252392155846	0.00155252392155846	0.00155252392155846
ISCI001126-RA	0	0.145410742451256	0.0527568041637358	0.0805142347556763	0	0	0	0.0830431666684659	0.171919716586909	0	0.0768860474197773	0	0.13400135689774	0.533644664626043	1	1455.10742451256	528.568041637358	806.142347556763	1	1	1	831.431666684659	1720.19716586909	1	769.860474197773	1	1341.0135689774
ISCI001127-RA	0.128622491700634	0	0.263784020818679	0	0	0	0.152854492687785	0.0830431666684659	0	0.153549508008183	0	0	0.40200407069322	0.781853679883747	1	0.000776865011536344	2.0500226287756	0.000776865011536344	0.000776865011536344	0.000776865011536344	1.18824993726432	0.64591017133066	0.000776865011536344	1.19364926811331	0.000776865011536344	0.000776865011536344	3.12380583517899
ISCI001128-RA	0.643112458503169	0.218116113676884	0.527568041637358	0.563599643289734	0.757520665163746	0.465947272552401	0.687845217095032	0.41521583334233	0.343839433173818	0.690972786036822	1.15329071129666	0.10307529789663	4.95805020521638	5.31373746447129	1	0.33925977457697	0.820363527885178	0.876381724013135	1.17787001036457	0.7245619489973	1.06954585223048	0.645689970478524	0.534721348486013	1.07440827194957	1.79317221867987	0.160406249183561	7.70841755266149
ISCI001129-RA	0.385867475101901	0.654348341030651	0.949622474947244	0.322056939022705	0.699249844766534	0.854236666346069	0.61141797075114	0.581302166679261	0.515759149760726	0.460648524024548	0.230658142259332	0	6.29806377419378	6.03450955243078	1	1.69560489742787	2.46062825551947	0.834673799748673	1.81193983918437	2.21349393785192	1.58437694935225	1.50635015690315	1.33653528610029	1.19374961297685	0.597869398706221	0.000259089188729176	16.3178614273935
ISCI001131-RA	0.514489966802535	0.145410742451256	0.474811237473622	0.483085408534058	0.46616656317769	0.543605151311135	0.458563478063355	0.41521583334233	0.343839433173818	0.767747540040913	0.153772094839555	0	11.9261207638989	4.61293535437071	1	0.282770267277856	0.922892532134932	0.938971685624551	0.906093381639156	1.05657938628207	0.891318345970315	0.807081093949312	0.668375707577289	1.49215412187693	0.299018839787447	0.000194329478713628	23.1761626407213
ISCI001132-RA	0	0	0	0	0	0	0	0	0	0	0	0	0.13400135689774	0	1	1	1	1	1	1	1	1	1	1	1	1	1341.0135689774
ISCI001133-RA	0.128622491700634	0.290821484902512	0.369297629146151	0.563599643289734	0.233083281588845	0.776578787587336	0.229281739031677	0.0830431666684659	0.429799291467272	0.153549508008183	0	0	3.48403527934124	3.25767702339081	1	2.2600672272496	2.86972093428123	4.37918529887312	1.81151932741601	6.0337457527907	1.7819864733907	0.64591017133066	3.33973718025188	1.19364926811331	0.000776865011536344	0.000776865011536344	27.0670279397962
ISCI001134-RA	0.289400606326426	0	0.105513608327472	0.241542704267029	0.0291354101986056	0	0.229281739031677	0.166086333336932	0.0859598582934544	0.0767747540040913	0.0768860474197773	0.154612946844945	0.13400135689774	1.22369501378569	1	0.000345422419900721	0.364813081629223	0.834688076592714	0.100985661375926	0.000345422419900721	0.792335953773575	0.574044854156709	0.297270045080381	0.265542635573658	0.265927067983311	0.534413204891525	0.463216152115876
ISCI001135-RA	0.0964668687754753	0	0	0	0.0291354101986056	0	0	0	0	0	0	0	0	0.125602278974081	1	0.00103555185404745	0.00103555185404745	0.00103555185404745	0.302747832350037	0.00103555185404745	0.00103555185404745	0.00103555185404745	0.00103555185404745	0.00103555185404745	0.00103555185404745	0.00103555185404745	0.00103555185404745
ISCI001136-RA	0.00306244027858652	0.0398148461473677	0.0113050294636577	0.00383401117884173	0.0388472135981408	0.00369799422660636	0	0.0830431666684659	0	0	0	0	0	0.183604701561667	1	12.6215335725511	3.60640153140071	1.24397959559258	12.3155570278622	1.20096947041919	0.0316211505011237	26.2908258636357	0.0316211505011237	0.0316211505011237	0.0316211505011237	0.0316211505011237	0.0316211505011237
ISCI001145-RA	0.0643112458503169	0.145410742451256	0.0527568041637358	0.644113878045411	0.116541640794422	0.0776578787587335	0.229281739031677	0	0.0859598582934544	0.307099016016365	0.230658142259332	0.257688244741575	5.76205834660282	1.72313280340537	1	2.25908908499307	0.820614528813306	10.0015745626544	1.81088937583169	1.20720966862576	3.56120637015358	0.00155252392155846	1.33609988686519	4.76933821044627	3.58257535952003	4.00222416657862	89.4588867290861
ISCI001148-RA	0.900357441904436	0.218116113676884	0.211027216654943	0.241542704267029	0.233083281588845	0.465947272552401	0.458563478063355	0.581302166679261	0.343839433173818	0.690972786036822	0.0768860474197773	0	0	4.34475189459779	1	0.242339175092345	0.234466624217594	0.268355496908286	0.258960913350519	0.517567239565178	0.509367191294791	0.6456742313658	0.381960787004434	0.76746857083576	0.0854965974371365	0.000111054665491468	0.000111054665491468
ISCI001149-RA	0.128622491700634	0	0	0	0	0	0	0	0.0859598582934544	0	0	0	0.40200407069322	0.214582349994088	1	0.000776865011536344	0.000776865011536344	0.000776865011536344	0.000776865011536344	0.000776865011536344	0.000776865011536344	0.000776865011536344	0.668568928059606	0.000776865011536344	0.000776865011536344	0.000776865011536344	3.12380583517899
ISCI001150-RA	0	0.218116113676884	0.105513608327472	0.161028469511353	0.582708203972112	0.155315757517467	0.229281739031677	0.498259000010796	0.343839433173818	0.153549508008183	0.153772094839555	0	2.27802306726158	2.44761183322976	1	2182.16113676884	1056.13608327472	1611.28469511353	5828.08203972112	1554.15757517467	2293.81739031677	4983.59000010796	3439.39433173818	1536.49508008183	1538.72094839555	1	22781.2306726158
ISCI001152-RA	0	0	0	0	0	0	0.0764272463438925	0	0	0	0.0768860474197773	0	0.26800271379548	0.0764272463438925	1	1	1	1	1	1	765.272463438925	1	1	1	769.860474197773	1	2681.0271379548
ISCI001156-RA	0	0	0	0	0	0.0776578787587335	0	0	0	0	0	0	0	0.0776578787587335	1	1	1	1	1	777.578787587335	1	1	1	1	1	1	1
ISCI001162-RA	1.02897993360507	0.945169825933163	1.00237927911098	1.12719928657947	1.10714558754701	1.47549969641594	1.14640869515839	1.16260433335852	2.40687603221672	1.61226983408592	1.92215118549443	0.154612946844945	0	13.0145325040112	1	0.918558214056022	0.974151031785352	1.09544385209254	1.07595683424524	1.43390192367917	1.11411043760415	1.12984841642509	2.3389592524505	1.56680718516925	1.8679318512804	0.150341039401045	9.71741812608087e-05
ISCI001170-RA	0	0.145410742451256	0.211027216654943	0.0805142347556763	0	0	0.152854492687785	0.0830431666684659	0.257879574880363	0	0.0768860474197773	0.10307529789663	2.27802306726158	0.930729428098489	1	1455.10742451256	2111.27216654943	806.142347556763	1	1	1529.54492687785	831.431666684659	2579.79574880363	1	769.860474197773	1031.7529789663	22781.2306726158
ISCI001171-RA	0	0	0	0	0	0	0	0	0	0	0	0	0.26800271379548	0	1	1	1	1	1	1	1	1	1	1	1	1	2681.0271379548
ISCI001173-RA	0.0643112458503169	0	0.0263784020818679	0.120771352133514	0.0582708203972112	0.232973636276201	0.0764272463438925	0	0.171919716586909	0	0.192215118549443	0	0.40200407069322	0.751052419669913	1	0.00155252392155846	0.411083526367432	1.87655665618397	0.906220949876628	3.61852395803417	1.1881038059989	0.00155252392155846	2.67064724980883	0.00155252392155846	2.98573822025361	0.00155252392155846	6.24276188707258
ISCI001174-RA	0	0	0	0	0	0	0	0	0.0859598582934544	0	0.153772094839555	0	0.93800949828418	0.0859598582934544	1	1	1	1	1	1	1	1	860.598582934544	1	1538.72094839555	1	9381.0949828418
ISCI001175-RA	0.0643112458503169	0	0	0	0.291354101986056	0	0	0.0830431666684659	0.171919716586909	0.0767747540040913	0	0	1.07201085518192	0.687402985095839	1	0.00155252392155846	0.00155252392155846	0.00155252392155846	4.52489465369691	0.00155252392155846	0.00155252392155846	1.29081755166915	2.67064724980883	1.19349894555274	0.00155252392155846	0.00155252392155846	16.6447774923243
ISCI001177-RA	0.192933737550951	0.145410742451256	0.158270412491207	0.0805142347556763	0.233083281588845	0	0.152854492687785	0.0830431666684659	0.171919716586909	0	0.230658142259332	0.10307529789663	1.87601899656836	1.2180297847811	1	0.753809900266002	0.820428669622611	0.417617333521288	1.20799236727879	0.000518044157817776	0.792371813488888	0.430718317550684	0.891138092073178	0.000518044157817776	1.1954290746633	0.534493603064578	9.71912485543187
ISCI001178-RA	0.128622491700634	0	0	0.241542704267029	0.233083281588845	0.155315757517467	0.382136231719462	0	0.0859598582934544	0.307099016016365	0.307544189679109	0.051537648948315	2.41202442415932	1.53375934110326	1	0.000776865011536344	0.000776865011536344	1.87723762238079	1.81151932741601	1.20737064256737	2.96945954564349	0.000776865011536344	0.668568928059606	2.38652167121507	2.3899800696415	0.401154827459424	18.7389506860163
ISCI001180-RA	0.0643112458503169	0.0727053712256279	0	0	0.174812461191634	0.0776578787587335	0.152854492687785	0.166086333336932	0.171919716586909	0	0.0768860474197773	0.154612946844945	0.26800271379548	0.880347499637938	1	1.13032080445731	0.00155252392155846	0.00155252392155846	2.71555780178677	1.20720966862576	2.37465508807625	2.58008257941675	2.67064724980883	0.00155252392155846	1.19522680245438	2.40195550951579	4.16235876602224
ISCI001186-RA	0	0	0	0	0	0	0	0.0830431666684659	0	0	0	0	0	0.0830431666684659	1	1	1	1	1	1	1	831.431666684659	1	1	1	1	1
ISCI001187-RA	0.00771734950203802	0.00872464454707535	0.0527568041637358	0.00966170817068116	0.227256199549124	0.125288044397423	0.0941010470609176	0.252451226672136	0.175358110918647	0.0829167343244186	0.124555396820039	0	0.40200407069322	1.0362318693062	1	1.12885378155022	6.76147384096819	1.24872351787984	29.0835403342081	16.0397132512412	12.0502539941906	32.3065031960378	22.4447059547362	10.6195500537331	15.9459925371817	0.0127920595048142	51.4373919943569
ISCI001189-RA	0.257244983401267	0	0	0	0.174812461191634	0	0.0764272463438925	0.332172666673864	0	0.230324262012274	0.0768860474197773	0	1.20601221207966	1.07098161962293	1	0.000388583444209108	0.000388583444209108	0.000388583444209108	0.67968086604937	0.000388583444209108	0.297372209601486	1.29115657232675	0.000388583444209108	0.895390533620713	0.299155034624228	0.000388583444209108	4.6867523747258
ISCI001190-RA	0.192933737550951	0.218116113676884	0.158270412491207	0.0805142347556763	0.116541640794422	0.465947272552401	0.229281739031677	0.41521583334233	0.171919716586909	0.537423278028639	0.461316284518664	0	0.93800949828418	2.5861639788111	1	1.13045582832009	0.820428669622611	0.417617333521288	0.604255205718299	2.4143306681268	1.18829869815442	2.15151941112215	0.891138092073178	2.78460793873796	2.39034010516879	0.000518044157817776	4.85982144979484
ISCI001191-RA	0	0	0.0527568041637358	0	0.0582708203972112	0.155315757517467	0.229281739031677	0	0.0859598582934544	0	0.0768860474197773	0.051537648948315	0.80400814138644	0.581584979403545	1	1	528.568041637358	1	583.708203972112	1554.15757517467	2293.81739031677	1	860.598582934544	1	769.860474197773	516.37648948315	8041.0814138644
ISCI001192-RA	0	0	0	0.161028469511353	0.174812461191634	0.155315757517467	0	0	0.0859598582934544	0	0	0	0.40200407069322	0.577116546513908	1	1	1	1611.28469511353	1749.12461191634	1554.15757517467	1	1	860.598582934544	1	1	1	4021.0407069322
ISCI001197-RA	0	0.0727053712256279	0.105513608327472	0	0.233083281588845	0.310631515034934	0.0764272463438925	0	0.171919716586909	0.153549508008183	0.0768860474197773	0	1.60801628277288	1.12383024711586	1	728.053712256279	1056.13608327472	1	2331.83281588845	3107.31515034934	765.272463438925	1	1720.19716586909	1536.49508008183	769.860474197773	1	16081.1628277288
ISCI001200-RA	0	0	0	0	0	0	0	0	0	0	0.0768860474197773	0	0	0	1	1	1	1	1	1	1	1	1	1	769.860474197773	1	1
ISCI001205-RA	0	0	0	0	0	0	0	0	0	0	0.0384430237098886	0	0	0	1	1	1	1	1	1	1	1	1	1	385.430237098886	1	1
ISCI001209-RA	0.514489966802535	0.363526856128139	0.527568041637358	0	0.582708203972112	0.698920908828602	0.343922608547516	0.830431666684659	0	0.153549508008183	0.153772094839555	0.20615059579326	5.62805698970508	4.0151177606091	1	0.706634173976568	1.02541455465229	0.000194329478713628	1.13256814467927	1.35840368822589	0.668537341847414	1.61396785841991	0.000194329478713628	0.298586287958357	0.299018839787447	0.400805707648795	10.9371681392785
ISCI001211-RA	1.02897993360507	1.67222353818944	0.791352062456037	0.724628112801087	1.10714558754701	0.0776578787587335	0.0764272463438925	0.249129500005398	0.859598582934544	0.537423278028639	1.15329071129666	0	0	7.12456572066985	1	1.62506670626737	0.769087061763438	0.704248609981366	1.07595683424524	0.0755605820495715	0.0743647250761197	0.242186726090653	0.835405059277417	0.52233384451059	1.12079798044075	9.71741812608087e-05	9.71741812608087e-05
ISCI001212-RA	0	0	0	0	0	0	0	0	0	0	0	0	0.13400135689774	0	1	1	1	1	1	1	1	1	1	1	1	1	1341.0135689774
ISCI001214-RA	0	0	0	0	0.0582708203972112	0	0	0	0	0	0	0	0	0.0582708203972112	1	1	1	1	583.708203972112	1	1	1	1	1	1	1	1
ISCI001221-RA	0	0	0	0	0	0	0	0	0	0	0	0	0.26800271379548	0	1	1	1	1	1	1	1	1	1	1	1	1	2681.0271379548
ISCI001222-RA	0.0643112458503169	0	0.263784020818679	0	0.0582708203972112	0	0	0	0	0	0	0	0	0.386366087066207	1	0.00155252392155846	4.09686254838029	0.00155252392155846	0.906220949876628	0.00155252392155846	0.00155252392155846	0.00155252392155846	0.00155252392155846	0.00155252392155846	0.00155252392155846	0.00155252392155846	0.00155252392155846
ISCI001223-RA	6.1095683557801	5.88913506927586	4.2733011372626	7.4878238322779	4.25376988899642	11.959313328845	8.40699709782817	10.878654833569	2.06303659904291	10.6716908065687	10.0720722119908	0.773064734224725	72.8967381523705	71.9932909494467	1	0.963920580681651	0.69944895343128	1.22558597230468	0.696252176269439	1.95745703897834	1.37603166133798	1.78058025412739	0.337683893609555	1.7467054159286	1.64856283933349	0.126547741907016	11.9313903648151
ISCI001224-RA	0	0.0727053712256279	0.0527568041637358	0	0	0.155315757517467	0.229281739031677	0	0.171919716586909	0	0.153772094839555	0.051537648948315	1.3400135689774	0.681979388525417	1	728.053712256279	528.568041637358	1	1	1554.15757517467	2293.81739031677	1	1720.19716586909	1	1538.72094839555	516.37648948315	13401.135689774
ISCI001225-RA	0	0.0727053712256279	0	0.0805142347556763	0.0582708203972112	0.155315757517467	0.0764272463438925	0	0	0.0767747540040913	0.0768860474197773	0	0.26800271379548	0.520008184243966	1	728.053712256279	1	806.142347556763	583.708203972112	1554.15757517467	765.272463438925	1	1	768.747540040913	769.860474197773	1	2681.0271379548
ISCI001226-RA	0	0	0	0	0.174812461191634	0.155315757517467	0	0.166086333336932	0	0.153549508008183	0	0	0.40200407069322	0.649764060054216	1	1	1	1	1749.12461191634	1554.15757517467	1	1661.86333336932	1	1536.49508008183	1	1	4021.0407069322
ISCI001227-RA	0	0.0727053712256279	0.0527568041637358	0.161028469511353	0	0.155315757517467	0.0764272463438925	0.0830431666684659	0	0.153549508008183	0.0768860474197773	0	1.47401492587514	0.754826323438725	1	728.053712256279	528.568041637358	1611.28469511353	1	1554.15757517467	765.272463438925	831.431666684659	1	1536.49508008183	769.860474197773	1	14741.1492587514
ISCI001229-RA	0.385867475101901	0.0727053712256279	0.369297629146151	0.322056939022705	0.757520665163746	0.543605151311135	0.152854492687785	0.332172666673864	0.945558441227998	0	0.230658142259332	0.257688244741575	2.14402171036384	3.88163883156091	1	0.188630845659744	0.957069320539573	0.834673799748673	1.96291323501734	1.40868126561076	0.396288554229609	0.860882556454114	2.45009878352659	0.000259089188729176	0.597869398706221	0.667901471940129	5.55518754474781
ISCI001231-RA	0.192933737550951	0.0727053712256279	0.158270412491207	0.0805142347556763	0.233083281588845	0.232973636276201	0.573204347579194	0.0830431666684659	0	0	0	0	1.87601899656836	1.62672818813617	1	0.377163972211909	0.820428669622611	0.417617333521288	1.20799236727879	1.20742435614231	2.96996967914933	0.430718317550684	0.000518044157817776	0.000518044157817776	0.000518044157817776	0.000518044157817776	9.71912485543187
ISCI001233-RA	0.128622491700634	0	0	0	0	0	0	0	0	0	0	0	0	0.128622491700634	1	0.000776865011536344	0.000776865011536344	0.000776865011536344	0.000776865011536344	0.000776865011536344	0.000776865011536344	0.000776865011536344	0.000776865011536344	0.000776865011536344	0.000776865011536344	0.000776865011536344	0.000776865011536344
ISCI001234-RA	0	0.0727053712256279	0	0	0	0	0	0	0	0	0	0	0.13400135689774	0.0727053712256279	1	728.053712256279	1	1	1	1	1	1	1	1	1	1	1341.0135689774
ISCI001237-RA	0	0	0	0	0	0	0	0	0.0859598582934544	0	0	0	0	0.0859598582934544	1	1	1	1	1	1	1	1	860.598582934544	1	1	1	1
ISCI001239-RA	0.128622491700634	0	0.263784020818679	0	0.349624922383267	0.155315757517467	0.0764272463438925	0	0.687678866347635	0.0767747540040913	0.153772094839555	0	0.53600542759096	1.73822805911567	1	0.000776865011536344	2.0500226287756	0.000776865011536344	2.71689055861824	1.20737064256737	0.594513401137927	0.000776865011536344	5.34311336939609	0.59721306656242	1.19537846732652	0.000776865011536344	4.16481549190148
ISCI001244-RA	7.39579327278644	6.68889415275776	6.06703247882962	6.60216724996546	8.74062305958168	4.27118333173035	4.0506440562263	2.65738133339091	11.1747815781491	8.98264621847868	9.61075592747216	2.11304360688092	0.26800271379548	66.6311467318963	1	0.904420048538322	0.82033802477301	0.89269368911242	1.18183466650927	0.577520953073613	0.547701799744896	0.359318507633046	1.51095765798401	1.21455865940239	1.29948548106228	0.285718510116464	0.036250213991321
ISCI001248-RA	0	0	0	0	0	0	0	0	0	0	0	0	0.53600542759096	0	1	1	1	1	1	1	1	1	1	1	1	1	5361.0542759096
ISCI001250-RA	0	0	0	0	0.349624922383267	0.155315757517467	0	0.0830431666684659	0	0	0	0	0	0.5879838465692	1	1	1	1	3497.24922383267	1554.15757517467	1	831.431666684659	1	1	1	1	1
ISCI001251-RA	0	0	0.0791352062456037	0	0	0	0	0	0	0	0	0	0	0.0791352062456037	1	1	792.352062456037	1	1	1	1	1	1	1	1	1	1
ISCI001254-RA	0	0	0	0	0	0	0	0	0.0859598582934544	0	0	0	0	0.0859598582934544	1	1	1	1	1	1	1	1	860.598582934544	1	1	1	1
ISCI001255-RA	0.192933737550951	0.218116113676884	0.158270412491207	0.161028469511353	0.0582708203972112	0.0776578787587335	0.30570898537557	0.249129500005398	0.343839433173818	0.0767747540040913	0.230658142259332	0	1.20601221207966	1.84173010494522	1	1.13045582832009	0.820428669622611	0.83471662288476	0.302386624938059	0.402820148152648	1.58422558281996	1.29111886433642	1.78175813998854	0.398245171954982	1.1954290746633	0.000518044157817776	6.24819385140542
ISCI001256-RA	0.192933737550951	0	0	0	0	0	0	0.0830431666684659	0.0859598582934544	0.0767747540040913	0	0	0.6700067844887	0.438711516516963	1	0.000518044157817776	0.000518044157817776	0.000518044157817776	0.000518044157817776	0.000518044157817776	0.000518044157817776	0.430718317550684	0.445828068115497	0.398245171954982	0.000518044157817776	0.000518044157817776	3.47144904818426
ISCI001257-RA	0	0	0.105513608327472	0	0	0	0	0	0	0	0	0	0	0.105513608327472	1	1	1056.13608327472	1	1	1	1	1	1	1	1	1	1
ISCI001264-RA	0.385867475101901	0.436232227353767	0.422054433309886	0.322056939022705	0.524437383574901	0.310631515034934	0.458563478063355	0.41521583334233	0.429799291467272	0.537423278028639	0.691974426777996	0.51537648948315	1.47401492587514	4.24228185429969	1	1.13048962801482	1.09375649644683	0.834673799748673	1.35901965168546	0.805071761429888	1.18834748431137	1.07603842327046	1.11382258661503	1.39266470027487	1.79309001774121	1.33554385469153	3.8192724023856
ISCI001265-RA	0	0.508937598579395	0.0527568041637358	0.161028469511353	0.233083281588845	0.232973636276201	0.458563478063355	0.166086333336932	0.0859598582934544	0.0767747540040913	0.538202331938441	0.051537648948315	6.700067844887	1.97616421381736	1	5090.37598579395	528.568041637358	1611.28469511353	2331.83281588845	2330.73636276201	4586.63478063355	1661.86333336932	860.598582934544	768.747540040913	5383.02331938441	516.37648948315	67001.67844887
ISCI001266-RA	0.0643112458503169	0	0	0	0.116541640794422	0	0	0.0830431666684659	0	0	0.153772094839555	0	3.75203799313672	0.263896053313205	1	0.00155252392155846	0.00155252392155846	0.00155252392155846	1.81088937583169	0.00155252392155846	0.00155252392155846	1.29081755166915	0.00155252392155846	0.00155252392155846	2.38890108098721	0.00155252392155846	58.2528399133311
ISCI001267-RA	0.0643112458503169	0.0727053712256279	0	0.0805142347556763	0.174812461191634	0.0776578787587335	0.0764272463438925	0.0830431666684659	0	0.0767747540040913	0	0.051537648948315	0.80400814138644	0.706246358798438	1	1.13032080445731	0.00155252392155846	1.25155527876317	2.71555780178677	1.20720966862576	1.1881038059989	1.29081755166915	0.00155252392155846	1.19349894555274	0.00155252392155846	0.80168685245297	12.4839712502236
ISCI001268-RA	0	0	0.0527568041637358	0	0.0582708203972112	0	0.0764272463438925	0.0830431666684659	0	0	0	0.10307529789663	1.60801628277288	0.270498037573305	1	1	528.568041637358	1	583.708203972112	1	765.272463438925	831.431666684659	1	1	1	1031.7529789663	16081.1628277288
ISCI001269-RA	0	0.0727053712256279	0.211027216654943	0	0.116541640794422	0.155315757517467	0	0	0	0	0.0768860474197773	0	2.81402849485254	0.55558998619246	1	728.053712256279	2111.27216654943	1	1166.41640794422	1554.15757517467	1	1	1	1	769.860474197773	1	28141.2849485254
ISCI001272-RA	0.0643112458503169	0	0	0	0.0582708203972112	0	0	0	0	0	0	0	0.26800271379548	0.122582066247528	1	0.00155252392155846	0.00155252392155846	0.00155252392155846	0.906220949876628	0.00155252392155846	0.00155252392155846	0.00155252392155846	0.00155252392155846	0.00155252392155846	0.00155252392155846	0.00155252392155846	4.16235876602224
ISCI001274-RA	0	0.0727053712256279	0	0.0805142347556763	0	0	0	0.0830431666684659	0	0.153549508008183	0.0768860474197773	0.154612946844945	5.09205156211412	0.389812280657953	1	728.053712256279	1	806.142347556763	1	1	1	831.431666684659	1	1536.49508008183	769.860474197773	1547.12946844945	50921.5156211412
ISCI001281-RA	0.0643112458503169	0	0	0	0	0	0	0	0	0	0	0	0	0.0643112458503169	1	0.00155252392155846	0.00155252392155846	0.00155252392155846	0.00155252392155846	0.00155252392155846	0.00155252392155846	0.00155252392155846	0.00155252392155846	0.00155252392155846	0.00155252392155846	0.00155252392155846	0.00155252392155846
ISCI001284-RA	0.0321556229251584	0	0.0263784020818679	0	0.0194236067990704	0.0258859595862445	0	0	0	0	0	0	0	0.103843591392341	1	0.00310023465465313	0.820892597340464	0.00310023465465313	0.605277623822995	0.805625724436909	0.00310023465465313	0.00310023465465313	0.00310023465465313	0.00310023465465313	0.00310023465465313	0.00310023465465313	0.00310023465465313
ISCI001285-RA	0.321556229251584	0.218116113676884	0.0527568041637358	0.161028469511353	0.407895742780478	0.155315757517467	0.382136231719462	0	0.601719008054181	0.153549508008183	0.153772094839555	0	1.87601899656836	2.45407386468333	1	0.678414076371597	0.16432700304521	0.500933776057314	1.26842170515331	0.483173473366525	1.18833772505769	0.000310890916779929	1.87100063149552	0.477682364074491	0.478374366315175	0.000310890916779929	5.83268354831378
ISCI001286-RA	0.0643112458503169	0.0727053712256279	0.158270412491207	0.322056939022705	0.0582708203972112	0.155315757517467	0	0.166086333336932	0.171919716586909	0	0.0768860474197773	0	0.26800271379548	1.16893659642838	1	1.13032080445731	2.45873853859679	5.00156354328799	0.906220949876628	2.41286681332996	0.00155252392155846	2.58008257941675	2.67064724980883	0.00155252392155846	1.19522680245438	0.00155252392155846	4.16235876602224
ISCI001287-RA	0	0	0	0	0	0.0776578787587335	0	0	0	0	0	0.051537648948315	0	0.0776578787587335	1	1	1	1	1	777.578787587335	1	1	1	1	1	516.37648948315	1
ISCI001290-RA	0	0	0	0	0	0	0	0.0830431666684659	0	0.0767747540040913	0	0	0	0.159817920672557	1	1	1	1	1	1	1	831.431666684659	1	768.747540040913	1	1	1
ISCI001291-RA	0.0643112458503169	0	0.0527568041637358	0.241542704267029	0	0	0.0764272463438925	0.166086333336932	0	0	0.307544189679109	0	0.26800271379548	0.601124333961906	1	0.00155252392155846	0.820614528813306	3.75156078844639	0.00155252392155846	0.00155252392155846	1.1881038059989	2.58008257941675	0.00155252392155846	0.00155252392155846	4.77624963805285	0.00155252392155846	4.16235876602224
ISCI001292-RA	0	0	0	0	0	0	0	0	0.0859598582934544	0	0	0	0	0.0859598582934544	1	1	1	1	1	1	1	1	860.598582934544	1	1	1	1
ISCI001293-RA	0.257244983401267	0	0.105513608327472	0.322056939022705	0.0582708203972112	0	0.30570898537557	0.0830431666684659	0.257879574880363	0	0.153772094839555	0	0	1.38971807807305	1	0.000388583444209108	0.410396996792408	1.25184852941306	0.226819344312596	0.000388583444209108	1.18832308807332	0.323080580664844	1.00246591742613	0.000388583444209108	0.597921485804248	0.000388583444209108	0.000388583444209108
ISCI001296-RA	0.192933737550951	0.508937598579395	0.105513608327472	0.0805142347556763	0.291354101986056	0.465947272552401	0.152854492687785	0.166086333336932	0.171919716586909	0.230324262012274	0.230658142259332	0.154612946844945	1.3400135689774	2.36638535837585	1	2.63703954053646	0.547125127801017	0.417617333521288	1.50986094805903	2.4143306681268	0.792371813488888	0.860918590943551	0.891138092073178	1.19369942754931	1.1954290746633	0.801481382517959	6.94238005221071
ISCI001297-RA	0	0.0727053712256279	0	0	0.174812461191634	0	0	0.0830431666684659	0	0.230324262012274	0.0768860474197773	0	0	0.560885261098002	1	728.053712256279	1	1	1749.12461191634	1	1	831.431666684659	1	2304.24262012274	769.860474197773	1	1
ISCI001298-RA	0.0643112458503169	0	0	0.0805142347556763	0.407895742780478	0.0776578787587335	0.152854492687785	0	0.0859598582934544	0	0.0768860474197773	0	0.53600542759096	0.869193453126444	1	0.00155252392155846	0.00155252392155846	1.25155527876317	6.33423150560704	1.20720966862576	2.37465508807625	0.00155252392155846	1.33609988686519	0.00155252392155846	1.19522680245438	0.00155252392155846	8.32316500812292
ISCI001299-RA	0	0	0.0527568041637358	0.241542704267029	0	0	0.229281739031677	0.0830431666684659	0.257879574880363	0.0767747540040913	0	0	0.80400814138644	0.941278743015362	1	1	528.568041637358	2416.42704267029	1	1	2293.81739031677	831.431666684659	2579.79574880363	768.747540040913	1	1	8041.0814138644
ISCI001300-RA	0	0	0	0	0	0.155315757517467	0	0	0	0	0	0	0.40200407069322	0.155315757517467	1	1	1	1	1	1554.15757517467	1	1	1	1	1	1	4021.0407069322
ISCI001302-RA	0	0	0	0	0	0	0	0	0	0	0.0768860474197773	0	0	0	1	1	1	1	1	1	1	1	1	1	769.860474197773	1	1
ISCI001304-RA	0	0	0	0	0	0	0	0	0.0859598582934544	0	0	0	0	0.0859598582934544	1	1	1	1	1	1	1	1	860.598582934544	1	1	1	1
ISCI001305-RA	0	0	0	0	0	0	0	0	0	0	0	0	0.13400135689774	0	1	1	1	1	1	1	1	1	1	1	1	1	1341.0135689774
ISCI001306-RA	0	0.0727053712256279	0	0	0.116541640794422	0	0.0764272463438925	0.249129500005398	0	0.153549508008183	0	0	0.40200407069322	0.668353266377523	1	728.053712256279	1	1	1166.41640794422	1	765.272463438925	2492.29500005398	1	1536.49508008183	1	1	4021.0407069322
ISCI001307-RA	0	0.218116113676884	0	0	0.233083281588845	0.155315757517467	0.458563478063355	0	0.0859598582934544	0.0767747540040913	0	0.051537648948315	1.74201763967062	1.2278132431441	1	2182.16113676884	1	1	2331.83281588845	1554.15757517467	4586.63478063355	1	860.598582934544	768.747540040913	1	516.37648948315	17421.1763967062
ISCI001309-RA	0.128622491700634	0	0.105513608327472	0	0.291354101986056	0.310631515034934	0.152854492687785	0.0830431666684659	0.0859598582934544	0.230324262012274	0	0	0.6700067844887	1.38830349671108	1	0.000776865011536344	0.820475170517165	0.000776865011536344	2.26420494301712	2.4139644201232	1.18824993726432	0.64591017133066	0.668568928059606	1.79008546966419	0.000776865011536344	0.000776865011536344	5.20582514862396
ISCI001310-RA	0	0	0	0	0.0582708203972112	0	0	0	0	0	0	0	0	0.0582708203972112	1	1	1	1	583.708203972112	1	1	1	1	1	1	1	1
ISCI001311-RA	0	0.0727053712256279	0	0	0	0	0	0	0	0	0	0	0	0.0727053712256279	1	728.053712256279	1	1	1	1	1	1	1	1	1	1	1
ISCI001315-RA	0.192933737550951	0	0.158270412491207	0.0805142347556763	0.640979024369323	0.0776578787587335	0.152854492687785	0.332172666673864	0	0.0767747540040913	0.153772094839555	0.051537648948315	5.62805698970508	1.71215720129163	1	0.000518044157817776	0.820428669622611	0.417617333521288	3.32107243274047	0.402820148152648	0.792371813488888	1.72131913772928	0.000518044157817776	0.398245171954982	0.797125397828142	0.267505823611198	29.15633847798
ISCI001316-RA	0.0643112458503169	0	0.0527568041637358	0	0	0.155315757517467	0	0	0.0859598582934544	0.0767747540040913	0.0768860474197773	0	0.80400814138644	0.435118419829065	1	0.00155252392155846	0.820614528813306	0.00155252392155846	0.00155252392155846	2.41286681332996	0.00155252392155846	0.00155252392155846	1.33609988686519	1.19349894555274	1.19522680245438	0.00155252392155846	12.4839712502236
ISCI001317-RA	0	0.0727053712256279	0	0	0	0.0776578787587335	0	0.0830431666684659	0	0.0767747540040913	0	0	0	0.310181170656919	1	728.053712256279	1	1	1	777.578787587335	1	831.431666684659	1	768.747540040913	1	1	1
ISCI001318-RA	0.192933737550951	0	0	0.0805142347556763	0.174812461191634	0	0.0764272463438925	0	0.343839433173818	0	0	0.154612946844945	0.26800271379548	0.868527113015972	1	0.000518044157817776	0.000518044157817776	0.417617333521288	0.906123786498544	0.000518044157817776	0.396444928823353	0.000518044157817776	1.78175813998854	0.000518044157817776	0.000518044157817776	0.801481382517959	1.3888904457684
ISCI001319-RA	0.128622491700634	0.145410742451256	0	0.241542704267029	0.349624922383267	0.232973636276201	0.687845217095032	0.249129500005398	0.257879574880363	0.307099016016365	0.0768860474197773	0.30922589368989	0.13400135689774	2.60012780507554	1	1.13042204613057	0.000776865011536344	1.87723762238079	2.71689055861824	1.81066753134529	5.34440569014905	1.93617678396891	2.00415305415574	2.38652167121507	0.598077666169028	2.40304463969886	1.04178652173402
ISCI001321-RA	0	0	0	0	0	0	0	0	0	0	0	0.051537648948315	0	0	1	1	1	1	1	1	1	1	1	1	1	516.37648948315	1
ISCI001324-RA	0.0643112458503169	0.145410742451256	0.0527568041637358	0.0805142347556763	0	0.0776578787587335	0	0.0830431666684659	0.171919716586909	0	0.0768860474197773	0	0.13400135689774	0.675613789235093	1	2.25908908499307	0.820614528813306	1.25155527876317	0.00155252392155846	1.20720966862576	0.00155252392155846	1.29081755166915	2.67064724980883	0.00155252392155846	1.19522680245438	0.00155252392155846	2.0819556449719
ISCI001325-RA	0	0	0	0.0805142347556763	0	0	0	0	0.0859598582934544	0	0	0	0	0.166474093049131	1	1	1	806.142347556763	1	1	1	1	860.598582934544	1	1	1	1
ISCI001326-RA	0	0	0.105513608327472	0	0.174812461191634	0	0	0	0	0	0.153772094839555	0.154612946844945	0.13400135689774	0.280326069519106	1	1	1056.13608327472	1	1749.12461191634	1	1	1	1	1	1538.72094839555	1547.12946844945	1341.0135689774
ISCI001327-RA	0	0.218116113676884	0.0527568041637358	0	0.0582708203972112	0.0776578787587335	0	0	0	0	0.153772094839555	0	1.47401492587514	0.406801616996564	1	2182.16113676884	528.568041637358	1	583.708203972112	777.578787587335	1	1	1	1	1538.72094839555	1	14741.1492587514
ISCI001329-RA	0.128622491700634	0	0.0527568041637358	0.0805142347556763	0	0	0	0.0830431666684659	0	0	0	0	1.20601221207966	0.344936697288512	1	0.000776865011536344	0.410626017764349	0.62626378413462	0.000776865011536344	0.000776865011536344	0.000776865011536344	0.64591017133066	0.000776865011536344	0.000776865011536344	0.000776865011536344	0.000776865011536344	9.36986377551391
ISCI001330-RA	0	0	0	0	0.116541640794422	0	0	0.166086333336932	0	0	0	0	0.6700067844887	0.282627974131354	1	1	1	1	1166.41640794422	1	1	1661.86333336932	1	1	1	1	6701.067844887
ISCI001334-RA	0	0	0	0	0	0	0	0.0830431666684659	0	0.230324262012274	0	0	0	0.31336742868074	1	1	1	1	1	1	1	831.431666684659	1	2304.24262012274	1	1	1
ISCI001337-RA	0	0	0	0	0	0	0	0	0	0	0	0	0.13400135689774	0	1	1	1	1	1	1	1	1	1	1	1	1	1341.0135689774
ISCI001342-RA	30.8050867623018	35.1893996732039	38.7762510603458	38.7273469174803	39.3328037681176	31.3737830185284	27.2845269447696	26.905986000583	51.1461156846054	35.4699363498902	38.9812260418271	27.5726421873485	4.28804342072768	355.011236179826	1	1.14232385425001	1.25876046003392	1.25717293052979	1.27682731066093	1.01846105529613	0.885715355511477	0.873427134469109	1.6603118195406	1.15143065431102	1.26541437137239	0.895068171477245	0.139201993930949
ISCI001343-RA	0	0.290821484902512	0.105513608327472	0.161028469511353	0.291354101986056	0	0.152854492687785	0	0	0.0767747540040913	0.0768860474197773	0	0.6700067844887	1.07834691141927	1	2909.21484902512	1056.13608327472	1611.28469511353	2914.54101986056	1	1529.54492687785	1	1	768.747540040913	769.860474197773	1	6701.067844887
ISCI001344-RA	0.321556229251584	0.363526856128139	0.316540824982415	0.402571173778382	0.407895742780478	0.543605151311135	0.534990724407247	0.332172666673864	0.343839433173818	0.690972786036822	0.307544189679109	0.051537648948315	0.26800271379548	4.25767158852388	1	1.13048286667481	0.984407563687361	1.25186810376811	1.26842170515331	1.69032992949089	1.66354845871405	1.03300553963149	1.06927645696177	2.14848252012647	0.956437841713566	0.160536760219018	0.833506984830637
ISCI001345-RA	0.128622491700634	0.363526856128139	0.738595258292301	0.241542704267029	0.291354101986056	0.232973636276201	0.229281739031677	0.41521583334233	0.515759149760726	0.153549508008183	0.307544189679109	0.051537648948315	7.50407598627344	3.31042127879328	1	2.82488981780911	5.73866500355091	1.87723762238079	2.26420494301712	1.81066753134529	1.7819864733907	3.22644339660716	4.00752924329995	1.19364926811331	2.3899800696415	0.401154827459424	58.2973176414707
ISCI001346-RA	0.257244983401267	0.0727053712256279	0.422054433309886	0.724628112801087	0.757520665163746	0.621263030069868	0.382136231719462	0.166086333336932	0.0859598582934544	0.153549508008183	0	0.360763542638205	0.93800949828418	3.64314852732951	1	0.282909619077772	1.640422236837	2.81617346187413	2.94398847473324	2.41451386328757	1.48530671423059	0.645772577885479	0.334414361438183	0.597056550228546	0.000388583444209108	1.40225598287854	3.64533819888545
ISCI001347-RA	0.450178720952218	0	0.474811237473622	0.241542704267029	0.699249844766534	0.0776578787587335	0.229281739031677	0.498259000010796	0.257879574880363	0.460648524024548	0.384430237098886	0.051537648948315	5.09205156211412	3.38950922416552	1	0.000222084667444482	1.05470504239977	0.536651396175284	1.55314877702326	0.172688326453217	0.509421672306869	1.10677892785362	0.572933080947742	1.02325182733528	0.853982698284539	0.114679300943014	11.3088878624901
ISCI001348-RA	0	0.0727053712256279	0	0	0.0582708203972112	0	0	0	0	0	0	0	0.40200407069322	0.130976191622839	1	728.053712256279	1	1	583.708203972112	1	1	1	1	1	1	1	4021.0407069322
ISCI001355-RA	0	0	0	0	0	0	0	0	0	0.0767747540040913	0	0	0	0.0767747540040913	1	1	1	1	1	1	1	1	1	768.747540040913	1	1	1
ISCI001359-RA	0	0	0.105513608327472	0	0	0	0.0764272463438925	0	0	0.153549508008183	0.153772094839555	0	0.6700067844887	0.335490362679548	1	1	1056.13608327472	1	1	1	765.272463438925	1	1	1536.49508008183	1538.72094839555	1	6701.067844887
ISCI001361-RA	0	0.145410742451256	0	0	0	0.0776578787587335	0	0	0	0	0.0768860474197773	0	0.40200407069322	0.223068621209989	1	1455.10742451256	1	1	1	777.578787587335	1	1	1	1	769.860474197773	1	4021.0407069322
ISCI001363-RA	0	0	0	0	0	0	0	0.0830431666684659	0	0	0.0768860474197773	0	0.13400135689774	0.0830431666684659	1	1	1	1	1	1	1	831.431666684659	1	1	769.860474197773	1	1341.0135689774
ISCI001364-RA	0	0	0.0527568041637358	0.0805142347556763	0.0582708203972112	0.155315757517467	0.0764272463438925	0	0	0	0	0	0.80400814138644	0.423284863177983	1	1	528.568041637358	806.142347556763	583.708203972112	1554.15757517467	765.272463438925	1	1	1	1	1	8041.0814138644
ISCI001366-RA	0	0	0	0	0	0	0	0	0	0	0	0	0.13400135689774	0	1	1	1	1	1	1	1	1	1	1	1	1	1341.0135689774
ISCI001367-RA	0.257244983401267	0	0	0	0.407895742780478	0.155315757517467	0.152854492687785	0.166086333336932	0	0.614198032032731	0	0	1.3400135689774	1.75359534175666	1	0.000388583444209108	0.000388583444209108	0.000388583444209108	1.58540390952291	0.603919903405049	0.594355835758763	0.645772577885479	0.000388583444209108	2.38706045058155	0.000388583444209108	0.000388583444209108	5.20745946264598
ISCI001369-RA	0	0.0727053712256279	0	0	0.0582708203972112	0	0	0	0.171919716586909	0	0	0	0	0.302895908209748	1	728.053712256279	1	1	583.708203972112	1	1	1	1720.19716586909	1	1	1	1
ISCI001372-RA	0.0643112458503169	0	0	0.0805142347556763	0.0582708203972112	0.310631515034934	0.382136231719462	0	0.0859598582934544	0.0767747540040913	0.153772094839555	0	1.3400135689774	1.05859866005515	1	0.00155252392155846	0.00155252392155846	1.25155527876317	0.906220949876628	4.82418110273837	5.93430893430827	0.00155252392155846	1.33609988686519	1.19349894555274	2.38890108098721	0.00155252392155846	20.8055837344249
ISCI001376-RA	0	0	0	0	0	0	0.0764272463438925	0	0	0	0	0	0.13400135689774	0.0764272463438925	1	1	1	1	1	1	765.272463438925	1	1	1	1	1	1341.0135689774
ISCI001380-RA	0	0	0	0	0	0	0	0	0	0	0	0	0.40200407069322	0	1	1	1	1	1	1	1	1	1	1	1	1	4021.0407069322
ISCI001381-RA	0	0	0	0	0	0	0	0	0	0	0	0	0.53600542759096	0	1	1	1	1	1	1	1	1	1	1	1	1	5361.0542759096
ISCI001385-RA	0	0	0	0	0	0	0.382136231719462	0.0830431666684659	0	0	0	0	0	0.465179398387928	1	1	1	1	1	1	3822.36231719462	831.431666684659	1	1	1	1	1
ISCI001386-RA	0.192933737550951	0	0	0	0.233083281588845	0.0776578787587335	1.06998144881449	0.0830431666684659	0	0.153549508008183	0.230658142259332	0.10307529789663	0	1.81024902138967	1	0.000518044157817776	0.000518044157817776	0.000518044157817776	1.20799236727879	0.402820148152648	5.54349442947528	0.430718317550684	0.000518044157817776	0.795972299752148	1.1954290746633	0.534493603064578	0.000518044157817776
ISCI001387-RA	0.257244983401267	0	0.316540824982415	0	0.291354101986056	0.310631515034934	0.229281739031677	0	0.171919716586909	0.230324262012274	0	0.257688244741575	1.3400135689774	1.80729714303553	1	0.000388583444209108	1.2304138234888	0.000388583444209108	1.13254238778614	1.20745122336589	0.891339461916038	0.000388583444209108	0.668440139432157	0.895390533620713	0.000388583444209108	1.00172244018302	5.20745946264598
ISCI001390-RA	0	0	0	0.0805142347556763	0	0	0	0	0	0	0	0	0.26800271379548	0.0805142347556763	1	1	1	806.142347556763	1	1	1	1	1	1	1	1	2681.0271379548
ISCI001404-RA	0	0	0	0	0.116541640794422	0	0	0	0	0.153549508008183	0	0	0	0.270091148802605	1	1	1	1	1166.41640794422	1	1	1	1	1536.49508008183	1	1	1
ISCI001405-RA	0.321556229251584	0.363526856128139	0.13189201040934	0.201285586889191	0.0582708203972112	0.155315757517467	0	0.041521583334233	0.257879574880363	0.115162131006137	0.153772094839555	0	0	1.64641054981367	1	1.13048286667481	0.410351171237857	0.626089497342447	0.181469578664856	0.483173473366525	0.000310890916779929	0.129397722006119	0.802035065450524	0.358339495785062	0.478374366315175	0.000310890916779929	0.000310890916779929
ISCI001406-RA	0	0	0	0	0	0	0	0	0	0	0	0.051537648948315	0	0	1	1	1	1	1	1	1	1	1	1	1	516.37648948315	1
ISCI001407-RA	0	0	0	0	0	0	0	0	0	0	0	0	0.26800271379548	0	1	1	1	1	1	1	1	1	1	1	1	1	2681.0271379548
ISCI001410-RA	0.0643112458503169	0	0	0	0	0	0	0	0	0	0	0	0	0.0643112458503169	1	0.00155252392155846	0.00155252392155846	0.00155252392155846	0.00155252392155846	0.00155252392155846	0.00155252392155846	0.00155252392155846	0.00155252392155846	0.00155252392155846	0.00155252392155846	0.00155252392155846	0.00155252392155846
ISCI001417-RA	0	0	0	0	0.0582708203972112	0	0	0	0	0	0	0	0.53600542759096	0.0582708203972112	1	1	1	1	583.708203972112	1	1	1	1	1	1	1	5361.0542759096
ISCI001421-RA	0.257244983401267	0.145410742451256	0.211027216654943	0.241542704267029	0.233083281588845	0.155315757517467	0	0.0830431666684659	0.343839433173818	0.383873770020457	0.230658142259332	0.051537648948315	2.41202442415932	2.05438105574355	1	0.565430654711335	0.820405410140603	0.93898354292085	0.906111626917756	0.603919903405049	0.000388583444209108	0.323080580664844	1.3364916954201	1.49205850040505	0.896687936984265	0.200655354791971	9.37311616600739
ISCI001422-RA	0	0	0	0	0.0582708203972112	0	0.0764272463438925	0	0.0859598582934544	0	0	0	0	0.220657925034558	1	1	1	1	583.708203972112	1	765.272463438925	1	860.598582934544	1	1	1	1
ISCI001423-RA	0.257244983401267	0.0727053712256279	0.158270412491207	0.241542704267029	0.174812461191634	0.232973636276201	1.52854492687785	0.249129500005398	0.257879574880363	0.0767747540040913	0.153772094839555	0.051537648948315	4.15404206382994	3.24987832462067	1	0.282909619077772	0.615401203466503	0.93898354292085	0.67968086604937	0.90568556338547	5.94006110658975	0.968464575106114	1.00246591742613	0.298722566836377	0.597921485804248	0.200655354791971	16.1423083089697
ISCI001427-RA	0.450178720952218	0.145410742451256	0.158270412491207	0.644113878045411	0.407895742780478	0.543605151311135	0.458563478063355	0.249129500005398	0.257879574880363	0.153549508008183	0.153772094839555	0.154612946844945	2.54602578105706	3.468596708989	1	0.323157048468868	0.351716403911551	1.43070024868835	0.906095988541668	1.20748577716785	1.0186212599463	0.553500506260533	0.572933080947742	0.341231998890056	0.341726330114283	0.343593733494154	5.65455497357879
ISCI001441-RA	0.514489966802535	0.218116113676884	0.211027216654943	0.161028469511353	0.233083281588845	0.232973636276201	0.687845217095032	0.332172666673864	0	0.460648524024548	0.307544189679109	0.154612946844945	7.90608005696666	3.0513850923042	1	0.424058236177428	0.410282419548144	0.31312011486066	0.453143855558935	0.45293078239444	1.33688035421612	0.645703741055192	0.000194329478713628	0.895370204917641	0.597843350096179	0.300652863106275	15.3640384908642
ISCI001443-RA	0	0.145410742451256	0	0.161028469511353	0.0582708203972112	0	0.61141797075114	0.664345333347727	0.257879574880363	0.153549508008183	0.768860474197773	0.154612946844945	0.26800271379548	2.05190241934723	1	1455.10742451256	1	1611.28469511353	583.708203972112	1	6115.1797075114	6644.45333347727	2579.79574880363	1536.49508008183	7689.60474197773	1547.12946844945	2681.0271379548
ISCI001444-RA	0.128622491700634	0.581642969805023	0.158270412491207	0.322056939022705	0.757520665163746	0.232973636276201	0.229281739031677	0.166086333336932	0.0859598582934544	0.230324262012274	0.153772094839555	0.051537648948315	1.87601899656836	2.89273930713385	1	4.51935758948766	1.23032432326997	2.50272454150387	5.88568986782606	1.81066753134529	1.7819864733907	1.29104347764978	0.668568928059606	1.79008546966419	1.19537846732652	0.401154827459424	14.5749120591263
ISCI001447-RA	0	0	0	0	0	0	0.152854492687785	0	0	0	0	0	0.13400135689774	0.152854492687785	1	1	1	1	1	1	1529.54492687785	1	1	1	1	1	1341.0135689774
ISCI001450-RA	0.0643112458503169	0.218116113676884	0.158270412491207	0.241542704267029	0.116541640794422	0	0.840699709782817	0.249129500005398	0.171919716586909	0.153549508008183	0.0768860474197773	0.10307529789663	0	2.21408055146317	1	3.38785736552882	2.45873853859679	3.75156078844639	1.81088937583169	0.00155252392155846	13.0536166267723	3.86934760716434	2.67064724980883	2.38544536718392	1.19522680245438	1.60182118098438	0.00155252392155846
ISCI001451-RA	0	0	0	0	0	0	0	0	0	0	0	0	2.54602578105706	0	1	1	1	1	1	1	1	1	1	1	1	1	25461.2578105706
ISCI001452-RA	0	0	0	0	0.116541640794422	0	0	0	0.0859598582934544	0	0	0	0	0.202501499087876	1	1	1	1	1166.41640794422	1	1	1	860.598582934544	1	1	1	1
ISCI001453-RA	0.128622491700634	0	0.0527568041637358	0	0	0.0776578787587335	0	0.0830431666684659	0	0	0	0	0.13400135689774	0.342080341291569	1	0.000776865011536344	0.410626017764349	0.000776865011536344	0.000776865011536344	0.604073753789452	0.000776865011536344	0.64591017133066	0.000776865011536344	0.000776865011536344	0.000776865011536344	0.000776865011536344	1.04178652173402
ISCI001455-RA	0	0	0	0	0	0.0776578787587335	0.0764272463438925	0	0	0	0	0	0	0.154085125102626	1	1	1	1	1	777.578787587335	765.272463438925	1	1	1	1	1	1
ISCI001458-RA	0.321556229251584	0.290821484902512	0.158270412491207	0.402571173778382	0.524437383574901	0	0.229281739031677	0.332172666673864	0.171919716586909	0.0767747540040913	0.230658142259332	0.051537648948315	5.62805698970508	2.50780556029513	1	0.904448471523203	0.492359227302069	1.25186810376811	1.63073908064946	0.000310890916779929	0.713126991401325	1.03300553963149	0.534793673939277	0.238996627495635	0.71740610401437	0.160536760219018	17.4974288631078
ISCI001460-RA	0.0643112458503169	0	0.0527568041637358	0.0805142347556763	0.174812461191634	0	0.0764272463438925	0.0830431666684659	0	0	0.153772094839555	0	0.40200407069322	0.531865158973721	1	0.00155252392155846	0.820614528813306	1.25155527876317	2.71555780178677	0.00155252392155846	1.1881038059989	1.29081755166915	0.00155252392155846	0.00155252392155846	2.38890108098721	0.00155252392155846	6.24276188707258
ISCI001461-RA	0.0643112458503169	0.0727053712256279	0.316540824982415	0	0.349624922383267	0	0.534990724407247	0.166086333336932	0	0.153549508008183	0.0768860474197773	0	2.6800271379548	1.65780893019399	1	1.13032080445731	4.91592455327204	0.00155252392155846	5.42956307965197	0.00155252392155846	8.30741149846296	2.58008257941675	0.00155252392155846	2.38544536718392	1.19522680245438	0.00155252392155846	41.6096149449283
ISCI001462-RA	0	0.0727053712256279	0	0	0.174812461191634	0	0	0	0	0	0	0.20615059579326	0.80400814138644	0.247517832417262	1	728.053712256279	1	1	1749.12461191634	1	1	1	1	1	1	2062.5059579326	8041.0814138644
ISCI001463-RA	0	0	0.105513608327472	0	0.46616656317769	0.388289393793668	0.0764272463438925	0.166086333336932	0	0.153549508008183	0	0.10307529789663	4.55604613452316	1.35603265298784	1	1	1056.13608327472	1	4662.6656317769	3883.89393793668	765.272463438925	1661.86333336932	1	1536.49508008183	1	1031.7529789663	45561.4613452316
ISCI001464-RA	0	0	0	0	0	0	0	0	0	0	0	0.051537648948315	1.20601221207966	0	1	1	1	1	1	1	1	1	1	1	1	516.37648948315	12061.1221207966
ISCI001465-RA	0	0.0727053712256279	0.105513608327472	0	0	0.1164868181381	0.0764272463438925	0	0	0	0.0384430237098886	0	0.26800271379548	0.371133044035092	1	728.053712256279	1056.13608327472	1	1	1165.868181381	765.272463438925	1	1	1	385.430237098886	1	2681.0271379548
ISCI001470-RA	0.128622491700634	0	0	0.0805142347556763	0.116541640794422	0	0	0	0	0	0.0768860474197773	0.051537648948315	0.93800949828418	0.325678367250732	1	0.000776865011536344	0.000776865011536344	0.62626378413462	0.906148096213768	0.000776865011536344	0.000776865011536344	0.000776865011536344	0.000776865011536344	0.000776865011536344	0.598077666169028	0.401154827459424	7.28784446206894
ISCI001471-RA	0	0	0	0.0805142347556763	0.233083281588845	0.155315757517467	0.0764272463438925	0.0830431666684659	0.0859598582934544	0	0	0	0.26800271379548	0.714343545167801	1	1	1	806.142347556763	2331.83281588845	1554.15757517467	765.272463438925	831.431666684659	860.598582934544	1	1	1	2681.0271379548
ISCI001472-RA	0	0	0	0.0805142347556763	0	0	0	0.0830431666684659	0	0.0767747540040913	0	0.10307529789663	0.80400814138644	0.240332155428233	1	1	1	806.142347556763	1	1	1	831.431666684659	1	768.747540040913	1	1031.7529789663	8041.0814138644
ISCI001473-RA	0	0	0	0	0	0	0	0	0	0	0	0	0.13400135689774	0	1	1	1	1	1	1	1	1	1	1	1	1	1341.0135689774
ISCI001477-RA	0	0	0.0527568041637358	0.161028469511353	0	0.0776578787587335	0.0764272463438925	0	0.0859598582934544	0	0	0	0.26800271379548	0.453830257071169	1	1	528.568041637358	1611.28469511353	1	777.578787587335	765.272463438925	1	860.598582934544	1	1	1	2681.0271379548
ISCI001485-RA	0	0.0727053712256279	0.105513608327472	0	0	0	0	0.166086333336932	0	0	0	0	0.26800271379548	0.344305312890032	1	728.053712256279	1056.13608327472	1	1	1	1	1661.86333336932	1	1	1	1	2681.0271379548
ISCI001486-RA	0	0	0	0	0.0582708203972112	0	0.152854492687785	0.0830431666684659	0	0	0	0	0.13400135689774	0.294168479753462	1	1	1	1	583.708203972112	1	1529.54492687785	831.431666684659	1	1	1	1	1341.0135689774
ISCI001487-RA	0.0643112458503169	0.0727053712256279	0.0527568041637358	0.241542704267029	0.407895742780478	0.310631515034934	0.152854492687785	0.332172666673864	0.257879574880363	0.307099016016365	0.153772094839555	0.154612946844945	2.54602578105706	2.1998491335805	1	1.13032080445731	0.820614528813306	3.75156078844639	6.33423150560704	4.82418110273837	2.37465508807625	5.15861263491194	4.00519461275245	4.76933821044627	2.38890108098721	2.40195550951579	39.529211823878
ISCI001488-RA	0.0643112458503169	0.145410742451256	0	0.161028469511353	0.116541640794422	0	0	0.0830431666684659	0.0859598582934544	0.0767747540040913	0	0.20615059579326	0	0.73306987757336	1	2.25908908499307	0.00155252392155846	2.50155803360478	1.81088937583169	0.00155252392155846	0.00155252392155846	1.29081755166915	1.33609988686519	1.19349894555274	0.00155252392155846	3.20208983804721	0.00155252392155846
ISCI001489-RA	0.0643112458503169	0	0.0527568041637358	0	0	0	0.0764272463438925	0.166086333336932	0	0.0767747540040913	0	0	0.53600542759096	0.436356383698969	1	0.00155252392155846	0.820614528813306	0.00155252392155846	0.00155252392155846	0.00155252392155846	1.1881038059989	2.58008257941675	0.00155252392155846	1.19349894555274	0.00155252392155846	0.00155252392155846	8.32316500812292
ISCI001493-RA	0	0	0.158270412491207	0	0	0	0.30570898537557	0	0.0859598582934544	0	0.0768860474197773	0	0.40200407069322	0.549939256160231	1	1	1583.70412491207	1	1	1	3058.0898537557	1	860.598582934544	1	769.860474197773	1	4021.0407069322
ISCI001494-RA	0.0643112458503169	0.0727053712256279	0.0527568041637358	0	0	0	0.0764272463438925	0	0	0.0767747540040913	0	0	0.6700067844887	0.342975421587664	1	1.13032080445731	0.820614528813306	0.00155252392155846	0.00155252392155846	0.00155252392155846	1.1881038059989	0.00155252392155846	0.00155252392155846	1.19349894555274	0.00155252392155846	0.00155252392155846	10.4035681291733
ISCI001497-RA	0	0	0	0.0805142347556763	0	0	0	0	0	0	0	0	0	0.0805142347556763	1	1	1	806.142347556763	1	1	1	1	1	1	1	1	1
ISCI001498-RA	0.514489966802535	0.872464454707535	0.685838454128565	0.241542704267029	0.815791485560957	0.776578787587336	0.30570898537557	0.498259000010796	0.257879574880363	0.844522294045005	1.07640466387688	0.10307529789663	8.30808412765988	5.81307570736569	1	1.69564995627357	1.33298062220436	0.469583007551632	1.58551767075949	1.5093158391978	0.594277007139781	0.968458446843431	0.501330363052644	1.64135010111675	2.09196590163984	0.200500018563754	16.1452509058499
ISCI001499-RA	0.0643112458503169	0	0	0.0805142347556763	0.233083281588845	0.0776578787587335	0	0	0	0	0	0	0.6700067844887	0.455566640953572	1	0.00155252392155846	0.00155252392155846	1.25155527876317	3.62022622774184	1.20720966862576	0.00155252392155846	0.00155252392155846	0.00155252392155846	0.00155252392155846	0.00155252392155846	0.00155252392155846	10.4035681291733
ISCI001500-RA	0	0	0	0	0.0582708203972112	0	0.0764272463438925	0	0	0	0	0	0	0.134698066741104	1	1	1	1	583.708203972112	1	765.272463438925	1	1	1	1	1	1
ISCI001501-RA	0.192933737550951	0	0.316540824982415	0.241542704267029	0.116541640794422	0.465947272552401	0.61141797075114	0.166086333336932	0.257879574880363	0.383873770020457	0.153772094839555	0	0.6700067844887	2.75276382913611	1	0.000518044157817776	1.64033929508741	1.25181591224823	0.604255205718299	2.4143306681268	3.1679331214821	0.860918590943551	1.33644811603086	1.98915368314364	0.797125397828142	0.000518044157817776	3.47144904818426
ISCI001502-RA	0	0	0	0	0	0	0.0764272463438925	0	0	0.230324262012274	0	0	0.6700067844887	0.306751508356166	1	1	1	1	1	1	765.272463438925	1	1	2304.24262012274	1	1	6701.067844887
ISCI001503-RA	0	0.218116113676884	0.105513608327472	0.402571173778382	0.46616656317769	0.0776578787587335	0.534990724407247	0.41521583334233	0.0859598582934544	0.153549508008183	0.0768860474197773	0	2.14402171036384	2.45974126177038	1	2182.16113676884	1056.13608327472	4026.71173778382	4662.6656317769	777.578787587335	5350.90724407247	4153.1583334233	860.598582934544	1536.49508008183	769.860474197773	1	21441.2171036384
ISCI001505-RA	0	0	0	0	0	0.0776578787587335	0.0764272463438925	0	0	0	0	0	0	0.154085125102626	1	1	1	1	1	777.578787587335	765.272463438925	1	1	1	1	1	1
ISCI001506-RA	0	0	0	0.0805142347556763	0	0	0	0	0	0	0	0	0	0.0805142347556763	1	1	1	806.142347556763	1	1	1	1	1	1	1	1	1
ISCI001516-RA	0	0	0.0527568041637358	0	0	0	0	0	0	0	0	0	0	0.0527568041637358	1	1	528.568041637358	1	1	1	1	1	1	1	1	1	1
ISCI001517-RA	0.0643112458503169	0.0727053712256279	0.263784020818679	0.0805142347556763	0.233083281588845	0	0.0764272463438925	0.166086333336932	0.0859598582934544	0	0	0	0.40200407069322	1.04287159221342	1	1.13032080445731	4.09686254838029	1.25155527876317	3.62022622774184	0.00155252392155846	1.1881038059989	2.58008257941675	1.33609988686519	0.00155252392155846	0.00155252392155846	0.00155252392155846	6.24276188707258
ISCI001518-RA	0	0	0	0	0.0582708203972112	0	0	0.0830431666684659	0.0859598582934544	0.153549508008183	0.0768860474197773	0	0.6700067844887	0.380823353367314	1	1	1	1	583.708203972112	1	1	831.431666684659	860.598582934544	1536.49508008183	769.860474197773	1	6701.067844887
ISCI001519-RA	0.0643112458503169	0	0.105513608327472	0	0	0	0.0764272463438925	0	0	0.0767747540040913	0	0	0.53600542759096	0.323026854525773	1	0.00155252392155846	1.63967653370506	0.00155252392155846	0.00155252392155846	0.00155252392155846	1.1881038059989	0.00155252392155846	0.00155252392155846	1.19349894555274	0.00155252392155846	0.00155252392155846	8.32316500812292
ISCI001520-RA	0	0	0.0527568041637358	0	0.0582708203972112	0.155315757517467	0	0	0	0.0767747540040913	0.153772094839555	0	0.6700067844887	0.343118136082505	1	1	528.568041637358	1	583.708203972112	1554.15757517467	1	1	1	768.747540040913	1538.72094839555	1	6701.067844887
ISCI001521-RA	0.257244983401267	0.0727053712256279	0.105513608327472	0.161028469511353	0.46616656317769	0.155315757517467	0.534990724407247	0.166086333336932	0.257879574880363	0.307099016016365	0.307544189679109	0	5.76205834660282	2.48403040180178	1	0.282909619077772	0.410396996792408	0.626118556428638	1.8118346703913	0.603919903405049	2.07927396654515	0.645772577885479	1.00246591742613	1.19372451701288	1.19545438816428	0.000388583444209108	22.3907933640118
ISCI001525-RA	0	0	0	0	0	0	0.0764272463438925	0	0	0	0	0	0	0.0764272463438925	1	1	1	1	1	1	765.272463438925	1	1	1	1	1	1
ISCI001526-RA	0	0.0727053712256279	0.0527568041637358	0.0805142347556763	0.0582708203972112	0.232973636276201	0	0	0	0.0383873770020457	0	0.10307529789663	0.73700746293757	0.535608243820498	1	728.053712256279	528.568041637358	806.142347556763	583.708203972112	2330.73636276201	1	1	1	384.873770020457	1	1031.7529789663	7371.0746293757
ISCI001530-RA	0.160778114625792	0.145410742451256	0.0527568041637358	0.161028469511353	0.233083281588845	0.155315757517467	0.496777101235301	0	0	0	0.499759308228552	0	1.47401492587514	1.40515027109375	1	0.904478168393003	0.32855186230074	1.00155617739643	1.44944066588073	0.966046611616312	3.0885313542557	0.000621588587314088	0.000621588587314088	0.000621588587314088	3.10706841257583	0.000621588587314088	9.1629301431334
ISCI001531-RA	0.128622491700634	0.290821484902512	0	0.241542704267029	0.174812461191634	0	0.0764272463438925	0.166086333336932	0	0.0767747540040913	0.0768860474197773	0	1.3400135689774	1.15508747574672	1	2.2600672272496	0.000776865011536344	1.87723762238079	1.35883371181489	0.000776865011536344	0.594513401137927	1.29104347764978	0.000776865011536344	0.59721306656242	0.598077666169028	0.000776865011536344	10.4108734322364
ISCI001532-RA	0	0	0	0	0.116541640794422	0	0	0	0.0859598582934544	0	0.0768860474197773	0	0	0.202501499087876	1	1	1	1	1166.41640794422	1	1	1	860.598582934544	1	769.860474197773	1	1
ISCI001533-RA	0	0	0	0	0.174812461191634	0	0	0	0	0	0.153772094839555	0	0.13400135689774	0.174812461191634	1	1	1	1	1749.12461191634	1	1	1	1	1	1538.72094839555	1	1341.0135689774
ISCI001534-RA	0	0.145410742451256	0.0527568041637358	0	0.0582708203972112	0.0776578787587335	0.152854492687785	0	0	0	0.153772094839555	0.051537648948315	0.40200407069322	0.486950738458721	1	1455.10742451256	528.568041637358	1	583.708203972112	777.578787587335	1529.54492687785	1	1	1	1538.72094839555	516.37648948315	4021.0407069322
ISCI001537-RA	0.257244983401267	0.0727053712256279	0	0.322056939022705	0.291354101986056	0.232973636276201	0.382136231719462	0.166086333336932	0	0	0.230658142259332	0	10.5861071949215	1.72455759696825	1	0.282909619077772	0.000388583444209108	1.25184852941306	1.13254238778614	0.90568556338547	1.48530671423059	0.645772577885479	0.000388583444209108	0.000388583444209108	0.896687936984265	0.000388583444209108	41.1362485291383
ISCI001538-RA	2.25089360476109	3.48985781883014	1.42443371242087	2.17388433840326	7.45866501084303	4.73713060428275	5.57918898310415	4.06911516675483	1.891116882456	2.22646786611865	3.69053027614931	0.72152708527641	122.74524291833	35.3007539879748	1	1.5504077006032	0.632846627999222	0.965788767149339	3.31354340370712	2.10450646961546	2.47858944214829	1.8077417715217	0.840169815878586	0.989148908024093	1.63955609129374	0.320581579507864	54.529405440651
ISCI001543-RA	0.0643112458503169	0	0	0.0805142347556763	0	0	0.0764272463438925	0.166086333336932	0.0859598582934544	0.0767747540040913	0	0	0.87100881983531	0.550073672584363	1	0.00155252392155846	0.00155252392155846	1.25155527876317	0.00155252392155846	0.00155252392155846	1.1881038059989	2.58008257941675	1.33609988686519	1.19349894555274	0.00155252392155846	0.00155252392155846	13.5241728107488
ISCI001544-RA	0	0	0.0527568041637358	0	0	0.0776578787587335	0.0764272463438925	0	0.171919716586909	0	0	0	0	0.378761645853271	1	1	528.568041637358	1	1	777.578787587335	765.272463438925	1	1720.19716586909	1	1	1	1
ISCI001545-RA	0	0	0	0	0	0.0776578787587335	0.152854492687785	0	0	0	0	0	0	0.230512371446519	1	1	1	1	1	777.578787587335	1529.54492687785	1	1	1	1	1	1
ISCI001546-RA	0	0.0727053712256279	0	0.0805142347556763	0	0	0	0	0	0.153549508008183	0	0	0	0.306769113989487	1	728.053712256279	1	806.142347556763	1	1	1	1	1	1536.49508008183	1	1	1
ISCI001554-RA	0	0	0	0	0	0	0	0.249129500005398	0	0	0	0.051537648948315	0	0.249129500005398	1	1	1	1	1	1	1	2492.29500005398	1	1	1	516.37648948315	1
ISCI001556-RA	0	0	0	0	0	0.232973636276201	0	0	0	0	0	0	0.26800271379548	0.232973636276201	1	1	1	1	1	2330.73636276201	1	1	1	1	1	1	2681.0271379548
ISCI001557-RA	0	0	0	0	0.0582708203972112	0	0	0	0	0.0767747540040913	0	0	0.13400135689774	0.135045574401302	1	1	1	1	583.708203972112	1	1	1	1	768.747540040913	1	1	1341.0135689774
ISCI001558-RA	0	0	0.0527568041637358	0.0805142347556763	0.349624922383267	0.0776578787587335	0	0	0.0859598582934544	0	0	0.051537648948315	1.3400135689774	0.646513698354867	1	1	528.568041637358	806.142347556763	3497.24922383267	777.578787587335	1	1	860.598582934544	1	1	516.37648948315	13401.135689774
ISCI001559-RA	0.128622491700634	0.363526856128139	0.316540824982415	0.322056939022705	0.174812461191634	0.155315757517467	1.60497217322174	0.747388500016193	0.171919716586909	0.690972786036822	0.0768860474197773	0.41230119158652	1.3400135689774	4.67612850640466	1	2.82488981780911	2.45987178152841	2.50272454150387	1.35883371181489	1.20737064256737	12.4692441236657	5.80697662188364	1.33636099110768	5.36870267896949	0.598077666169028	3.20380056459464	10.4108734322364
ISCI001560-RA	0	0.145410742451256	0.0527568041637358	0	0.116541640794422	0	0	0	0	0	0	0	0	0.314709187409414	1	1455.10742451256	528.568041637358	1	1166.41640794422	1	1	1	1	1	1	1	1
ISCI001562-RA	0	0	0	0	0	0	0	0	0	0	0.153772094839555	0	0.13400135689774	0	1	1	1	1	1	1	1	1	1	1	1538.72094839555	1	1341.0135689774
ISCI001563-RA	0.0643112458503169	0.145410742451256	0.105513608327472	0	0	0	0	0	0	0.0767747540040913	0	0	0.40200407069322	0.392010350633136	1	2.25908908499307	1.63967653370506	0.00155252392155846	0.00155252392155846	0.00155252392155846	0.00155252392155846	0.00155252392155846	0.00155252392155846	1.19349894555274	0.00155252392155846	0.00155252392155846	6.24276188707258
ISCI001564-RA	0.257244983401267	0.0727053712256279	0.0791352062456037	0	0.174812461191634	0	0	0	0.0859598582934544	0	0.0768860474197773	0	0.93800949828418	0.669857880357587	1	0.282909619077772	0.307894893455357	0.000388583444209108	0.67968086604937	0.000388583444209108	0.000388583444209108	0.000388583444209108	0.334414361438183	0.000388583444209108	0.299155034624228	0.000388583444209108	3.64533819888545
ISCI001566-RA	0.0643112458503169	0	0.0263784020818679	0.0670951956297303	0.0582708203972112	0	0.0382136231719463	0.0166086333336932	0.0214899645733636	0	0	0	0.346170171985828	0.292367885038129	1	0.00155252392155846	0.411083526367432	1.04322148628957	0.906220949876628	0.00155252392155846	0.594828164960231	0.259405529471077	0.335189364657467	0.00155252392155846	0.00155252392155846	0.00155252392155846	5.3759272533016
ISCI001567-RA	15.627632741627	17.8128159502788	15.2467164033196	14.4120480212661	16.6071838132052	10.1731821173941	10.0119692710499	15.3629858336662	26.3896764960905	21.5737058751497	20.5285746610805	7.78218499119557	0.13400135689774	163.217916523047	1	1.1398272701984	0.975625617317298	0.922216181933865	1.06268030607978	0.65097620272811	0.640660384751854	0.983065559647314	1.6886503584616	1.38048213594569	1.31360543467697	0.497979145142801	0.00858098606591469
ISCI001568-RA	0.0643112458503169	0	0	0	0.0582708203972112	0	0	0	0.171919716586909	0	0	0	0.26800271379548	0.294501782834437	1	0.00155252392155846	0.00155252392155846	0.00155252392155846	0.906220949876628	0.00155252392155846	0.00155252392155846	0.00155252392155846	2.67064724980883	0.00155252392155846	0.00155252392155846	0.00155252392155846	4.16235876602224
ISCI001569-RA	0	0.0727053712256279	0	0	0.233083281588845	0.155315757517467	0.152854492687785	0.166086333336932	0.171919716586909	0.0767747540040913	0.269101165969221	0.154612946844945	0.53600542759096	1.02873970694766	1	728.053712256279	1	1	2331.83281588845	1554.15757517467	1529.54492687785	1661.86333336932	1720.19716586909	768.747540040913	2692.01165969221	1547.12946844945	5361.0542759096
ISCI001570-RA	0.128622491700634	0	0	0	0.233083281588845	0	0.0764272463438925	0	0	0	0	0	0	0.438133019633371	1	0.000776865011536344	0.000776865011536344	0.000776865011536344	1.81151932741601	0.000776865011536344	0.594513401137927	0.000776865011536344	0.000776865011536344	0.000776865011536344	0.000776865011536344	0.000776865011536344	0.000776865011536344
ISCI001571-RA	22.5089360476109	21.9570221101396	28.4886742484173	24.7983843047483	30.5921807085359	28.267467868179	16.5847124566247	15.6121153336716	40.4011333979236	33.3202432377756	28.2171794030583	48.8576912030026	4.55604613452316	262.530869713626	1	0.975480338815758	1.26565945285965	1.10171240795451	1.35911109848629	1.25583200490628	0.736806872650817	0.693597686753391	1.794889541803	1.48030964841394	1.25359785924965	2.17058567499999	0.202414093828187
ISCI001573-RA	0.0643112458503169	0.0727053712256279	0	0.161028469511353	0	0	0	0	0	0	0.115329071129666	0	0.80400814138644	0.298045086587298	1	1.13032080445731	0.00155252392155846	2.50155803360478	0.00155252392155846	0.00155252392155846	0.00155252392155846	0.00155252392155846	0.00155252392155846	0.00155252392155846	1.79206394172079	0.00155252392155846	12.4839712502236
ISCI001574-RA	0	0.0727053712256279	0	0	0	0.0776578787587335	0	0	0.257879574880363	0	0	0	0	0.408242824864724	1	728.053712256279	1	1	1	777.578787587335	1	1	2579.79574880363	1	1	1	1
ISCI001576-RA	0	0	0	0	0	0	0.0764272463438925	0	0	0	0	0	0.13400135689774	0.0764272463438925	1	1	1	1	1	1	765.272463438925	1	1	1	1	1	1341.0135689774
ISCI001583-RA	1.5434699004076	0.654348341030651	0.896865670783509	0.88565658231244	1.39849968953307	1.55315757517467	1.45211768053396	1.49477700003239	1.63323730757563	0.921297048049096	0.999518616457105	0.154612946844945	7.10207191558022	12.433426795433	1	0.423983611534428	0.581098187096453	0.573836391911078	0.906081214180032	1.00627614905196	0.940817568514703	0.968454360011586	1.05815571238097	0.596926027001297	0.647601780906159	0.100230606209729	4.60113397760918
ISCI001585-RA	0.192933737550951	0	0	0.0805142347556763	0.116541640794422	0	0	0.0830431666684659	0	0.153549508008183	0	0.051537648948315	4.95805020521638	0.626582287777698	1	0.000518044157817776	0.000518044157817776	0.417617333521288	0.604255205718299	0.000518044157817776	0.000518044157817776	0.430718317550684	0.000518044157817776	0.795972299752148	0.000518044157817776	0.267505823611198	25.6854074739535
ISCI001586-RA	0	0	0	0	0	0.0776578787587335	0	0.166086333336932	0.0859598582934544	0.153549508008183	0	0	0.13400135689774	0.483253578397303	1	1	1	1	1	777.578787587335	1	1661.86333336932	860.598582934544	1536.49508008183	1	1	1341.0135689774
ISCI001587-RA	4.88765468462408	3.41715244760451	2.90162422900547	2.97902668596002	2.97181184025777	4.27118333173035	3.66850782450684	4.1521583334233	5.24355135590072	3.68518819219638	2.3834674700131	0.051537648948315	4.15404206382994	38.1778589252094	1	0.699145654415619	0.593672231164491	0.609508225797782	0.60803211945289	0.873874326215056	0.750571184770701	0.849522654335638	1.07281393896388	0.753983869892156	0.487661027160659	0.0105646973467709	0.849908052238804
ISCI001589-RA	0.321556229251584	0.145410742451256	0.316540824982415	0.0805142347556763	0.233083281588845	0.0776578787587335	0.687845217095032	0.498259000010796	0.257879574880363	0.0767747540040913	0.384430237098886	0.051537648948315	2.0100203534661	2.69552173777879	1	0.452379681219991	0.984407563687361	0.250622333487046	0.724945641909084	0.241742182141652	2.13875919237042	1.54935286398885	0.802035065450524	0.238996627495635	1.19546957941276	0.160536760219018	6.24928159527071
ISCI001590-RA	0	0.0727053712256279	0.0527568041637358	0	0.0582708203972112	0	0.0764272463438925	0	0	0.0767747540040913	0	0.20615059579326	0.40200407069322	0.336934996134559	1	728.053712256279	528.568041637358	1	583.708203972112	1	765.272463438925	1	1	768.747540040913	1	2062.5059579326	4021.0407069322
ISCI001591-RA	0.128622491700634	0.0727053712256279	0.211027216654943	0	0	0	0	0.166086333336932	0	0	0.0768860474197773	0	0.40200407069322	0.578441412918137	1	0.565599455571052	1.64017347602279	0.000776865011536344	0.000776865011536344	0.000776865011536344	0.000776865011536344	1.29104347764978	0.000776865011536344	0.000776865011536344	0.598077666169028	0.000776865011536344	3.12380583517899
ISCI001592-RA	0.0643112458503169	0.0727053712256279	0.105513608327472	0.322056939022705	0.116541640794422	0.0776578787587335	0.0764272463438925	0	0	0	0.153772094839555	0.10307529789663	4.42204477762542	0.83521393032317	1	1.13032080445731	1.63967653370506	5.00156354328799	1.81088937583169	1.20720966862576	1.1881038059989	0.00155252392155846	0.00155252392155846	0.00155252392155846	2.38890108098721	1.60182118098438	68.6548555185827
ISCI001593-RA	0	0	0	0.241542704267029	0.349624922383267	0.155315757517467	0	0	0.0859598582934544	0.0767747540040913	0	0	0.26800271379548	0.909217996465309	1	1	1	2416.42704267029	3497.24922383267	1554.15757517467	1	1	860.598582934544	768.747540040913	1	1	2681.0271379548
ISCI001595-RA	0	0	0	0	0.0582708203972112	0	0	0	0	0	0	0	0	0.0582708203972112	1	1	1	1	583.708203972112	1	1	1	1	1	1	1	1
ISCI001597-RA	0	0	0	0	0	0.0776578787587335	0	0	0	0	0	0	0.13400135689774	0.0776578787587335	1	1	1	1	1	777.578787587335	1	1	1	1	1	1	1341.0135689774
ISCI001598-RA	0	0	0	0	0	0	0	0.0830431666684659	0	0	0	0	0	0.0830431666684659	1	1	1	1	1	1	1	831.431666684659	1	1	1	1	1
ISCI001600-RA	0	0	0	0	0	0	0	0	0	0	0.0768860474197773	0	0.13400135689774	0	1	1	1	1	1	1	1	1	1	1	769.860474197773	1	1341.0135689774
ISCI001611-RA	0	0	0	0	0.233083281588845	0	0	0	0	0	0	0	0.26800271379548	0.233083281588845	1	1	1	1	2331.83281588845	1	1	1	1	1	1	1	2681.0271379548
ISCI001614-RA	0	0.0727053712256279	0	0	0	0	0	0	0	0	0	0	0	0.0727053712256279	1	728.053712256279	1	1	1	1	1	1	1	1	1	1	1
ISCI001615-RA	0.128622491700634	0.145410742451256	0	0.0805142347556763	0.0582708203972112	0	0	1.41173383336392	0	0.230324262012274	0	0.051537648948315	0.13400135689774	2.05487638468097	1	1.13042204613057	0.000776865011536344	0.62626378413462	0.453462480612654	0.000776865011536344	0.000776865011536344	10.9680430724366	0.000776865011536344	1.79008546966419	0.000776865011536344	0.401154827459424	1.04178652173402
ISCI001616-RA	0	0	0.0527568041637358	0	0	0	0	0	0	0	0	0	0.13400135689774	0.0527568041637358	1	1	528.568041637358	1	1	1	1	1	1	1	1	1	1341.0135689774
ISCI001623-RA	0	0	0	0	0	0	0	0.0830431666684659	0	0	0	0	0	0.0830431666684659	1	1	1	1	1	1	1	831.431666684659	1	1	1	1	1
ISCI001625-RA	0	0	0.00555334780670903	0	0	0	0	0	0	0.0767747540040913	0	0	0.0148890396553044	0.0823281018108003	1	1	56.5334780670903	1	1	1	1	1	1	768.747540040913	1	1	149.890396553044
ISCI001630-RA	0.385867475101901	0.145410742451256	0	0.0805142347556763	0	0.0776578787587335	0	0	0.171919716586909	0	0	0	0.40200407069322	0.861370047654476	1	0.37700260213076	0.000259089188729176	0.208862766828715	0.000259089188729176	0.201462257249019	0.000259089188729176	0.000259089188729176	0.44568448815925	0.000259089188729176	0.000259089188729176	0.000259089188729176	1.04180817460606
ISCI001632-RA	0.192933737550951	0.0727053712256279	0.369297629146151	0.805142347556763	0.640979024369323	0.388289393793668	0.152854492687785	0.664345333347727	0.257879574880363	0.230324262012274	0.461316284518664	0	33.0983351537418	3.77475116657063	1	0.377163972211909	1.91364283690901	4.17151093779252	3.32107243274047	2.01202856413197	0.792371813488888	3.44212023130075	1.33644811603086	1.19369942754931	2.39034010516879	0.000518044157817776	171.464509643064
ISCI001634-RA	0	0	0	0.161028469511353	0	0	0	0	0	0	0	0	0.13400135689774	0.161028469511353	1	1	1	1611.28469511353	1	1	1	1	1	1	1	1	1341.0135689774
ISCI001635-RA	0	0	0	0	0	0.0776578787587335	0	0	0	0	0	0	0	0.0776578787587335	1	1	1	1	1	777.578787587335	1	1	1	1	1	1	1
ISCI001636-RA	0	0	0	0	0	0	0	0	0.0859598582934544	0	0	0	0	0.0859598582934544	1	1	1	1	1	1	1	1	860.598582934544	1	1	1	1
ISCI001638-RA	0	0	0.0527568041637358	0.241542704267029	0.174812461191634	0.0776578787587335	0	0.0830431666684659	0	0	0.0768860474197773	0	0	0.629813015049598	1	1	528.568041637358	2416.42704267029	1749.12461191634	777.578787587335	1	831.431666684659	1	1	769.860474197773	1	1
ISCI001643-RA	8.29615071469087	9.74251974423414	7.59697979957796	8.45399464934601	9.26506044315658	3.33928878662554	6.72559767826254	5.06563316677642	14.18337661842	9.36651998849914	9.22632569037328	26.8511151020721	0.80400814138644	82.0351215895892	1	1.17434008195799	0.915724471311501	1.01902593594184	1.11678886786172	0.40251782419162	0.810691227828106	0.610605120431823	1.70962487829642	1.12901843382251	1.11211992111512	3.23654817404739	0.0969242817074631
ISCI001647-RA	0.192933737550951	0.0727053712256279	0.0527568041637358	0	0.291354101986056	0.155315757517467	0.534990724407247	0.166086333336932	0.171919716586909	0	0.0768860474197773	0.10307529789663	21.9762225312294	1.63806254677493	1	0.377163972211909	0.273821585979416	0.000518044157817776	1.50986094805903	0.805122252147479	2.77200623681656	0.860918590943551	0.891138092073178	0.000518044157817776	0.398821720992979	0.534493603064578	113.847054976225
ISCI001649-RA	0	0	0.0527568041637358	0	0	0.155315757517467	0	0	0	0	0.0768860474197773	0	0.40200407069322	0.208072561681203	1	1	528.568041637358	1	1	1554.15757517467	1	1	1	1	769.860474197773	1	4021.0407069322
ISCI001650-RA	0.192933737550951	0	0.263784020818679	0.0805142347556763	0.582708203972112	0.0776578787587335	0.382136231719462	0.166086333336932	0.0859598582934544	0.383873770020457	0.0768860474197773	0.051537648948315	0.93800949828418	2.21565426922646	1	0.000518044157817776	1.36703575326581	0.417617333521288	3.01920385196023	0.402820148152648	1.98015246748549	0.860918590943551	0.445828068115497	1.98915368314364	0.398821720992979	0.267505823611198	4.85982144979484
ISCI001651-RA	0	0	0	0	0.0582708203972112	0	0	0	0	0	0	0	0	0.0582708203972112	1	1	1	1	583.708203972112	1	1	1	1	1	1	1	1
ISCI001656-RA	0.0643112458503169	0.145410742451256	0.158270412491207	0.402571173778382	0.407895742780478	0.543605151311135	0.382136231719462	0.996518000021591	0.257879574880363	0.383873770020457	0.153772094839555	0.154612946844945	13.400135689774	3.74247204530465	1	2.25908908499307	2.45873853859679	6.25156629812961	6.33423150560704	8.44115253685098	5.93430893430827	15.4727328568927	4.00519461275245	5.96128463207746	2.38890108098721	2.40195550951579	208.041864628955
ISCI001657-RA	0	0.0727053712256279	0	0.241542704267029	0.116541640794422	0.0776578787587335	0.152854492687785	0	0	0	0.0768860474197773	0	0.93800949828418	0.661302087733597	1	728.053712256279	1	2416.42704267029	1166.41640794422	777.578787587335	1529.54492687785	1	1	1	769.860474197773	1	9381.0949828418
ISCI001659-RA	0.836046196054119	0.945169825933163	0.949622474947244	0.483085408534058	1.10714558754701	1.24252606013974	2.13996289762899	1.07956116669006	0.77363872464109	0.998071802053187	1.15329071129666	0.360763542638205	2.14402171036384	10.5548301441687	1	1.13050783510589	1.13583303904162	0.577871920980173	1.3242248697324	1.48613491995042	2.55943626572509	1.29123492014329	0.925362966778372	1.19377664667218	1.37941273516481	0.431579482560785	2.56429045600186
ISCI001660-RA	0.643112458503169	0.945169825933163	0.422054433309886	0.966170817068116	0.640979024369323	1.164868181381	1.52854492687785	1.24564750002699	0.859598582934544	0.690972786036822	0.538202331938441	0.20615059579326	2.27802306726158	9.10711853644086	1	1.46960745774875	0.656321916233229	1.50225762000435	0.996683157943161	1.81117166805509	2.37657854208108	1.9367589721847	1.33657016677687	1.07440827194957	0.836896619184171	0.320657028741684	3.54178939966903
ISCI001661-RA	0	0	0	0	0	0	0	0	0	0	0	0	0.26800271379548	0	1	1	1	1	1	1	1	1	1	1	1	1	2681.0271379548
ISCI001664-RA	0	0	0	0	0	0	0	0	0.171919716586909	0	0	0	0	0.171919716586909	1	1	1	1	1	1	1	1	1720.19716586909	1	1	1	1
ISCI001665-RA	0	0	0	0.0805142347556763	0	0	0	0	0	0	0	0	0	0.0805142347556763	1	1	1	806.142347556763	1	1	1	1	1	1	1	1	1
ISCI001666-RA	0.0643112458503169	0.145410742451256	0.158270412491207	0.0805142347556763	0.0582708203972112	0.155315757517467	0.229281739031677	0	0	0.230324262012274	0.230658142259332	0.051537648948315	0	1.12169921450709	1	2.25908908499307	2.45873853859679	1.25155527876317	0.906220949876628	2.41286681332996	3.56120637015358	0.00155252392155846	0.00155252392155846	3.57739178881509	3.58257535952003	0.80168685245297	0.00155252392155846
ISCI001667-RA	0.450178720952218	0.0727053712256279	0.422054433309886	0.805142347556763	0.291354101986056	0.155315757517467	0.229281739031677	0.166086333336932	0.171919716586909	0.230324262012274	0.691974426777996	0.51537648948315	1.20601221207966	2.99436278351581	1	0.161689566568156	0.937540269318398	1.78831978969358	0.647274873149034	0.345154568238989	0.509421672306869	0.369074365729504	0.382029415520977	0.51173695600136	1.53699118917822	1.14479424742314	2.6785902952044
ISCI001668-RA	0.0643112458503169	0	0.263784020818679	0.0805142347556763	0	0	0.0764272463438925	0	0.0859598582934544	0.0767747540040913	0.0768860474197773	0.051537648948315	0.26800271379548	0.64777136006611	1	0.00155252392155846	4.09686254838029	1.25155527876317	0.00155252392155846	0.00155252392155846	1.1881038059989	0.00155252392155846	1.33609988686519	1.19349894555274	1.19522680245438	0.80168685245297	4.16235876602224
ISCI001669-RA	0.128622491700634	0	0.369297629146151	0	0	0.232973636276201	0	0.166086333336932	0	0	0	0	1.74201763967062	0.896980090459918	1	0.000776865011536344	2.86972093428123	0.000776865011536344	0.000776865011536344	1.81066753134529	0.000776865011536344	1.29104347764978	0.000776865011536344	0.000776865011536344	0.000776865011536344	0.000776865011536344	13.5339024024039
ISCI001670-RA	0	0	0	0.0805142347556763	0	0	0.0764272463438925	0.0830431666684659	0	0	0	0	0.26800271379548	0.239984647768035	1	1	1	806.142347556763	1	1	765.272463438925	831.431666684659	1	1	1	1	2681.0271379548
ISCI001671-RA	0	0	0	0.0805142347556763	0	0	0	0	0	0.0767747540040913	0.0768860474197773	0	0	0.157288988759768	1	1	1	806.142347556763	1	1	1	1	1	768.747540040913	769.860474197773	1	1
ISCI001672-RA	0	0	0.0527568041637358	0	0	0	0	0	0	0	0	0	0	0.0527568041637358	1	1	528.568041637358	1	1	1	1	1	1	1	1	1	1
ISCI001673-RA	0	0	0	0	0	0	0	0	0	0.0767747540040913	0	0	0	0.0767747540040913	1	1	1	1	1	1	1	1	1	768.747540040913	1	1	1
ISCI001683-RA	0	0	0	0	0	0	0	0.0830431666684659	0	0	0	0	0	0.0830431666684659	1	1	1	1	1	1	1	831.431666684659	1	1	1	1	1
ISCI001684-RA	0	0.0727053712256279	0	0	0.116541640794422	0.310631515034934	0.30570898537557	0.0830431666684659	0.343839433173818	0	0	0	0.40200407069322	1.23247011227284	1	728.053712256279	1	1	1166.41640794422	3107.31515034934	3058.0898537557	831.431666684659	3439.39433173818	1	1	1	4021.0407069322
ISCI001689-RA	0	0	0	0	0	0	0.0764272463438925	0	0	0	0	0	0	0.0764272463438925	1	1	1	1	1	1	765.272463438925	1	1	1	1	1	1
ISCI001691-RA	0.192933737550951	0	0	0.0805142347556763	0.0582708203972112	0	0	0	0.0859598582934544	0.153549508008183	0.0768860474197773	0.10307529789663	4.0200407069322	0.571228159005476	1	0.000518044157817776	0.000518044157817776	0.417617333521288	0.302386624938059	0.000518044157817776	0.000518044157817776	0.000518044157817776	0.445828068115497	0.795972299752148	0.398821720992979	0.534493603064578	20.8261040683165
ISCI001692-RA	0.385867475101901	0	0.211027216654943	0.0805142347556763	0.291354101986056	0.0776578787587335	0	0.166086333336932	0.171919716586909	0.921297048049096	0.461316284518664	0	0.13400135689774	2.30572400523025	1	0.000259089188729176	0.547007792817782	0.208862766828715	0.755126068353578	0.201462257249019	0.000259089188729176	0.430570822821421	0.44568448815925	2.38724013676498	1.19547970822371	0.000259089188729176	0.347442117661172
ISCI001693-RA	2.05795986721014	2.90821484902512	2.16302897071317	0.483085408534058	2.85527019946335	0.465947272552401	0.229281739031677	0.830431666684659	1.54727744928218	1.7658193420941	2.46035351743287	1.49459181950114	0	15.3063167645909	1	1.41313423159433	1.05105250103607	0.234777139495487	1.38740871679988	0.226449813233161	0.111455328723076	0.403550780964651	0.751862214474728	0.858050521381548	1.19552086731481	0.726262555970887	4.85894514504856e-05
ISCI001702-RA	0	0	0.0527568041637358	0.0805142347556763	0.116541640794422	0.0776578787587335	0.152854492687785	0.166086333336932	0.0859598582934544	0.0767747540040913	0	0.257688244741575	1.47401492587514	0.80914599679483	1	1	528.568041637358	806.142347556763	1166.41640794422	777.578787587335	1529.54492687785	1661.86333336932	860.598582934544	768.747540040913	1	2577.88244741575	14741.1492587514
ISCI001703-RA	0.0643112458503169	0	0	0.241542704267029	0	0.0776578787587335	0.152854492687785	0	0	0.153549508008183	0.153772094839555	0	0.13400135689774	0.689915829572047	1	0.00155252392155846	0.00155252392155846	3.75156078844639	0.00155252392155846	1.20720966862576	2.37465508807625	0.00155252392155846	0.00155252392155846	2.38544536718392	2.38890108098721	0.00155252392155846	2.0819556449719
ISCI001707-RA	0	0	0	0	0.116541640794422	0	0	0	0	0	0	0	0	0.116541640794422	1	1	1	1	1166.41640794422	1	1	1	1	1	1	1	1
ISCI001708-RA	0	0	0.0527568041637358	0.161028469511353	0	0	0.152854492687785	0.0830431666684659	0	0.0767747540040913	0.0768860474197773	0	0.6700067844887	0.526457687035431	1	1	528.568041637358	1611.28469511353	1	1	1529.54492687785	831.431666684659	1	768.747540040913	769.860474197773	1	6701.067844887
ISCI001710-RA	0	0	0	0	0	0	0	0	0	0	0	0	0.13400135689774	0	1	1	1	1	1	1	1	1	1	1	1	1	1341.0135689774
ISCI001711-RA	0.128622491700634	0	0.158270412491207	0.0966170817068116	0.174812461191634	0	0.191068115859731	0.0830431666684659	0.0859598582934544	0	0	0.051537648948315	2.74702781640367	0.918393587911938	1	0.000776865011536344	1.23032432326997	0.751361167959237	1.35883371181489	0.000776865011536344	1.48511820532751	0.64591017133066	0.668568928059606	0.000776865011536344	0.000776865011536344	0.401154827459424	21.3414748278225
ISCI001719-RA	0	0.0727053712256279	0.0527568041637358	0.0805142347556763	0	0	0	0	0	0.0767747540040913	0	0	0.26800271379548	0.282751164149131	1	728.053712256279	528.568041637358	806.142347556763	1	1	1	1	1	768.747540040913	1	1	2681.0271379548
ISCI001720-RA	0	0	0	0.0805142347556763	0	0	0	0	0	0	0	0	0	0.0805142347556763	1	1	1	806.142347556763	1	1	1	1	1	1	1	1	1
ISCI001721-RA	0.0643112458503169	0	0.0527568041637358	0	0.0582708203972112	0	0	0.166086333336932	0.0859598582934544	0.230324262012274	0.153772094839555	0.051537648948315	3.08203120864802	0.657709324053924	1	0.00155252392155846	0.820614528813306	0.00155252392155846	0.906220949876628	0.00155252392155846	0.00155252392155846	2.58008257941675	1.33609988686519	3.57739178881509	2.38890108098721	0.80168685245297	47.8508243080794
ISCI001722-RA	0	0	0	0	0	0	0	0	0	0	0	0	0.53600542759096	0	1	1	1	1	1	1	1	1	1	1	1	1	5361.0542759096
ISCI001723-RA	0	0.0727053712256279	0.0527568041637358	0.0805142347556763	0	0.155315757517467	0.152854492687785	0	0	0	0	0	0.53600542759096	0.514146660350292	1	728.053712256279	528.568041637358	806.142347556763	1	1554.15757517467	1529.54492687785	1	1	1	1	1	5361.0542759096
ISCI001724-RA	0.0643112458503169	0	0	0	0	0.155315757517467	0	0	0	0.0767747540040913	0	0	0.6700067844887	0.296401757371875	1	0.00155252392155846	0.00155252392155846	0.00155252392155846	0.00155252392155846	2.41286681332996	0.00155252392155846	0.00155252392155846	0.00155252392155846	1.19349894555274	0.00155252392155846	0.00155252392155846	10.4035681291733
ISCI001725-RA	0.514489966802535	0.290821484902512	0.474811237473622	0.483085408534058	0.932333126355379	1.08721030262227	0.534990724407247	0.747388500016193	0.0859598582934544	0.383873770020457	0.461316284518664	0.154612946844945	3.08203120864802	5.53496437942773	1	0.565346205076999	0.922892532134932	0.938971685624551	1.8119924337996	2.11296444308543	1.03983901538558	1.45259050552579	0.167239674003357	0.746174225677821	0.896667860404913	0.300652863106275	5.98948951103575
ISCI001730-RA	0	0.363526856128139	0.369297629146151	0.161028469511353	0.174812461191634	0.155315757517467	0.0764272463438925	0	0.0859598582934544	0.153549508008183	0.0768860474197773	0.051537648948315	0.6700067844887	1.53991778614027	1	3636.26856128139	3693.97629146151	1611.28469511353	1749.12461191634	1554.15757517467	765.272463438925	1	860.598582934544	1536.49508008183	769.860474197773	516.37648948315	6701.067844887
ISCI001736-RA	0.00734985666860764	0.0083091852829289	0.012381698936387	0.0323152370788089	0.0855827899575367	0.00369799422660636	0	0	0	0	0	0	0	0.149636762150875	1	1.12877141896752	1.67542806413748	4.35112224580117	11.5012669060586	0.509807691013765	0.0134230770400432	0.0134230770400432	0.0134230770400432	0.0134230770400432	0.0134230770400432	0.0134230770400432	0.0134230770400432
ISCI001739-RA	0.128622491700634	0.218116113676884	0.0527568041637358	0.402571173778382	0.349624922383267	0.621263030069868	0.534990724407247	0.498259000010796	0.257879574880363	0.307099016016365	0.384430237098886	0.20615059579326	5.76205834660282	3.37118285108754	1	1.69524463669009	0.410626017764349	3.12821146062696	2.71689055861824	4.82715197523486	4.15693261789627	3.87157670292628	2.00415305415574	2.38652167121507	2.98728087079899	1.60228871480309	44.7641921040784
ISCI001740-RA	0	0	0.263784020818679	0.161028469511353	0	0.155315757517467	0	0.0830431666684659	0	0.0767747540040913	0.0768860474197773	0.10307529789663	2.0100203534661	0.739946168520056	1	1	2638.84020818679	1611.28469511353	1	1554.15757517467	1	831.431666684659	1	768.747540040913	769.860474197773	1031.7529789663	20101.203534661
ISCI001742-RA	0	0	0	0	0.116541640794422	0.232973636276201	0.0764272463438925	0.0830431666684659	0.0859598582934544	0.153549508008183	0.0768860474197773	0.051537648948315	0.53600542759096	0.748495056384619	1	1	1	1	1166.41640794422	2330.73636276201	765.272463438925	831.431666684659	860.598582934544	1536.49508008183	769.860474197773	516.37648948315	5361.0542759096
ISCI001745-RA	0	0.0727053712256279	0.0527568041637358	0	0.0582708203972112	0.0776578787587335	0.0764272463438925	0	0	0.0767747540040913	0	0	0	0.414592874893292	1	728.053712256279	528.568041637358	1	583.708203972112	777.578787587335	765.272463438925	1	1	768.747540040913	1	1	1
ISCI001746-RA	0.128622491700634	0.0727053712256279	0	0	0.0582708203972112	0	0	0.0830431666684659	0	0	0	0	0.80400814138644	0.342641849991939	1	0.565599455571052	0.000776865011536344	0.000776865011536344	0.453462480612654	0.000776865011536344	0.000776865011536344	0.64591017133066	0.000776865011536344	0.000776865011536344	0.000776865011536344	0.000776865011536344	6.24683480534645
ISCI001747-RA	0	0	0	0	0	0	0	0	0	0	0.0384430237098886	0	0	0	1	1	1	1	1	1	1	1	1	1	385.430237098886	1	1
ISCI001751-RA	0	0	0	0	0.0582708203972112	0	0	0	0	0	0	0	0	0.0582708203972112	1	1	1	1	583.708203972112	1	1	1	1	1	1	1	1
ISCI001752-RA	0	0	0	0.0805142347556763	0	0	0	0	0	0	0	0	0	0.0805142347556763	1	1	1	806.142347556763	1	1	1	1	1	1	1	1	1
ISCI001753-RA	0	0	0	0	0.0582708203972112	0.0776578787587335	0	0	0	0.0767747540040913	0	0	0.13400135689774	0.212703453160036	1	1	1	1	583.708203972112	777.578787587335	1	1	1	768.747540040913	1	1	1341.0135689774
ISCI001757-RA	0	0	0	0.161028469511353	0	0	0	0	0	0	0	0	0.40200407069322	0.161028469511353	1	1	1	1611.28469511353	1	1	1	1	1	1	1	1	4021.0407069322
ISCI001758-RA	0	0.145410742451256	0.105513608327472	0.161028469511353	0.116541640794422	0	0.764272463438925	0.581302166679261	0.0859598582934544	0	0.153772094839555	0.10307529789663	1.87601899656836	1.96002894949614	1	1455.10742451256	1056.13608327472	1611.28469511353	1166.41640794422	1	7643.72463438925	5814.02166679261	860.598582934544	1	1538.72094839555	1031.7529789663	18761.1899656836
ISCI001759-RA	0	0	0.0527568041637358	0	0	0	0	0	0	0	0	0	0	0.0527568041637358	1	1	528.568041637358	1	1	1	1	1	1	1	1	1	1
ISCI001760-RA	0	0	0.0527568041637358	0	0.0582708203972112	0	0	0.0830431666684659	0.0859598582934544	0.153549508008183	0	0.051537648948315	0.40200407069322	0.43358015753105	1	1	528.568041637358	1	583.708203972112	1	1	831.431666684659	860.598582934544	1536.49508008183	1	516.37648948315	4021.0407069322
ISCI001761-RA	0.450178720952218	0.218116113676884	0	0.241542704267029	0.407895742780478	0.310631515034934	0.229281739031677	0.166086333336932	0.0859598582934544	0	0.153772094839555	0	0.93800949828418	2.10969272737361	1	0.48462453036958	0.000222084667444482	0.536651396175284	0.906095988541668	0.690087051810534	0.509421672306869	0.369074365729504	0.191125750094211	0.000222084667444482	0.341726330114283	0.000222084667444482	2.08339735952952
ISCI001762-RA	3.27987353836616	2.08422064180133	1.62666812838185	2.60329359043354	4.38973513658991	5.02187615973144	4.5474211574616	6.71265597236766	0.444125934516181	3.13496912183373	4.06214617201157	0.0773064734224725	4.82404884831864	33.8448393814834	1	0.635468736994624	0.495969894071824	0.793723961483652	1.33837516834864	1.53110264488079	1.38645056256364	2.04658845379328	0.135435828771186	0.95582146781446	1.23849967827334	0.0235997249724858	1.47078895359676
ISCI001763-RA	1.60778114625792	2.03575039431758	2.00475855822196	2.737483981693	3.26316594224383	2.79568363531441	2.44567188300456	2.07607916671165	0.171919716586909	1.30517081806955	1.23017675871644	0	0.80400814138644	20.4434652424214	1	1.2661697035603	1.24689474896073	1.70260344681837	2.02954425446094	1.73879993668757	1.52111484651505	1.29125163980162	0.10698534340505	0.811795586450749	0.765154042374157	6.2193651709104e-05	0.500104216818432
ISCI001764-RA	0	0	0	0	0	0	0	0	0	0	0	0.051537648948315	0	0	1	1	1	1	1	1	1	1	1	1	1	516.37648948315	1
ISCI001767-RA	0.128622491700634	0	0.211027216654943	0.322056939022705	0.174812461191634	0.155315757517467	0.0764272463438925	0.332172666673864	0.257879574880363	0.0767747540040913	0.0768860474197773	0	2.14402171036384	1.73508910798959	1	0.000776865011536344	1.64017347602279	2.50272454150387	1.35883371181489	1.20737064256737	0.594513401137927	2.58131009028803	2.00415305415574	0.59721306656242	0.598077666169028	0.000776865011536344	16.6569313725713
ISCI001768-RA	0	0.0727053712256279	0	0	0	0	0	0	0.0859598582934544	0.0767747540040913	0	0	0	0.235439983523174	1	728.053712256279	1	1	1	1	1	1	860.598582934544	768.747540040913	1	1	1
ISCI001771-RA	0	0	0.105513608327472	0	0	0	0	0	0	0	0	0	0	0.105513608327472	1	1	1056.13608327472	1	1	1	1	1	1	1	1	1	1
ISCI001773-RA	0	0	0	0	0.0582708203972112	0	0	0.332172666673864	0	0	0	0	0	0.390443487071075	1	1	1	1	583.708203972112	1	1	3322.72666673864	1	1	1	1	1
ISCI001776-RA	0.707423704353485	0.654348341030651	0.369297629146151	0.241542704267029	0.174812461191634	0	2.36924463666067	0.581302166679261	1.11747815781491	0.921297048049096	0.461316284518664	1.23690357475956	0.40200407069322	7.13674684919289	1	0.924984331978908	0.522099297695893	0.341533015473786	0.247217810675989	0.000141338020740064	3.34878481396706	0.821742314924317	1.57956284847887	1.30228435086997	0.652156643911024	1.748356369049	0.568325934833026
ISCI001777-RA	1.99364862135982	1.59951816696381	2.2157857748769	2.01285586889191	2.38910363628566	0.232973636276201	4.89134376600912	2.65738133339091	2.66475560709709	3.5316386841882	3.69053027614931	6.02990492695286	0	24.1890050953396	1	0.802316876774969	1.11141683115777	1.00963373583125	1.19834748006302	0.116902218152876	2.45339041923598	1.33290691961878	1.33660561745219	1.77140620755861	1.85110110502905	3.02445597321098	5.01567744943672e-05
ISCI001778-RA	0.578801212652852	1.16328593961005	1.16064969160219	1.28822775609082	0.291354101986056	0.0776578787587335	5.88489796847972	1.49477700003239	1.891116882456	1.07484655605728	1.38394885355599	2.16458125582923	0.13400135689774	14.9056149877261	1	2.00964502091602	2.00509113857782	2.22547081942872	0.503460859324251	0.134319771766245	10.1658069457332	2.5822661403351	3.26690779207281	1.85687390622533	2.39082044277209	3.7392930063308	0.231648084278856
ISCI001779-RA	0	0.0727053712256279	0.0527568041637358	0	0.0582708203972112	0	0.0764272463438925	0	0	0	0.0768860474197773	0	0.6700067844887	0.260160242130467	1	728.053712256279	528.568041637358	1	583.708203972112	1	765.272463438925	1	1	1	769.860474197773	1	6701.067844887
ISCI001780-RA	0.0643112458503169	0	0	0	0.174812461191634	0	0	0.0830431666684659	0.257879574880363	0.0767747540040913	0	0.051537648948315	1.20601221207966	0.656821202594871	1	0.00155252392155846	0.00155252392155846	0.00155252392155846	2.71555780178677	0.00155252392155846	0.00155252392155846	1.29081755166915	4.00519461275245	1.19349894555274	0.00155252392155846	0.80168685245297	18.7251806133746
ISCI001784-RA	0.257244983401267	0	0.105513608327472	0	0.174812461191634	0.155315757517467	0.152854492687785	0	0.429799291467272	0.230324262012274	0	0.051537648948315	0.80400814138644	1.50586485660517	1	0.000388583444209108	0.410396996792408	0.000388583444209108	0.67968086604937	0.603919903405049	0.594355835758763	0.000388583444209108	1.67051747341408	0.895390533620713	0.000388583444209108	0.200655354791971	3.12463111096527
ISCI001785-RA	0.0643112458503169	0	0.263784020818679	0	0	0	0.0764272463438925	0.0830431666684659	0.0859598582934544	0	0.0768860474197773	0	0.13400135689774	0.573525537974809	1	0.00155252392155846	4.09686254838029	0.00155252392155846	0.00155252392155846	0.00155252392155846	1.1881038059989	1.29081755166915	1.33609988686519	0.00155252392155846	1.19522680245438	0.00155252392155846	2.0819556449719
ISCI001788-RA	0.0643112458503169	0	0.0527568041637358	0	0.174812461191634	0.155315757517467	0.0764272463438925	0	0	0	0.153772094839555	0.10307529789663	0.40200407069322	0.523623515067046	1	0.00155252392155846	0.820614528813306	0.00155252392155846	2.71555780178677	2.41286681332996	1.1881038059989	0.00155252392155846	0.00155252392155846	0.00155252392155846	2.38890108098721	1.60182118098438	6.24276188707258
ISCI001789-RA	0	0	0	0	0	0	0.152854492687785	0	0	0.0767747540040913	0	0	0.40200407069322	0.229629246691876	1	1	1	1	1	1	1529.54492687785	1	1	768.747540040913	1	1	4021.0407069322
ISCI001790-RA	0	0	0	0	0	0	0	0	0	0	0	0	0.53600542759096	0	1	1	1	1	1	1	1	1	1	1	1	1	5361.0542759096
ISCI001793-RA	0	0	0	0.0805142347556763	0	0	0	0	0	0	0	0	0.40200407069322	0.0805142347556763	1	1	1	806.142347556763	1	1	1	1	1	1	1	1	4021.0407069322
ISCI001794-RA	0.128622491700634	0.0727053712256279	0.0527568041637358	0	0.116541640794422	0	0	0.166086333336932	0.257879574880363	0	0	0	0.93800949828418	0.794592216101715	1	0.565599455571052	0.410626017764349	0.000776865011536344	0.906148096213768	0.000776865011536344	0.000776865011536344	1.29104347764978	2.00415305415574	0.000776865011536344	0.000776865011536344	0.000776865011536344	7.28784446206894
ISCI001795-RA	0.128622491700634	0.399879541740953	0.290162422900547	0.0805142347556763	0.116541640794422	0.155315757517467	0.649631593923086	0.0830431666684659	0.0859598582934544	0.0767747540040913	0.153772094839555	0	9.11209226904632	2.0664454622988	1	3.10730111308887	2.25494720515201	0.62626378413462	0.906148096213768	1.20737064256737	5.04753742208586	0.64591017133066	0.668568928059606	0.59721306656242	1.19537846732652	0.000776865011536344	70.7894335221406
ISCI001796-RA	0	0	0	0	0	0	0	0	0	0	0.0768860474197773	0	0.26800271379548	0	1	1	1	1	1	1	1	1	1	1	769.860474197773	1	2681.0271379548
ISCI001797-RA	0	0	0.211027216654943	0.322056939022705	0.46616656317769	0.465947272552401	0.152854492687785	0	0.171919716586909	0.0767747540040913	0.153772094839555	0	1.3400135689774	1.86674695468652	1	1	2111.27216654943	3221.56939022705	4662.6656317769	4660.47272552401	1529.54492687785	1	1720.19716586909	768.747540040913	1538.72094839555	1	13401.135689774
ISCI001798-RA	0	0.145410742451256	0.211027216654943	0.241542704267029	0.116541640794422	0.388289393793668	0.0764272463438925	0	0.0859598582934544	0	0.307544189679109	0.051537648948315	0.13400135689774	1.26519880259866	1	1455.10742451256	2111.27216654943	2416.42704267029	1166.41640794422	3883.89393793668	765.272463438925	1	860.598582934544	1	3076.44189679109	516.37648948315	1341.0135689774
ISCI001799-RA	0	0.0727053712256279	0	0	0.0582708203972112	0.155315757517467	0.0764272463438925	0.0830431666684659	0	0.153549508008183	0	0	0.6700067844887	0.599311870160848	1	728.053712256279	1	1	583.708203972112	1554.15757517467	765.272463438925	831.431666684659	1	1536.49508008183	1	1	6701.067844887
ISCI001801-RA	0	0	0	0	0	0	0.0764272463438925	0.166086333336932	0.171919716586909	0	0	0	0	0.414433296267734	1	1	1	1	1	1	765.272463438925	1661.86333336932	1720.19716586909	1	1	1	1
ISCI001802-RA	0	0	0.263784020818679	0	0.0582708203972112	0	0	0	0	0	0.0768860474197773	0.10307529789663	0.26800271379548	0.32205484121589	1	1	2638.84020818679	1	583.708203972112	1	1	1	1	1	769.860474197773	1031.7529789663	2681.0271379548
ISCI001806-RA	0	0.0727053712256279	0.0527568041637358	0	0.174812461191634	0	0	0	0	0	0.0768860474197773	0	0.13400135689774	0.300274636580998	1	728.053712256279	528.568041637358	1	1749.12461191634	1	1	1	1	1	769.860474197773	1	1341.0135689774
ISCI001807-RA	0.128622491700634	0.0727053712256279	0.105513608327472	0.0805142347556763	0.0582708203972112	0.155315757517467	0.0764272463438925	0.166086333336932	0.257879574880363	0	0.384430237098886	0.051537648948315	0.40200407069322	1.10133543848528	1	0.565599455571052	0.820475170517165	0.62626378413462	0.453462480612654	1.20737064256737	0.594513401137927	1.29104347764978	2.00415305415574	0.000776865011536344	2.98728087079899	0.401154827459424	3.12380583517899
ISCI001808-RA	0	0.0727053712256279	0	0	0.0582708203972112	0	0	0.0830431666684659	0	0.0767747540040913	0	0	0.40200407069322	0.290794112295396	1	728.053712256279	1	1	583.708203972112	1	1	831.431666684659	1	768.747540040913	1	1	4021.0407069322
ISCI001810-RA	0.192933737550951	0	0.0527568041637358	0.0805142347556763	0	0	0	0.0830431666684659	0	0	0	0	0	0.409247943138829	1	0.000518044157817776	0.273821585979416	0.417617333521288	0.000518044157817776	0.000518044157817776	0.000518044157817776	0.430718317550684	0.000518044157817776	0.000518044157817776	0.000518044157817776	0.000518044157817776	0.000518044157817776
ISCI001811-RA	0.450178720952218	0.0727053712256279	0.369297629146151	0.563599643289734	1.22368722834144	0.776578787587336	0.764272463438925	0.41521583334233	0.343839433173818	0.153549508008183	0.615088379358218	0.051537648948315	5.09205156211412	5.13292461850576	1	0.161689566568156	0.82037549623703	1.25189047818574	2.71784379629013	1.72488450252517	1.69755404346553	0.922352787322592	0.76383674637451	0.341231998890056	1.3662390664548	0.114679300943014	11.3088878624901
ISCI001813-RA	0.257244983401267	0.290821484902512	0.158270412491207	0	0.233083281588845	0.543605151311135	0.30570898537557	0.996518000021591	0.515759149760726	0.767747540040913	0.461316284518664	0.051537648948315	0.80400814138644	4.06875898889377	1	1.13047272597846	0.615401203466503	0.000388583444209108	0.906111626917756	2.11274820330715	1.18832308807332	3.87269255009182	2.00454325140805	2.98372841736589	1.79298729052432	0.200655354791971	3.12463111096527
ISCI001814-RA	0.257244983401267	0.0727053712256279	0.211027216654943	0.563599643289734	1.28195804873865	0.543605151311135	0.30570898537557	0.166086333336932	0.171919716586909	0.383873770020457	0.0768860474197773	0.10307529789663	20.100203534661	3.95772921994122	1	0.282909619077772	0.820405410140603	2.1904434888897	4.98186532254873	2.11274820330715	1.18832308807332	0.645772577885479	0.668440139432157	1.49205850040505	0.299155034624228	0.400922126139732	78.1064517714707
ISCI001815-RA	0	0	0	0.0805142347556763	0	0	0	0	0	0	0	0	0	0.0805142347556763	1	1	1	806.142347556763	1	1	1	1	1	1	1	1	1
ISCI001816-RA	0.257244983401267	0.0727053712256279	0.0527568041637358	0.0805142347556763	0.174812461191634	0.232973636276201	0.0764272463438925	0.332172666673864	0	0.230324262012274	0.0768860474197773	0	4.82404884831864	1.50993166604417	1	0.282909619077772	0.205392790118308	0.313253569936423	0.67968086604937	0.90568556338547	0.297372209601486	1.29115657232675	0.000388583444209108	0.895390533620713	0.299155034624228	0.000388583444209108	18.7458437485706
ISCI001819-RA	0.321556229251584	0.290821484902512	0.527568041637358	0.161028469511353	1.51504133032749	0.698920908828602	3.51565333181905	1.32869066669545	0.429799291467272	0.844522294045005	0.615088379358218	0.257688244741575	10.9881112656147	9.63360204848568	1	0.904448471523203	1.64047201220108	0.500933776057314	4.71043677236675	2.17319251194063	10.9301577650131	4.13108948577562	1.33651784847302	2.62585399328418	1.91256479251035	0.80144023742797	34.161350741385
ISCI001820-RA	0.514489966802535	0.727053712256279	0.316540824982415	0.644113878045411	0.524437383574901	1.24252606013974	1.9871084049412	0.830431666684659	0.945558441227998	0.614198032032731	0.384430237098886	0.30922589368989	2.6800271379548	8.34645837068787	1	1.41307401847442	0.61532646458286	1.2518974710065	1.01933076315921	2.41478874502926	3.86173173427564	1.61396785841991	1.83769311924979	1.19376216339728	0.747255605250545	0.601111396733836	5.20827709605005
ISCI001830-RA	0.128622491700634	0.145410742451256	0.158270412491207	0.241542704267029	0.174812461191634	0.0776578787587335	0.152854492687785	0.166086333336932	0.171919716586909	0.153549508008183	0.153772094839555	0.051537648948315	1.60801628277288	1.5707267414803	1	1.13042204613057	1.23032432326997	1.87723762238079	1.35883371181489	0.604073753789452	1.18824993726432	1.29104347764978	1.33636099110768	1.19364926811331	1.19537846732652	0.401154827459424	12.4928927456814
ISCI001831-RA	0	0	0	0	0	0	0.0764272463438925	0	0	0	0	0	0	0.0764272463438925	1	1	1	1	1	1	765.272463438925	1	1	1	1	1	1
ISCI001834-RA	0	0	0	0	0	0	0	0	0	0	0	0	0.26800271379548	0	1	1	1	1	1	1	1	1	1	1	1	1	2681.0271379548
ISCI001838-RA	0.0964668687754753	0.145410742451256	0.0791352062456037	0.0402571173778382	0.203947871390239	0.155315757517467	0.30570898537557	0.0830431666684659	0.214899645733636	0.0767747540040913	0.0768860474197773	0	0	1.40096011553964	1	1.50683919129219	0.820521647334668	0.417918877246308	2.11302151532597	1.60941075845401	3.1668106179004	0.860990603949058	2.22643281759011	0.796077940383782	0.797230441413351	0.00103555185404745	0.00103555185404745
ISCI001839-RA	0.128622491700634	0	0	0	0	0	0	0	0	0	0	0	0	0.128622491700634	1	0.000776865011536344	0.000776865011536344	0.000776865011536344	0.000776865011536344	0.000776865011536344	0.000776865011536344	0.000776865011536344	0.000776865011536344	0.000776865011536344	0.000776865011536344	0.000776865011536344	0.000776865011536344
ISCI001842-RA	0	0	0	0	0	0	0	0.0830431666684659	0	0	0	0	0	0.0830431666684659	1	1	1	1	1	1	1	831.431666684659	1	1	1	1	1
ISCI001846-RA	0	0.145410742451256	0.263784020818679	0.0805142347556763	0.116541640794422	0.155315757517467	0	0.166086333336932	0	0.0767747540040913	0.153772094839555	0.051537648948315	0.93800949828418	1.00442748367852	1	1455.10742451256	2638.84020818679	806.142347556763	1166.41640794422	1554.15757517467	1	1661.86333336932	1	768.747540040913	1538.72094839555	516.37648948315	9381.0949828418
ISCI001847-RA	0	0.508937598579395	0.580324845801094	0.322056939022705	0.407895742780478	0.310631515034934	0.534990724407247	0.332172666673864	0.257879574880363	0.307099016016365	0.153772094839555	0	0.80400814138644	3.56198862319645	1	5090.37598579395	5804.24845801094	3221.56939022705	4079.95742780478	3107.31515034934	5350.90724407247	3322.72666673864	2579.79574880363	3071.99016016365	1538.72094839555	1	8041.0814138644
ISCI001848-RA	8.10321697713992	5.16208135701958	8.70487268701641	6.60216724996546	9.09024798196495	1.78613121145087	3.28637159278738	1.82694966670625	15.3008547762349	13.9730052287446	14.3776908674984	0.051537648948315	0.80400814138644	73.8358987290303	1	0.637045468119104	1.07424807786414	0.814761074827871	1.12180579972492	0.220432104098848	0.405571150932238	0.22546935679062	1.88823352454311	1.72436858488491	1.77430932395453	0.00637240886589884	0.0992319742217774
ISCI001849-RA	0.707423704353485	0.908817140320349	0.896865670783509	0.402571173778382	0.670114434567929	0.427118333173035	0.114640869515839	0.373694250008097	1.07449822866818	1.03645917905523	1.03796164016699	1.90689301108766	0.13400135689774	6.61220298422403	1	1.28464549629597	1.26775352580325	0.56912746710915	0.947267816532524	0.603821936345461	0.162172473953627	0.528313394601612	1.5188158673074	1.46505222747612	1.46717577627387	2.69530617752265	0.189536203624835
ISCI001850-RA	0.0643112458503169	0.218116113676884	0.263784020818679	0	0.174812461191634	0.0776578787587335	0.0764272463438925	0.332172666673864	0.0859598582934544	0	0.0768860474197773	0.154612946844945	5.22605291901186	1.29324149160746	1	3.38785736552882	4.09686254838029	0.00155252392155846	2.71555780178677	1.20720966862576	1.1881038059989	5.15861263491194	1.33609988686519	0.00155252392155846	1.19522680245438	2.40195550951579	81.1372742448848
ISCI001851-RA	0	0.0727053712256279	0	0	0.174812461191634	0.155315757517467	0	0	0	0.0767747540040913	0.307544189679109	0	2.0100203534661	0.47960834393882	1	728.053712256279	1	1	1749.12461191634	1554.15757517467	1	1	1	768.747540040913	3076.44189679109	1	20101.203534661
ISCI001854-RA	0.0643112458503169	0.0363526856128139	0	0.0805142347556763	0.0291354101986056	0	0	0	0	0.0383873770020457	0.0768860474197773	0	0.20100203534661	0.248700953419458	1	0.565936664189434	0.00155252392155846	1.25155527876317	0.453886736899093	0.00155252392155846	0.00155252392155846	0.00155252392155846	0.00155252392155846	0.597525734737148	1.19522680245438	0.00155252392155846	3.12215720549707
ISCI001856-RA	0.0643112458503169	0	0	0	0	0	0	0	0	0	0	0	0.13400135689774	0.0643112458503169	1	0.00155252392155846	0.00155252392155846	0.00155252392155846	0.00155252392155846	0.00155252392155846	0.00155252392155846	0.00155252392155846	0.00155252392155846	0.00155252392155846	0.00155252392155846	0.00155252392155846	2.0819556449719
ISCI001857-RA	0	0	0	0	0	0	0	0	0	0	0	0	0.13400135689774	0	1	1	1	1	1	1	1	1	1	1	1	1	1341.0135689774
ISCI001858-RA	0	0	0	0.161028469511353	0.0582708203972112	0	0.152854492687785	0.0830431666684659	0.0859598582934544	0.0767747540040913	0	0	0.53600542759096	0.617931561562361	1	1	1	1611.28469511353	583.708203972112	1	1529.54492687785	831.431666684659	860.598582934544	768.747540040913	1	1	5361.0542759096
ISCI001859-RA	0.128622491700634	0	0.105513608327472	0.161028469511353	0.0582708203972112	0.155315757517467	0	0	0.257879574880363	0.0767747540040913	0	0	0.80400814138644	0.943405476338592	1	0.000776865011536344	0.820475170517165	1.25175070325771	0.453462480612654	1.20737064256737	0.000776865011536344	0.000776865011536344	2.00415305415574	0.59721306656242	0.000776865011536344	0.000776865011536344	6.24683480534645
ISCI001860-RA	1.1576024253057	0.654348341030651	0.263784020818679	0.161028469511353	1.0488747671498	0.388289393793668	1.06998144881449	0.249129500005398	0.429799291467272	0.690972786036822	0.768860474197773	0.10307529789663	9.64809769663728	6.11381044393383	1	0.565299274429557	0.227937693703111	0.139179521429098	0.906083242308843	0.335482923162324	0.924314768133899	0.21527941425845	0.371338335370381	0.596934731180458	0.664212544941955	0.0891207409100709	8.33391853186245
ISCI001863-RA	0	0	0.158270412491207	0	0.116541640794422	0.388289393793668	0.0764272463438925	0.166086333336932	0.0859598582934544	0.0767747540040913	0.0768860474197773	0	0.40200407069322	1.06834963905767	1	1	1583.70412491207	1	1166.41640794422	3883.89393793668	765.272463438925	1661.86333336932	860.598582934544	768.747540040913	769.860474197773	1	4021.0407069322
ISCI001866-RA	0.128622491700634	0	0	0	0.233083281588845	0	0.382136231719462	0.166086333336932	0	0	0	0.10307529789663	1.3400135689774	0.909928338345873	1	0.000776865011536344	0.000776865011536344	0.000776865011536344	1.81151932741601	0.000776865011536344	2.96945954564349	1.29104347764978	0.000776865011536344	0.000776865011536344	0.000776865011536344	0.801532789907312	10.4108734322364
ISCI001867-RA	0.192933737550951	0.145410742451256	0	0.0805142347556763	0.524437383574901	0.465947272552401	0.840699709782817	0.332172666673864	0.257879574880363	0.153549508008183	0.538202331938441	0.20615059579326	9.64809769663728	2.99354483023041	1	0.753809900266002	0.000518044157817776	0.417617333521288	2.71733527117999	2.4143306681268	4.3557137754787	1.72131913772928	1.33644811603086	0.795972299752148	2.78864378200395	1.06846916197134	49.9819245021387
ISCI001878-RA	0.0643112458503169	0	0	0	0.0582708203972112	0	0.152854492687785	0	0	0	0	0	1.60801628277288	0.275436558935313	1	0.00155252392155846	0.00155252392155846	0.00155252392155846	0.906220949876628	0.00155252392155846	2.37465508807625	0.00155252392155846	0.00155252392155846	0.00155252392155846	0.00155252392155846	0.00155252392155846	24.9663899765256
ISCI001880-RA	0.128622491700634	0	0.0527568041637358	0.402571173778382	0.116541640794422	0	0.458563478063355	0.166086333336932	0.171919716586909	0.0767747540040913	0.230658142259332	0.257688244741575	0.40200407069322	1.57383639242846	1	0.000776865011536344	0.410626017764349	3.12821146062696	0.906148096213768	0.000776865011536344	3.56319608176988	1.29104347764978	1.33636099110768	0.59721306656242	1.79267926848401	2.00266667725098	3.12380583517899
ISCI001881-RA	0.0643112458503169	0.0727053712256279	0.0527568041637358	0.161028469511353	0.233083281588845	0	0.229281739031677	0	0.0859598582934544	0.153549508008183	0.230658142259332	0	1.07201085518192	1.05267627767319	1	1.13032080445731	0.820614528813306	2.50155803360478	3.62022622774184	0.00155252392155846	3.56120637015358	0.00155252392155846	1.33609988686519	2.38544536718392	3.58257535952003	0.00155252392155846	16.6447774923243
ISCI001885-RA	0.0643112458503169	0.145410742451256	0	0.0805142347556763	0.233083281588845	0	0	0.0830431666684659	0	0.0767747540040913	0	0.051537648948315	1.87601899656836	0.683137425318651	1	2.25908908499307	0.00155252392155846	1.25155527876317	3.62022622774184	0.00155252392155846	0.00155252392155846	1.29081755166915	0.00155252392155846	1.19349894555274	0.00155252392155846	0.80168685245297	29.1271962186263
ISCI001896-RA	0	0	0	0	0	0	0.0764272463438925	0	0	0	0	0	0	0.0764272463438925	1	1	1	1	1	1	765.272463438925	1	1	1	1	1	1
ISCI001899-RA	0	0	0	0	0	0	0	0.0830431666684659	0	0	0	0	0	0.0830431666684659	1	1	1	1	1	1	1	831.431666684659	1	1	1	1	1
ISCI001900-RA	0	0.0727053712256279	0	0	0	0	0	0.0830431666684659	0	0	0	0	0.26800271379548	0.155748537894094	1	728.053712256279	1	1	1	1	1	831.431666684659	1	1	1	1	2681.0271379548
ISCI001902-RA	0	0	0	0.0805142347556763	0	0.0776578787587335	0	0.0830431666684659	0.0859598582934544	0	0.0768860474197773	0	0.93800949828418	0.32717513847633	1	1	1	806.142347556763	1	777.578787587335	1	831.431666684659	860.598582934544	1	769.860474197773	1	9381.0949828418
ISCI001903-RA	0.257244983401267	0.290821484902512	0.316540824982415	0.241542704267029	0.757520665163746	0.0776578787587335	0.687845217095032	0.747388500016193	0.0859598582934544	0.307099016016365	0.307544189679109	0	0	3.76962113289675	1	1.13047272597846	1.2304138234888	0.93898354292085	2.94398847473324	0.302154243424629	2.6732412188597	2.90461655842992	0.334414361438183	1.19372451701288	1.19545438816428	0.000388583444209108	0.000388583444209108
ISCI001904-RA	27.9110806990375	32.9355331652094	28.1193766192712	26.7307259388845	32.1654928592606	6.05731454318122	13.2219136174934	11.2938706669114	41.3896717682983	40.9977186381848	28.5247235927374	18.65662891929	3.3500339224435	260.822698515732	1	1.1800157621546	1.00746281293077	0.957710325017039	1.15242680723893	0.217024661496678	0.47371745968272	0.404639659951786	1.48291010024257	1.46886722852246	1.02198555841534	0.668432092517439	0.120028384272509
ISCI001905-RA	0	0	0.0527568041637358	0	0.0582708203972112	0	0.152854492687785	0	0	0	0.153772094839555	0.051537648948315	0.26800271379548	0.263882117248732	1	1	528.568041637358	1	583.708203972112	1	1529.54492687785	1	1	1	1538.72094839555	516.37648948315	2681.0271379548
ISCI001910-RA	0	0	0	0	0	0	0	0	0	0	0.0768860474197773	0.051537648948315	0	0	1	1	1	1	1	1	1	1	1	1	769.860474197773	516.37648948315	1
ISCI001911-RA	0	0	0.0527568041637358	0.0805142347556763	0.0582708203972112	0.0776578787587335	0	0.0830431666684659	0	0.0767747540040913	0.0768860474197773	0	0.53600542759096	0.429017658747914	1	1	528.568041637358	806.142347556763	583.708203972112	777.578787587335	1	831.431666684659	1	768.747540040913	769.860474197773	1	5361.0542759096
ISCI001913-RA	0.0643112458503169	0.0727053712256279	0.0791352062456037	0.0805142347556763	0.203947871390239	0.0776578787587335	0.382136231719462	0.0830431666684659	0.472779220613999	0	0.0768860474197773	0	0.759341022420526	1.51623042722812	1	1.13032080445731	1.23014553125918	1.25155527876317	3.1678920147643	1.20720966862576	5.93430893430827	1.29081755166915	7.34156302011153	0.00155252392155846	1.19522680245438	0.00155252392155846	11.7905035432068
ISCI001914-RA	0.321556229251584	0.0727053712256279	0.474811237473622	0.241542704267029	0.116541640794422	0.0776578787587335	0.0764272463438925	0.0830431666684659	0.171919716586909	0	0.0768860474197773	0.051537648948315	0	1.63620519137029	1	0.226345286068385	1.47645590007265	0.751245218627579	0.36262826641293	0.241742182141652	0.237916257744962	0.258484553095458	0.534793673939277	0.000310890916779929	0.239342628615977	0.160536760219018	0.000310890916779929
ISCI001915-RA	0.450178720952218	0.290821484902512	1.26616329992966	0.563599643289734	1.92293707310797	0.621263030069868	1.52854492687785	0.498259000010796	0.945558441227998	0.537423278028639	1.61460699581532	0	0.40200407069322	8.62474889839724	1	0.646092012270292	2.81217663862031	1.25189047818574	4.27077048864593	1.37995201895362	3.39488600226362	1.10677892785362	2.10016240436187	1.19375678444658	3.58601666185924	0.000222084667444482	0.893011488179762
ISCI001916-RA	0	0	0	0	0.116541640794422	0	0	0	0	0	0	0	0.13400135689774	0.116541640794422	1	1	1	1	1166.41640794422	1	1	1	1	1	1	1	1341.0135689774
ISCI001920-RA	0	0.145410742451256	0	0	0	0	0	0.0830431666684659	0	0	0	0	0	0.228453909119722	1	1455.10742451256	1	1	1	1	1	831.431666684659	1	1	1	1	1
ISCI001921-RA	0	0.0727053712256279	0	0	0	0	0	0	0	0	0	0	0	0.0727053712256279	1	728.053712256279	1	1	1	1	1	1	1	1	1	1	1
ISCI001922-RA	0	0	0	0	0	0	0	0	0	0.0767747540040913	0	0	0	0.0767747540040913	1	1	1	1	1	1	1	1	1	768.747540040913	1	1	1
ISCI001927-RA	0	0	0	0	0	0	0.152854492687785	0.166086333336932	0.0859598582934544	0	0	0	0.13400135689774	0.404900684318171	1	1	1	1	1	1	1529.54492687785	1661.86333336932	860.598582934544	1	1	1	1341.0135689774
ISCI001928-RA	0	0.0727053712256279	0.158270412491207	0.0805142347556763	0	0.0776578787587335	0	0.249129500005398	0.171919716586909	0	0	0.051537648948315	0.13400135689774	0.810197113823552	1	728.053712256279	1583.70412491207	806.142347556763	1	777.578787587335	1	2492.29500005398	1720.19716586909	1	1	516.37648948315	1341.0135689774
ISCI001929-RA	0	0	0	0	0	0	0	0	0	0	0	0	0.13400135689774	0	1	1	1	1	1	1	1	1	1	1	1	1	1341.0135689774
ISCI001930-RA	0	0	0	0.0805142347556763	0	0.0776578787587335	0.0764272463438925	0.0830431666684659	0	0	0	0	0	0.317642526526768	1	1	1	806.142347556763	1	777.578787587335	765.272463438925	831.431666684659	1	1	1	1	1
ISCI001931-RA	0	0	0	0	0	0	0.0764272463438925	0	0	0	0	0	0	0.0764272463438925	1	1	1	1	1	1	765.272463438925	1	1	1	1	1	1
ISCI001936-RA	0.128622491700634	0	0.0527568041637358	0.0805142347556763	0	0.155315757517467	0	0	0	0	0	0	0	0.417209288137513	1	0.000776865011536344	0.410626017764349	0.62626378413462	0.000776865011536344	1.20737064256737	0.000776865011536344	0.000776865011536344	0.000776865011536344	0.000776865011536344	0.000776865011536344	0.000776865011536344	0.000776865011536344
ISCI001938-RA	0	0	0	0	0	0	0	0	0	0	0	0	0.26800271379548	0	1	1	1	1	1	1	1	1	1	1	1	1	2681.0271379548
ISCI001939-RA	0	0	0	0	0.0582708203972112	0	0	0	0	0	0	0	0	0.0582708203972112	1	1	1	1	583.708203972112	1	1	1	1	1	1	1	1
ISCI001943-RA	0	0	0	0.0805142347556763	0	0.0776578787587335	0	0	0	0.0767747540040913	0	0	0	0.234946867518501	1	1	1	806.142347556763	1	777.578787587335	1	1	1	768.747540040913	1	1	1
ISCI001944-RA	0.257244983401267	0.218116113676884	0.211027216654943	0.0805142347556763	0.174812461191634	0.155315757517467	0.152854492687785	0.166086333336932	0.171919716586909	0.383873770020457	0.230658142259332	0.10307529789663	4.55604613452316	1.97176507982995	1	0.847951690344898	0.820405410140603	0.313253569936423	0.67968086604937	0.603919903405049	0.594355835758763	0.645772577885479	0.668440139432157	1.49205850040505	0.896687936984265	0.400922126139732	17.7044295727302
ISCI001945-RA	0	0	0	0	0	0	0	0	0	0	0	0	0.26800271379548	0	1	1	1	1	1	1	1	1	1	1	1	1	2681.0271379548
ISCI001946-RA	0	0	0	0.0805142347556763	0.0582708203972112	0	0	0	0	0	0	0	0.13400135689774	0.138785055152887	1	1	1	806.142347556763	583.708203972112	1	1	1	1	1	1	1	1341.0135689774
ISCI001948-RA	0.0643112458503169	0	0	0.161028469511353	0.0582708203972112	0	0	0	0	0	0.230658142259332	0.051537648948315	0.26800271379548	0.283610535758881	1	0.00155252392155846	0.00155252392155846	2.50155803360478	0.906220949876628	0.00155252392155846	0.00155252392155846	0.00155252392155846	0.00155252392155846	0.00155252392155846	3.58257535952003	0.80168685245297	4.16235876602224
ISCI001949-RA	0.0643112458503169	0.0727053712256279	0.0263784020818679	0.161028469511353	0.0582708203972112	0	0	0	0	0	0	0	0.40200407069322	0.382694309066377	1	1.13032080445731	0.411083526367432	2.50155803360478	0.906220949876628	0.00155252392155846	0.00155252392155846	0.00155252392155846	0.00155252392155846	0.00155252392155846	0.00155252392155846	0.00155252392155846	6.24276188707258
ISCI001950-RA	0.192933737550951	0	0.105513608327472	0	0.116541640794422	0	0.458563478063355	0.0830431666684659	0.257879574880363	0.153549508008183	0.230658142259332	0	0.53600542759096	1.36802471429321	1	0.000518044157817776	0.547125127801017	0.000518044157817776	0.604255205718299	0.000518044157817776	2.37607935215103	0.430718317550684	1.33644811603086	0.795972299752148	1.1954290746633	0.000518044157817776	2.77726284737898
ISCI001951-RA	0.128622491700634	0.363526856128139	0.422054433309886	0.402571173778382	0.640979024369323	0.388289393793668	0.534990724407247	0.581302166679261	0.601719008054181	0.767747540040913	0.0768860474197773	0.154612946844945	1.60801628277288	4.83180281226163	1	2.82488981780911	3.27957008703403	3.12821146062696	4.98031863662382	3.01726130890112	4.15693261789627	4.5167100092454	4.67532130634803	5.96513888052037	0.598077666169028	1.2019107523552	12.4928927456814
ISCI001952-RA	0.385867475101901	0.654348341030651	0.474811237473622	0.241542704267029	0.349624922383267	0	0.382136231719462	0.166086333336932	0.171919716586909	0.383873770020457	0.153772094839555	0.10307529789663	12.1941234776943	3.21021073192023	1	1.69560489742787	1.2304436723541	0.626070122108688	0.906099464186547	0.000259089188729176	0.990332751790928	0.430570822821421	0.44568448815925	0.994834525678834	0.398665962200391	0.267316042289289	31.5939146801809
ISCI001953-RA	0	0	0	0	0	0	0	0	0	0.153549508008183	0	0	0.6700067844887	0.153549508008183	1	1	1	1	1	1	1	1	1	1536.49508008183	1	1	6701.067844887
ISCI001954-RA	0	0	0	0	0.0874062305958168	0	0	0	0	0.153549508008183	0	0	0.13400135689774	0.240955738604	1	1	1	1	875.062305958168	1	1	1	1	1536.49508008183	1	1	1341.0135689774
ISCI001955-RA	0	0.0727053712256279	0.105513608327472	0	0.174812461191634	0	0.229281739031677	0.332172666673864	0	0	0.0768860474197773	0	0	0.914485846450275	1	728.053712256279	1056.13608327472	1	1749.12461191634	1	2293.81739031677	3322.72666673864	1	1	769.860474197773	1	1
ISCI001956-RA	0.0643112458503169	0	0	0	0	0	0	0	0	0	0	0	0	0.0643112458503169	1	0.00155252392155846	0.00155252392155846	0.00155252392155846	0.00155252392155846	0.00155252392155846	0.00155252392155846	0.00155252392155846	0.00155252392155846	0.00155252392155846	0.00155252392155846	0.00155252392155846	0.00155252392155846
ISCI001961-RA	0	0.0727053712256279	0	0	0	0	0	0	0	0	0.0768860474197773	0	0	0.0727053712256279	1	728.053712256279	1	1	1	1	1	1	1	1	769.860474197773	1	1
ISCI001962-RA	6.23819084748074	3.99879541740953	6.64735732463071	5.07239678960761	9.32333126355379	7.06686696704475	5.19705275138469	6.80953966681421	8.93982526251926	6.52585409034776	5.0744791297053	0.20615059579326	1.07201085518192	65.8192103807931	1	0.641024202811005	1.06558951596738	0.813122843038984	1.49454898649346	1.13283704460472	0.833105233220009	1.09158739682107	1.43307285298016	1.04611250900288	0.813456642816615	0.0330620358742254	0.171859709877887
ISCI001963-RA	0	0.290821484902512	0.211027216654943	0.241542704267029	0.116541640794422	0.0776578787587335	0.687845217095032	0.41521583334233	0.257879574880363	0.0767747540040913	0.153772094839555	0.10307529789663	3.21603256554576	2.37530630469946	1	2909.21484902512	2111.27216654943	2416.42704267029	1166.41640794422	777.578787587335	6879.45217095032	4153.1583334233	2579.79574880363	768.747540040913	1538.72094839555	1031.7529789663	32161.3256554576
ISCI001964-RA	0	0.0727053712256279	0.0527568041637358	0.0805142347556763	0	0	0	0	0	0	0	0	0.6700067844887	0.20597641014504	1	728.053712256279	528.568041637358	806.142347556763	1	1	1	1	1	1	1	1	6701.067844887
ISCI001968-RA	12.9265604159137	21.0845576554321	15.1412027949922	14.0899910822434	11.7124348998395	2.48505212027947	6.26703420019919	3.81998566674943	19.856727265788	16.4297973568755	15.3003234365357	62.5151681743061	1.47401492587514	123.813343458312	1	1.63109859600514	1.17132362944664	1.09000241585193	0.906075855866105	0.192250128054734	0.484822374732137	0.295519921142712	1.53611424968995	1.27100866180789	1.18363312288298	4.83614995388485	0.114036795154021
ISCI001971-RA	0	0	0.105513608327472	0.161028469511353	0	0.0776578787587335	0	0.0830431666684659	0	0	0.0768860474197773	0.20615059579326	0.80400814138644	0.427243123266024	1	1	1056.13608327472	1611.28469511353	1	777.578787587335	1	831.431666684659	1	1	769.860474197773	2062.5059579326	8041.0814138644
ISCI001972-RA	0.128622491700634	0	0.105513608327472	0	0	0	0	0	0	0	0	0.051537648948315	0.26800271379548	0.234136100028106	1	0.000776865011536344	0.820475170517165	0.000776865011536344	0.000776865011536344	0.000776865011536344	0.000776865011536344	0.000776865011536344	0.000776865011536344	0.000776865011536344	0.000776865011536344	0.401154827459424	2.08279617845651
ISCI001973-RA	0.0643112458503169	0	0	0	0	0	0	0	0	0	0	0	0.26800271379548	0.0643112458503169	1	0.00155252392155846	0.00155252392155846	0.00155252392155846	0.00155252392155846	0.00155252392155846	0.00155252392155846	0.00155252392155846	0.00155252392155846	0.00155252392155846	0.00155252392155846	0.00155252392155846	4.16235876602224
ISCI001976-RA	0.257244983401267	0.0727053712256279	0.0527568041637358	0.483085408534058	0.291354101986056	0.310631515034934	0	0	0.171919716586909	0.153549508008183	0.0768860474197773	0.051537648948315	4.6900474914209	1.79324740894077	1	0.282909619077772	0.205392790118308	1.87757850239749	1.13254238778614	1.20745122336589	0.000388583444209108	0.000388583444209108	0.668440139432157	0.597056550228546	0.299155034624228	0.200655354791971	18.2251366606504
ISCI001977-RA	0.578801212652852	1.01787519715879	0.791352062456037	0.966170817068116	0.99060394675259	0.621263030069868	0.382136231719462	0.166086333336932	0.257879574880363	0.307099016016365	0.384430237098886	1.33997887265619	28.8102917330141	6.07926742211137	1	1.75846098593204	1.36716255754442	1.66914629983261	1.71135234319622	1.0733489868201	0.660278858231856	0.287072007632135	0.445636611639065	0.530658788238853	0.664241547079771	2.3148662386026	49.7673715364814
ISCI001978-RA	0.192933737550951	0.363526856128139	0.263784020818679	0.0805142347556763	0	0	0.382136231719462	0.581302166679261	0	0.153549508008183	0.307544189679109	0.051537648948315	5.49405563280734	2.01774675566035	1	1.88374768442827	1.36703575326581	0.417617333521288	0.000518044157817776	0.000518044157817776	1.98015246748549	3.01191995790788	0.000518044157817776	0.795972299752148	1.59373275149846	0.267505823611198	28.4621522771747
ISCI001980-RA	0	0	0	0	0	0.155315757517467	0	0	0	0	0	0	0	0.155315757517467	1	1	1	1	1	1554.15757517467	1	1	1	1	1	1	1
ISCI001981-RA	0.0643112458503169	0	0	0	0	0.0776578787587335	0	0	0.171919716586909	0	0.0768860474197773	0	3.88603935003446	0.313888841195959	1	0.00155252392155846	0.00155252392155846	0.00155252392155846	0.00155252392155846	1.20720966862576	0.00155252392155846	0.00155252392155846	2.67064724980883	0.00155252392155846	1.19522680245438	0.00155252392155846	60.3332430343814
ISCI001986-RA	0	0	0	0	0	0	0	0	0	0	0	0	0.13400135689774	0	1	1	1	1	1	1	1	1	1	1	1	1	1341.0135689774
ISCI001988-RA	0	0.145410742451256	0.0527568041637358	0.161028469511353	0.203947871390239	0.0776578787587335	2.48388550617651	0.996518000021591	0	0.153549508008183	0.538202331938441	0.10307529789663	2.6800271379548	4.2747547804816	1	1455.10742451256	528.568041637358	1611.28469511353	2040.47871390239	777.578787587335	24839.8550617651	9966.18000021591	1	1536.49508008183	5383.02331938441	1031.7529789663	26801.271379548
ISCI001991-RA	0	0	0	0	0.116541640794422	0	0	0	0	0	0	0.051537648948315	0.26800271379548	0.116541640794422	1	1	1	1	1166.41640794422	1	1	1	1	1	1	516.37648948315	2681.0271379548
ISCI001992-RA	0.0643112458503169	0	0	0	0.174812461191634	0.155315757517467	0	0.0830431666684659	0.0859598582934544	0	0	0	0.6700067844887	0.563442489521338	1	0.00155252392155846	0.00155252392155846	0.00155252392155846	2.71555780178677	2.41286681332996	0.00155252392155846	1.29081755166915	1.33609988686519	0.00155252392155846	0.00155252392155846	0.00155252392155846	10.4035681291733
ISCI001993-RA	0.0643112458503169	0	0.105513608327472	0	0.291354101986056	0.388289393793668	0.152854492687785	0	0.0859598582934544	0	0	0	0.13400135689774	1.08828270093875	1	0.00155252392155846	1.63967653370506	0.00155252392155846	4.52489465369691	6.02983824744258	2.37465508807625	0.00155252392155846	1.33609988686519	0.00155252392155846	0.00155252392155846	0.00155252392155846	2.0819556449719
ISCI001994-RA	0.0643112458503169	0.145410742451256	0	0.241542704267029	0.46616656317769	0.155315757517467	0.382136231719462	0.0830431666684659	0	0.153549508008183	0	0.051537648948315	2.94802985175028	1.69147591965987	1	2.25908908499307	0.00155252392155846	3.75156078844639	7.23889993156212	2.41286681332996	5.93430893430827	1.29081755166915	0.00155252392155846	2.38544536718392	0.00155252392155846	0.80168685245297	45.770421187029
ISCI001995-RA	0	0	0	0.0805142347556763	0	0	0	0	0	0	0	0	0.13400135689774	0.0805142347556763	1	1	1	806.142347556763	1	1	1	1	1	1	1	1	1341.0135689774
ISCI001996-RA	0.0643112458503169	0	0.105513608327472	0	0	0	0.0764272463438925	0	0	0	0	0	0	0.246252100521681	1	0.00155252392155846	1.63967653370506	0.00155252392155846	0.00155252392155846	0.00155252392155846	1.1881038059989	0.00155252392155846	0.00155252392155846	0.00155252392155846	0.00155252392155846	0.00155252392155846	0.00155252392155846
ISCI001997-RA	0	0	0.0527568041637358	0	0.116541640794422	0	0	0.0830431666684659	0	0.0767747540040913	0	0	0.26800271379548	0.329116365630715	1	1	528.568041637358	1	1166.41640794422	1	1	831.431666684659	1	768.747540040913	1	1	2681.0271379548
ISCI001998-RA	0.128622491700634	0	0	0	0.174812461191634	0.0776578787587335	0.152854492687785	0.0830431666684659	0.0859598582934544	0.0767747540040913	0.0768860474197773	0	2.81402849485254	0.779725103304798	1	0.000776865011536344	0.000776865011536344	0.000776865011536344	1.35883371181489	0.604073753789452	1.18824993726432	0.64591017133066	0.668568928059606	0.59721306656242	0.598077666169028	0.000776865011536344	21.8619796561837
ISCI001999-RA	0	0	0.0527568041637358	0	0.0582708203972112	0	0.30570898537557	0.0830431666684659	0	0	0	0.051537648948315	0.13400135689774	0.499779776604983	1	1	528.568041637358	1	583.708203972112	1	3058.0898537557	831.431666684659	1	1	1	516.37648948315	1341.0135689774
ISCI002000-RA	0.128622491700634	0.218116113676884	0.211027216654943	0.161028469511353	0.524437383574901	0.0776578787587335	0	0.0830431666684659	0	0	0.0768860474197773	0.72152708527641	0.53600542759096	1.40393272054591	1	1.69524463669009	1.64017347602279	1.25175070325771	4.07494740542159	0.604073753789452	0.000776865011536344	0.64591017133066	0.000776865011536344	0.000776865011536344	0.598077666169028	5.60606833928197	4.16481549190148
ISCI002009-RA	0.128622491700634	0.145410742451256	0.0527568041637358	0.161028469511353	0.174812461191634	0.0776578787587335	0.152854492687785	0.0830431666684659	0.257879574880363	0.0767747540040913	0.230658142259332	0.051537648948315	0.40200407069322	1.31084083601805	1	1.13042204613057	0.410626017764349	1.25175070325771	1.35883371181489	0.604073753789452	1.18824993726432	0.64591017133066	2.00415305415574	0.59721306656242	1.79267926848401	0.401154827459424	3.12380583517899
ISCI002016-RA	0	0	0	0	0	0	0	0	0	0	0	0	0.13400135689774	0	1	1	1	1	1	1	1	1	1	1	1	1	1341.0135689774
ISCI002019-RA	1.80071488380887	1.3086966820613	1.74097453740328	0.966170817068116	1.63158297112191	1.47549969641594	1.91068115859731	2.32520866671705	0.601719008054181	1.07484655605728	1.61460699581532	0	0.13400135689774	14.8360949773052	1	0.726780244781789	0.966825937000679	0.536574206352834	0.90608034495515	0.819406652889789	1.06106473007145	1.2912535806006	0.334192599953019	0.596922296523716	0.896653515213115	5.55304162016319e-05	0.0744670416173509
ISCI002020-RA	0.0643112458503169	0	0.0527568041637358	0	0.174812461191634	0	0	0.0830431666684659	0	0.230324262012274	0	0.128844122370788	0	0.605247939886427	1	0.00155252392155846	0.820614528813306	0.00155252392155846	2.71555780178677	0.00155252392155846	0.00155252392155846	1.29081755166915	0.00155252392155846	3.57739178881509	0.00155252392155846	2.0018883452501	0.00155252392155846
ISCI002021-RA	0.257244983401267	0.145410742451256	0.263784020818679	0.161028469511353	0.524437383574901	0.465947272552401	0.30570898537557	0	0.257879574880363	0.307099016016365	0.0768860474197773	0.257688244741575	6.29806377419378	2.68854044858216	1	0.565430654711335	1.0254096168147	0.626118556428638	2.03826543125969	1.81098254332673	1.18832308807332	0.000388583444209108	1.00246591742613	1.19372451701288	0.299155034624228	1.00172244018302	24.4736217156925
ISCI002022-RA	0	0	0.0527568041637358	0.161028469511353	0.291354101986056	0.0776578787587335	0.0764272463438925	0	0	0.0767747540040913	0.153772094839555	0	0.93800949828418	0.735999254767862	1	1	528.568041637358	1611.28469511353	2914.54101986056	777.578787587335	765.272463438925	1	1	768.747540040913	1538.72094839555	1	9381.0949828418
ISCI002026-RA	0	0	0	0.0805142347556763	0.174812461191634	0	0	0.0830431666684659	0	0.0767747540040913	0	0	0.93800949828418	0.415144616619867	1	1	1	806.142347556763	1749.12461191634	1	1	831.431666684659	1	768.747540040913	1	1	9381.0949828418
ISCI002027-RA	0	0	0	0.241542704267029	0	0	0	0	0	0	0	0	0	0.241542704267029	1	1	1	2416.42704267029	1	1	1	1	1	1	1	1	1
ISCI002028-RA	0.192933737550951	0.363526856128139	0.158270412491207	0.563599643289734	0.46616656317769	0.194144696896834	0.191068115859731	0.249129500005398	0.429799291467272	0.307099016016365	0.230658142259332	0.128844122370788	6.700067844887	3.11573783288332	1	1.88374768442827	0.820428669622611	2.92021306970211	2.41546669039975	1.0062733041449	0.990335255821654	1.29111886433642	2.22706816394622	1.59142655534647	1.1954290746633	0.667987492791271	34.7098280844223
ISCI002030-RA	0	0	0	0	0.0582708203972112	0	0	0.0830431666684659	0	0	0	0	0	0.141313987065677	1	1	1	1	583.708203972112	1	1	831.431666684659	1	1	1	1	1
ISCI002035-RA	0	0	0	0	0	0	0	0	0	0	0	0	0.13400135689774	0	1	1	1	1	1	1	1	1	1	1	1	1	1341.0135689774
ISCI002036-RA	0.0643112458503169	0	0	0	0	0	0.050951497562595	0	0	0	0	0	0	0.115262743412912	1	0.00155252392155846	0.00155252392155846	0.00155252392155846	0.00155252392155846	0.00155252392155846	0.792586711973121	0.00155252392155846	0.00155252392155846	0.00155252392155846	0.00155252392155846	0.00155252392155846	0.00155252392155846
ISCI002042-RA	0	0	0	0	0	0	0	0	0	0	0	0	0.13400135689774	0	1	1	1	1	1	1	1	1	1	1	1	1	1341.0135689774
ISCI002045-RA	0	0	0	0	0	0	0	0	0.0859598582934544	0	0	0	0	0.0859598582934544	1	1	1	1	1	1	1	1	860.598582934544	1	1	1	1
ISCI002055-RA	0	0	0	0	0	0	0	0	0	0	0	0.051537648948315	0	0	1	1	1	1	1	1	1	1	1	1	1	516.37648948315	1
ISCI002056-RA	0	0	0.0527568041637358	0.0805142347556763	0.0582708203972112	0	0	0.0830431666684659	0.0859598582934544	0.0767747540040913	0	0	0.40200407069322	0.437319638282635	1	1	528.568041637358	806.142347556763	583.708203972112	1	1	831.431666684659	860.598582934544	768.747540040913	1	1	4021.0407069322
ISCI002059-RA	0	0.0727053712256279	0	0	0.116541640794422	0	0	0	0.0859598582934544	0	0	0	1.07201085518192	0.275206870313504	1	728.053712256279	1	1	1166.41640794422	1	1	1	860.598582934544	1	1	1	10721.1085518192
ISCI002065-RA	0.0643112458503169	0	0	0.0805142347556763	0	0	0	0	0	0	0	0	0	0.144825480605993	1	0.00155252392155846	0.00155252392155846	1.25155527876317	0.00155252392155846	0.00155252392155846	0.00155252392155846	0.00155252392155846	0.00155252392155846	0.00155252392155846	0.00155252392155846	0.00155252392155846	0.00155252392155846
ISCI002067-RA	0	0	0	0	0	0	0	0	0	0	0	0	0.033500339224435	0	1	1	1	1	1	1	1	1	1	1	1	1	336.00339224435
ISCI002068-RA	0	0	0	0	0	0.0776578787587335	0	0	0	0	0	0	0	0.0776578787587335	1	1	1	1	1	777.578787587335	1	1	1	1	1	1	1
ISCI002070-RA	0.0643112458503169	0.0727053712256279	0.158270412491207	0	0.0582708203972112	0	0	0	0.257879574880363	0.460648524024548	0.307544189679109	0.051537648948315	3.75203799313672	1.07208594886927	1	1.13032080445731	2.45873853859679	0.00155252392155846	0.906220949876628	0.00155252392155846	0.00155252392155846	0.00155252392155846	4.00519461275245	7.15323105370863	4.77624963805285	0.80168685245297	58.2528399133311
ISCI002071-RA	0.128622491700634	0.218116113676884	0.211027216654943	0.402571173778382	0.524437383574901	0	0	0.249129500005398	0.257879574880363	0.153549508008183	0.230658142259332	0.10307529789663	0.53600542759096	2.14533296227969	1	1.69524463669009	1.64017347602279	3.12821146062696	4.07494740542159	0.000776865011536344	0.000776865011536344	1.93617678396891	2.00415305415574	1.19364926811331	1.79267926848401	0.801532789907312	4.16481549190148
ISCI002072-RA	0.289400606326426	0.145410742451256	0.211027216654943	0.161028469511353	0.145677050993028	0.155315757517467	0.573204347579194	0.124564750002699	0.0429799291467272	0.230324262012274	0.115329071129666	0.154612946844945	0.53600542759096	2.07893313219537	1	0.502626727790634	0.729280740838542	0.556573858535111	0.503546617200025	0.536840870523871	1.98032175080409	0.430619996222507	0.148807733750141	0.795937061881174	0.398717890765017	0.534413204891525	1.8518283412038
ISCI002073-RA	0.128622491700634	0.145410742451256	0.0527568041637358	0	0.0582708203972112	0.0776578787587335	0.0764272463438925	0	0.171919716586909	0.383873770020457	0	0.051537648948315	0.13400135689774	1.09493947042283	1	1.13042204613057	0.410626017764349	0.000776865011536344	0.453462480612654	0.604073753789452	0.594513401137927	0.000776865011536344	1.33636099110768	2.98295787276596	0.000776865011536344	0.401154827459424	1.04178652173402
ISCI002074-RA	0.0643112458503169	0	0	0.0805142347556763	0	0	0	0	0	0	0	0.051537648948315	0	0.144825480605993	1	0.00155252392155846	0.00155252392155846	1.25155527876317	0.00155252392155846	0.00155252392155846	0.00155252392155846	0.00155252392155846	0.00155252392155846	0.00155252392155846	0.00155252392155846	0.80168685245297	0.00155252392155846
ISCI002075-RA	0	0	0	0	0	0	0	0	0	0	0.0768860474197773	0	0.13400135689774	0	1	1	1	1	1	1	1	1	1	1	769.860474197773	1	1341.0135689774
ISCI002079-RA	0.0643112458503169	0	0.0527568041637358	0	0	0	0	0	0.0859598582934544	0	0.153772094839555	0.051537648948315	0	0.203027908307507	1	0.00155252392155846	0.820614528813306	0.00155252392155846	0.00155252392155846	0.00155252392155846	0.00155252392155846	0.00155252392155846	1.33609988686519	0.00155252392155846	2.38890108098721	0.80168685245297	0.00155252392155846
ISCI002080-RA	0.257244983401267	0	0.422054433309886	0.241542704267029	0.291354101986056	0.0776578787587335	0.382136231719462	0.581302166679261	0.171919716586909	0.0767747540040913	0.0768860474197773	0.154612946844945	22.2442252450248	2.50198697071269	1	0.000388583444209108	1.640422236837	0.93898354292085	1.13254238778614	0.302154243424629	1.48530671423059	2.25923256398865	0.668440139432157	0.298722566836377	0.299155034624228	0.601188897487493	86.4377651781934
ISCI002084-RA	0.0643112458503169	0.363526856128139	0.316540824982415	0.402571173778382	0.233083281588845	0.0776578787587335	2.21639014397288	0.747388500016193	0.0859598582934544	0	0.0768860474197773	0.30922589368989	6.96807055868248	4.50742976336936	1	5.64539392660032	4.91592455327204	6.25156629812961	3.62022622774184	1.20720966862576	34.4115397041645	11.6049377736499	1.33609988686519	0.00155252392155846	1.19522680245438	4.80235849511003	108.182514818539
ISCI002088-RA	0.0643112458503169	0.145410742451256	0.0527568041637358	0	0	0.155315757517467	0.0764272463438925	0.249129500005398	0.0859598582934544	0	0	0	1.07201085518192	0.829311154625521	1	2.25908908499307	0.820614528813306	0.00155252392155846	0.00155252392155846	2.41286681332996	1.1881038059989	3.86934760716434	1.33609988686519	0.00155252392155846	0.00155252392155846	0.00155252392155846	16.6447774923243
ISCI002091-RA	0	0	0.0527568041637358	0	0	0	0	0	0	0	0	0	0	0.0527568041637358	1	1	528.568041637358	1	1	1	1	1	1	1	1	1	1
ISCI002094-RA	0	0	0	0	0	0	0.0764272463438925	0	0	0	0	0	0	0.0764272463438925	1	1	1	1	1	1	765.272463438925	1	1	1	1	1	1
ISCI002096-RA	0	0	0	0	0	0	0	0	0	0	0.0768860474197773	0	0	0	1	1	1	1	1	1	1	1	1	1	769.860474197773	1	1
ISCI002098-RA	0	0	0.0527568041637358	0	0	0	0	0	0	0	0.0768860474197773	0.154612946844945	0.13400135689774	0.0527568041637358	1	1	528.568041637358	1	1	1	1	1	1	1	769.860474197773	1547.12946844945	1341.0135689774
ISCI002099-RA	0.128622491700634	0	0	0	0	0	0	0	0	0	0	0.051537648948315	0.40200407069322	0.128622491700634	1	0.000776865011536344	0.000776865011536344	0.000776865011536344	0.000776865011536344	0.000776865011536344	0.000776865011536344	0.000776865011536344	0.000776865011536344	0.000776865011536344	0.000776865011536344	0.401154827459424	3.12380583517899
ISCI002100-RA	0.0643112458503169	0.218116113676884	0	0.161028469511353	0	0.155315757517467	0.229281739031677	0.166086333336932	0	0	0	0.051537648948315	0.13400135689774	0.99413965892463	1	3.38785736552882	0.00155252392155846	2.50155803360478	0.00155252392155846	2.41286681332996	3.56120637015358	2.58008257941675	0.00155252392155846	0.00155252392155846	0.00155252392155846	0.80168685245297	2.0819556449719
ISCI002101-RA	0.643112458503169	0.581642969805023	0.369297629146151	0.563599643289734	0.757520665163746	1.3978418176572	0.91712695612671	0.913474833353125	0.257879574880363	0.921297048049096	0.615088379358218	0.10307529789663	2.54602578105706	7.32279359597432	1	0.904433616162857	0.574301110407256	0.876381724013135	1.17787001036457	2.17337490774102	1.42600931309882	1.42033137150223	0.401079878770868	1.43249253939094	0.956431069121133	0.160406249183561	3.95845221496828
ISCI002104-RA	0	0.0727053712256279	0	0	0	0	0.229281739031677	0.0830431666684659	0.0859598582934544	0	0	0	1.20601221207966	0.470990135219225	1	728.053712256279	1	1	1	1	2293.81739031677	831.431666684659	860.598582934544	1	1	1	12061.1221207966
ISCI002105-RA	0.128622491700634	0	0	0.161028469511353	0.0582708203972112	0	0	0.0830431666684659	0.0859598582934544	0	0	0	0.80400814138644	0.516924806571119	1	0.000776865011536344	0.000776865011536344	1.25175070325771	0.453462480612654	0.000776865011536344	0.000776865011536344	0.64591017133066	0.668568928059606	0.000776865011536344	0.000776865011536344	0.000776865011536344	6.24683480534645
ISCI002106-RA	0	0	0	0	0	0.0776578787587335	0	0	0	0	0	0	1.87601899656836	0.0776578787587335	1	1	1	1	1	777.578787587335	1	1	1	1	1	1	18761.1899656836
ISCI002107-RA	0	0	0.105513608327472	0	0	0	0	0	0.343839433173818	0	0.0768860474197773	0.10307529789663	2.0100203534661	0.44935304150129	1	1	1056.13608327472	1	1	1	1	1	3439.39433173818	1	769.860474197773	1031.7529789663	20101.203534661
ISCI002108-RA	0	0	0.0527568041637358	0	0.0582708203972112	0	0	0	0.171919716586909	0	0	0.20615059579326	0	0.282947341147856	1	1	528.568041637358	1	583.708203972112	1	1	1	1720.19716586909	1	1	2062.5059579326	1
ISCI002109-RA	0	0.0727053712256279	0	0	0	0	0	0	0	0	0	0	0.13400135689774	0.0727053712256279	1	728.053712256279	1	1	1	1	1	1	1	1	1	1	1341.0135689774
ISCI002110-RA	0.0643112458503169	0.0727053712256279	0.211027216654943	0	0.640979024369323	0.310631515034934	0.152854492687785	0.830431666684659	0.77363872464109	0.0767747540040913	0.461316284518664	0	2.14402171036384	3.13335401115277	1	1.13032080445731	3.27780054348854	0.00155252392155846	9.95290520942732	4.82418110273837	2.37465508807625	12.8942028013975	12.0124787904143	1.19349894555274	7.1635981951185	0.00155252392155846	33.288002460727
ISCI002112-RA	0	0	0	0	0.174812461191634	0	0	0	0	0	0	0	0.26800271379548	0.174812461191634	1	1	1	1	1749.12461191634	1	1	1	1	1	1	1	2681.0271379548
ISCI002115-RA	0	0	0	0	0	0	0	0.0830431666684659	0	0	0	0	0	0.0830431666684659	1	1	1	1	1	1	1	831.431666684659	1	1	1	1	1
ISCI002117-RA	0.0643112458503169	0	0	0	0	0.0776578787587335	0	0	0	0	0	0	0.13400135689774	0.14196912460905	1	0.00155252392155846	0.00155252392155846	0.00155252392155846	0.00155252392155846	1.20720966862576	0.00155252392155846	0.00155252392155846	0.00155252392155846	0.00155252392155846	0.00155252392155846	0.00155252392155846	2.0819556449719
ISCI002118-RA	2.70107232571331	1.74492890941507	2.95438103316921	1.85182739938056	2.79699937906614	68.1836175501681	8.33056985148428	24.2486046671921	1.54727744928218	1.22839606406546	3.15232794421087	3.29840953269216	13.936141117365	115.587674628936	1	0.646026502198172	1.0937773221814	0.685601352328202	1.03551311867061	25.2422686627972	3.08409418095321	8.97710391756981	0.572854028805273	0.45480107002838	1.16705917434512	1.2211399847735	5.15933063014956
ISCI002122-RA	0.0643112458503169	0.0727053712256279	0.0527568041637358	0.0805142347556763	0.640979024369323	0.0776578787587335	0.534990724407247	0.249129500005398	0.429799291467272	0.383873770020457	0.230658142259332	0.154612946844945	17.9561818242972	2.58671784502379	1	1.13032080445731	0.820614528813306	1.25155527876317	9.95290520942732	1.20720966862576	8.30741149846296	3.86934760716434	6.67428933863972	5.96128463207746	3.58257535952003	2.40195550951579	278.775570744668
ISCI002123-RA	0.0643112458503169	0	0.263784020818679	0	0.116541640794422	0	0	0	0	0	0.153772094839555	0	1.47401492587514	0.444636907463418	1	0.00155252392155846	4.09686254838029	0.00155252392155846	1.81088937583169	0.00155252392155846	0.00155252392155846	0.00155252392155846	0.00155252392155846	0.00155252392155846	2.38890108098721	0.00155252392155846	22.8859868554753
ISCI002124-RA	0	0	0	0	0	0	0.0764272463438925	0	0	0	0	0.10307529789663	0	0.0764272463438925	1	1	1	1	1	1	765.272463438925	1	1	1	1	1031.7529789663	1
ISCI002125-RA	0.128622491700634	0	0	0.0805142347556763	0	0	0	0	0	0	0	0	0.40200407069322	0.20913672645631	1	0.000776865011536344	0.000776865011536344	0.62626378413462	0.000776865011536344	0.000776865011536344	0.000776865011536344	0.000776865011536344	0.000776865011536344	0.000776865011536344	0.000776865011536344	0.000776865011536344	3.12380583517899
ISCI002126-RA	0.0643112458503169	0	0	0	0	0	0	0.249129500005398	0	0.153549508008183	0	0	0.26800271379548	0.466990253863898	1	0.00155252392155846	0.00155252392155846	0.00155252392155846	0.00155252392155846	0.00155252392155846	0.00155252392155846	3.86934760716434	0.00155252392155846	2.38544536718392	0.00155252392155846	0.00155252392155846	4.16235876602224
ISCI002127-RA	0	0	0.0527568041637358	0	0.0582708203972112	0	0	0.0830431666684659	0	0	0.0768860474197773	0	0	0.194070791229413	1	1	528.568041637358	1	583.708203972112	1	1	831.431666684659	1	1	769.860474197773	1	1
ISCI002128-RA	0.192933737550951	0	0.369297629146151	0.0805142347556763	0.116541640794422	0.388289393793668	0.229281739031677	0	0.0859598582934544	0.153549508008183	0	0.10307529789663	1.20601221207966	1.61636774137418	1	0.000518044157817776	1.91364283690901	0.417617333521288	0.604255205718299	2.01202856413197	1.18829869815442	0.000518044157817776	0.445828068115497	0.795972299752148	0.000518044157817776	0.534493603064578	6.24819385140542
ISCI002129-RA	0	0	0.105513608327472	0	0.174812461191634	0	0.229281739031677	0	0	0	0.153772094839555	0	1.07201085518192	0.509607808550783	1	1	1056.13608327472	1	1749.12461191634	1	2293.81739031677	1	1	1	1538.72094839555	1	10721.1085518192
ISCI002130-RA	0.257244983401267	0.290821484902512	0.105513608327472	0.241542704267029	0.407895742780478	0.310631515034934	0.30570898537557	0.41521583334233	0.257879574880363	0.0767747540040913	0.307544189679109	0	4.0200407069322	2.66922918631605	1	1.13047272597846	0.410396996792408	0.93898354292085	1.58540390952291	1.20745122336589	1.18832308807332	1.61384856954738	1.00246591742613	0.298722566836377	1.19545438816428	0.000388583444209108	15.6216012210495
ISCI002131-RA	0.128622491700634	0.363526856128139	0.263784020818679	0.0805142347556763	0.291354101986056	0.465947272552401	0.382136231719462	0.0830431666684659	0.343839433173818	0.153549508008183	0.384430237098886	0.10307529789663	8.17408277076214	2.55631731751151	1	2.82488981780911	2.0500226287756	0.62626378413462	2.26420494301712	3.62055819767903	2.96945954564349	0.64591017133066	2.67194511720382	1.19364926811331	2.98728087079899	0.801532789907312	63.5023659250832
ISCI002132-RA	0	0.0727053712256279	0.0527568041637358	0.0805142347556763	0.116541640794422	0.0776578787587335	0.30570898537557	0	0	0	0.153772094839555	0.051537648948315	0.80400814138644	0.705884915073765	1	728.053712256279	528.568041637358	806.142347556763	1166.41640794422	777.578787587335	3058.0898537557	1	1	1	1538.72094839555	516.37648948315	8041.0814138644
ISCI002133-RA	0	0.0727053712256279	0.158270412491207	0.0805142347556763	0.116541640794422	0.0776578787587335	0.30570898537557	0.0830431666684659	0.0859598582934544	0.0767747540040913	0.0768860474197773	0.051537648948315	0.6700067844887	1.05717630236725	1	728.053712256279	1583.70412491207	806.142347556763	1166.41640794422	777.578787587335	3058.0898537557	831.431666684659	860.598582934544	768.747540040913	769.860474197773	516.37648948315	6701.067844887
ISCI002137-RA	0	0	0	0	0	0	0	0	0.0859598582934544	0	0	0	0	0.0859598582934544	1	1	1	1	1	1	1	1	860.598582934544	1	1	1	1
ISCI002138-RA	0	0	0	0	0	0	0.0764272463438925	0	0	0	0	0	0.40200407069322	0.0764272463438925	1	1	1	1	1	1	765.272463438925	1	1	1	1	1	4021.0407069322
ISCI002140-RA	0	0	0	0	0	0.0776578787587335	0.0764272463438925	0.0830431666684659	0	0	0	0.051537648948315	0.26800271379548	0.237128291771092	1	1	1	1	1	777.578787587335	765.272463438925	831.431666684659	1	1	1	516.37648948315	2681.0271379548
ISCI002141-RA	0	0.145410742451256	0.263784020818679	0.161028469511353	0.116541640794422	0.232973636276201	0.993554202470602	0.41521583334233	0	0.230324262012274	0.538202331938441	0.10307529789663	20.5022076053542	2.55883280767712	1	1455.10742451256	2638.84020818679	1611.28469511353	1166.41640794422	2330.73636276201	9936.54202470602	4153.1583334233	1	2304.24262012274	5383.02331938441	1031.7529789663	205023.076053542
ISCI002142-RA	0	0	0.0527568041637358	0	0	0	0.61141797075114	0.249129500005398	0	0	0.0768860474197773	0	0	0.913304274920274	1	1	528.568041637358	1	1	1	6115.1797075114	2492.29500005398	1	1	769.860474197773	1	1
ISCI002144-RA	0.0643112458503169	0	0	0	0	0	2.36924463666067	0.664345333347727	0	0	0.153772094839555	0.051537648948315	0.26800271379548	3.09790121585871	1	0.00155252392155846	0.00155252392155846	0.00155252392155846	0.00155252392155846	0.00155252392155846	36.7846422683193	10.3156727459023	0.00155252392155846	0.00155252392155846	2.38890108098721	0.80168685245297	4.16235876602224
ISCI002145-RA	0.0643112458503169	0.218116113676884	0.369297629146151	0	0.174812461191634	0.232973636276201	0.382136231719462	0.249129500005398	0.343839433173818	0.383873770020457	0.153772094839555	0.154612946844945	2.0100203534661	2.41849002106032	1	3.38785736552882	5.7349865581638	0.00155252392155846	2.71555780178677	3.61852395803417	5.93430893430827	3.86934760716434	5.33974197569609	5.96128463207746	2.38890108098721	2.40195550951579	31.2075993396766
ISCI002149-RA	6.04525710992979	8.36111769094721	9.23244072865377	7.00473842374384	4.83647809296853	0.388289393793668	3.89778956353852	2.74042450005938	9.28366469569308	6.98650261437231	7.68860474197773	38.4986237643913	0.6700067844887	58.7767028137001	1	1.38308085674765	1.5272118025069	1.1587137527803	0.800048368528009	0.064245897592339	0.644774079125292	0.453327148458763	1.53568507647696	1.15569725449246	1.27183632036372	6.36831258506719	0.110846517799257
ISCI002156-RA	0	0.0727053712256279	0	0.0805142347556763	0.0582708203972112	0	0.0764272463438925	0	0.515759149760726	0	0	0.051537648948315	0.80400814138644	0.803676822483134	1	728.053712256279	1	806.142347556763	583.708203972112	1	765.272463438925	1	5158.59149760726	1	1	516.37648948315	8041.0814138644
ISCI002157-RA	0.192933737550951	0.436232227353767	0.105513608327472	0.402571173778382	0.407895742780478	0.232973636276201	0.30570898537557	0.249129500005398	0.0859598582934544	0	0.0768860474197773	0.10307529789663	7.10207191558022	2.41891846974167	1	2.26039361248237	0.547125127801017	2.08601449097517	2.11359810961951	1.20742435614231	1.58422558281996	1.29111886433642	0.445828068115497	0.000518044157817776	0.398821720992979	0.534493603064578	36.7923866868382
ISCI002159-RA	0	0	0.105513608327472	0	0	0	0	0	0	0	0	0	0.40200407069322	0.105513608327472	1	1	1056.13608327472	1	1	1	1	1	1	1	1	1	4021.0407069322
ISCI002162-RA	0	0	0	0	0	0	0	0	0	0	0	0	0.26800271379548	0	1	1	1	1	1	1	1	1	1	1	1	1	2681.0271379548
ISCI002163-RA	0	0	0	0	0	0	0	0	0	0	0	0	0.13400135689774	0	1	1	1	1	1	1	1	1	1	1	1	1	1341.0135689774
ISCI002164-RA	0	0	0	0	0	0	0	0	0	0.0767747540040913	0	0	0	0.0767747540040913	1	1	1	1	1	1	1	1	1	768.747540040913	1	1	1
ISCI002169-RA	0	0	0.0527568041637358	0	0	0	0.0764272463438925	0	0	0	0.0768860474197773	0.051537648948315	0.13400135689774	0.129184050507628	1	1	528.568041637358	1	1	1	765.272463438925	1	1	1	769.860474197773	516.37648948315	1341.0135689774
ISCI002170-RA	0	0	0.0527568041637358	0	0	0	0	0	0	0	0	0	0	0.0527568041637358	1	1	528.568041637358	1	1	1	1	1	1	1	1	1	1
ISCI002171-RA	0.0643112458503169	0	0	0.161028469511353	0.174812461191634	0.0776578787587335	0	0	0.171919716586909	0.0767747540040913	0	0	1.3400135689774	0.726504525903038	1	0.00155252392155846	0.00155252392155846	2.50155803360478	2.71555780178677	1.20720966862576	0.00155252392155846	0.00155252392155846	2.67064724980883	1.19349894555274	0.00155252392155846	0.00155252392155846	20.8055837344249
ISCI002172-RA	0.128622491700634	0	0	0	0	0	0.229281739031677	0.0830431666684659	0	0	0.153772094839555	0	0.13400135689774	0.440947397400777	1	0.000776865011536344	0.000776865011536344	0.000776865011536344	0.000776865011536344	0.000776865011536344	1.7819864733907	0.64591017133066	0.000776865011536344	0.000776865011536344	1.19537846732652	0.000776865011536344	1.04178652173402
ISCI002173-RA	0.257244983401267	0.290821484902512	0.263784020818679	0.161028469511353	0.116541640794422	0.310631515034934	0.382136231719462	0.249129500005398	0.601719008054181	0.153549508008183	0.307544189679109	0	1.47401492587514	2.78658636225039	1	1.13047272597846	1.0254096168147	0.626118556428638	0.453250105180981	1.20745122336589	1.48530671423059	0.968464575106114	2.33856902940202	0.597056550228546	1.19545438816428	0.000388583444209108	5.72816655056616
ISCI002174-RA	0.0643112458503169	0	0.105513608327472	0.0805142347556763	0.0582708203972112	0.155315757517467	0.229281739031677	0.166086333336932	0	0	0	0	0.93800949828418	0.859293739216752	1	0.00155252392155846	1.63967653370506	1.25155527876317	0.906220949876628	2.41286681332996	3.56120637015358	2.58008257941675	0.00155252392155846	0.00155252392155846	0.00155252392155846	0.00155252392155846	14.5643743712739
ISCI002175-RA	0.0643112458503169	0	0.105513608327472	0.161028469511353	0.291354101986056	0.155315757517467	0	0	0.0859598582934544	0.153549508008183	0.0768860474197773	0.051537648948315	2.41202442415932	1.0170325494943	1	0.00155252392155846	1.63967653370506	2.50155803360478	4.52489465369691	2.41286681332996	0.00155252392155846	0.00155252392155846	1.33609988686519	2.38544536718392	1.19522680245438	0.80168685245297	37.4488087028277
ISCI002178-RA	0.321556229251584	0.145410742451256	0.0263784020818679	0.120771352133514	0.0582708203972112	0.155315757517467	0	0.0830431666684659	0	0.0383873770020457	0	0.154612946844945	0.6700067844887	0.949133847503412	1	0.452379681219991	0.082318946980995	0.375778054772178	0.181469578664856	0.483173473366525	0.000310890916779929	0.258484553095458	0.000310890916779929	0.119653759206207	0.000310890916779929	0.480988498823494	2.08330112570142
ISCI002183-RA	0	0	0	0	0	0	0	0.0830431666684659	0	0	0	0	0	0.0830431666684659	1	1	1	1	1	1	1	831.431666684659	1	1	1	1	1
ISCI002184-RA	0	0	0	0	0	0	0.152854492687785	0.166086333336932	0	0	0	0	0.26800271379548	0.318940826024717	1	1	1	1	1	1	1529.54492687785	1661.86333336932	1	1	1	1	2681.0271379548
ISCI002185-RA	0	0	0	0	0	0	0.0764272463438925	0	0	0	0	0	0	0.0764272463438925	1	1	1	1	1	1	765.272463438925	1	1	1	1	1	1
ISCI002186-RA	0.128622491700634	0.145410742451256	0.263784020818679	0.0805142347556763	0.174812461191634	0.232973636276201	0.152854492687785	0.166086333336932	0.0859598582934544	0.0767747540040913	0.307544189679109	0.051537648948315	0.53600542759096	1.50779302551634	1	1.13042204613057	2.0500226287756	0.62626378413462	1.35883371181489	1.81066753134529	1.18824993726432	1.29104347764978	0.668568928059606	0.59721306656242	2.3899800696415	0.401154827459424	4.16481549190148
ISCI002187-RA	0	0	0	0	0.0582708203972112	0	0	0	0	0	0	0	0	0.0582708203972112	1	1	1	1	583.708203972112	1	1	1	1	1	1	1	1
ISCI002189-RA	0.0643112458503169	0	0.105513608327472	0.161028469511353	0.116541640794422	0	0.152854492687785	0.0830431666684659	0.171919716586909	0	0	0	6.96807055868248	0.855212340426724	1	0.00155252392155846	1.63967653370506	2.50155803360478	1.81088937583169	0.00155252392155846	2.37465508807625	1.29081755166915	2.67064724980883	0.00155252392155846	0.00155252392155846	0.00155252392155846	108.182514818539
ISCI002197-RA	0	0	0	0	0	0	0	0	0.0859598582934544	0	0	0	0	0.0859598582934544	1	1	1	1	1	1	1	1	860.598582934544	1	1	1	1
ISCI002199-RA	0	0.290821484902512	0	0	0	0.155315757517467	0.0764272463438925	0	0.0859598582934544	0	0	0	0.80400814138644	0.608524347057326	1	2909.21484902512	1	1	1	1554.15757517467	765.272463438925	1	860.598582934544	1	1	1	8041.0814138644
ISCI002201-RA	1.1576024253057	0.727053712256279	0.527568041637358	1.04668505182379	0.699249844766534	0.310631515034934	1.14640869515839	0.249129500005398	1.28939787440182	0.921297048049096	0.922632569037327	1.80381771319103	0	8.0750237084393	1	0.628100707368103	0.455789009423577	0.904191810384589	0.604084287533444	0.268403614126387	0.990331081716138	0.21527941425845	1.11384225014586	0.795884182246396	0.797037778333817	1.55818772921262	8.63779826440238e-05
ISCI002202-RA	0	0	0.105513608327472	0	0	0	0.152854492687785	0.0830431666684659	0	0.153549508008183	0	0.051537648948315	0.26800271379548	0.494960775691906	1	1	1056.13608327472	1	1	1	1529.54492687785	831.431666684659	1	1536.49508008183	1	516.37648948315	2681.0271379548
ISCI002203-RA	0.128622491700634	0.218116113676884	0.0527568041637358	0.0805142347556763	0.116541640794422	0	0.458563478063355	0.0830431666684659	0.171919716586909	0.307099016016365	0.307544189679109	0.51537648948315	0.13400135689774	1.61717666242645	1	1.69524463669009	0.410626017764349	0.62626378413462	0.906148096213768	0.000776865011536344	3.56319608176988	0.64591017133066	1.33636099110768	2.38652167121507	2.3899800696415	4.00455648949042	1.04178652173402
ISCI002206-RA	0	0	0	0	0.0582708203972112	0	0	0	0	0	0	0	0.13400135689774	0.0582708203972112	1	1	1	1	583.708203972112	1	1	1	1	1	1	1	1341.0135689774
ISCI002207-RA	0.192933737550951	0	0.13189201040934	0.241542704267029	0.0582708203972112	0.155315757517467	0.30570898537557	0	0	0.0767747540040913	0.0768860474197773	0.051537648948315	6.43206513109152	1.16243876952166	1	0.000518044157817776	0.683776898711817	1.25181591224823	0.302386624938059	0.805122252147479	1.58422558281996	0.000518044157817776	0.000518044157817776	0.398245171954982	0.398821720992979	0.267505823611198	33.3214556828117
ISCI002210-RA	0	0.218116113676884	0.211027216654943	0.0805142347556763	0.233083281588845	0.155315757517467	0	0	0.171919716586909	0	0.153772094839555	0	0	1.06997632078072	1	2182.16113676884	2111.27216654943	806.142347556763	2331.83281588845	1554.15757517467	1	1	1720.19716586909	1	1538.72094839555	1	1
ISCI002215-RA	0	0	0	0	0	0	0	0	0	0	0	0	0.13400135689774	0	1	1	1	1	1	1	1	1	1	1	1	1	1341.0135689774
ISCI002216-RA	0	0	0	0	0	0	0.050951497562595	0	0	0	0	0	0	0.050951497562595	1	1	1	1	1	1	510.51497562595	1	1	1	1	1	1
ISCI002218-RA	0.0321556229251584	0	0	0	0	0.051771919172489	0	0	0	0	0	0	0	0.0839275420976474	1	0.00310023465465313	0.00310023465465313	0.00310023465465313	0.00310023465465313	1.60815121421916	0.00310023465465313	0.00310023465465313	0.00310023465465313	0.00310023465465313	0.00310023465465313	0.00310023465465313	0.00310023465465313
ISCI002219-RA	0.150059573650739	0.0484702474837519	0.0703424055516477	0	0.097118033995352	0	0.050951497562595	0.110724222224621	0.143266430489091	0.0511831693360609	0.153772094839555	0	0	0.722115580293858	1	0.323457547879851	0.469116978951285	0.000665958204120859	0.647431473277052	0.000665958204120859	0.339981636344662	0.738043000057996	0.95476050579733	0.34152447352669	1.02472383943665	0.000665958204120859	0.000665958204120859
ISCI002221-RA	0	0	0	0	0.0582708203972112	0	0	0	0	0	0	0	0	0.0582708203972112	1	1	1	1	583.708203972112	1	1	1	1	1	1	1	1
ISCI002222-RA	0	0	0	0	0.0582708203972112	0	0	0	0	0	0	0	0	0.0582708203972112	1	1	1	1	583.708203972112	1	1	1	1	1	1	1	1
ISCI002223-RA	0.0643112458503169	0.0727053712256279	0	0	0.0582708203972112	0	0.534990724407247	0.41521583334233	0.0859598582934544	0	0	0.20615059579326	2.54602578105706	1.23145385351619	1	1.13032080445731	0.00155252392155846	0.00155252392155846	0.906220949876628	0.00155252392155846	8.30741149846296	6.44787766265953	1.33609988686519	0.00155252392155846	0.00155252392155846	3.20208983804721	39.529211823878
ISCI002225-RA	0	0	0	0	0	0	0	0	0	0	0.153772094839555	0	0	0	1	1	1	1	1	1	1	1	1	1	1538.72094839555	1	1
ISCI002227-RA	0	0	0	0	0.0582708203972112	0	0	0	0	0.0767747540040913	0	0	0.13400135689774	0.135045574401302	1	1	1	1	583.708203972112	1	1	1	1	768.747540040913	1	1	1341.0135689774
ISCI002229-RA	0.0643112458503169	0	0	0	0	0	0	0	0	0	0	0	0	0.0643112458503169	1	0.00155252392155846	0.00155252392155846	0.00155252392155846	0.00155252392155846	0.00155252392155846	0.00155252392155846	0.00155252392155846	0.00155252392155846	0.00155252392155846	0.00155252392155846	0.00155252392155846	0.00155252392155846
ISCI002232-RA	0	0.145410742451256	0.0527568041637358	0	0	0	0	0	0	0	0	0	0	0.198167546614992	1	1455.10742451256	528.568041637358	1	1	1	1	1	1	1	1	1	1
ISCI002233-RA	0.450178720952218	0.145410742451256	0.0527568041637358	0.402571173778382	0.233083281588845	0.232973636276201	0.61141797075114	0.332172666673864	0.515759149760726	0.690972786036822	0.768860474197773	0.051537648948315	0.26800271379548	3.66729693243319	1	0.323157048468868	0.117386857748814	0.894270937180511	0.517864315452716	0.517620810024762	1.35808765170591	0.737926646791563	1.14564407722804	1.53476669866919	1.70774331190164	0.114679300943014	0.595415020342323
ISCI002234-RA	0.0643112458503169	0	0.105513608327472	0.161028469511353	0	0	0.30570898537557	0.41521583334233	0.171919716586909	0.230324262012274	0.384430237098886	0.10307529789663	0.80400814138644	1.45402212100622	1	0.00155252392155846	1.63967653370506	2.50155803360478	0.00155252392155846	0.00155252392155846	4.74775765223093	6.44787766265953	2.67064724980883	3.57739178881509	5.96992391658566	1.60182118098438	12.4839712502236
ISCI002236-RA	0.128622491700634	0.218116113676884	0.158270412491207	0.161028469511353	0.233083281588845	0.0776578787587335	0.91712695612671	0.166086333336932	0.171919716586909	0.767747540040913	0.307544189679109	0.360763542638205	8.7100881983531	2.99965919381912	1	1.69524463669009	1.23032432326997	1.25175070325771	1.81151932741601	0.604073753789452	7.12561529852823	1.29104347764978	1.33636099110768	5.96513888052037	2.3899800696415	2.80342260214675	67.6664045519731
ISCI002239-RA	0	0	0	0	0	0.0776578787587335	0	0	0	0	0	0	0	0.0776578787587335	1	1	1	1	1	777.578787587335	1	1	1	1	1	1	1
ISCI002243-RA	0	0	0	0	0	0.0776578787587335	0	0.0830431666684659	0	0	0	0	0	0.160701045427199	1	1	1	1	1	777.578787587335	1	831.431666684659	1	1	1	1	1
ISCI002245-RA	0	0	0.00277667390335452	0	0	0	0	0	0	0	0	0	0	0.00277667390335452	1	1	28.7667390335452	1	1	1	1	1	1	1	1	1	1
ISCI002247-RA	0	0.0727053712256279	0	0	0	0.232973636276201	0	0	0	0	0.0768860474197773	0	0.26800271379548	0.305679007501829	1	728.053712256279	1	1	1	2330.73636276201	1	1	1	1	769.860474197773	1	2681.0271379548
ISCI002248-RA	0	0	0	0.0805142347556763	0.0582708203972112	0.155315757517467	0.152854492687785	0	0	0	0.0768860474197773	0.10307529789663	0.53600542759096	0.44695530535814	1	1	1	806.142347556763	583.708203972112	1554.15757517467	1529.54492687785	1	1	1	769.860474197773	1031.7529789663	5361.0542759096
ISCI002249-RA	0.0643112458503169	0	0.158270412491207	0	0	0.0776578787587335	0.229281739031677	0.249129500005398	0	0	0.0768860474197773	0	1.07201085518192	0.778650776137332	1	0.00155252392155846	2.45873853859679	0.00155252392155846	0.00155252392155846	1.20720966862576	3.56120637015358	3.86934760716434	0.00155252392155846	0.00155252392155846	1.19522680245438	0.00155252392155846	16.6447774923243
ISCI002250-RA	0	0	0.105513608327472	0	0	0	0	0	0	0	0	0	0	0.105513608327472	1	1	1056.13608327472	1	1	1	1	1	1	1	1	1	1
ISCI002252-RA	0	0	0	0	0	0	0	0	0	0	0	0	0.26800271379548	0	1	1	1	1	1	1	1	1	1	1	1	1	2681.0271379548
ISCI002253-RA	0	0	0	0	0	0	0	0.0830431666684659	0	0	0	0	0	0.0830431666684659	1	1	1	1	1	1	1	831.431666684659	1	1	1	1	1
ISCI002256-RA	0.0643112458503169	0	0	0	0	0	0	0	0	0	0	0.051537648948315	0.53600542759096	0.0643112458503169	1	0.00155252392155846	0.00155252392155846	0.00155252392155846	0.00155252392155846	0.00155252392155846	0.00155252392155846	0.00155252392155846	0.00155252392155846	0.00155252392155846	0.00155252392155846	0.80168685245297	8.32316500812292
ISCI002257-RA	0	0.0727053712256279	0	0.0805142347556763	0	0	0	0	0	0	0	0	0.26800271379548	0.153219605981304	1	728.053712256279	1	806.142347556763	1	1	1	1	1	1	1	1	2681.0271379548
ISCI002258-RA	0	0	0	0	0	0	0	0	0	0	0	0	0.13400135689774	0	1	1	1	1	1	1	1	1	1	1	1	1	1341.0135689774
ISCI002261-RA	0.0643112458503169	0	0.0527568041637358	0	0.0582708203972112	0.0776578787587335	0.152854492687785	0	0	0	0	0	0.13400135689774	0.405851241857782	1	0.00155252392155846	0.820614528813306	0.00155252392155846	0.906220949876628	1.20720966862576	2.37465508807625	0.00155252392155846	0.00155252392155846	0.00155252392155846	0.00155252392155846	0.00155252392155846	2.0819556449719
ISCI002262-RA	0	0.218116113676884	0.158270412491207	0	0.0582708203972112	0	0.0764272463438925	0	0.171919716586909	0	0	0	0.26800271379548	0.683004309496104	1	2182.16113676884	1583.70412491207	1	583.708203972112	1	765.272463438925	1	1720.19716586909	1	1	1	2681.0271379548
ISCI002265-RA	0.0643112458503169	0.0727053712256279	0.211027216654943	0.483085408534058	0.0582708203972112	0.310631515034934	0.229281739031677	0.166086333336932	0.343839433173818	0	0.307544189679109	0	0.40200407069322	1.93923908323952	1	1.13032080445731	3.27780054348854	7.50156905297122	0.906220949876628	4.82418110273837	3.56120637015358	2.58008257941675	5.33974197569609	0.00155252392155846	4.77624963805285	0.00155252392155846	6.24276188707258
ISCI002266-RA	0	0	0	0	0	0	0.0764272463438925	0	0	0	0	0	0.53600542759096	0.0764272463438925	1	1	1	1	1	1	765.272463438925	1	1	1	1	1	5361.0542759096
ISCI002268-RA	0	0	0.0527568041637358	0	0	0	0	0.0830431666684659	0	0.0767747540040913	0	0	0.40200407069322	0.212574724836293	1	1	528.568041637358	1	1	1	1	831.431666684659	1	768.747540040913	1	1	4021.0407069322
ISCI002269-RA	0.0643112458503169	0	0.158270412491207	0	0.233083281588845	0.310631515034934	0.30570898537557	0	0.171919716586909	0.153549508008183	0.0768860474197773	0.10307529789663	0.53600542759096	1.39747466493596	1	0.00155252392155846	2.45873853859679	0.00155252392155846	3.62022622774184	4.82418110273837	4.74775765223093	0.00155252392155846	2.67064724980883	2.38544536718392	1.19522680245438	1.60182118098438	8.32316500812292
ISCI002270-RA	0.514489966802535	0.508937598579395	0.369297629146151	0.322056939022705	0.757520665163746	0.155315757517467	0.0764272463438925	0.249129500005398	0.601719008054181	0.460648524024548	0.615088379358218	1.39151652160451	0.13400135689774	4.01554283466002	1	0.989210111775711	0.717848487100218	0.626045900242605	1.47228028923943	0.30201863142253	0.148714998893981	0.484326388161072	1.16951174115122	0.895370204917641	1.19549237071364	2.70432113212677	0.260598467807281
ISCI002272-RA	0	0.0727053712256279	0	0.0805142347556763	0.116541640794422	0	0	0	0	0	0	0	6.96807055868248	0.269761246775726	1	728.053712256279	1	806.142347556763	1166.41640794422	1	1	1	1	1	1	1	69681.7055868248
ISCI002273-RA	0.0643112458503169	0	0	0	0	0	0.0764272463438925	0	0	0	0.0768860474197773	0	0.53600542759096	0.140738492194209	1	0.00155252392155846	0.00155252392155846	0.00155252392155846	0.00155252392155846	0.00155252392155846	1.1881038059989	0.00155252392155846	0.00155252392155846	0.00155252392155846	1.19522680245438	0.00155252392155846	8.32316500812292
ISCI002280-RA	0	0	0	0.322056939022705	0.291354101986056	0	0.229281739031677	0.249129500005398	0	0.230324262012274	0.0768860474197773	0	0	1.32214654205811	1	1	1	3221.56939022705	2914.54101986056	1	2293.81739031677	2492.29500005398	1	2304.24262012274	769.860474197773	1	1
ISCI002282-RA	0.0643112458503169	0.0727053712256279	0	0	0.0582708203972112	0	0	0	0	0	0	0	0	0.195287437473156	1	1.13032080445731	0.00155252392155846	0.00155252392155846	0.906220949876628	0.00155252392155846	0.00155252392155846	0.00155252392155846	0.00155252392155846	0.00155252392155846	0.00155252392155846	0.00155252392155846	0.00155252392155846
ISCI002283-RA	0.128622491700634	0.0727053712256279	0.527568041637358	0.724628112801087	0.582708203972112	0.543605151311135	0.458563478063355	0.249129500005398	0.429799291467272	0.460648524024548	0.461316284518664	0.10307529789663	6.43206513109152	4.17797816620853	1	0.565599455571052	4.09926839253966	5.63015913711929	4.52763302102271	4.22385508645695	3.56319608176988	1.93617678396891	3.33973718025188	3.57939407431684	3.58458167195649	0.801532789907312	49.9692403876908
ISCI002285-RA	0	0	0.0527568041637358	0	0	0	0.229281739031677	0.0830431666684659	0	0	0	0.257688244741575	0.13400135689774	0.365081709863879	1	1	528.568041637358	1	1	1	2293.81739031677	831.431666684659	1	1	1	2577.88244741575	1341.0135689774
ISCI002288-RA	0.257244983401267	0.145410742451256	0.105513608327472	0.161028469511353	0.349624922383267	0.310631515034934	0.0764272463438925	0.332172666673864	0.343839433173818	0.153549508008183	0.307544189679109	0.10307529789663	1.60801628277288	2.23544309530931	1	0.565430654711335	0.410396996792408	0.626118556428638	1.35897314865453	1.20745122336589	0.297372209601486	1.29115657232675	1.3364916954201	0.597056550228546	1.19545438816428	0.400922126139732	6.24887363848633
ISCI002289-RA	0	0	0	0	0.174812461191634	0.232973636276201	0	0	0	0	0	0	0.40200407069322	0.407786097467835	1	1	1	1	1749.12461191634	2330.73636276201	1	1	1	1	1	1	4021.0407069322
ISCI002290-RA	0	0	0	0	0	0	0	0.166086333336932	0	0.0767747540040913	0	0	0.53600542759096	0.242861087341023	1	1	1	1	1	1	1	1661.86333336932	1	768.747540040913	1	1	5361.0542759096
ISCI002291-RA	0	0	0.0527568041637358	0.161028469511353	0	0	0	0	0.0859598582934544	0	0	0.051537648948315	0.53600542759096	0.299745131968543	1	1	528.568041637358	1611.28469511353	1	1	1	1	860.598582934544	1	1	516.37648948315	5361.0542759096
ISCI002292-RA	0.192933737550951	0	0	0	0	0	0	0	0	0	0.0768860474197773	0	0.13400135689774	0.192933737550951	1	0.000518044157817776	0.000518044157817776	0.000518044157817776	0.000518044157817776	0.000518044157817776	0.000518044157817776	0.000518044157817776	0.000518044157817776	0.000518044157817776	0.398821720992979	0.000518044157817776	0.694704244963107
ISCI002293-RA	0.0643112458503169	0.0727053712256279	0.211027216654943	0.322056939022705	0.174812461191634	0.310631515034934	0.229281739031677	0	0	0	0.153772094839555	0	1.3400135689774	1.38482648801184	1	1.13032080445731	3.27780054348854	5.00156354328799	2.71555780178677	4.82418110273837	3.56120637015358	0.00155252392155846	0.00155252392155846	0.00155252392155846	2.38890108098721	0.00155252392155846	20.8055837344249
ISCI002294-RA	0	0.0727053712256279	0	0	0.0582708203972112	0	0.152854492687785	0.0830431666684659	0.171919716586909	0.0767747540040913	0.0768860474197773	0.10307529789663	0.93800949828418	0.61556832157009	1	728.053712256279	1	1	583.708203972112	1	1529.54492687785	831.431666684659	1720.19716586909	768.747540040913	769.860474197773	1031.7529789663	9381.0949828418
ISCI002296-RA	0	0	0	0	0	0	0	0.0830431666684659	0	0	0	0	0.13400135689774	0.0830431666684659	1	1	1	1	1	1	1	831.431666684659	1	1	1	1	1341.0135689774
ISCI002298-RA	0	0	0.158270412491207	0	0	0.0776578787587335	0	0.249129500005398	0	0	0	0	0	0.485057791255338	1	1	1583.70412491207	1	1	777.578787587335	1	2492.29500005398	1	1	1	1	1
ISCI002299-RA	0.0643112458503169	0.218116113676884	0.105513608327472	0.241542704267029	0	0	0.0764272463438925	0	0.0859598582934544	0	0.384430237098886	0	0.40200407069322	0.791870776759049	1	3.38785736552882	1.63967653370506	3.75156078844639	0.00155252392155846	0.00155252392155846	1.1881038059989	0.00155252392155846	1.33609988686519	0.00155252392155846	5.96992391658566	0.00155252392155846	6.24276188707258
ISCI002300-RA	0.385867475101901	0.290821484902512	1.52994732074834	0.483085408534058	3.90414496661315	1.47549969641594	0.840699709782817	0.664345333347727	1.03151829952145	0.614198032032731	1.07640466387688	0.10307529789663	9.11209226904632	11.2201277270006	1	0.753746115072791	3.96418719049937	1.25188115502865	10.1154766099977	3.82311928233424	2.17842114691357	1.7215060237195	2.67281148301185	1.5915797875729	2.78910720027035	0.267316042289289	23.6087050253148
ISCI002301-RA	0.321556229251584	0	0.0527568041637358	0.402571173778382	0.407895742780478	0.310631515034934	0.229281739031677	0	0.0859598582934544	0	0.230658142259332	0	4.15404206382994	1.81065306233425	1	0.000310890916779929	0.16432700304521	1.25186810376811	1.26842170515331	0.96603605581627	0.713126991401325	0.000310890916779929	0.267552282428028	0.000310890916779929	0.71740610401437	0.000310890916779929	12.9148503465816
ISCI002302-RA	0.192933737550951	0.145410742451256	0.527568041637358	0.0805142347556763	0.582708203972112	0.310631515034934	0.0764272463438925	0.0830431666684659	0.343839433173818	0	0.230658142259332	0	0.26800271379548	2.34307632158846	1	0.753809900266002	2.7335534623738	0.417617333521288	3.01920385196023	1.60972646013714	0.396444928823353	0.430718317550684	1.78175813998854	0.000518044157817776	1.1954290746633	0.000518044157817776	1.3888904457684
ISCI002303-RA	0	0.290821484902512	0.158270412491207	0	0.0582708203972112	0.155315757517467	0.229281739031677	0.581302166679261	0.0859598582934544	0.0767747540040913	0.461316284518664	0	0.53600542759096	1.63599699331688	1	2909.21484902512	1583.70412491207	1	583.708203972112	1554.15757517467	2293.81739031677	5814.02166679261	860.598582934544	768.747540040913	4614.16284518664	1	5361.0542759096
ISCI002307-RA	0	0	0	0.0805142347556763	0.0582708203972112	0.155315757517467	0	0.0830431666684659	0.0859598582934544	0	0	0.051537648948315	0.53600542759096	0.463103837632275	1	1	1	806.142347556763	583.708203972112	1554.15757517467	1	831.431666684659	860.598582934544	1	1	516.37648948315	5361.0542759096
ISCI002308-RA	0	0	0	0.0805142347556763	0.174812461191634	0	0	0	0	0	0.153772094839555	0	0.53600542759096	0.25532669594731	1	1	1	806.142347556763	1749.12461191634	1	1	1	1	1	1538.72094839555	1	5361.0542759096
ISCI002309-RA	0	0	0	0	0	0	0.0764272463438925	0	0	0	0	0	0.40200407069322	0.0764272463438925	1	1	1	1	1	1	765.272463438925	1	1	1	1	1	4021.0407069322
ISCI002310-RA	0.0643112458503169	0.290821484902512	0	0.0805142347556763	0.174812461191634	0.0776578787587335	0.0764272463438925	0.0830431666684659	0.0859598582934544	0	0	0	0.13400135689774	0.933547576764685	1	4.51662564606458	0.00155252392155846	1.25155527876317	2.71555780178677	1.20720966862576	1.1881038059989	1.29081755166915	1.33609988686519	0.00155252392155846	0.00155252392155846	0.00155252392155846	2.0819556449719
ISCI002312-RA	0.0643112458503169	0	0	0	0	0	0	0	0	0	0	0	0.13400135689774	0.0643112458503169	1	0.00155252392155846	0.00155252392155846	0.00155252392155846	0.00155252392155846	0.00155252392155846	0.00155252392155846	0.00155252392155846	0.00155252392155846	0.00155252392155846	0.00155252392155846	0.00155252392155846	2.0819556449719
ISCI002313-RA	0.128622491700634	0.0727053712256279	0.0527568041637358	0.161028469511353	0.116541640794422	0.310631515034934	0.152854492687785	0	0	0	0	0	3.48403527934124	0.995140785118492	1	0.565599455571052	0.410626017764349	1.25175070325771	0.906148096213768	2.4139644201232	1.18824993726432	0.000776865011536344	0.000776865011536344	0.000776865011536344	0.000776865011536344	0.000776865011536344	27.0670279397962
ISCI002316-RA	7.26717078108581	7.85218009236781	7.28043897459554	4.50879714631787	8.44926895759562	0.776578787587336	2.36924463666067	1.82694966670625	10.2292231369211	10.1342675285401	6.99663031519973	21.439661962499	0	60.6941197083781	1	1.08049917622508	1.00182574640596	0.62043885278817	1.16266053820182	0.10687351703046	0.326029496909246	0.251407952413364	1.40758799899743	1.39452179969905	0.962772755545286	2.95018069483516	1.37603239252162e-05
ISCI002317-RA	0	0	0	0	0	0	0	0	0.0859598582934544	0	0	0	0	0.0859598582934544	1	1	1	1	1	1	1	1	860.598582934544	1	1	1	1
ISCI002322-RA	0	0	0.0527568041637358	0	0	0	0	0	0	0.0767747540040913	0	0	0	0.129531558167827	1	1	528.568041637358	1	1	1	1	1	1	768.747540040913	1	1	1
ISCI002323-RA	0.0643112458503169	0	0.0527568041637358	0.0805142347556763	0	0.155315757517467	0	0.0830431666684659	0	0	0	0	0.6700067844887	0.435941208955662	1	0.00155252392155846	0.820614528813306	1.25155527876317	0.00155252392155846	2.41286681332996	0.00155252392155846	1.29081755166915	0.00155252392155846	0.00155252392155846	0.00155252392155846	0.00155252392155846	10.4035681291733
ISCI002324-RA	1.35053616285665	2.69009873534823	1.79373134156702	2.17388433840326	1.80639543231355	1.08721030262227	0.840699709782817	0.664345333347727	1.37535773269527	1.30517081806955	1.30706280613621	5.41145313957308	0.40200407069322	15.0874299070063	1	1.99180120400327	1.3281380958829	1.60960027444045	1.3375144853909	0.805035680610361	0.622521248064684	0.491949905992742	1.01837768787867	0.966411868692194	0.967812681226829	4.00666981115582	0.297714574621454
ISCI002325-RA	0	0	0	0.0805142347556763	0.116541640794422	0	0.0764272463438925	0	0	0	0	0	0	0.273483121893991	1	1	1	806.142347556763	1166.41640794422	1	765.272463438925	1	1	1	1	1	1
ISCI002326-RA	0	0	0.0527568041637358	0	0	0	0.0764272463438925	0	0	0	0	0	0	0.129184050507628	1	1	528.568041637358	1	1	1	765.272463438925	1	1	1	1	1	1
ISCI002327-RA	0	0	0	0.0805142347556763	0.0582708203972112	0	0.0764272463438925	0	0	0.0767747540040913	0.0768860474197773	0	0.40200407069322	0.291987055500871	1	1	1	806.142347556763	583.708203972112	1	765.272463438925	1	1	768.747540040913	769.860474197773	1	4021.0407069322
ISCI002328-RA	0.257244983401267	0.145410742451256	0.316540824982415	0.644113878045411	1.0488747671498	0.543605151311135	0.30570898537557	0.41521583334233	0.171919716586909	0.153549508008183	0.153772094839555	0.10307529789663	15.1421533294446	4.00218439065428	1	0.565430654711335	1.2304138234888	2.50330847538192	4.07614227907516	2.11274820330715	1.18832308807332	1.61384856954738	0.668440139432157	0.597056550228546	0.597921485804248	0.400922126139732	58.8402895184241
ISCI002329-RA	0.385867475101901	0.0727053712256279	0.105513608327472	0	0.349624922383267	0.232973636276201	0.30570898537557	0.249129500005398	0	0	0.307544189679109	0	0.13400135689774	1.70152349869544	1	0.188630845659744	0.273633441003257	0.000259089188729176	0.906099464186547	0.6038685933696	0.792318019270489	0.645726689637767	0.000259089188729176	0.000259089188729176	0.797072835212051	0.000259089188729176	0.347442117661172
ISCI002332-RA	0	0	0.0527568041637358	0	0	0	0	0	0.0429799291467272	0	0	0	0	0.095736733310463	1	1	528.568041637358	1	1	1	1	1	430.799291467272	1	1	1	1
ISCI002336-RA	0.128622491700634	0.0727053712256279	0	0.0805142347556763	0	0.0776578787587335	0.152854492687785	0	0	0	0	0.051537648948315	0	0.512354469128457	1	0.565599455571052	0.000776865011536344	0.62626378413462	0.000776865011536344	0.604073753789452	1.18824993726432	0.000776865011536344	0.000776865011536344	0.000776865011536344	0.000776865011536344	0.401154827459424	0.000776865011536344
ISCI002341-RA	0.128622491700634	0.0727053712256279	0.0527568041637358	0.0805142347556763	0.349624922383267	0	0.229281739031677	0.249129500005398	0	0	0.0768860474197773	0	0.53600542759096	1.16263506326602	1	0.565599455571052	0.410626017764349	0.62626378413462	2.71689055861824	0.000776865011536344	1.7819864733907	1.93617678396891	0.000776865011536344	0.000776865011536344	0.598077666169028	0.000776865011536344	4.16481549190148
ISCI002347-RA	0	0	0	0.0805142347556763	0	0	0	0	0	0	0	0	0	0.0805142347556763	1	1	1	806.142347556763	1	1	1	1	1	1	1	1	1
ISCI002348-RA	0.0643112458503169	0	0	0	0.0582708203972112	0.232973636276201	0	0.332172666673864	0.0859598582934544	0	0	0	0.26800271379548	0.773688227491047	1	0.00155252392155846	0.00155252392155846	0.00155252392155846	0.906220949876628	3.61852395803417	0.00155252392155846	5.15861263491194	1.33609988686519	0.00155252392155846	0.00155252392155846	0.00155252392155846	4.16235876602224
ISCI002349-RA	0.128622491700634	0	0.0527568041637358	0.0805142347556763	0	0.232973636276201	0	0.166086333336932	0	0.153549508008183	0	0	0	0.814503008241362	1	0.000776865011536344	0.410626017764349	0.62626378413462	0.000776865011536344	1.81066753134529	0.000776865011536344	1.29104347764978	0.000776865011536344	1.19364926811331	0.000776865011536344	0.000776865011536344	0.000776865011536344
ISCI002350-RA	0.128622491700634	0	0.263784020818679	0.161028469511353	0	0.0776578787587335	0.229281739031677	0.0830431666684659	0.171919716586909	0.153549508008183	0.307544189679109	0	0	1.26888699108463	1	0.000776865011536344	2.0500226287756	1.25175070325771	0.000776865011536344	0.604073753789452	1.7819864733907	0.64591017133066	1.33636099110768	1.19364926811331	2.3899800696415	0.000776865011536344	0.000776865011536344
ISCI002351-RA	0.0643112458503169	0	0.158270412491207	0.0805142347556763	0.174812461191634	0	0	0	0	0	0	0	0.26800271379548	0.477908354288834	1	0.00155252392155846	2.45873853859679	1.25155527876317	2.71555780178677	0.00155252392155846	0.00155252392155846	0.00155252392155846	0.00155252392155846	0.00155252392155846	0.00155252392155846	0.00155252392155846	4.16235876602224
ISCI002352-RA	0.128622491700634	0	0	0.0805142347556763	0	0	0	0	0	0.0767747540040913	0.153772094839555	0	0.40200407069322	0.285911480460402	1	0.000776865011536344	0.000776865011536344	0.62626378413462	0.000776865011536344	0.000776865011536344	0.000776865011536344	0.000776865011536344	0.000776865011536344	0.59721306656242	1.19537846732652	0.000776865011536344	3.12380583517899
ISCI002353-RA	0	0	0	0	0	0	0	0.0830431666684659	0	0.0767747540040913	0	0	0.80400814138644	0.159817920672557	1	1	1	1	1	1	1	831.431666684659	1	768.747540040913	1	1	8041.0814138644
ISCI002354-RA	0.385867475101901	0.290821484902512	0.369297629146151	0.563599643289734	0.640979024369323	0.854236666346069	0.534990724407247	0.498259000010796	0.687678866347635	0.383873770020457	0.307544189679109	0.154612946844945	18.6261886087859	5.20960428394183	1	0.753746115072791	0.957069320539573	1.46048483266863	1.6609664433514	2.21349393785192	1.38636221683181	1.29119429008681	1.78196068507081	0.994834525678834	0.797072835212051	0.400844518839569	48.2587000468583
ISCI002355-RA	0	0	0	0	0	0.0776578787587335	0	0	0	0	0.0768860474197773	0	0	0.0776578787587335	1	1	1	1	1	777.578787587335	1	1	1	1	769.860474197773	1	1
ISCI002356-RA	0.0643112458503169	0.145410742451256	0	0.0805142347556763	0	0.0776578787587335	0.0764272463438925	0	0	0	0	0	2.0100203534661	0.444321348159875	1	2.25908908499307	0.00155252392155846	1.25155527876317	0.00155252392155846	1.20720966862576	1.1881038059989	0.00155252392155846	0.00155252392155846	0.00155252392155846	0.00155252392155846	0.00155252392155846	31.2075993396766
ISCI002357-RA	0	0	0.0527568041637358	0	0	0.155315757517467	0	0	0	0	0	0	0	0.208072561681203	1	1	528.568041637358	1	1	1554.15757517467	1	1	1	1	1	1	1
ISCI002358-RA	0	0	0	0	0.174812461191634	0.0776578787587335	0.30570898537557	0.0830431666684659	0	0	0	0.154612946844945	1.3400135689774	0.641222491994403	1	1	1	1	1749.12461191634	777.578787587335	3058.0898537557	831.431666684659	1	1	1	1547.12946844945	13401.135689774
ISCI002359-RA	0.0643112458503169	0	0.158270412491207	0.161028469511353	0.0582708203972112	0.232973636276201	0.30570898537557	0	0.0859598582934544	0	0.153772094839555	0	1.3400135689774	1.06652342819531	1	0.00155252392155846	2.45873853859679	2.50155803360478	0.906220949876628	3.61852395803417	4.74775765223093	0.00155252392155846	1.33609988686519	0.00155252392155846	2.38890108098721	0.00155252392155846	20.8055837344249
ISCI002360-RA	0	0	0	0	0	0.310631515034934	0.30570898537557	0.0830431666684659	0.0859598582934544	0.307099016016365	0	0	0.6700067844887	1.09244254138879	1	1	1	1	1	3107.31515034934	3058.0898537557	831.431666684659	860.598582934544	3071.99016016365	1	1	6701.067844887
ISCI002361-RA	0.257244983401267	0	0.105513608327472	0	0.0582708203972112	0	0	0	0	0.0767747540040913	0	0	0.80400814138644	0.497804166130042	1	0.000388583444209108	0.410396996792408	0.000388583444209108	0.226819344312596	0.000388583444209108	0.000388583444209108	0.000388583444209108	0.000388583444209108	0.298722566836377	0.000388583444209108	0.000388583444209108	3.12463111096527
ISCI002362-RA	0.128622491700634	0	0	0	0	0	0	0	0	0	0.0768860474197773	0	0	0.128622491700634	1	0.000776865011536344	0.000776865011536344	0.000776865011536344	0.000776865011536344	0.000776865011536344	0.000776865011536344	0.000776865011536344	0.000776865011536344	0.000776865011536344	0.598077666169028	0.000776865011536344	0.000776865011536344
ISCI002363-RA	0.128622491700634	0	0.0527568041637358	0	0	0	0	0	0	0	0.0768860474197773	0	0	0.18137929586437	1	0.000776865011536344	0.410626017764349	0.000776865011536344	0.000776865011536344	0.000776865011536344	0.000776865011536344	0.000776865011536344	0.000776865011536344	0.000776865011536344	0.598077666169028	0.000776865011536344	0.000776865011536344
ISCI002364-RA	6.30250209333105	6.68889415275776	5.32843722053732	4.99188255485193	4.6616656317769	0.931894545104803	3.0570898537557	1.74390650003778	8.25214639617162	6.14198032032731	5.92022565132285	36.643268402252	0.26800271379548	48.1003992686522	1	1.06130675135522	0.845450361871264	0.792051041923475	0.739657297532655	0.147874565346743	0.485067882833757	0.276712137972848	1.30933958291664	0.974530873022495	0.939346251540662	5.8140063198699	0.0425384166452721
ISCI002365-RA	0	0	0	0	0	0.0776578787587335	0	0	0.0859598582934544	0	0	0	0.26800271379548	0.163617737052188	1	1	1	1	1	777.578787587335	1	1	860.598582934544	1	1	1	2681.0271379548
ISCI002369-RA	0	0.0727053712256279	0.0527568041637358	0.0805142347556763	0.0582708203972112	0	0	0	0	0.0767747540040913	0	0	0	0.341021984546342	1	728.053712256279	528.568041637358	806.142347556763	583.708203972112	1	1	1	1	768.747540040913	1	1	1
ISCI002372-RA	0.128622491700634	0	0	0.0805142347556763	0	0	0	0.166086333336932	0.0859598582934544	0	0.153772094839555	0	0	0.461182918086697	1	0.000776865011536344	0.000776865011536344	0.62626378413462	0.000776865011536344	0.000776865011536344	0.000776865011536344	1.29104347764978	0.668568928059606	0.000776865011536344	1.19537846732652	0.000776865011536344	0.000776865011536344
ISCI002375-RA	1.60778114625792	0.218116113676884	2.95438103316921	1.44925622560217	3.78760332581873	2.09676272648581	1.68139941956563	2.15912233338011	0.429799291467272	0.614198032032731	1.30706280613621	0.10307529789663	19.8322008208655	16.9984196474565	1	0.135716569713344	1.8374996435808	0.901407562975229	2.35571101423385	1.30411550092861	1.04578589249525	1.34289921764761	0.267370068035061	0.382054378498317	0.812972282919305	0.0641684854236606	12.3344320984309
ISCI002376-RA	0	0	0	0	0	0	0	0	0	0	0	0	0.13400135689774	0	1	1	1	1	1	1	1	1	1	1	1	1	1341.0135689774
ISCI002378-RA	0	0	0	0	0	0	0	0	0	0	0	0.051537648948315	0.13400135689774	0	1	1	1	1	1	1	1	1	1	1	1	516.37648948315	1341.0135689774
ISCI002379-RA	0	0	0	0	0	0	0	0.0830431666684659	0	0	0	0	0	0.0830431666684659	1	1	1	1	1	1	1	831.431666684659	1	1	1	1	1
ISCI002385-RA	0	0	0	0	0.116541640794422	0	0	0	0.0859598582934544	0	0	0	0.26800271379548	0.202501499087876	1	1	1	1	1166.41640794422	1	1	1	860.598582934544	1	1	1	2681.0271379548
ISCI002386-RA	0	0	0	0	0	0	0	0	0.0429799291467272	0	0	0	0	0.0429799291467272	1	1	1	1	1	1	1	1	430.799291467272	1	1	1	1
ISCI002394-RA	0	0	0.0527568041637358	0	0	0	0	0	0	0	0	0	0.13400135689774	0.0527568041637358	1	1	528.568041637358	1	1	1	1	1	1	1	1	1	1341.0135689774
ISCI002395-RA	0.128622491700634	0	0	0	0	0	0	0	0.0859598582934544	0	0	0	0.13400135689774	0.214582349994088	1	0.000776865011536344	0.000776865011536344	0.000776865011536344	0.000776865011536344	0.000776865011536344	0.000776865011536344	0.000776865011536344	0.668568928059606	0.000776865011536344	0.000776865011536344	0.000776865011536344	1.04178652173402
ISCI002396-RA	0.128622491700634	0	0	0.0805142347556763	0	0	0	0	0	0	0	0	0	0.20913672645631	1	0.000776865011536344	0.000776865011536344	0.62626378413462	0.000776865011536344	0.000776865011536344	0.000776865011536344	0.000776865011536344	0.000776865011536344	0.000776865011536344	0.000776865011536344	0.000776865011536344	0.000776865011536344
ISCI002397-RA	0.450178720952218	0.218116113676884	0.316540824982415	0.402571173778382	0.582708203972112	0.155315757517467	0.382136231719462	0.0830431666684659	0.0859598582934544	0.230324262012274	0.461316284518664	0	0.6700067844887	2.90689431357313	1	0.48462453036958	0.70321072315566	0.894270937180511	1.29432766163062	0.345154568238989	0.848888064066486	0.184648225198474	0.191125750094211	0.51173695600136	1.02473482100796	0.000222084667444482	1.48820442385464
ISCI002398-RA	0	0	0.158270412491207	0.0805142347556763	0.174812461191634	0.232973636276201	0.0764272463438925	0.0830431666684659	0	0.153549508008183	0	0	0.26800271379548	0.95959066573526	1	1	1583.70412491207	806.142347556763	1749.12461191634	2330.73636276201	765.272463438925	831.431666684659	1	1536.49508008183	1	1	2681.0271379548
ISCI002400-RA	0	0	0	0	0	0	0	0	0	0	0	0	0.13400135689774	0	1	1	1	1	1	1	1	1	1	1	1	1	1341.0135689774
ISCI002401-RA	0.0643112458503169	0	0	0	0	0	0.0764272463438925	0	0	0	0	0	0.93800949828418	0.140738492194209	1	0.00155252392155846	0.00155252392155846	0.00155252392155846	0.00155252392155846	0.00155252392155846	1.1881038059989	0.00155252392155846	0.00155252392155846	0.00155252392155846	0.00155252392155846	0.00155252392155846	14.5643743712739
ISCI002403-RA	0	0	0	0	0	0	0	0	0	0	0	0	0.13400135689774	0	1	1	1	1	1	1	1	1	1	1	1	1	1341.0135689774
ISCI002404-RA	0	0	0	0	0	0	0	0	0	0	0	0	0.13400135689774	0	1	1	1	1	1	1	1	1	1	1	1	1	1341.0135689774
ISCI002405-RA	0.128622491700634	0	0.316540824982415	0.0805142347556763	0.233083281588845	0.388289393793668	0.30570898537557	0.249129500005398	0.257879574880363	0.307099016016365	0.384430237098886	0.051537648948315	1.3400135689774	2.26686730309893	1	0.000776865011536344	2.45987178152841	0.62626378413462	1.81151932741601	3.01726130890112	2.3757230095171	1.93617678396891	2.00415305415574	2.38652167121507	2.98728087079899	0.401154827459424	10.4108734322364
ISCI002409-RA	0.197438748381819	0.181359509335038	0.23108868560668	0.375647334750121	0.182472372293974	0.322591164545072	0.245504027182502	0.309575458658704	0.212328586176226	0.23702958955354	0.117015168660801	0	0.383392771124089	2.49503547648368	1	0.918602101215597	1.1703460080643	1.90214496056159	0.924235745085735	1.63355881916062	1.2433207621007	1.56766943799876	1.07537679526868	1.2004206339062	0.592871877645146	0.000506229794504478	1.941354667201
ISCI002412-RA	0	0.218116113676884	0	0	0.233083281588845	0.155315757517467	0.30570898537557	0.249129500005398	0.0859598582934544	0.307099016016365	0.153772094839555	0.154612946844945	4.55604613452316	1.55441251247398	1	2182.16113676884	1	1	2331.83281588845	1554.15757517467	3058.0898537557	2492.29500005398	860.598582934544	3071.99016016365	1538.72094839555	1547.12946844945	45561.4613452316
ISCI002413-RA	0	0	0	0	0.116541640794422	0	0	0	0.0859598582934544	0	0	0	0.13400135689774	0.202501499087876	1	1	1	1	1166.41640794422	1	1	1	860.598582934544	1	1	1	1341.0135689774
ISCI002416-RA	0.0643112458503169	0.0727053712256279	0	0.0805142347556763	0	0	0	0.041521583334233	0.0859598582934544	0	0.0768860474197773	0.051537648948315	0.26800271379548	0.345012293459309	1	1.13032080445731	0.00155252392155846	1.25155527876317	0.00155252392155846	0.00155252392155846	0.00155252392155846	0.646185037795356	1.33609988686519	0.00155252392155846	1.19522680245438	0.80168685245297	4.16235876602224
ISCI002421-RA	0	0	0	0	0	0.232973636276201	0.0764272463438925	0.0830431666684659	0	0.0767747540040913	0	0	0	0.469218803292651	1	1	1	1	1	2330.73636276201	765.272463438925	831.431666684659	1	768.747540040913	1	1	1
ISCI002422-RA	0.0643112458503169	0.218116113676884	0	0.0805142347556763	0.116541640794422	0.465947272552401	0.152854492687785	0.166086333336932	0	0.0767747540040913	0.230658142259332	0	1.74201763967062	1.34114608765851	1	3.38785736552882	0.00155252392155846	1.25155527876317	1.81088937583169	7.23549539214677	2.37465508807625	2.58008257941675	0.00155252392155846	1.19349894555274	3.58257535952003	0.00155252392155846	27.046793097576
ISCI002423-RA	0	0.0727053712256279	0.0527568041637358	0	0.116541640794422	0.155315757517467	0.0764272463438925	0.0830431666684659	0	0.0767747540040913	0	0.051537648948315	0.93800949828418	0.633564740717702	1	728.053712256279	528.568041637358	1	1166.41640794422	1554.15757517467	765.272463438925	831.431666684659	1	768.747540040913	1	516.37648948315	9381.0949828418
ISCI002424-RA	0	0	0.105513608327472	0	0	0	0	0	0	0	0	0	0.13400135689774	0.105513608327472	1	1	1056.13608327472	1	1	1	1	1	1	1	1	1	1341.0135689774
ISCI002426-RA	0	0	0	0	0	0	0.0764272463438925	0	0	0	0	0	0	0.0764272463438925	1	1	1	1	1	1	765.272463438925	1	1	1	1	1	1
ISCI002429-RA	0	0	0	0	0.0582708203972112	0	0	0	0	0	0	0	0	0.0582708203972112	1	1	1	1	583.708203972112	1	1	1	1	1	1	1	1
ISCI002430-RA	0.0643112458503169	0	0	0	0.116541640794422	0.155315757517467	0.764272463438925	0	0.0859598582934544	0.153549508008183	0.153772094839555	0	1.47401492587514	1.33995047390277	1	0.00155252392155846	0.00155252392155846	0.00155252392155846	1.81088937583169	2.41286681332996	11.867065344695	0.00155252392155846	1.33609988686519	2.38544536718392	2.38890108098721	0.00155252392155846	22.8859868554753
ISCI002431-RA	0	0	0	0.0805142347556763	0.0582708203972112	0.0776578787587335	0	0	0.257879574880363	0.153549508008183	0	0	2.54602578105706	0.627872016800167	1	1	1	806.142347556763	583.708203972112	777.578787587335	1	1	2579.79574880363	1536.49508008183	1	1	25461.2578105706
ISCI002432-RA	0.192933737550951	0.581642969805023	0.105513608327472	0.161028469511353	0	0	0.152854492687785	0.249129500005398	0.171919716586909	0.307099016016365	0.230658142259332	0.154612946844945	4.42204477762542	1.92212151049126	1	3.01368546859055	0.547125127801017	0.83471662288476	0.000518044157817776	0.000518044157817776	0.792371813488888	1.29111886433642	0.891138092073178	1.59142655534647	1.1954290746633	0.801481382517959	22.9086626707324
ISCI002434-RA	7.78166074788834	7.77947472114218	13.3474714534252	10.5473647529936	10.2556643899092	15.7645493880229	15.8204399931857	14.5325541669815	15.3868146345283	12.0536363786423	15.4540955313752	0.154612946844945	10.318104481126	123.269630626719	1	0.999719083274726	1.7152379629568	1.35540851160912	1.31792337520685	2.02584606476122	2.03302832170454	1.86752775339759	1.97730502556297	1.54897288276477	1.98595099901637	0.0198814833631229	1.32594727792498
ISCI002435-RA	0.257244983401267	0	0.105513608327472	0.161028469511353	0.0582708203972112	0.155315757517467	0	0.0830431666684659	0	0.0767747540040913	0	0.10307529789663	0	0.897191559827327	1	0.000388583444209108	0.410396996792408	0.626118556428638	0.226819344312596	0.603919903405049	0.000388583444209108	0.323080580664844	0.000388583444209108	0.298722566836377	0.000388583444209108	0.400922126139732	0.000388583444209108
ISCI002447-RA	0.0643112458503169	0	0	0	0.0582708203972112	0	0	0.0830431666684659	0	0	0	0	0.93800949828418	0.205625232915994	1	0.00155252392155846	0.00155252392155846	0.00155252392155846	0.906220949876628	0.00155252392155846	0.00155252392155846	1.29081755166915	0.00155252392155846	0.00155252392155846	0.00155252392155846	0.00155252392155846	14.5643743712739
ISCI002449-RA	0.192933737550951	0.363526856128139	0.158270412491207	0.0805142347556763	0.0582708203972112	0.621263030069868	0.30570898537557	0	0	0.230324262012274	0.153772094839555	0	0.80400814138644	2.0108123387809	1	1.88374768442827	0.820428669622611	0.417617333521288	0.302386624938059	3.21893487611646	1.58422558281996	0.000518044157817776	0.000518044157817776	1.19369942754931	0.797125397828142	0.000518044157817776	4.16563524898955
ISCI002457-RA	0	0	0	0	0	0	0	0	0.0859598582934544	0	0	0	0	0.0859598582934544	1	1	1	1	1	1	1	1	860.598582934544	1	1	1	1
ISCI002458-RA	0	0.218116113676884	0.263784020818679	0.161028469511353	0.291354101986056	0.232973636276201	0.764272463438925	0.332172666673864	0.77363872464109	0.153549508008183	0.0768860474197773	0.41230119158652	6.700067844887	3.19088970503124	1	2182.16113676884	2638.84020818679	1611.28469511353	2914.54101986056	2330.73636276201	7643.72463438925	3322.72666673864	7737.3872464109	1536.49508008183	769.860474197773	4124.0119158652	67001.67844887
ISCI002459-RA	0.128622491700634	0.0727053712256279	0.0527568041637358	0.161028469511353	0.349624922383267	0.155315757517467	0.30570898537557	0.166086333336932	0.257879574880363	0	0.461316284518664	0.051537648948315	2.0100203534661	1.64972871009495	1	0.565599455571052	0.410626017764349	1.25175070325771	2.71689055861824	1.20737064256737	2.3757230095171	1.29104347764978	2.00415305415574	0.000776865011536344	3.58458167195649	0.401154827459424	15.6159217158488
ISCI002460-RA	0.0643112458503169	0	0	0	0	0	0	0	0	0	0.0768860474197773	0	0	0.0643112458503169	1	0.00155252392155846	0.00155252392155846	0.00155252392155846	0.00155252392155846	0.00155252392155846	0.00155252392155846	0.00155252392155846	0.00155252392155846	0.00155252392155846	1.19522680245438	0.00155252392155846	0.00155252392155846
ISCI002461-RA	0	0	0	0	0.116541640794422	0.155315757517467	0.0764272463438925	0	0	0.0767747540040913	0.0768860474197773	0	0.13400135689774	0.425059398659873	1	1	1	1	1166.41640794422	1554.15757517467	765.272463438925	1	1	768.747540040913	769.860474197773	1	1341.0135689774
ISCI002462-RA	0.0643112458503169	0	0.105513608327472	0.0805142347556763	0	0.0776578787587335	0	0.0830431666684659	0.343839433173818	0	0.230658142259332	0.10307529789663	3.3500339224435	0.754879567534483	1	0.00155252392155846	1.63967653370506	1.25155527876317	0.00155252392155846	1.20720966862576	0.00155252392155846	1.29081755166915	5.33974197569609	0.00155252392155846	3.58257535952003	1.60182118098438	52.01163055018
ISCI002464-RA	0	0.145410742451256	0.105513608327472	0.0805142347556763	0.0582708203972112	0.155315757517467	0.152854492687785	0.0830431666684659	0.171919716586909	0.383873770020457	0	0	0.13400135689774	1.3367163094127	1	1455.10742451256	1056.13608327472	806.142347556763	583.708203972112	1554.15757517467	1529.54492687785	831.431666684659	1720.19716586909	3839.73770020457	1	1	1341.0135689774
ISCI002465-RA	0	0.0125354088320048	0.0213269659280904	0.0373787759805205	0.0730709544504375	0.0388289393793668	0	0	0	0.0107484655605728	0	0	0	0.193889510130993	1	126.354088320048	214.269659280904	374.787759805205	731.709544504375	389.289393793668	1	1	1	108.484655605728	1	1	1
ISCI002466-RA	0	0	0	0	0	0.0776578787587335	0	0	0	0	0.153772094839555	0	0	0.0776578787587335	1	1	1	1	1	777.578787587335	1	1	1	1	1538.72094839555	1	1
ISCI002469-RA	0.128622491700634	0	0	0	0	0.155315757517467	0.0764272463438925	0.166086333336932	0	0.0767747540040913	0	0	0	0.603226582903017	1	0.000776865011536344	0.000776865011536344	0.000776865011536344	0.000776865011536344	1.20737064256737	0.594513401137927	1.29104347764978	0.000776865011536344	0.59721306656242	0.000776865011536344	0.000776865011536344	0.000776865011536344
ISCI002470-RA	0.128622491700634	0	0.158270412491207	0	0.233083281588845	0	0.152854492687785	0.0830431666684659	0.0859598582934544	0.0767747540040913	0.153772094839555	0	0.13400135689774	0.918608457434483	1	0.000776865011536344	1.23032432326997	0.000776865011536344	1.81151932741601	0.000776865011536344	1.18824993726432	0.64591017133066	0.668568928059606	0.59721306656242	1.19537846732652	0.000776865011536344	1.04178652173402
ISCI002471-RA	0.0643112458503169	0.0727053712256279	0.105513608327472	0.161028469511353	0	0	0	0	0.0859598582934544	0	0.0768860474197773	0.051537648948315	3.21603256554576	0.489518553208224	1	1.13032080445731	1.63967653370506	2.50155803360478	0.00155252392155846	0.00155252392155846	0.00155252392155846	0.00155252392155846	1.33609988686519	0.00155252392155846	1.19522680245438	0.80168685245297	49.9312274291297
ISCI002472-RA	0.321556229251584	0.363526856128139	0.0527568041637358	0.161028469511353	0	0.310631515034934	0.382136231719462	0.166086333336932	0.0859598582934544	0.230324262012274	0	0	1.07201085518192	2.07400655945187	1	1.13048286667481	0.16432700304521	0.500933776057314	0.000310890916779929	0.96603605581627	1.18833772505769	0.516658215274137	0.267552282428028	0.716368100653345	0.000310890916779929	0.000310890916779929	3.33309526657221
ISCI002473-RA	0	0	0	0	0	0.232973636276201	0	0.0830431666684659	0	0	0	0.10307529789663	1.87601899656836	0.316016802944667	1	1	1	1	1	2330.73636276201	1	831.431666684659	1	1	1	1031.7529789663	18761.1899656836
ISCI002474-RA	0.192933737550951	0.0727053712256279	0.105513608327472	0.0805142347556763	0.0582708203972112	0.155315757517467	0.458563478063355	0.166086333336932	0.257879574880363	0.0767747540040913	0.307544189679109	0	1.60801628277288	1.62455767005915	1	0.377163972211909	0.547125127801017	0.417617333521288	0.302386624938059	0.805122252147479	2.37607935215103	0.860918590943551	1.33644811603086	0.398245171954982	1.59373275149846	0.000518044157817776	8.33075245382129
ISCI002475-RA	0.321556229251584	0.0727053712256279	0.685838454128565	0.644113878045411	0.46616656317769	1.00955242386354	0.534990724407247	0.664345333347727	0.77363872464109	0.230324262012274	0.307544189679109	0	0	5.40323196410076	1	0.226345286068385	2.13252034858637	2.00280243147891	1.44958039290139	3.13891767684014	1.66354845871405	2.0657001883462	2.40548341451802	0.716368100653345	0.956437841713566	0.000310890916779929	0.000310890916779929
ISCI002476-RA	0	0	0	0	0	0	0	0	0.0859598582934544	0	0	0	0	0.0859598582934544	1	1	1	1	1	1	1	1	860.598582934544	1	1	1	1
ISCI002479-RA	0	0	0	0	0.0291354101986056	0	0	0	0	0	0.0384430237098886	0	0	0.0291354101986056	1	1	1	1	292.354101986056	1	1	1	1	1	385.430237098886	1	1
ISCI002484-RA	0	0.218116113676884	0	0	0.0582708203972112	0	0	0.0830431666684659	0	0	0	0	0.80400814138644	0.359430100742561	1	2182.16113676884	1	1	583.708203972112	1	1	831.431666684659	1	1	1	1	8041.0814138644
ISCI002490-RA	0.128622491700634	0.0727053712256279	0.211027216654943	0.161028469511353	0.291354101986056	0.310631515034934	0	0.0830431666684659	0	0.383873770020457	0.0768860474197773	0	3.75203799313672	1.64228610280247	1	0.565599455571052	1.64017347602279	1.25175070325771	2.26420494301712	2.4139644201232	0.000776865011536344	0.64591017133066	0.000776865011536344	2.98295787276596	0.598077666169028	0.000776865011536344	29.1490472532411
ISCI002491-RA	0.128622491700634	0	0	0.0805142347556763	0.174812461191634	0	0.30570898537557	0.0830431666684659	0	0	0.0768860474197773	0.10307529789663	0.6700067844887	0.77270133969198	1	0.000776865011536344	0.000776865011536344	0.62626378413462	1.35883371181489	0.000776865011536344	2.3757230095171	0.64591017133066	0.000776865011536344	0.000776865011536344	0.598077666169028	0.801532789907312	5.20582514862396
ISCI002492-RA	0.0643112458503169	0.145410742451256	0	0.161028469511353	0.233083281588845	0.155315757517467	1.22283594150228	0.166086333336932	0	0	0	0.10307529789663	0.40200407069322	2.14807177175845	1	2.25908908499307	0.00155252392155846	2.50155803360478	3.62022622774184	2.41286681332996	18.9863730371591	2.58008257941675	0.00155252392155846	0.00155252392155846	0.00155252392155846	1.60182118098438	6.24276188707258
ISCI002493-RA	0.128622491700634	0	0.105513608327472	0.0805142347556763	0.291354101986056	0.155315757517467	1.22283594150228	0.166086333336932	0	0.153549508008183	0.153772094839555	0.20615059579326	10.8541099087169	2.3037919771347	1	0.000776865011536344	0.820475170517165	0.62626378413462	2.26420494301712	1.20737064256737	9.50056144303379	1.29104347764978	0.000776865011536344	1.19364926811331	1.19537846732652	1.60228871480309	84.3225590595326
ISCI002500-RA	0	0	0	0	0	0	0	0	0	0	0	0	0.13400135689774	0	1	1	1	1	1	1	1	1	1	1	1	1	1341.0135689774
ISCI002501-RA	0	0	0	0.0805142347556763	0	0.0776578787587335	0	0	0	0	0	0	0	0.15817211351441	1	1	1	806.142347556763	1	777.578787587335	1	1	1	1	1	1	1
ISCI002502-RA	0	0	0	0.0805142347556763	0	0	0	0	0	0	0	0.051537648948315	0	0.0805142347556763	1	1	1	806.142347556763	1	1	1	1	1	1	1	516.37648948315	1
ISCI002504-RA	0.0643112458503169	0	0.105513608327472	0.0805142347556763	0.116541640794422	0	0.61141797075114	0.0830431666684659	0	0.0767747540040913	0.0768860474197773	0	1.47401492587514	1.13811662115158	1	0.00155252392155846	1.63967653370506	1.25155527876317	1.81088937583169	0.00155252392155846	9.49396278054031	1.29081755166915	0.00155252392155846	1.19349894555274	1.19522680245438	0.00155252392155846	22.8859868554753
ISCI002505-RA	0	0	0.0527568041637358	0	0	0	0	0	0	0	0.0768860474197773	0	1.74201763967062	0.0527568041637358	1	1	528.568041637358	1	1	1	1	1	1	1	769.860474197773	1	17421.1763967062
ISCI002506-RA	0.192933737550951	0.145410742451256	0	0	0	0.0776578787587335	0.0764272463438925	0.0830431666684659	0	0	0	0.051537648948315	2.14402171036384	0.575472771773299	1	0.753809900266002	0.000518044157817776	0.000518044157817776	0.000518044157817776	0.402820148152648	0.396444928823353	0.430718317550684	0.000518044157817776	0.000518044157817776	0.000518044157817776	0.267505823611198	11.1074972570424
ISCI002507-RA	0	0	0	0	0.0582708203972112	0	0	0	0	0	0	0	0.40200407069322	0.0582708203972112	1	1	1	1	583.708203972112	1	1	1	1	1	1	1	4021.0407069322
ISCI002508-RA	0.192933737550951	0.0727053712256279	0.0527568041637358	0.161028469511353	0	0	0.382136231719462	0.0830431666684659	0.0859598582934544	0.153549508008183	0.0768860474197773	0.051537648948315	0.93800949828418	1.18411314714123	1	0.377163972211909	0.273821585979416	0.83471662288476	0.000518044157817776	0.000518044157817776	1.98015246748549	0.430718317550684	0.445828068115497	0.795972299752148	0.398821720992979	0.267505823611198	4.85982144979484
ISCI002509-RA	0	0	0	0	0	0	0	0.0830431666684659	0	0.0767747540040913	0.0768860474197773	0	0.26800271379548	0.159817920672557	1	1	1	1	1	1	1	831.431666684659	1	768.747540040913	769.860474197773	1	2681.0271379548
ISCI002513-RA	1.09329117945539	1.39351961515787	0.888072870089553	1.1942944822092	1.68014198811959	1.76024525186463	0.993554202470602	1.73006597225971	0.315186147075999	1.40753715674167	1.21736241747981	0	2.47902510260819	12.4559088654442	1	1.27458465126088	0.812310257095677	1.0923761821493	1.53672539132473	1.60998669546744	0.908781981363279	1.5823851561721	0.288356219622186	1.28740489514723	1.1134737872005	9.1458575740303e-05	2.26737250966578
ISCI002514-RA	0.128622491700634	0.218116113676884	0.263784020818679	0.161028469511353	0.46616656317769	0.388289393793668	0	0.166086333336932	0.0859598582934544	0.153549508008183	0.0768860474197773	0	1.87601899656836	2.03160275231748	1	1.69524463669009	2.0500226287756	1.25175070325771	3.62226178982048	3.01726130890112	0.000776865011536344	1.29104347764978	0.668568928059606	1.19364926811331	0.598077666169028	0.000776865011536344	14.5749120591263
ISCI002520-RA	0.321556229251584	0	0.316540824982415	0.241542704267029	0.116541640794422	0.543605151311135	0.152854492687785	0.0830431666684659	0.0859598582934544	0.0767747540040913	0.0768860474197773	0.051537648948315	1.74201763967062	1.93841882226038	1	0.000310890916779929	0.984407563687361	0.751245218627579	0.36262826641293	1.69032992949089	0.475521624573144	0.258484553095458	0.267552282428028	0.238996627495635	0.239342628615977	0.160536760219018	5.41608550135685
ISCI002523-RA	0.0643112458503169	0.145410742451256	0.0527568041637358	0	0.174812461191634	0	0.0764272463438925	0	0	0	0	0	0.6700067844887	0.513718500000835	1	2.25908908499307	0.820614528813306	0.00155252392155846	2.71555780178677	0.00155252392155846	1.1881038059989	0.00155252392155846	0.00155252392155846	0.00155252392155846	0.00155252392155846	0.00155252392155846	10.4035681291733
ISCI002526-RA	0.257244983401267	0.0727053712256279	0	0.0805142347556763	0.0582708203972112	0.0776578787587335	0	0.0830431666684659	0.171919716586909	0.383873770020457	0.307544189679109	0.72152708527641	0	1.18522994181435	1	0.282909619077772	0.000388583444209108	0.313253569936423	0.226819344312596	0.302154243424629	0.000388583444209108	0.323080580664844	0.668440139432157	1.49205850040505	1.19545438816428	2.80412338231287	0.000388583444209108
ISCI002528-RA	0	0	0	0.0805142347556763	0	0	0	0	0	0	0	0	0	0.0805142347556763	1	1	1	806.142347556763	1	1	1	1	1	1	1	1	1
ISCI002529-RA	0.257244983401267	0.0727053712256279	0.211027216654943	0.644113878045411	0.46616656317769	0.232973636276201	0.152854492687785	0.249129500005398	0.257879574880363	0.383873770020457	0.153772094839555	0.566914138431465	1.3400135689774	2.92796898637514	1	0.282909619077772	0.820405410140603	2.50330847538192	1.8118346703913	0.90568556338547	0.594355835758763	0.968464575106114	1.00246591742613	1.49205850040505	0.597921485804248	2.20332306826958	5.20745946264598
ISCI002531-RA	0.450178720952218	0.145410742451256	0.263784020818679	0	0.582708203972112	1.08721030262227	0.229281739031677	0.747388500016193	0.257879574880363	0.460648524024548	0.307544189679109	0.669989436328095	2.54602578105706	4.22449032876932	1	0.323157048468868	0.586045950074291	0.000222084667444482	1.29432766163062	2.41474946966826	0.509421672306869	1.66005734944671	0.572933080947742	1.02325182733528	0.68323057556112	1.48816589624985	5.65455497357879
ISCI002532-RA	0.128622491700634	0.0727053712256279	0.105513608327472	0	0.0582708203972112	0.232973636276201	0.152854492687785	0.249129500005398	0.343839433173818	0.0767747540040913	0.230658142259332	0.20615059579326	1.60801628277288	1.42068410779824	1	0.565599455571052	0.820475170517165	0.000776865011536344	0.453462480612654	1.81066753134529	1.18824993726432	1.93617678396891	2.67194511720382	0.59721306656242	1.79267926848401	1.60228871480309	12.4928927456814
ISCI002533-RA	0.128622491700634	0.0727053712256279	0	0.241542704267029	0.116541640794422	0.621263030069868	0	0.166086333336932	0.0859598582934544	0	0.153772094839555	0	0.6700067844887	1.43272142968797	1	0.565599455571052	0.000776865011536344	1.87723762238079	0.906148096213768	4.82715197523486	0.000776865011536344	1.29104347764978	0.668568928059606	0.000776865011536344	1.19537846732652	0.000776865011536344	5.20582514862396
ISCI002534-RA	0	0	0.0527568041637358	0	0.174812461191634	0	0.152854492687785	0	0.171919716586909	0.153549508008183	0.0768860474197773	0	3.61803663623898	0.705892982638247	1	1	528.568041637358	1	1749.12461191634	1	1529.54492687785	1	1720.19716586909	1536.49508008183	769.860474197773	1	36181.3663623898
ISCI002537-RA	0	0	0	0	0	0	0	0.166086333336932	0	0.0767747540040913	0	0	0	0.242861087341023	1	1	1	1	1	1	1	1661.86333336932	1	768.747540040913	1	1	1
ISCI002538-RA	6.81699206013359	6.17995655417837	6.4890869121395	6.1190818414314	11.2462683366618	6.52326181573362	44.5570846184893	10.3803958335582	3.69627390661854	5.2974580262823	6.38154193584152	2.62842009636406	114.169156076874	107.305859905227	1	0.9065531900793	0.951899557010286	0.89762347162897	1.64973103450233	0.956912677457049	6.53609841637024	1.52271609976685	0.542221503540339	0.777099381899573	0.936123772357632	0.385577908172264	16.7475009974615
ISCI002539-RA	0.0643112458503169	0	0.105513608327472	0.161028469511353	0.0582708203972112	0	0.993554202470602	0.0830431666684659	0	0	0	0	0.13400135689774	1.46572151322542	1	0.00155252392155846	1.63967653370506	2.50155803360478	0.906220949876628	0.00155252392155846	15.426719190927	1.29081755166915	0.00155252392155846	0.00155252392155846	0.00155252392155846	0.00155252392155846	2.0819556449719
ISCI002540-RA	0.0643112458503169	0	0.105513608327472	0.241542704267029	0.0582708203972112	0.155315757517467	1.60497217322174	0	0	0.153549508008183	0	0.051537648948315	0.13400135689774	2.38347581758942	1	0.00155252392155846	1.63967653370506	3.75156078844639	0.906220949876628	2.41286681332996	24.9191294475457	0.00155252392155846	0.00155252392155846	2.38544536718392	0.00155252392155846	0.80168685245297	2.0819556449719
ISCI002542-RA	0	0	0	0	0	0	0.0764272463438925	0	0	0.0767747540040913	0.0768860474197773	0	0	0.153202000347984	1	1	1	1	1	1	765.272463438925	1	1	768.747540040913	769.860474197773	1	1
ISCI002545-RA	0	0	0	0	0.0582708203972112	0	0.0764272463438925	0	0	0	0	0	0	0.134698066741104	1	1	1	1	583.708203972112	1	765.272463438925	1	1	1	1	1	1
ISCI002546-RA	0	0.218116113676884	0	0	0	0	0	0.166086333336932	0	0	0	0	0.13400135689774	0.384202447013816	1	2182.16113676884	1	1	1	1	1	1661.86333336932	1	1	1	1	1341.0135689774
ISCI002547-RA	0	0	0.0527568041637358	0	0	0	0.0764272463438925	0	0	0	0	0	0	0.129184050507628	1	1	528.568041637358	1	1	1	765.272463438925	1	1	1	1	1	1
ISCI002548-RA	0	0	0.0527568041637358	0	0.0582708203972112	0	0.0764272463438925	0	0	0	0.0768860474197773	0	0.13400135689774	0.18745487090484	1	1	528.568041637358	1	583.708203972112	1	765.272463438925	1	1	1	769.860474197773	1	1341.0135689774
ISCI002553-RA	0.257244983401267	0.363526856128139	0.342919227064283	0.483085408534058	0.874062305958168	1.08721030262227	2.25460376714483	1.20412591669276	0.171919716586909	0.614198032032731	0.461316284518664	0.20615059579326	5.89605970350056	7.65289651616541	1	1.41299376161202	1.33291592682585	1.87757850239749	3.39684999647001	4.22510782317009	8.76140555508388	4.67942254314343	0.668440139432157	2.38706045058155	1.79298729052432	0.801455668835255	22.911500451932
ISCI002554-RA	0	0	0	0	0	0	0	0	0	0	0.0768860474197773	0	0.53600542759096	0	1	1	1	1	1	1	1	1	1	1	769.860474197773	1	5361.0542759096
ISCI002555-RA	0	0.218116113676884	0.0527568041637358	0	0.174812461191634	0	0.152854492687785	0	0	0.230324262012274	0.307544189679109	0.051537648948315	1.3400135689774	0.828864133732313	1	2182.16113676884	528.568041637358	1	1749.12461191634	1	1529.54492687785	1	1	2304.24262012274	3076.44189679109	516.37648948315	13401.135689774
ISCI002556-RA	0	0	0	0	0	0.0776578787587335	0.764272463438925	0	0	0.153549508008183	0	0	0.6700067844887	0.995479850205842	1	1	1	1	1	777.578787587335	7643.72463438925	1	1	1536.49508008183	1	1	6701.067844887
ISCI002557-RA	0	0	0	0	0	0	0.458563478063355	0	0	0	0	0	0.13400135689774	0.458563478063355	1	1	1	1	1	1	4586.63478063355	1	1	1	1	1	1341.0135689774
ISCI002558-RA	0	0	0	0.0805142347556763	0	0	0	0	0	0	0.0768860474197773	0	0.53600542759096	0.0805142347556763	1	1	1	806.142347556763	1	1	1	1	1	1	769.860474197773	1	5361.0542759096
ISCI002559-RA	0.0643112458503169	0	0	0	0.291354101986056	0.0776578787587335	0	0.0830431666684659	0	0.0767747540040913	0.153772094839555	0.051537648948315	1.87601899656836	0.593141147267664	1	0.00155252392155846	0.00155252392155846	0.00155252392155846	4.52489465369691	1.20720966862576	0.00155252392155846	1.29081755166915	0.00155252392155846	1.19349894555274	2.38890108098721	0.80168685245297	29.1271962186263
ISCI002560-RA	0.0643112458503169	0	0.158270412491207	0.161028469511353	0.0582708203972112	0.232973636276201	0.0764272463438925	0	0.0859598582934544	0.0767747540040913	0.153772094839555	0	4.15404206382994	0.914016443167727	1	0.00155252392155846	2.45873853859679	2.50155803360478	0.906220949876628	3.61852395803417	1.1881038059989	0.00155252392155846	1.33609988686519	1.19349894555274	2.38890108098721	0.00155252392155846	64.4940492764821
ISCI002563-RA	0	0.0727053712256279	0	0.0805142347556763	0.0582708203972112	0	0.0382136231719463	0	0.0429799291467272	0.0767747540040913	0.0384430237098886	0.0257688244741575	0	0.36945873270128	1	728.053712256279	1	806.142347556763	583.708203972112	1	383.136231719463	1	430.799291467272	768.747540040913	385.430237098886	258.688244741575	1
ISCI002564-RA	0	0	0	0	0	0	0.0764272463438925	0	0	0	0	0	0	0.0764272463438925	1	1	1	1	1	1	765.272463438925	1	1	1	1	1	1
ISCI002565-RA	0	0.145410742451256	0	0	0	0	0	0	0	0	0	0	0	0.145410742451256	1	1455.10742451256	1	1	1	1	1	1	1	1	1	1	1
ISCI002566-RA	0.128622491700634	0	0.0527568041637358	0.0805142347556763	0	0	0	0	0	0	0	0	0.40200407069322	0.261893530620046	1	0.000776865011536344	0.410626017764349	0.62626378413462	0.000776865011536344	0.000776865011536344	0.000776865011536344	0.000776865011536344	0.000776865011536344	0.000776865011536344	0.000776865011536344	0.000776865011536344	3.12380583517899
ISCI002567-RA	0.128622491700634	0.290821484902512	0.211027216654943	0.0805142347556763	0.116541640794422	0.310631515034934	0.152854492687785	0.0830431666684659	0	0.230324262012274	0	0.051537648948315	1.3400135689774	1.60438050521165	1	2.2600672272496	1.64017347602279	0.62626378413462	0.906148096213768	2.4139644201232	1.18824993726432	0.64591017133066	0.000776865011536344	1.79008546966419	0.000776865011536344	0.401154827459424	10.4108734322364
ISCI002570-RA	0	0.145410742451256	0	0	0	0	0	0	0	0.153549508008183	0	0	0.13400135689774	0.298960250459439	1	1455.10742451256	1	1	1	1	1	1	1	1536.49508008183	1	1	1341.0135689774
ISCI002571-RA	0	0	0	0	0	0	0	0	0	0	0	0.051537648948315	0.13400135689774	0	1	1	1	1	1	1	1	1	1	1	1	516.37648948315	1341.0135689774
ISCI002572-RA	0	0	0	0	0	0	0.152854492687785	0.0830431666684659	0.0859598582934544	0	0.0768860474197773	0	0.40200407069322	0.321857517649705	1	1	1	1	1	1	1529.54492687785	831.431666684659	860.598582934544	1	769.860474197773	1	4021.0407069322
ISCI002573-RA	0.578801212652852	0.0727053712256279	0.105513608327472	0	0.407895742780478	0	0.152854492687785	0	0	0.230324262012274	0	0	0.6700067844887	1.54809468968649	1	0.125764758536249	0.182438049910953	0.000172741044265124	0.704776106636245	0.000172741044265124	0.264215187919302	0.000172741044265124	0.000172741044265124	0.398037276440206	0.000172741044265124	0.000172741044265124	1.15754945721722
ISCI002574-RA	0	0.0727053712256279	0.105513608327472	0	0.174812461191634	0.310631515034934	0	0	0	0	0	0	0.53600542759096	0.663662955779668	1	728.053712256279	1056.13608327472	1	1749.12461191634	3107.31515034934	1	1	1	1	1	1	5361.0542759096
ISCI002575-RA	0.257244983401267	0	0	0.0805142347556763	0	0.0776578787587335	0.0764272463438925	0	0	0.0767747540040913	0.0768860474197773	0	0	0.568619097263661	1	0.000388583444209108	0.000388583444209108	0.313253569936423	0.000388583444209108	0.302154243424629	0.297372209601486	0.000388583444209108	0.000388583444209108	0.298722566836377	0.299155034624228	0.000388583444209108	0.000388583444209108
ISCI002576-RA	0	0	0	0.0805142347556763	0	0.155315757517467	0	0	0	0	0	0	0.26800271379548	0.235829992273143	1	1	1	806.142347556763	1	1554.15757517467	1	1	1	1	1	1	2681.0271379548
ISCI002577-RA	0	0.0727053712256279	0	0	0.233083281588845	0	0	0.0830431666684659	0.0859598582934544	0	0	0	0.13400135689774	0.474791677776393	1	728.053712256279	1	1	2331.83281588845	1	1	831.431666684659	860.598582934544	1	1	1	1341.0135689774
ISCI002578-RA	0.128622491700634	0	0	0.0805142347556763	0.116541640794422	0.0776578787587335	0.0764272463438925	0	0.0859598582934544	0.0767747540040913	0	0	0.93800949828418	0.642498104650904	1	0.000776865011536344	0.000776865011536344	0.62626378413462	0.906148096213768	0.604073753789452	0.594513401137927	0.000776865011536344	0.668568928059606	0.59721306656242	0.000776865011536344	0.000776865011536344	7.28784446206894
ISCI002579-RA	0.0643112458503169	0	0	0	0	0	0.0764272463438925	0	0	0	0	0	0	0.140738492194209	1	0.00155252392155846	0.00155252392155846	0.00155252392155846	0.00155252392155846	0.00155252392155846	1.1881038059989	0.00155252392155846	0.00155252392155846	0.00155252392155846	0.00155252392155846	0.00155252392155846	0.00155252392155846
ISCI002580-RA	0.0643112458503169	0	0.0527568041637358	0.161028469511353	0.0582708203972112	0.0776578787587335	0	0.166086333336932	0	0	0	0	0.6700067844887	0.580111552018282	1	0.00155252392155846	0.820614528813306	2.50155803360478	0.906220949876628	1.20720966862576	0.00155252392155846	2.58008257941675	0.00155252392155846	0.00155252392155846	0.00155252392155846	0.00155252392155846	10.4035681291733
ISCI002581-RA	0	0	0	0	0	0	0	0.0830431666684659	0.0859598582934544	0	0	0	0	0.16900302496192	1	1	1	1	1	1	1	831.431666684659	860.598582934544	1	1	1	1
ISCI002586-RA	0.128622491700634	0	0	0	0.174812461191634	0.0776578787587335	0.0764272463438925	0	0.0859598582934544	0	0	0	2.94802985175028	0.543479936288348	1	0.000776865011536344	0.000776865011536344	0.000776865011536344	1.35883371181489	0.604073753789452	0.594513401137927	0.000776865011536344	0.668568928059606	0.000776865011536344	0.000776865011536344	0.000776865011536344	22.9029893129062
ISCI002587-RA	0	0	0	0	0	0	0	0	0	0.0767747540040913	0	0	0.13400135689774	0.0767747540040913	1	1	1	1	1	1	1	1	1	768.747540040913	1	1	1341.0135689774
ISCI002590-RA	0	0	0.0527568041637358	0.0805142347556763	0.0582708203972112	0.155315757517467	0.0764272463438925	0	0	0	0	0	0	0.423284863177983	1	1	528.568041637358	806.142347556763	583.708203972112	1554.15757517467	765.272463438925	1	1	1	1	1	1
ISCI002591-RA	0.192933737550951	0	0	0	0	0	0	0	0	0.0767747540040913	0	0	0	0.269708491555042	1	0.000518044157817776	0.000518044157817776	0.000518044157817776	0.000518044157817776	0.000518044157817776	0.000518044157817776	0.000518044157817776	0.000518044157817776	0.398245171954982	0.000518044157817776	0.000518044157817776	0.000518044157817776
ISCI002592-RA	0	0	0.0527568041637358	0.0805142347556763	0.174812461191634	0.0776578787587335	0.229281739031677	0	0	0	0	0	0.53600542759096	0.615023117901457	1	1	528.568041637358	806.142347556763	1749.12461191634	777.578787587335	2293.81739031677	1	1	1	1	1	5361.0542759096
ISCI002593-RA	0	0.218116113676884	0.211027216654943	0.161028469511353	0.0582708203972112	0.310631515034934	0.152854492687785	0	0	0.230324262012274	0.0768860474197773	0.051537648948315	0.53600542759096	1.34225288997538	1	2182.16113676884	2111.27216654943	1611.28469511353	583.708203972112	3107.31515034934	1529.54492687785	1	1	2304.24262012274	769.860474197773	516.37648948315	5361.0542759096
ISCI002594-RA	0	0	0	0	0.0582708203972112	0	0	0	0.0859598582934544	0	0	0	0	0.144230678690666	1	1	1	1	583.708203972112	1	1	1	860.598582934544	1	1	1	1
ISCI002596-RA	0.385867475101901	0.0727053712256279	0.158270412491207	0.0805142347556763	0	0.232973636276201	0.0764272463438925	0.166086333336932	0.171919716586909	0	0.153772094839555	0	0.40200407069322	1.34476442611835	1	0.188630845659744	0.410320616910518	0.208862766828715	0.000259089188729176	0.6038685933696	0.198273821709169	0.430570822821421	0.44568448815925	0.000259089188729176	0.398665962200391	0.000259089188729176	1.04180817460606
ISCI002597-RA	0	0	0	0	0	0	0.0764272463438925	0	0	0	0	0	0	0.0764272463438925	1	1	1	1	1	1	765.272463438925	1	1	1	1	1	1
ISCI002598-RA	0.192933737550951	0.0727053712256279	0.211027216654943	0.161028469511353	0.233083281588845	0.388289393793668	0.458563478063355	0.332172666673864	0.429799291467272	0.307099016016365	0.461316284518664	0.051537648948315	6.96807055868248	2.78670192254624	1	0.377163972211909	1.09373221144421	0.83471662288476	1.20799236727879	2.01202856413197	2.37607935215103	1.72131913772928	2.22706816394622	1.59142655534647	2.39034010516879	0.267505823611198	36.0982004860329
ISCI002599-RA	0.321556229251584	0.727053712256279	0.63308164996483	0.322056939022705	0.99060394675259	1.00955242386354	0.534990724407247	0.498259000010796	0.343839433173818	0.844522294045005	0.768860474197773	0.154612946844945	9.64809769663728	6.22551635274839	1	2.26065484243283	1.96850423645794	1.00155666119784	3.08000858263407	3.13891767684014	1.66354845871405	1.54935286398885	1.06927645696177	2.62585399328418	2.39062826790875	0.480988498823494	29.9953702718156
[truncated: 10,985 more rows]
