# Supplementary material for: A novel eukaryotic RdRP-dependent small RNA pathway represses antiviral immunity by controlling an ERK pathway component in the black-legged tick
Source: PLoS One. 2023 Mar 30;18(3):e0281195. doi: 10.1371/journal.pone.0281195 (PMC10062562; doi:10.1371/journal.pone.0281195)
Supplement: S1 Data — On the Normalized and Relative levels pages, normalized read counts (RPM) and relative levels compared to the control (dsGFP) library were used. TEs with more than 50RPM and Coding Genes with more than 3.5RPM on average in KD libraries are included in this website. For viral sequences, reference sequences were generated by assembling sRNA sequences (See the Analysis of sRNAseq data section in Materials and methods.) and size distributions of sRNA reads mapped to each contig are shown. Reads were first grouped by their 5’ nucleotides, and reads of each length were counted. Full tables including TEs and Coding genes with fewer reads are in the “FullTable” folder. (ZIP) [file pone.0281195.s017.zip › SupplementaryData/FullTables/20210813_TE_sRNA_RPM_ratio.txt]

ID	B049ID_readsRPM.txt	B050ID_readsRPM.txt	B051ID_readsRPM.txt	B052ID_readsRPM.txt	B053ID_readsRPM.txt	B054ID_readsRPM.txt	B055ID_readsRPM.txt	B056ID_readsRPM.txt	B057ID_readsRPM.txt	B058ID_readsRPM.txt	B059ID_readsRPM.txt	B060ID_readsRPM.txt	B061ID_readsRPM.txt	SUM_KD	Ratio_B049	Ratio_B050	Ratio_B051	Ratio_B052	Ratio_B053	Ratio_B054	Ratio_B055	Ratio_B056	Ratio_B057	Ratio_B058	Ratio_B059	Ratio_B060	Ratio_B061
Motif:A-rich	9.73307560705667	10.4547367099825	12.3661190257557	11.2456113282093	12.1790342958241	13.8802014043728	14.5181327089456	14.431906786251	18.3539072040035	12.2362373661523	10.8066179081985	9.91079340257988	10.3139860641381	129.398962436553	1	1.07414446549209	1.27052254320677	1.1554000238171	1.2513011978325	1.42608147276305	1.49162342231036	1.48276445107881	1.88571622921266	1.25717832084328	1.11029722923765	1.01825897350443	1.05968354836424
Motif:AAAAACn	0	0	0.00351712027758239	0	0	0	0	0	0	0.00255915846680304	0	0	0	0.00607627874438543	1	1	36.1712027758239	1	1	1	1	1	1	26.5915846680304	1	1	1
Motif:AAAAAGn	0	0	0.00984793677723068	0.0161028469511353	0	0	0.00764272463438925	0	0.00343839433173818	0	0	0	0	0.0370319026944934	1	1	99.4793677723068	162.028469511353	1	1	77.4272463438925	1	35.3839433173818	1	1	1	1
Motif:AAAAATAn	0	0	0	0.000725353466267354	0	0	0	0	0	0	0	0	0	0.000725353466267354	1	1	1	8.25353466267354	1	1	1	1	1	1	1	1	1
Motif:AAAACAn	0	0.00605878093546899	0	0	0	0	0	0	0	0	0	0	0	0.00605878093546899	1	61.5878093546899	1	1	1	1	1	1	1	1	1	1	1
Motif:AAAACATTGAAn	0	0	0	0	0.0349624922383267	0	0.0458563478063355	0	0	0	0	0	0	0.0808188400446622	1	1	1	1	350.624922383267	1	459.563478063355	1	1	1	1	1	1
Motif:AAAAGAAn	0	0	0	0	0.000809316949961267	0	0	0	0	0	0	0	0	0.000809316949961267	1	1	1	1	9.09316949961267	1	1	1	1	1	1	1	1
Motif:AAAAGAn	0.0643112458503169	0.0727053712256279	0.000555334780670903	0	0	0.051771919172489	0	0	0	0	0	0	0	0.189343871029105	1	1.13032080445731	0.0101742292362084	0.00155252392155846	0.00155252392155846	0.80532395372436	0.00155252392155846	0.00155252392155846	0.00155252392155846	0.00155252392155846	0.00155252392155846	0.00155252392155846	0.00155252392155846
Motif:AAAAGn	0	0	0	0	0.000809316949961267	0.0776578787587335	0	0	0.00243282617811663	0.00322387495168695	0.00307544189679109	0	0	0.0841238968384984	1	1	1	1	9.09316949961267	777.578787587335	1	1	25.3282617811663	33.2387495168695	31.7544189679109	1	1
Motif:AAAATAATACn	0	0	0	0	0	0	0	0	0.0548679946553964	0	0	0	0	0.0548679946553964	1	1	1	1	1	1	1	1	549.679946553964	1	1	1	1
Motif:AAACAn	0	0	0	0	0	0	0	0.0276810555561553	0	0	0	0	0	0.0276810555561553	1	1	1	1	1	1	1	277.810555561553	1	1	1	1	1
Motif:AAACn	0	0.0145410742451256	0.0175856013879119	0.0322056939022705	0.0097118033995352	0	0	0	0.253207843451371	0.0927694944216104	0.0490762004807089	0	0	0.420021510807825	1	146.410742451256	176.856013879119	323.056939022705	98.118033995352	1	1	1	2533.07843451371	928.694944216104	491.762004807089	1	1
Motif:AAAGAAAn	0	0	0	0	0.000809316949961267	0	0.0016983832520865	0	0.00114613144391273	0	0	0	0	0.0036538316459605	1	1	1	1	9.09316949961267	1	17.983832520865	1	12.4613144391273	1	1	1	1
Motif:AAAGAAn	0	0	0.000555334780670903	0.0011029347226805	0	0	0	0.00202544308947478	0	0	0.00187526944926286	0	0.0167501696122175	0.00368371259282618	1	1	6.55334780670903	12.029347226805	1	1	1	21.2544308947478	1	1	19.7526944926286	1	168.501696122175
Motif:AAAGAn	0	0	0	0	0.00182096313741285	0	0	0	0.00243282617811663	0	0	0	0	0.00425378931552948	1	1	1	1	19.2096313741285	1	1	1	25.3282617811663	1	1	1	1
Motif:AAAGGn	0	0.00177330173721044	0	0	0	0	0	0	0	0	0	0	0	0.00177330173721044	1	18.7330173721044	1	1	1	1	1	1	1	1	1	1	1
Motif:AAAGn	0.200251902964031	0.449644127021027	0.429924362420815	0.310555216161847	0.546098062020396	0.468411644262032	0.310036355148025	0.350483661675333	0.0319006585222375	0.237902202829759	0.295398599782585	0	0.00957152549269571	3.3352081930255	1	2.24477092739054	2.1463452857646	1.55054786885463	2.7261935321795	2.33844369497276	1.54795812048615	1.74983943994918	0.159722258929492	1.18792084980839	1.47489789420985	0.000499121787817273	0.0482726909483462
Motif:AAAGTTCn	0	0.0413422699126119	0	0	0	0	0	0	0	0	0	0	0	0.0413422699126119	1	414.422699126119	1	1	1	1	1	1	1	1	1	1	1
Motif:AAATAAATn	0	0	0	0.000725353466267354	0	0	0	0	0	0	0	0	0	0.000725353466267354	1	1	1	8.25353466267354	1	1	1	1	1	1	1	1	1
Motif:AAATGn	0.00238189799445618	0	0	0	0	0	0	0	0	0	0	0	0	0.00238189799445618	1	0.0402917445533097	0.0402917445533097	0.0402917445533097	0.0402917445533097	0.0402917445533097	0.0402917445533097	0.0402917445533097	0.0402917445533097	0.0402917445533097	0.0402917445533097	0.0402917445533097	0.0402917445533097
Motif:AAATn	0.00105428271885765	0.00807837458062532	0	0.000725353466267354	0.00401867726877319	0	0.00231597716193614	0	0	0	0.00128143412366295	0	0	0.0161926651964597	1	7.08524388957252	0.0866338881855272	0.715035799101433	3.56817025975169	0.0866338881855272	2.09305495305963	0.0866338881855272	0.0866338881855272	0.0866338881855272	1.19679009405088	0.0866338881855272	0.0866338881855272
Motif:AACAAAn	0.00803890573128961	0	0	0	0	0	0	0	0	0	0	0	0	0.00803890573128961	1	0.0122866639940988	0.0122866639940988	0.0122866639940988	0.0122866639940988	0.0122866639940988	0.0122866639940988	0.0122866639940988	0.0122866639940988	0.0122866639940988	0.0122866639940988	0.0122866639940988	0.0122866639940988
Motif:AACAACn	0.0428741639002112	0	0	0.0376909995500299	0.0145677050993028	0.00647148989656113	0	0	0.0573065721956363	0.0169884562051606	0.061373950133331	0	0	0.175899386846902	1	0.00232697953663989	0.00232697953663989	0.879388826220867	0.341314496155461	0.152917225145335	0.00232697953663989	0.00232697953663989	1.33583918767886	0.397644879021756	1.43048623996682	0.00232697953663989	0.00232697953663989
Motif:AACAAGn	0	0	0.0351712027758239	0	0	0	0	0	0.0286532860978181	0.0767747540040913	0.0256286824732591	0	0.40200407069322	0.140599242877733	1	1	352.712027758239	1	1	1	1	1	287.532860978181	768.747540040913	257.286824732591	1	4021.0407069322
Motif:AACAAn	0.185625641431596	0.024235123741876	0.0995185169452289	0	0	0.0698969263672163	0.213537409815907	0.0726627708349077	0.0859598582934544	0	0.0768860474197773	0	0.498917035066771	0.751436247430186	1	0.131027269871289	0.536374601683199	0.000538428615613804	0.000538428615613804	0.376883481611217	1.15028494810498	0.391775579688638	0.463370903608648	0.000538428615613804	0.414514909338094	0.000538428615613804	2.68685051358707
Motif:AACAATn	0	0	0	0.0805142347556763	0	0	0	0	0	0	0	0	0	0.0805142347556763	1	1	1	806.142347556763	1	1	1	1	1	1	1	1	1
Motif:AACACACn	0	0	0.105513608327472	0	0	0	0	0	0	0	0	0	0	0.105513608327472	1	1	1056.13608327472	1	1	1	1	1	1	1	1	1	1
Motif:AACACGn	0	0	0	0	0	0	0.0764272463438925	0	0	0	0	0	0	0.0764272463438925	1	1	1	1	1	1	765.272463438925	1	1	1	1	1	1
Motif:AACACn	0.111390832867015	0.150720572084835	0.0234832116094678	0.212075119179759	0.12352316827034	0.269165602388879	0.107953076671454	0.250560352793985	0.00209658190959645	0.0715704089766336	0.0581653177473066	0	0.00980497733398097	1.32253892675196	1	1.35276208999831	0.211526015215956	1.90307233091387	1.10881912971084	2.41513670195698	0.969165570772428	2.24825975686243	0.0197019060052812	0.642836788762007	0.522601870028227	0.00089693472932684	0.088841181640427
Motif:AACAGCAGCn	0.0428741639002112	0	0	0.0268380782518921	0.0145677050993028	0	0	0	0.0573065721956363	0	0.0512573649465182	0	0	0.141586519447042	1	0.00232697953663989	0.00232697953663989	0.626843568485569	0.341314496155461	0.00232697953663989	0.00232697953663989	0.00232697953663989	1.33583918767886	0.00232697953663989	1.19507537286294	0.00232697953663989	0.00232697953663989
Motif:AACAGCn	0	0	0	0	0	0.00215716329885371	0	0	0	0	0	0	0	0.00215716329885371	1	1	1	1	1	22.5716329885371	1	1	1	1	1	1	1
Motif:AACAGGAn	0.0241167171938688	0.0348985781883014	0	0.115940498048174	0	0.0372757818041921	0.034739657429042	0	0	0.0287905327515342	0.0288322677824165	0	0	0.275761765415112	1	1.44522388844523	0.00412937885839118	4.79175179357313	0.00412937885839118	1.54338763198073	1.43866144821077	0.00412937885839118	0.00412937885839118	1.19299955151843	1.19472294906023	0.00412937885839118	0.00412937885839118
Motif:AACAGn	0.144700303163213	0	0.13189201040934	0	0.0874062305958168	0.1164868181381	0.0573204347579194	0.103803958335582	0.193409681160272	0.0383873770020457	0.13455058298461	0	0.033500339224435	0.873406813562289	1	0.000690606288905929	0.911545124740271	0.000690606288905929	0.604323531679235	0.805155898097037	0.396549133555317	0.717567270687726	1.33639002773465	0.265796246011062	0.929905394140214	0.000690606288905929	0.232046055777674
Motif:AACAn	0	0	0.158270412491207	0.0805142347556763	0	0.155315757517467	0.0152854492687785	0.166086333336932	0.0579294697195019	0.102366338672122	0.109058223290464	0	0	0.735767995761685	1	1	1583.70412491207	806.142347556763	1	1554.15757517467	153.854492687785	1661.86333336932	580.294697195019	1024.66338672122	1091.58223290464	1	1
Motif:AACATTGn	0	0	0	0	0	0	0	0	0	0	0	0.03435843263221	0	0	1	1	1	1	1	1	1	1	1	1	1	344.5843263221	1
Motif:AACCAGTATn	0	0	0	0	0	0.00431432659770742	0	0	0	0	0.00788574845331049	0	0	0.00431432659770742	1	1	1	1	1	44.1432659770742	1	1	1	1	79.8574845331049	1	1
Motif:AACCAGTTCn	0	0	0.0114068765759429	0	0	0	0	0	0	0	0.00427144707887652	0.00937048162696636	0	0.0114068765759429	1	1	115.068765759429	1	1	1	1	1	1	1	43.7144707887652	94.7048162696636	1
Motif:AACCAn	0	0.0132191584046596	0	0	0.0129490711993803	0	0	0	0	0.00639789616700761	0	0	0	0.0325661257710475	1	133.191584046596	1	1	130.490711993803	1	1	1	1	64.9789616700761	1	1	1
Motif:AACCCn	0.0132280563919658	0.0118191904428703	0.0902153124586866	0.00997291286793061	0.018941379055881	0.0293795854750434	0.0188484079675029	0.0323719667810772	0.00717120308496059	0.0132680040667701	0.0245356564306049	0	0.00477420293295088	0.245216018592688	1	0.894293218181102	6.77633030673017	0.755767575683623	1.42866885432442	2.2118442935771	1.42169326196167	2.43636174893823	0.545556146456861	1.00299726183845	1.8484057769635	0.00750296945474213	0.36570995722145
Motif:AACCGAn	0	0	0	0	0.0194236067990704	0	0	0	0	0	0	0	0	0.0194236067990704	1	1	1	1	195.236067990704	1	1	1	1	1	1	1	1
Motif:AACCGn	0	0	0	0	0.00173942747454362	0	0	0	0	0	0	0	0	0.00173942747454362	1	1	1	1	18.3942747454362	1	1	1	1	1	1	1	1
Motif:AACCn	0.00414694089060256	0.00648064243874474	0.00271455655933102	0.0813193771032331	0.0647040176026088	0.00665641232036849	0.0168778563548368	0.00172151784822921	0.00455732167971065	0	0.00273147800043946	0	0.00282108119784716	0.189178642797665	1	1.54950177274802	0.662725625769585	19.1712998133302	15.2589874151543	1.59088918221555	3.99766721321802	0.428901153830463	1.09662973883535	0.0235463602098337	0.666710009245673	0.0235463602098337	0.687808300866819
Motif:AACCTAACCCn	0.238228131820183	0.264392952356284	0.220220914029091	0.140967092178982	0.262622663803464	0.214409061218127	0.120401498295892	0.479637933740805	0.0717994907468344	0.29829810446373	0.200600822987233	0	0.0395035448926009	2.31097784265339	1	1.10978485979088	0.92444359105421	0.591902815255633	1.10235691354173	0.900057662433123	0.505611726889252	2.01293036653669	0.301682769036607	1.25204734407464	0.842119734059177	0.000419589576926023	0.166172346462572
Motif:AACCTAACCTn	0.033064256052379	0.0527280371478385	0.156285690624233	0.0457794670449528	0.0741638407356789	0.0739757417435108	0.0101718388249963	0.0879841718731415	0	0.0539708616342727	0.102435341793959	0	0.01035759280369	0.588123905681003	1	1.59292091655555	4.71548918140182	1.38340106204981	2.23927353046569	2.23360179183628	0.309726194634764	2.65599721983882	0.00301529453403272	1.63039573536262	3.09174255656501	0.00301529453403272	0.315327224201064
Motif:AACCTn	0.180531606014301	0.294054290435016	0.410408215624024	0.323552989674851	0.27499547215313	0.267862422797445	0.171151675241728	0.437656690994009	0.190449385840027	0.31259801875642	0.360082521604694	0	0.343326017352708	2.86326076753095	1	1.62847630559033	2.27262672730443	1.79178493075695	1.52296421552799	1.4834747290916	0.948071486604452	2.42347782125876	1.05490611551636	1.73113679082089	1.9940171576406	0.000553612970656325	1.90125097667303
Motif:AACGAGn	0.0321556229251584	0	0.0263784020818679	0	0	0	0	0	0	0	0	0	0	0.0585340250070263	1	0.00310023465465313	0.820892597340464	0.00310023465465313	0.00310023465465313	0.00310023465465313	0.00310023465465313	0.00310023465465313	0.00310023465465313	0.00310023465465313	0.00310023465465313	0.00310023465465313	0.00310023465465313
Motif:AACGATGn	0	0	0	0	0	0.00304540701014641	0.0029395094747651	0	0	0	0.00301513911450107	0	0	0.00598491648491151	1	1	1	1	1	31.4540701014641	30.395094747651	1	1	1	31.1513911450107	1	1
Motif:AACGCAGTCAn	0	0	0	0	0.0024279508498838	0	0.000839859849932885	0	0	0	0.00569156454925624	0	0	0.00326781069981668	1	1	1	1	25.279508498838	1	9.39859849932885	1	1	1	57.9156454925624	1	1
Motif:AACGn	0	0	0	0	0	0	0	0	0.0286532860978181	0.0255915846680304	0.230658142259332	0	0	0.0542448707658485	1	1	1	1	1	1	1	1	287.532860978181	256.915846680304	2307.58142259332	1	1
Motif:AACn	0.297594559722507	0.286615847586499	0.194988547868893	0.290052308402661	0.523743750757533	0.291135784059656	0.200225866956147	0.213022452812918	0.343420711110567	0.0432996651723186	0.168717886365766	0	0.411575596185916	2.6840994944497	1	0.963120884216891	0.655331249757278	0.974664463714498	1.75966853826899	0.978304018491734	0.672924178200901	0.715909800338904	1.15393681171324	0.145785886086643	0.567084217202786	0.000335914771479916	1.3828791381665
Motif:AACTAAn	0	0	0	0	0	0	0	0	0.00390726628606611	0	0	0	0	0.00390726628606611	1	1	1	1	1	1	1	1	40.0726628606611	1	1	1	1
Motif:AACTACGn	0	0	0	0	0	0	0.152854492687785	0	0	0	0	0	0	0.152854492687785	1	1	1	1	1	1	1529.54492687785	1	1	1	1	1	1
Motif:AACTGGCn	0	0	0	0	0.116541640794422	0	0	0	0	0	0	0	0	0.116541640794422	1	1	1	1	1166.41640794422	1	1	1	1	1	1	1	1
Motif:AACTGGGACCn	0	0	0	0	0.000756763901262483	0	0	0	0	0	0	0	0.00348055472461662	0.000756763901262483	1	1	1	1	8.56763901262483	1	1	1	1	1	1	1	35.8055472461662
Motif:AACTTCn	0.0241167171938688	0.018176342806407	0	0.0330683464175099	0.0428937983479471	0	0.00955340579298656	0	0	0.00853052822267681	0	0.0257688244741575	0	0.136339138781396	1	0.754699435934868	0.00412937885839118	1.3696466846426	1.77537681939946	0.00412937885839118	0.398625697930296	0.00412937885839118	0.00412937885839118	0.3563872077947	0.00412937885839118	1.06822176875018	0.00412937885839118
Motif:AAGAACn	0.0321556229251584	0	0	0	0	0	0	0	0	0	0	0	0	0.0321556229251584	1	0.00310023465465313	0.00310023465465313	0.00310023465465313	0.00310023465465313	0.00310023465465313	0.00310023465465313	0.00310023465465313	0.00310023465465313	0.00310023465465313	0.00310023465465313	0.00310023465465313	0.00310023465465313
Motif:AAGAAGn	0	0	0	0.0670951956297303	0	0	0	0.0871953250018892	0	0.26103416361391	0.0480537796373608	0	0	0.41532468424553	1	1	1	671.951956297303	1	1	1	872.953250018892	1	2611.3416361391	481.537796373608	1	1
Motif:AAGAAn	0	0	0	0	0.00171384765874151	0	0	0	0	0	0.00307544189679109	0	0	0.00171384765874151	1	1	1	1	18.1384765874151	1	1	1	1	1	31.7544189679109	1	1
Motif:AAGACAGn	0	0	0	0	0	0	0	0	0	0	0	0.051537648948315	0	0	1	1	1	1	1	1	1	1	1	1	1	516.37648948315	1
Motif:AAGACAn	0	0	0.0174437820218804	0	0	0.0194144696896834	0	0	0	0	0	0	0	0.0368582517115638	1	1	175.437820218804	1	1	195.144696896834	1	1	1	1	1	1	1
Motif:AAGAn	0.0503865367708209	0.116904028012721	0.250222309304103	0.176300255730103	0.240688119316945	0.121603383641458	0.126476057226768	0.201610718594968	0.00716332152445453	0.174320769223823	0.141152519057505	0.00101054213624147	0	1.46567549934616	1	2.31752929585664	4.95819926093205	3.49400586795755	4.76935307347345	2.41061065832104	2.50712497475017	3.99533680653549	0.143866503607204	3.45479766250536	2.79782548164688	0.0219967977063405	0.00198072607859678
Motif:AAGATAGn	0	0	0	0	0.291354101986056	0	0	0	0	0	0	0	0	0.291354101986056	1	1	1	1	2914.54101986056	1	1	1	1	1	1	1	1
Motif:AAGATTGn	0	0	0	0	0	0.0776578787587335	0	0	0	0	0	0	0	0.0776578787587335	1	1	1	1	1	777.578787587335	1	1	1	1	1	1	1
Motif:AAGCCAAn	0	0	0	0	0	0	0.229281739031677	0	0	0	0	0	0	0.229281739031677	1	1	1	1	1	1	2293.81739031677	1	1	1	1	1	1
Motif:AAGCCAn	0	0	0.0025122287697017	0	0	0.0776578787587335	0.0764272463438925	0	0	0	0.0768860474197773	0	0	0.156597353872328	1	1	26.122287697017	1	1	777.578787587335	765.272463438925	1	1	1	769.860474197773	1	1
Motif:AAGCCn	0.192933737550951	0.109058056838442	0.0527568041637358	0	0.0582708203972112	0	0	0.0830431666684659	0.0859598582934544	0	0	0	0.26800271379548	0.58202244391226	1	0.565486936238956	0.273821585979416	0.000518044157817776	0.302386624938059	0.000518044157817776	0.000518044157817776	0.430718317550684	0.445828068115497	0.000518044157817776	0.000518044157817776	0.000518044157817776	1.3888904457684
Motif:AAGCGAn	0	0	0	0	0	0	0.0764272463438925	0	0	0	0	0	0	0.0764272463438925	1	1	1	1	1	1	765.272463438925	1	1	1	1	1	1
Motif:AAGCn	0	0	0.0263784020818679	0	0	0	0	0.041521583334233	0	0.0383873770020457	0	0.0257688244741575	0	0.106287362418147	1	1	264.784020818679	1	1	1	1	416.21583334233	1	384.873770020457	1	258.688244741575	1
Motif:AAGCTGGTTCn	0.00160778114625792	0	0.0022449703899462	0	0	0	0.00355475564390198	0	0	0	0	0	0	0.0074075071801061	1	0.0585555123495299	1.37310942627777	0.0585555123495299	0.0585555123495299	0.0585555123495299	2.14006089241017	0.0585555123495299	0.0585555123495299	0.0585555123495299	0.0585555123495299	0.0585555123495299	0.0585555123495299
Motif:AAGGACn	0	0	0	0	0.0145677050993028	0	0	0	0	0	0	0	0	0.0145677050993028	1	1	1	1	146.677050993028	1	1	1	1	1	1	1	1
Motif:AAGGn	0.00918732083575955	0	0	0	0	0.0887518614385526	0	0	0	0.0153549508008183	0	0	0	0.11329413307513	1	0.0107673678737321	0.0107673678737321	0.0107673678737321	0.0107673678737321	9.56700678374766	0.0107673678737321	0.0107673678737321	0.0107673678737321	1.66409140742841	0.0107673678737321	0.0107673678737321	0.0107673678737321
Motif:AAGGTAGn	0.0643112458503169	0.145410742451256	0	0.0805142347556763	0	0	0	0	0.0859598582934544	0	0	0.051537648948315	0	0.376196081350704	1	2.25908908499307	0.00155252392155846	1.25155527876317	0.00155252392155846	0.00155252392155846	0.00155252392155846	0.00155252392155846	1.33609988686519	0.00155252392155846	0.00155252392155846	0.80168685245297	0.00155252392155846
Motif:AAGn	0	0	0	0.019461774136077	0	0.0188261524263597	0	0.0207607916671165	0.00343839433173818	0	0.00480537796373608	0	0	0.0624871125612914	1	1	1	195.61774136077	1	189.261524263597	1	208.607916671165	35.3839433173818	1	49.0537796373608	1	1
Motif:AAGTAAn	0	0	0	0	0.0291354101986056	0	0	0	0	0	0	0	0	0.0291354101986056	1	1	1	1	292.354101986056	1	1	1	1	1	1	1	1
Motif:AAGTCTGn	0	0.0363526856128139	0.0263784020818679	0	0	0.0776578787587335	0.0382136231719463	0.166086333336932	0.0171919716586909	0.00590575030800703	0	0	0.06700067844887	0.367786644928992	1	364.526856128139	264.784020818679	1	1	777.578787587335	383.136231719463	1661.86333336932	172.919716586909	60.0575030800703	1	1	671.0067844887
Motif:AAGTCTTGn	0	0	0	0	0	0	0	0	0	0.00590575030800703	0	0	0	0.00590575030800703	1	1	1	1	1	1	1	1	1	60.0575030800703	1	1	1
Motif:AATAAACAGAn	0	0	0	0	0.00764207480619163	0	0	0	0	0	0	0	0	0.00764207480619163	1	1	1	1	77.4207480619163	1	1	1	1	1	1	1	1
Motif:AATAAGAn	0	0.00191329924277968	0	0	0	0	0	0	0	0	0	0	0	0.00191329924277968	1	20.1329924277968	1	1	1	1	1	1	1	1	1	1	1
Motif:AATAAn	0	0	0.0527568041637358	0	0	0	0	0	0	0	0	0	0	0.0527568041637358	1	1	528.568041637358	1	1	1	1	1	1	1	1	1	1
Motif:AATAATTn	0	0	0	0	0	0	0	0	0	0.0383873770020457	0	0	0	0.0383873770020457	1	1	1	1	1	1	1	1	1	384.873770020457	1	1	1
Motif:AATACAAn	0	0	0.00479607310579416	0	0	0	0	0	0	0	0	0	0.0287145764780871	0.00479607310579416	1	1	48.9607310579416	1	1	1	1	1	1	1	1	1	288.145764780871
Motif:AATAGn	0.0643112458503169	0	0	0	0	0	0	0	0	0	0	0	0	0.0643112458503169	1	0.00155252392155846	0.00155252392155846	0.00155252392155846	0.00155252392155846	0.00155252392155846	0.00155252392155846	0.00155252392155846	0.00155252392155846	0.00155252392155846	0.00155252392155846	0.00155252392155846	0.00155252392155846
Motif:AATAn	0.00129514880818468	0	0.00138833695167726	0.00145070693253471	0.0139728951967372	0	0.00231597716193614	0	0	0	0.00256286824732591	0	0	0.02042306505107	1	0.0716769418526161	1.06679441142471	1.11149930633739	10.0870209071449	0.0716769418526161	1.73169854553345	0.0716769418526161	0.0716769418526161	0.0716769418526161	1.90866252524757	0.0716769418526161	0.0716769418526161
Motif:AATATAn	0	0	0	0	0	0	0	0	0.0859598582934544	0	0	0	0	0.0859598582934544	1	1	1	1	1	1	1	1	860.598582934544	1	1	1	1
Motif:AATCAGn	0	0	0	0	0	0	0	0.00738161481497475	0	0	0	0	0	0.00738161481497475	1	1	1	1	1	1	1	74.8161481497475	1	1	1	1	1
Motif:AATCAn	0	0	0	0	0	0	0	0	0	0	0	0.051537648948315	0	0	1	1	1	1	1	1	1	1	1	1	1	516.37648948315	1
Motif:AATCCAGCTGGn	0.0321556229251584	0	0	0	0.0582708203972112	0	0.0382136231719463	0	0	0	0	0	0	0.128640066494316	1	0.00310023465465313	0.00310023465465313	0.00310023465465313	1.80963240215968	0.00310023465465313	1.18781222302989	0.00310023465465313	0.00310023465465313	0.00310023465465313	0.00310023465465313	0.00310023465465313	0.00310023465465313
Motif:AATCCn	0	0.0165239480058245	0.0527568041637358	0.0136080396770157	0	0.0283346314389974	0.00868491435726051	0	0	0.0222894447108652	0	0.0142625412199921	0	0.142197782353699	1	166.239480058245	528.568041637358	137.080396770157	1	284.346314389974	87.8491435726051	1	1	223.894447108652	1	143.625412199921	1
Motif:AATCGAn	0	0	0	0.0201285586889191	0	0	0	0	0	0	0.0128143412366295	0	0	0.0201285586889191	1	1	1	202.285586889191	1	1	1	1	1	1	129.143412366295	1	1
Motif:AATCn	0.129071779056834	0	0.0119757053643834	0.0482210083908487	0.0696601171112116	0.00970723484484169	0.0034739657429042	0.0934235625020242	0.0654628293769459	0.0230324262012274	0.00357609522882685	0	0	0.454028628591221	1	0.000774162907178055	0.0934856317111669	0.374083323336346	0.540056950678972	0.0759239743886056	0.0276683170968149	0.724024730362156	0.507563105932752	0.17908266318024	0.0284589656941197	0.000774162907178055	0.000774162907178055
Motif:AATGAn	0	0	0	0.0536761565037842	0	0.051771919172489	0.050951497562595	0	0	0	0	0	0	0.156399573238868	1	1	1	537.761565037842	1	518.71919172489	510.51497562595	1	1	1	1	1	1
Motif:AATGATn	0	0	0	0.00779233812177265	0.00753646073455457	0.00497411437928333	0	0	0.00291389350147303	0.00260253403403699	0	0	0	0.0258193407711206	1	1	1	78.9233812177265	76.3646073455457	50.7411437928333	1	1	30.1389350147303	27.0253403403699	1	1	1
Motif:AATGn	0.091073807175165	0	0.0580324845801094	0.00731947588687967	0.174812461191634	0.0776578787587335	0.101053803499147	0	0.0859598582934544	0.00767747540040913	0	0	0	0.603587244785532	1	0.0010968062330432	0.637600714297518	0.0813772739864336	1.91845077671911	0.852853260907965	1.10946122173892	0.0010968062330432	0.943909889910755	0.0853038349650891	0.0010968062330432	0.0010968062330432	0.0010968062330432
Motif:AATn	0.00428741639002112	0.000908817140320349	0.00527568041637358	0	0	0.000380675876268302	0	0	0	0	0.00120134449093402	0.051537648948315	0	0.0108525898229834	1	0.229934214271259	1.22524965458036	0.022792457134327	0.022792457134327	0.109557843053503	0.022792457134327	0.022792457134327	0.022792457134327	0.022792457134327	0.296608385266062	11.7694890017189	0.022792457134327
Motif:AATTACn	0.0140564231742472	0.0232385086492205	0.0196915121818323	0.00993300233555483	0.0280090050847812	0.367541761979766	0.0441714065406716	0.0991366074441737	0.0295256016288715	0.0160056860149563	0.0398234094552588	0.00239709995108442	0	0.651309515034075	1	1.6486162049519	1.39805881317791	0.708724386948708	1.98560079327919	25.9699612998688	3.12730171991527	7.0100057212687	2.09273213044134	1.13769458688231	2.82016219519955	0.176393423702326	0.00706393124655358
Motif:AATTCn	0	0.0727053712256279	0	0	0	0	0	0	0	0	0	0	0	0.0727053712256279	1	728.053712256279	1	1	1	1	1	1	1	1	1	1	1
Motif:AATTGn	0	0	0	0	0	0	0	0	0	0.0767747540040913	0	0	0	0.0767747540040913	1	1	1	1	1	1	1	1	1	768.747540040913	1	1	1
Motif:AATTTCCn	0.0643112458503169	0	0.0263784020818679	0.0402571173778382	0.0582708203972112	0	0	0	0	0	0	0.0257688244741575	0	0.189217585707234	1	0.00155252392155846	0.411083526367432	0.626553901342364	0.906220949876628	0.00155252392155846	0.00155252392155846	0.00155252392155846	0.00155252392155846	0.00155252392155846	0.00155252392155846	0.401619688187264	0.00155252392155846
Motif:ACAAAAn	0	0.00605878093546899	0	0	0	0	0	0	0	0	0	0	0	0.00605878093546899	1	61.5878093546899	1	1	1	1	1	1	1	1	1	1	1
Motif:ACAACAn	0.0643112458503169	0	0	0	0	0	0.0764272463438925	0	0	0	0	0	0	0.140738492194209	1	0.00155252392155846	0.00155252392155846	0.00155252392155846	0.00155252392155846	0.00155252392155846	1.1881038059989	0.00155252392155846	0.00155252392155846	0.00155252392155846	0.00155252392155846	0.00155252392155846	0.00155252392155846
Motif:ACAACCn	0.0643112458503169	0	0	0	0	0	0	0	0	0	0	0	0	0.0643112458503169	1	0.00155252392155846	0.00155252392155846	0.00155252392155846	0.00155252392155846	0.00155252392155846	0.00155252392155846	0.00155252392155846	0.00155252392155846	0.00155252392155846	0.00155252392155846	0.00155252392155846	0.00155252392155846
Motif:ACAACGACn	0	0	0.0527568041637358	0	0.0582708203972112	0	0	0	0	0	0.0768860474197773	0	0	0.111027624560947	1	1	528.568041637358	1	583.708203972112	1	1	1	1	1	769.860474197773	1	1
Motif:ACAACGn	0.00178642349584213	0	0	0	0	0	0	0	0	0.0021326320556692	0	0	0	0.00391905555151133	1	0.0530103660288425	0.0530103660288425	0.0530103660288425	0.0530103660288425	0.0530103660288425	0.0530103660288425	0.0530103660288425	0.0530103660288425	1.18352642478751	0.0530103660288425	0.0530103660288425	0.0530103660288425
Motif:ACAACn	0	0	0	0	0.174812461191634	0	0	0	0.0859598582934544	0	0.0768860474197773	0	0	0.260772319485088	1	1	1	1	1749.12461191634	1	1	1	860.598582934544	1	769.860474197773	1	1
Motif:ACAAGACn	0	0.024235123741876	0.0175856013879119	0	0.0388472135981408	0	0.0254757487812975	0	0	0.0255915846680304	0.0384430237098886	0	0	0.131735272177257	1	243.35123741876	176.856013879119	1	389.472135981408	1	255.757487812975	1	1	256.915846680304	385.430237098886	1	1
Motif:ACAAGCn	0.000722598267981088	0.00326765713373608	0	0	0	0	0	0.00593165476203328	0	0	0	0	0	0.00992191016375045	1	4.09392684718551	0.121566023042367	0.121566023042367	0.121566023042367	0.121566023042367	0.121566023042367	7.33244281784939	0.121566023042367	0.121566023042367	0.121566023042367	0.121566023042367	0.121566023042367
Motif:ACAAn	0	0	0.0370553743531001	0.0815736325814089	0.0582708203972112	0	0.0764272463438925	0.0287595382401614	0.114613144391273	0.000639789616700761	0.0256286824732591	0.10307529789663	0.13400135689774	0.397339545923748	1	1	371.553743531001	816.736325814089	583.708203972112	1	765.272463438925	288.595382401614	1147.13144391273	7.39789616700761	257.286824732591	1031.7529789663	1341.0135689774
Motif:ACAATATn	0	0	0.00239803655289708	0	0	0	0	0	0	0	0	0	0	0.00239803655289708	1	1	24.9803655289708	1	1	1	1	1	1	1	1	1	1
Motif:ACAATGCn	0	0	0	0	0.0582708203972112	0	0	0	0	0	0	0	0	0.0582708203972112	1	1	1	1	583.708203972112	1	1	1	1	1	1	1	1
Motif:ACAATGn	0.0321556229251584	0.0727053712256279	0.013189201040934	0.0209257293300644	0.0582708203972112	0.0129429797931223	0.0191068115859731	0	0.0214899645733636	0	0	0.0128844122370788	0	0.250786500871455	1	2.25713734918577	0.41199641599756	0.651846947084224	1.80963240215968	0.404362979545782	0.59545622884227	0.00310023465465313	0.669339563630752	0.00310023465465313	0.00310023465465313	0.402547247876938	0.00310023465465313
Motif:ACAATn	0	0	0	0	0	0.0155315757517467	0	0	0	0	0	0	0	0.0155315757517467	1	1	1	1	1	156.315757517467	1	1	1	1	1	1	1
Motif:ACACACn	0.00178642349584213	0.00127553282851979	0.0026487629419681	0.00105939782573258	0	0	0	0.00107848268400605	0	0.00127957923340152	0	0	0.135265520642058	0.00912817900947017	1	0.729174987245231	1.45712929680247	0.614601031151283	0.0530103660288425	0.0530103660288425	0.0530103660288425	0.624717984378135	0.0530103660288425	0.731320001284045	0.0530103660288425	0.0530103660288425	71.7577579692033
Motif:ACACAGCn	0	0	0.0175856013879119	0	0	0	0	0	0	0	0	0	0	0.0175856013879119	1	1	176.856013879119	1	1	1	1	1	1	1	1	1	1
Motif:ACACAGn	0	0.00908817140320349	0.0211027216654943	0	0	0	0	0	0	0	0	0	0	0.0301908930686978	1	91.8817140320349	212.027216654943	1	1	1	1	1	1	1	1	1	1
Motif:ACACATACACn	0	0.00234533455566542	0	0	0	0	0	0	0	0	0	0	0	0.00234533455566542	1	24.4533455566542	1	1	1	1	1	1	1	1	1	1	1
Motif:ACACCGAn	0.0643112458503169	0	0.0527568041637358	0	0	0	0	0	0	0	0	0	0	0.117068050014053	1	0.00155252392155846	0.820614528813306	0.00155252392155846	0.00155252392155846	0.00155252392155846	0.00155252392155846	0.00155252392155846	0.00155252392155846	0.00155252392155846	0.00155252392155846	0.00155252392155846	0.00155252392155846
Motif:ACACGCn	0	0	0	0	0.00356760124880885	0	0.00129537705667614	0	0	0	0	0	0	0.00486297830548499	1	1	1	1	36.6760124880885	1	13.9537705667614	1	1	1	1	1	1
Motif:ACACGn	0	0	0	0	0	0	0	0	0	0	0	0	0.13400135689774	0	1	1	1	1	1	1	1	1	1	1	1	1	1341.0135689774
Motif:ACACn	0.0267552709216998	0.0186576600694855	0.0720009302225783	0.029608811026885	0.0742331941068278	0.0285364332701176	0.0818863353684562	0.00349637128201962	0.232314889751531	0.102872462473927	0.0151397236231994	0	0.353017725600886	0.670362358493528	1	0.698472196544805	2.6847962335885	1.10625623973428	2.76791823562519	1.0663244974743	3.05289548586192	0.133916775314065	8.65434910074705	3.83434830257931	0.567476070810564	0.00372366379365763	13.1489168971875
Motif:ACAGAACn	0	0	0	0	0.0582708203972112	0	0	0	0	0	0	0	0.13400135689774	0.0582708203972112	1	1	1	1	583.708203972112	1	1	1	1	1	1	1	1341.0135689774
Motif:ACAGAAn	0	0	0	0.0805142347556763	0.116541640794422	0	0.152854492687785	0.0830431666684659	0.257879574880363	0.153549508008183	0.153772094839555	0	0.13400135689774	0.844382617794895	1	1	1	806.142347556763	1166.41640794422	1	1529.54492687785	831.431666684659	2579.79574880363	1536.49508008183	1538.72094839555	1	1341.0135689774
Motif:ACAGACGGn	3.28440942811004	1.56146189765642	2.55028594215124	3.25173237984208	4.07322600740341	4.92460358859423	5.08089218766914	4.51526323565756	7.32067620628333	3.80043648260906	3.455717190857	0	3.56415475108428	40.3629873559765	1	0.475432307878918	0.776489152481676	0.990051163200112	1.24016267773275	1.49937264495173	1.54695618900775	1.37474509800868	2.22887964443927	1.15710932356676	1.05215627066887	3.04459470093656e-05	1.08517111279392
Motif:ACAGAGACAGn	0.267475438280352	0.169777578822164	0.00565251473182884	0.570919119176614	0.435928575213708	0.221296939354613	0.314127058885912	0.166916765003617	0.128939787440182	0.000924997036193871	0.183909534848588	0	0	2.28195877394518	1	0.634877326237152	0.0214986650822623	2.13404908479802	1.62955381112694	0.827418767497802	1.17434941303051	0.624185710306584	0.482255726719508	0.00383068432133121	0.687692173957283	0.00037372638027869	0.00037372638027869
Motif:ACAGAGGn	0	0	0	0	0	0	0	0	0.0429799291467272	0	0	0	0	0.0429799291467272	1	1	1	1	1	1	1	1	430.799291467272	1	1	1	1
Motif:ACAGAGn	0	0	0	0	0	0	0	0	0	0	0.0768860474197773	0	0.26800271379548	0	1	1	1	1	1	1	1	1	1	1	769.860474197773	1	2681.0271379548
Motif:ACAGAn	0.0643112458503169	0	0	0.0805142347556763	0	0	0.229281739031677	0.0830431666684659	0	0	0	0	0	0.457150386306136	1	0.00155252392155846	0.00155252392155846	1.25155527876317	0.00155252392155846	0.00155252392155846	3.56120637015358	1.29081755166915	0.00155252392155846	0.00155252392155846	0.00155252392155846	0.00155252392155846	0.00155252392155846
Motif:ACAGCAn	3.73005225931838	3.85338467495828	5.11741000388237	3.30108362498273	1.98120789350518	0.310631515034934	12.9162046321178	4.40128783342869	5.82071040444248	5.06713376427003	5.89825820920291	14.1728534607866	0.53600542759096	46.4991066059409	1	1.03306364112398	1.37193059374405	0.884999698534012	0.531160058830207	0.0833026357727592	3.46267490820282	1.17994857245666	1.56047528352264	1.35845225931769	1.58126473107581	3.79956432753672	0.143722129908157
Motif:ACAGCCCTCn	0	0	0	0	0	0	0	0	0	0.00174488077282026	0	0	0	0.00174488077282026	1	1	1	1	1	1	1	1	1	18.4488077282026	1	1	1
Motif:ACAGCCn	0	0	0	0	0	0	0.00246796316318819	0.00173006597225971	0	0	0	0	0	0.0041980291354479	1	1	1	1	1	1	25.6796316318819	18.3006597225971	1	1	1	1	1
Motif:ACAGCn	0	0	0	0	0	0	0	0	0	0	0.0384430237098886	0	0	0	1	1	1	1	1	1	1	1	1	1	385.430237098886	1	1
Motif:ACAGGAn	0.0178642349584214	0	0.0211027216654943	0.0805142347556763	0.0151072497326103	0.169435371837237	0.222333807545869	0.0757768895849752	0.0596662545801625	0.350895523414154	0.0466404331774384	0.00937048162696636	0	1.0126962880746	1	0.00556661612539872	1.18027412325481	4.48748499127626	0.846529215845139	9.43738334694632	12.3820361991867	4.22377517108821	3.32695796500618	19.5385734057999	2.6018604903365	0.527185357399633	0.00556661612539872
Motif:ACAGn	0.129158418749386	0.0457616160067187	0	0.0182986897171992	0.185828992241811	0.0848073342635058	0	0.104361710947535	0	0	0.0997440615175489	0	0.312669832761393	0.568216761926156	1	0.35480564013117	0.000773643999110696	0.142340358912108	1.43842849108576	0.656880496334473	0.000773643999110696	0.808161758113966	0.000773643999110696	0.000773643999110696	0.772437590398909	0.000773643999110696	2.41972504218708
Motif:ACAn	0.0626383127883282	0.00807837458062532	0.0175856013879119	0.0230452929997046	0.0238224824565069	0.0269645412356714	0.199560032120164	0.142074538579086	0.0191021907318788	0.245972206639585	0.119600518208542	0.051537648948315	0.00141054059892358	0.768843573519462	1	0.130356941670048	0.281894756200746	0.36891800195192	0.381305798535236	0.43138777619003	3.18242590924933	2.26615177011161	0.306068012964658	3.92219993976893	1.90793333273717	0.823064036205986	0.0240768444637644
Motif:ACATACACn	0.00156856697195895	0	0	0.00412893511567571	0.00291536312181169	0.00131623523319887	0.00181969634152125	0	0.00409332658540259	0	0	0	0	0.0158421233695691	1	0.059931666921704	0.059931666921704	2.53447130786174	1.80715738264408	0.848773382788565	1.15050601730865	0.059931666921704	2.51313052210274	0.059931666921704	0.059931666921704	0.059931666921704	0.059931666921704
Motif:ACATACAn	0	0	0	0	0	0	0	0	0	0.0767747540040913	0	0	0	0.0767747540040913	1	1	1	1	1	1	1	1	1	768.747540040913	1	1	1
Motif:ACATACn	0	0	0	0	0.0582708203972112	0	0.0764272463438925	0	0	0	0	0	0.13400135689774	0.134698066741104	1	1	1	1	583.708203972112	1	765.272463438925	1	1	1	1	1	1341.0135689774
Motif:ACATAGAn	0	0.0499849427176192	0.0362703028625684	0	0	0	0.105087463722852	0.0570921770845703	0.0590974025767499	0.105565286755626	0	0	0	0.413097575719986	1	500.849427176192	363.703028625684	1	1	1	1051.87463722852	571.921770845703	591.974025767499	1056.65286755626	1	1	1
Motif:ACATCAn	0.393399653394416	0.289914813118078	0.269938908380536	0.581090048626202	0.16321773763582	0.0372757818041921	0.265000127438294	0.0584377839518834	0.621798019258211	0.537279976474295	0.296414990924705	1.24644353851856	0	3.21735285008193	1	0.737014151388306	0.686249418649089	1.47697728222306	0.415039088921692	0.0949830107390953	0.673698503039281	0.14876197080969	1.58042837876369	1.36564282036524	0.753533042194321	3.16783897461052	0.000254129829943629
Motif:ACATGCn	0	0	0	0	0	0.0647148989656113	0	0	0.0716332152445453	0	0.0768860474197773	0	0	0.136348114210157	1	1	1	1	1	648.148989656113	1	1	717.332152445453	1	769.860474197773	1	1
Motif:ACATGn	0.0643112458503169	0.0727053712256279	0	0.0805142347556763	0	0	0	0	0	0	0	0	0	0.217530851831621	1	1.13032080445731	0.00155252392155846	1.25155527876317	0.00155252392155846	0.00155252392155846	0.00155252392155846	0.00155252392155846	0.00155252392155846	0.00155252392155846	0.00155252392155846	0.00155252392155846	0.00155252392155846
Motif:ACATn	0	0	0.0128012833632594	0	0	0.0038649175771129	0	0	0.00217619894413809	0.00274195550014612	0	0	0	0.0215843553846565	1	1	129.012833632594	1	1	39.649175771129	1	1	22.7619894413809	28.4195550014612	1	1	1
Motif:ACCAATACn	0.0643112458503169	0	0	0	0	0.0776578787587335	0	0	0	0	0	0	0	0.14196912460905	1	0.00155252392155846	0.00155252392155846	0.00155252392155846	0.00155252392155846	1.20720966862576	0.00155252392155846	0.00155252392155846	0.00155252392155846	0.00155252392155846	0.00155252392155846	0.00155252392155846	0.00155252392155846
Motif:ACCACAAn	0.00238189799445618	0.0134639576343755	0.00586186712930398	0.0320565934675378	0.0124095265660728	0	0.00530744766277031	0	0	0	0	0.0629904598257184	0.0570746520120003	0.0714812904545166	1	5.46515516136172	2.4021402743469	12.9564524969866	5.04030648883046	0.0402917445533097	2.17875499913733	0.0402917445533097	0.0402917445533097	0.0402917445533097	0.0402917445533097	25.4202469104869	23.0366647379189
Motif:ACCACACACn	0	0	0	0	0	0	0	0	0	0	0	0	0.13400135689774	0	1	1	1	1	1	1	1	1	1	1	1	1	1341.0135689774
Motif:ACCACGn	0	0	0	0	0	0.0776578787587335	0	0	0	0.153549508008183	0	0	0	0.231207386766917	1	1	1	1	1	777.578787587335	1	1	1	1536.49508008183	1	1	1
Motif:ACCACn	0	0	0	0.00661760833608299	0	0	0	0	0	0	0	0	0	0.00661760833608299	1	1	1	67.1760833608299	1	1	1	1	1	1	1	1	1
Motif:ACCACTCCn	0	0	0	0	0	0	0.0382136231719463	0	0	0	0	0	0	0.0382136231719463	1	1	1	1	1	1	383.136231719463	1	1	1	1	1	1
Motif:ACCAGCATGn	0	0	0	0	0	0.00431432659770742	0.00694793148580841	0.00221448444449243	0	0.0383873770020457	0.0155743531952882	0	0	0.051864119530054	1	1	1	1	1	44.1432659770742	70.4793148580841	23.1448444449243	1	384.873770020457	156.743531952882	1	1
Motif:ACCAGCn	0	0	0	0	0	0	0	0	0.0859598582934544	0	0	0	0	0.0859598582934544	1	1	1	1	1	1	1	1	860.598582934544	1	1	1	1
Motif:ACCAGCTCGAn	0	0	0	0	0	0.00398245532096069	0	0.00488489215696858	0.00429799291467272	0	0	0	0	0.013165340392602	1	1	1	1	1	40.8245532096069	1	49.8489215696858	43.9799291467272	1	1	1	1
Motif:ACCAGCTTGAn	0.0111155239741288	0	0.0022449703899462	0.00680401983850786	0.0350109890798865	0.00597368298144104	0.00645864053610359	0.0145039081944561	0.00644698937200908	0.00648800738062744	0.0192215118549443	0.0085896081580525	0.0111667797414783	0.0950467317471066	1	0.00891621294115845	0.209082553374717	0.615577110301184	3.13057055210957	0.541542507996184	0.584782356244132	1.30211555234899	0.583743513643342	0.587400766635977	1.72274714043801	0.774783967124237	1.00457007336151
Motif:ACCAn	0	0	0	0	0	0	0	0	0	0	0	0.10307529789663	0.06700067844887	0	1	1	1	1	1	1	1	1	1	1	1	1031.7529789663	671.0067844887
Motif:ACCATCn	0	0	0	0	0.00117718829085275	0	0	0	0	0	0	0	0	0.00117718829085275	1	1	1	1	12.7718829085275	1	1	1	1	1	1	1	1
Motif:ACCCAGCATGn	0	0	0.000743053579770927	0	0	0	0	0	0	0	0	0	0.00744451982765222	0.000743053579770927	1	1	8.43053579770927	1	1	1	1	1	1	1	1	1	75.4451982765222
Motif:ACCCAn	0.192933737550951	0.06873962370423	0	0.00453601322567191	0.0072838525496514	0.00629658476422164	0.0017369828714521	0	0	0.00495320993574783	0.00768860474197773	0.00301875872447686	0	0.286480004601926	1	0.356619648863504	0.000518044157817776	0.0240165956712528	0.038251616755348	0.0331371336709122	0.00951638244567083	0.000518044157817776	0.000518044157817776	0.026177858854409	0.0403484118413339	0.0161565473685846	0.000518044157817776
Motif:ACCCCn	0	0	0	0	0.000565736120361274	0	0	0	0	0.0767747540040913	0	0	0	0.0773404901244526	1	1	1	1	6.65736120361274	1	1	1	1	768.747540040913	1	1	1
Motif:ACCCGn	0	0	0.0116037983582641	0	0	0	0.0382136231719463	0	0	0.0298568487793688	0	0	0	0.0796742703095792	1	1	117.037983582641	1	1	1	383.136231719463	1	1	299.568487793688	1	1	1
Motif:ACCCn	0	0	0	0.0805142347556763	0	0	0	0	0	0	0	0	0	0.0805142347556763	1	1	1	806.142347556763	1	1	1	1	1	1	1	1	1
Motif:ACCCTCGTGn	0	0	0	0	0.00233083281588845	0	0	0	0	0	0	0	0	0.00233083281588845	1	1	1	1	24.3083281588845	1	1	1	1	1	1	1	1
Motif:ACCGAAn	0	0	0	0.0201285586889191	0	0	0	0	0	0	0.0128143412366295	0.051537648948315	0	0.0201285586889191	1	1	1	202.285586889191	1	1	1	1	1	1	129.143412366295	516.37648948315	1
Motif:ACCGAn	0	0	0	0	0.0582708203972112	0	0	0	0	0	0	0	0	0.0582708203972112	1	1	1	1	583.708203972112	1	1	1	1	1	1	1	1
Motif:ACCGCCn	0	0	0	0	0	0.0388289393793668	0.0191068115859731	0	0	0	0	0	0.13400135689774	0.0579357509653399	1	1	1	1	1	389.289393793668	192.068115859731	1	1	1	1	1	1341.0135689774
Motif:ACCGGTn	0.0643112458503169	0	0	0	0	0	0	0	0	0	0	0	0	0.0643112458503169	1	0.00155252392155846	0.00155252392155846	0.00155252392155846	0.00155252392155846	0.00155252392155846	0.00155252392155846	0.00155252392155846	0.00155252392155846	0.00155252392155846	0.00155252392155846	0.00155252392155846	0.00155252392155846
Motif:ACCGn	0.536366192542066	0.286929955059295	0.575800494418663	0.612198036390191	0.77767205485533	0.578383095493593	0.475804273508143	0.450098805846063	0.796759723888742	0.66438215281146	0.62733327643185	0	0.449802169278274	5.75439478481355	1	0.535038291414399	1.07350752465824	1.14135437591844	1.44980627981388	1.0783216231249	0.887109532947551	0.839193246666259	1.4853866561708	1.23862819698439	1.16956722558552	0.000186405036123798	0.838640301164916
Motif:ACCGTAn	0	0	0	0	0	0	0	0.253743009264757	0.0859598582934544	0	0	0	0	0.339702867558211	1	1	1	1	1	1	1	2538.43009264757	860.598582934544	1	1	1	1
Motif:ACCGTTn	0	0	0	0	0	0	0	0	0.00859598582934544	0	0	0	0	0.00859598582934544	1	1	1	1	1	1	1	1	86.9598582934544	1	1	1	1
Motif:ACCn	0.0214370819501056	0.145410742451256	0.263784020818679	0.10397212431302	0.182094211619337	0	0.244267473608911	0.196961356841874	0.0716332152445453	0.0784082594084337	0.269101165969221	0.010307529789663	0.352232138131202	1.30796848625616	1	6.7562886554621	12.2525429131956	4.83222957288834	8.45955882238	0.00464315454766191	11.3463594638787	9.14986335188773	3.33068404581121	3.6452598170129	12.4994261800588	0.483237692728005	16.3593256945133
Motif:ACCTAACCCAn	0.0050930737556185	0.00484702474837519	0.00286913851215588	0.00674785967476144	0.00259718213245038	0.00602773058936837	0.00452862611203204	0.0133446100994492	0	0.00413121295355348	0.00230658142259332	0	0	0.0501864585777645	1	0.952619774179578	0.571749728942999	1.3186524969634	0.51938067113571	1.17998142867481	0.891307601210984	2.58895034658485	0.0192564182035365	0.814780061418469	0.463421383143189	0.0192564182035365	0.0192564182035365
Motif:ACCTAAn	0	0	0	0	0	0	0	0	0	0	0	0	0.26800271379548	0	1	1	1	1	1	1	1	1	1	1	1	1	2681.0271379548
Motif:ACCTAn	0.292670418503366	0.516145695242209	0.456869987542847	0.460350366980211	0.40621866314885	0.679228453668851	0.341962979154833	0.808994949101359	0.11808673555254	0.508472187062589	0.512472996551098	0	0.220320890494541	4.58900043595765	1	1.76331235198297	1.56084754012671	1.5727352829361	1.38784056540254	2.32034526282252	1.16836591928737	2.7635816256213	0.40368400659024	1.73710236731701	1.75076771475532	0.000341564562810673	0.752879650961071
Motif:ACCTCAAn	0.168573417153103	0.033047896011649	0.197438342855193	0.281799821644867	0.340398709153709	0.101661223102342	0.202879599385606	0.241957590156758	0	0.35514139996135	0.239977663158699	0	0	1.92289799942458	1	0.196521162439965	1.17112907409642	1.67127592719005	2.01868625715125	0.603303263904202	1.20338819721286	1.43506661714836	0.000592861647601715	2.10609001677426	1.42332838932636	0.000592861647601715	0.000592861647601715
Motif:ACCTCAGn	0.0331300357410723	0.0132191584046596	0.0367698938110886	0	0.0072838525496514	0.0282392286395395	0.0138958629716168	0.0301975151521694	0	0.0407138846991393	0.0139792813490504	0	0	0.203449431968937	1	0.400816854620386	1.10953518372288	0.00300932568292125	0.222204171165695	0.852819685791437	0.42118109895133	0.911750904761191	0.00300932568292125	1.22822271444907	0.423691429607715	0.00300932568292125	0.00300932568292125
Motif:ACCTGn	0.0109450729867614	0.0248792749144544	0.00923075628407638	0.0138817646130476	0.0194644177390759	0.010193136477787	0.00546606104119793	0.00572711494265282	0.00595659710994069	0.0229278109913776	0.023690139193858	0	0	0.128672007100372	1	2.26157626521749	0.844789010924618	1.26588250071377	1.77132534683345	0.93192109188634	0.503940630167804	0.5275759562329	0.548352837251516	2.08489441572534	2.15391416809765	0.00905381070092156	0.00905381070092156
Motif:ACCTTGAn	0	0	0	0	0	0	0	0.00830431666684659	0	0	0	0	0	0.00830431666684659	1	1	1	1	1	1	1	84.0431666684659	1	1	1	1	1
Motif:ACGAACAn	0.0321556229251584	0	0	0.0402571173778382	0	0	0	0	0	0	0	0	0	0.0724127403029966	1	0.00310023465465313	0.00310023465465313	1.25116533856678	0.00310023465465313	0.00310023465465313	0.00310023465465313	0.00310023465465313	0.00310023465465313	0.00310023465465313	0.00310023465465313	0.00310023465465313	0.00310023465465313
Motif:ACGAACGn	0	0	0	0	0	0	0	0.0830431666684659	0	0	0	0	0	0.0830431666684659	1	1	1	1	1	1	1	831.431666684659	1	1	1	1	1
Motif:ACGAGCGn	0	0	0	0	0	0	0	0	0	0	0	0	0.00239288137317393	0	1	1	1	1	1	1	1	1	1	1	1	1	24.9288137317393
Motif:ACGAGCn	0	0.000920321154754783	0	0	0	0	0	0	0	0	0	0	0.0502505088366525	0.000920321154754783	1	10.2032115475478	1	1	1	1	1	1	1	1	1	1	503.505088366525
Motif:ACGAGGGTTn	0	0	0	0	0	0.0166409740197286	0	0	0	0	0	0	0	0.0166409740197286	1	1	1	1	1	167.409740197286	1	1	1	1	1	1	1
Motif:ACGATGn	0	0	0	0.0805142347556763	0	0	0	0	0	0	0	0	0	0.0805142347556763	1	1	1	806.142347556763	1	1	1	1	1	1	1	1	1
Motif:ACGCAAn	0	0	0	0	0	0	0	0.0830431666684659	0	0	0	0	0	0.0830431666684659	1	1	1	1	1	1	1	831.431666684659	1	1	1	1	1
Motif:ACGCACn	0	0	0	0	0	0	0.0382136231719463	0	0	0	0	0	0	0.0382136231719463	1	1	1	1	1	1	383.136231719463	1	1	1	1	1	1
Motif:ACGCAn	0	0	0	0.0805142347556763	0	0	0	0	0	0	0	0	0	0.0805142347556763	1	1	1	806.142347556763	1	1	1	1	1	1	1	1	1
Motif:ACGCCAn	0	0	0	0	0.0582708203972112	0	0	0	0	0	0	0	0	0.0582708203972112	1	1	1	1	583.708203972112	1	1	1	1	1	1	1	1
Motif:ACGCCGn	0.000989403782312567	0.00938133822266166	0.0546409757410121	0.00805142347556763	0.0130999814276437	0.0776578787587335	0.0356437011457627	0.0139909682974046	0.0196479676099324	0.0124402787500248	0	0	0.00558338987073916	0.245543917211056	1	8.70323600541834	50.2485640584145	7.48246298380196	12.1167024036056	71.3765456125648	32.8103332539259	12.9345689139178	18.1273169145895	11.5111393531281	0.0917933291802253	0.0917933291802253	5.21697277264318
Motif:ACGCCn	0	0	0	0	0	0	0	0	0	0	0	0	0.13400135689774	0	1	1	1	1	1	1	1	1	1	1	1	1	1341.0135689774
Motif:ACGCGn	0.1362785923971	0.0259662040091528	0.139261214800464	0.161028469511353	0.129587086200032	0.241972088894276	0.189854984965384	0.232652681221972	0.163050842318537	0.133807428407131	0.110447417325236	0.00368126063916536	0.0191430509853914	1.5534595927254	1	0.191131199926559	1.02187016562452	1.1814791946392	0.950934335958066	1.77500064078549	1.39285045861364	1.70666581265376	1.19630830213794	0.981880118085003	0.810592156599988	0.0277262037443185	0.141100231694433
Motif:ACGCGTn	0.0643112458503169	0.145410742451256	0	0	0	0	0	0	0	0	0	0	0	0.209721988301573	1	2.25908908499307	0.00155252392155846	0.00155252392155846	0.00155252392155846	0.00155252392155846	0.00155252392155846	0.00155252392155846	0.00155252392155846	0.00155252392155846	0.00155252392155846	0.00155252392155846	0.00155252392155846
Motif:ACGCn	0.0643112458503169	0	0	0	0	0	0.00129537705667614	0	0	0	0	0	0	0.065606622906993	1	0.00155252392155846	0.00155252392155846	0.00155252392155846	0.00155252392155846	0.00155252392155846	0.0216635626008354	0.00155252392155846	0.00155252392155846	0.00155252392155846	0.00155252392155846	0.00155252392155846	0.00155252392155846
Motif:ACGCTGTCn	0	0	0	0.0805142347556763	0	0	0	0	0	0	0	0	0	0.0805142347556763	1	1	1	806.142347556763	1	1	1	1	1	1	1	1	1
Motif:ACGGACGGn	0.0171048225744823	0.0156615587918757	0.0385593663121663	0.0271866247226959	0.0197864913960766	0.069139971136527	0.0404289878467687	0.025294370935063	0.0910609430230701	0.10850815253119	0.060592186501632	0	0.0110816371393439	0.452731289269916	1	0.916112835435617	2.24700755528306	1.58598698734427	1.15586727558421	4.02445133257124	2.35567601300813	1.47600306978621	5.29856920223504	6.31265751570577	3.52762641049545	0.0058123238160164	0.64991295847062
Motif:ACGGAn	0	0	0	0	0.0582708203972112	0	0	0	0	0	0	0	0.26800271379548	0.0582708203972112	1	1	1	1	583.708203972112	1	1	1	1	1	1	1	2681.0271379548
Motif:ACGGCACGGn	0	0	0.00753668630910512	0.00447301304198202	0	0	0	0	0.00955109536593938	0	0	0	0	0.0215607947170265	1	1	76.3668630910512	45.7301304198202	1	1	1	1	96.5109536593938	1	1	1	1
Motif:ACGGCGGn	0	0	0	0	0	0	0	0	0.0859598582934544	0.153549508008183	0	0	0	0.239509366301637	1	1	1	1	1	1	1	1	860.598582934544	1536.49508008183	1	1	1
Motif:ACGGCGn	0	0.00279636043175492	0	0	0	0	0	0.00173006597225971	0	0.00348976154564051	0	0	0	0.00801618794965514	1	28.9636043175492	1	1	1	1	1	18.3006597225971	1	35.8976154564051	1	1	1
Motif:ACGGn	0.0548296429951603	0.0373939036999843	0.0305285885122241	0.0282090135351646	0.050164473272044	0.089588436405274	0.0347311063315956	0.0356158459690272	0.117809485292268	0.0663819777333705	0.162864334364412	0	0.00531813791793572	0.545252473746113	1	0.682580509458031	0.557596715400511	0.515368605939398	0.91507008841242	1.63278753537823	0.634103999814171	0.650210779126564	2.14655473553063	1.21031148407842	2.96678306062849	0.00182051064866398	0.0986377777553205
Motif:ACGGTAn	0	0	0	0	0	0	0	0	0.0257879574880363	0	0	0	0	0.0257879574880363	1	1	1	1	1	1	1	1	258.879574880363	1	1	1	1
Motif:ACGGTGn	0.0750297868253697	0	0.013189201040934	0	0	0.0194144696896834	0.0382136231719463	0.0207607916671165	0.0859598582934544	0	0	0	0	0.252567730688504	1	0.00133102999789469	0.176883252335364	0.00133102999789469	0.00133102999789469	0.259743445499752	0.509965817698935	0.277663394887635	1.14548253003154	0.00133102999789469	0.00133102999789469	0.00133102999789469	0.00133102999789469
Motif:ACGGTn	0	0	0	0	0	0	0.0764272463438925	0	0	0	0.153772094839555	0	0	0.0764272463438925	1	1	1	1	1	1	765.272463438925	1	1	1	1538.72094839555	1	1
Motif:ACGn	0.137044202466747	0.319903633392763	0.13189201040934	0.179815124287677	0.329646355389938	0.552158772739633	0.328637159278738	0.782978428588393	0.243143599172914	0.505433797193601	0.226630777870677	0	1.89914468229899	3.51065308291974	1	2.33333693759569	0.962432301440841	1.3118682456249	2.40437692194747	4.02684738258285	2.3970182724891	5.70989086307359	1.77363384523595	3.68614777803806	1.65322903770323	0.000729159513864589	13.8485232925504
Motif:ACGTCCCn	0	0	0	0	0	0	0.0382136231719463	0.0207607916671165	0.0859598582934544	0	0.0384430237098886	0	0.100501017673305	0.144934273132517	1	1	1	1	1	1	383.136231719463	208.607916671165	860.598582934544	1	385.430237098886	1	1006.01017673305
Motif:ACGTCGn	0.0643112458503169	0.290821484902512	0.0263784020818679	0.201285586889191	0.0874062305958168	0.0776578787587335	0.114640869515839	0.166086333336932	0.171919716586909	0.153549508008183	0.153772094839555	0	0	1.3540572565263	1	4.51662564606458	0.411083526367432	3.12655941102558	1.35855516285416	1.20720966862576	1.78137944703758	2.58008257941675	2.67064724980883	2.38544536718392	2.38890108098721	0.00155252392155846	0.00155252392155846
Motif:ACGTCn	0	0	0	0.0402571173778382	0.0291354101986056	0.0776578787587335	0	0	0	0	0	0	0	0.147050406335177	1	1	1	403.571173778382	292.354101986056	777.578787587335	1	1	1	1	1	1	1
Motif:ACGTGn	0.0321556229251584	0	0	0.0402571173778382	0.0291354101986056	0	0	0	0	0	0	0	0	0.101548150501602	1	0.00310023465465313	0.00310023465465313	1.25116533856678	0.906366318407166	0.00310023465465313	0.00310023465465313	0.00310023465465313	0.00310023465465313	0.00310023465465313	0.00310023465465313	0.00310023465465313	0.00310023465465313
Motif:ACGTTGGn	0	0	0	0	0.0291354101986056	0	0	0	0	0	0	0	0	0.0291354101986056	1	1	1	1	292.354101986056	1	1	1	1	1	1	1	1
Motif:ACn	0.197914973271335	0.0630393610839326	0.244800569571849	0.0851793829910506	0.0940586695457911	0.198755629842895	0.181004794647559	0.226027741977752	0.11092915046441	0.176206897088891	0.244293106333775	0	0.445346827641276	1.57791717048547	1	0.318861548906275	1.23677803514519	0.430671386017836	0.475512876578115	1.00424541921084	0.914601515509616	1.14197294397477	0.560710882768797	0.890371541990928	1.23421528330026	0.000505012314715072	2.24956133509607
Motif:ACTAATAGn	0	0	0.105513608327472	0	0	0.0776578787587335	0.0382136231719463	0	0	0.207291835811047	0	0	0	0.428676946069199	1	1	1056.13608327472	1	1	777.578787587335	383.136231719463	1	1	2073.91835811047	1	1	1
Motif:ACTACAGCn	0	0	0	0.0402571173778382	0	0.0310631515034934	0.0382136231719463	0	0	0	0	0	0	0.109533892053278	1	1	1	403.571173778382	1	311.631515034934	383.136231719463	1	1	1	1	1	1
Motif:ACTACGTATGn	0	0	0	0	0	0.0776578787587335	0.0764272463438925	0	0	0	0	0	0	0.154085125102626	1	1	1	1	1	777.578787587335	765.272463438925	1	1	1	1	1	1
Motif:ACTACTGAAGn	0	0	0	0	0	0	0	0	0	0.0767747540040913	0	0	0	0.0767747540040913	1	1	1	1	1	1	1	1	1	768.747540040913	1	1	1
Motif:ACTACTn	0	0.000469066911133083	0	0	0	0	0	0	0	0	0	0	0	0.000469066911133083	1	5.69066911133083	1	1	1	1	1	1	1	1	1	1	1
Motif:ACTCAAn	0	0	0	0	0	0	0	0.166086333336932	0	0	0	0.051537648948315	0	0.166086333336932	1	1	1	1	1	1	1	1661.86333336932	1	1	1	516.37648948315	1
Motif:ACTCACn	0.0321556229251584	0	0	0	0.0194236067990704	0.00668024763515988	0.0458563478063355	0.0994787934049331	0.00318369845531313	0	0.0384430237098886	0	0	0.20677831702597	1	0.00310023465465313	0.00310023465465313	0.00310023465465313	0.605277623822995	0.210203586856526	1.42475462070494	3.08717626182518	0.101802357465927	0.00310023465465313	1.19492417800514	0.00310023465465313	0.00310023465465313
Motif:ACTCGn	0	0	0.0527568041637358	0	0	0.00165229529273901	0	0	0	0	0	0	0	0.0544090994564748	1	1	528.568041637358	1	1	17.5229529273901	1	1	1	1	1	1	1
Motif:ACTCn	0.0964668687754753	0.115289945800639	0.0263784020818679	0.0402571173778382	0.116541640794422	0.084905947442882	0.0382136231719463	0.041521583334233	0.329512790124909	0.143706590828171	0.115329071129666	0.0257688244741575	0	1.03279450973238	1	1.19492272312286	0.274197583680921	0.417918877246308	1.207884673838	0.880280664795363	0.396757435109842	0.431013077901553	3.41331135931602	1.48919181756355	1.195327886193	0.267885091462418	0.00103555185404745
Motif:ACTGAGCGn	0	0	0	0	0	0.0776578787587335	0	0	0	0	0	0	0	0.0776578787587335	1	1	1	1	1	777.578787587335	1	1	1	1	1	1	1
Motif:ACTGAn	0	0.0727053712256279	0	0	0.0582708203972112	0	0	0	0	0	0	0	0	0.130976191622839	1	728.053712256279	1	1	583.708203972112	1	1	1	1	1	1	1	1
Motif:ACTGATGn	0	0.0727053712256279	0	0	0	0.0776578787587335	0	0.0830431666684659	0	0	0.153772094839555	0	0	0.233406416652827	1	728.053712256279	1	1	1	777.578787587335	1	831.431666684659	1	1	1538.72094839555	1	1
Motif:ACTGCAGn	0	0	0	0	0	0	0	0	0.0859598582934544	0	0	0	0	0.0859598582934544	1	1	1	1	1	1	1	1	860.598582934544	1	1	1	1
Motif:ACTGCCAn	0.0643112458503169	0	0	0	0	0	0	0	0	0	0	0	0	0.0643112458503169	1	0.00155252392155846	0.00155252392155846	0.00155252392155846	0.00155252392155846	0.00155252392155846	0.00155252392155846	0.00155252392155846	0.00155252392155846	0.00155252392155846	0.00155252392155846	0.00155252392155846	0.00155252392155846
Motif:ACTGGAAn	1.1576024253057	1.8176342806407	0.738595258292301	1.12719928657947	0.46616656317769	0.310631515034934	1.45211768053396	0.332172666673864	0.859598582934544	1.15162131006137	0.691974426777996	2.0615059579326	0	9.41333956923453	1	1.57012220144629	0.63807006199995	0.973738382107819	0.402751651016511	0.268403614126387	1.25439633604507	0.287010426350385	0.742590292758119	0.994833633312334	0.597799928246025	1.78077363653118	8.63779826440238e-05
Motif:ACTGGTCATn	0	0	0.00570343828797144	0	0	0	0	0	0	0	0.00213572353943826	0.00234262040674159	0	0.00570343828797144	1	1	58.0343828797144	1	1	1	1	1	1	1	22.3572353943826	24.4262040674159	1
Motif:ACTGGTn	0	0	0	0	0	0	0.152854492687785	0	0	0	0	0	0	0.152854492687785	1	1	1	1	1	1	1529.54492687785	1	1	1	1	1	1
Motif:ACTGn	0	0	0	0	0.00200933863438659	0	0.0805584488489677	0	0	0	0	0	0.187601899656836	0.0825677874833543	1	1	1	1	21.0933863438659	1	806.584488489677	1	1	1	1	1	1877.01899656836
Motif:ACTGTGAn	0	0	0	0	0.00794602096325607	0	0	0	0	0	0	0	0	0.00794602096325607	1	1	1	1	80.4602096325607	1	1	1	1	1	1	1	1
Motif:ACTGTn	0	0	0	0	0	0	0	0	0	0	0	0	0.13400135689774	0	1	1	1	1	1	1	1	1	1	1	1	1	1341.0135689774
Motif:ACTn	0.00443525833450461	0.0155797224054917	0.00854855623023497	0.0241542704267029	0	0	0	0	0.109291819830249	0.0307099016016365	0.0295715566999143	0.100956494178058	0	0.19271952882882	1	3.45729421545827	1.90695999926533	5.3479358038272	0.0220494606093752	0.0220494606093752	0.0220494606093752	0.0220494606093752	24.1203062233494	6.7934171174401	6.54241820673603	22.2824118770064	0.0220494606093752
Motif:ACTTTGAn	0	0.002851191028456	0	0	0	0	0	0	0	0	0	0	0	0.002851191028456	1	29.51191028456	1	1	1	1	1	1	1	1	1	1	1
Motif:AGAAAn	0	0	0	0	0.00182096313741285	0	0.0007278785366085	0	0.00654159927893584	0	0	0	0	0.00909044095295719	1	1	1	1	19.2096313741285	1	8.278785366085	1	66.4159927893584	1	1	1	1
Motif:AGAACGn	0	0	0.0527568041637358	0	0	0	0	0	0	0	0	0	0	0.0527568041637358	1	1	528.568041637358	1	1	1	1	1	1	1	1	1	1
Motif:AGAACn	0	0	0	0	0.0582708203972112	0	0	0	0	0	0.0256286824732591	0	0	0.0582708203972112	1	1	1	1	583.708203972112	1	1	1	1	1	257.286824732591	1	1
Motif:AGAAGCn	0	0	0.0527568041637358	0	0	0	0	0	0	0	0	0	0.60300610603983	0.0527568041637358	1	1	528.568041637358	1	1	1	1	1	1	1	1	1	6031.0610603983
Motif:AGAAGTTn	0	0	0	0	0	0	0.0764272463438925	0	0	0	0	0	0	0.0764272463438925	1	1	1	1	1	1	765.272463438925	1	1	1	1	1	1
Motif:AGAAn	0.0493019934741635	0.163070395086929	0.083405330020264	0.0249178669675057	0.263813298648556	0.127225966674748	0.102196166001866	0.0635738455828879	0.0120343801610836	0.0788349400313986	0.0692448296857484	0.000505271068120735	0	0.968374182649402	1	3.30291115017989	1.69032308511874	0.506414118300503	5.34215889054312	2.5773447126448	2.07068903110894	1.28889223096206	0.245625314035752	1.59780880244601	1.40368484769779	0.0122519563595603	0.00202420981356346
Motif:AGAATCn	0	0	0	0	0	0	0	0.00184540370374369	0	0	0	0	0	0.00184540370374369	1	1	1	1	1	1	1	19.4540370374369	1	1	1	1	1
Motif:AGACAGn	0.0975387228729806	0.0018176342806407	0	0	0.159446837972651	0.161972147125359	0.0020380599025038	0.00166086333336932	0.0573065721956363	0.000924997036193871	0.016283074485645	0	0	0.482705834719335	1	0.0196400999953202	0.0010241838182387	0.0010241838182387	1.63405289702742	1.65991670472995	0.0218976635456941	0.0180344773216672	0.587948823033226	0.0104978537821239	0.16779279781197	0.0010241838182387	0.0010241838182387
Motif:AGACGACn	0	0.0969404949675038	0	0.171092748855812	0.138393198443377	0.00705980715988487	0	0.332172666673864	0	0	0.0864968033472494	0	0	0.745658916100442	1	970.404949675038	1	1711.92748855812	1384.93198443377	71.5980715988487	1	3322.72666673864	1	1	865.968033472494	1	1
Motif:AGACGGAGn	0.89318316292972	0.831839983894984	1.3604159279225	1.45230112588361	1.66578005628352	2.08042852805275	1.14320166438806	1.31162480810078	0.547623555751514	1.14314355377079	0.799822046852461	0	0.14963484853581	12.4295423669782	1	0.931328405616034	1.5230511268794	1.62591346860288	1.86489584200815	2.32908064809953	1.27988717557191	1.4684311341979	0.613157818798614	1.27982212272004	0.895485418340294	0.000111946585528409	0.167623050281975
Motif:AGACGn	0.128622491700634	0	0.263784020818679	0	0.233083281588845	0	0.764272463438925	0	0	0	0	0.20615059579326	0	1.38976225754708	1	0.000776865011536344	2.0500226287756	0.000776865011536344	1.81151932741601	0.000776865011536344	5.93814222627544	0.000776865011536344	0.000776865011536344	0.000776865011536344	0.000776865011536344	1.60228871480309	0.000776865011536344
Motif:AGACn	0.133617804939432	0.0499849427176192	0.0156568580098829	0.038554913683215	0.0165139300280626	0.0327000577714471	0.114913823967067	0.0405956606887039	0.0300312227762009	0.0153549508008183	0.0258951756551228	0	0	0.487924165382449	1	0.374557021335381	0.117836648732157	0.289078284681116	0.124246206670742	0.245293121482992	0.860123481829237	0.304339879847244	0.225334410700572	0.115578855095764	0.194403248444718	0.000747843565374823	0.000747843565374823
Motif:AGACTTCn	0	0.0363526856128139	0.0263784020818679	0	0	0	0.0382136231719463	0	0.0171919716586909	0	0	0	0	0.118136682525319	1	364.526856128139	264.784020818679	1	1	1	383.136231719463	1	172.919716586909	1	1	1	1
Motif:AGAGACn	0	0	0.0527568041637358	0	0	0	0.30570898537557	0	0	0	0	0	0	0.358465789539306	1	1	528.568041637358	1	1	1	3058.0898537557	1	1	1	1	1	1
Motif:AGAGAGACn	0	0.0161567491612506	0	0.00365973794343983	0	0	0	0	0	0	0	0	0	0.0198164871046904	1	162.567491612506	1	37.5973794343983	1	1	1	1	1	1	1	1	1
Motif:AGAGAGCCGn	0	0	0	0	0.00116541640794422	0	0.00152854492687785	0	0.00191021907318788	0	0	0	0.00478576274634785	0.00460418040800995	1	1	1	1	12.6541640794422	1	16.2854492687785	1	20.1021907318788	1	1	1	48.8576274634785
Motif:AGAGAGn	0	0	4.34212379948443e-05	0	0	0.000892619296077397	0	0	0	0	0	0	0	0.000936040534072241	1	1	1.43421237994844	1	1	9.92619296077397	1	1	1	1	1	1	1
Motif:AGAGCCn	0.0643112458503169	0	0.0791352062456037	0.0402571173778382	0.116541640794422	0.0582434090690502	0.0764272463438925	0	0.0644698937200908	0.191936885010228	0	0	0	0.691322644411442	1	0.00155252392155846	1.23014553125918	0.626553901342364	1.81088937583169	0.905795382449712	1.1881038059989	0.00155252392155846	1.00246304612928	2.9814185779995	0.00155252392155846	0.00155252392155846	0.00155252392155846
Motif:AGAGCn	0	0	0	0	0	0	0	0.0276810555561553	0.00191021907318788	0	0	0	0	0.0295912746293432	1	1	1	1	1	1	1	277.810555561553	20.1021907318788	1	1	1	1
Motif:AGAGGn	0.00649565091866077	0.00104612044928961	0.000412162532529186	0.00482905889615985	0	0.000588317263323739	0.00129537705667614	0.00064877473959739	0	0.0108351467344484	0.00376127482281441	0	0.00101516179467985	0.0261506085906851	1	0.173769118988233	0.0776515523403684	0.747319552982146	0.0151615058518447	0.104359262158086	0.211560174103251	0.113525525961193	0.0151615058518447	1.6579329120512	0.585427408216812	0.0151615058518447	0.169075320757922
Motif:AGAGn	0	0	8.68424759896886e-05	0	0	0	0	0	0	0	0	0	0	8.68424759896886e-05	1	1	1.86842475989689	1	1	1	1	1	1	1	1	1	1
Motif:AGAGTCCn	0.315372455612131	0.191550689575212	0.227260079474554	0.153286716169461	0.752141820204003	0.23148021553084	0.169021794798993	0.17886220513208	0.486334429037198	0.15975054583159	0.601781178843257	0	0	2.86506095136606	1	0.607503717569701	0.720697086005157	0.486212705549317	2.38449286719622	0.734074279421607	0.536090526416436	0.567283139774686	1.54192361451442	0.506702068557529	1.90787236139329	0.000316984884800683	0.000316984884800683
Motif:AGAGTTn	0	0	0	0	0	0	0	0	0.0143266430489091	0	0	0	0	0.0143266430489091	1	1	1	1	1	1	1	1	144.266430489091	1	1	1	1
Motif:AGAn	0	0	0.056588614150365	0.00143775419206565	0.0194236067990704	0	0	0.00830431666684659	0	0	0	0	0	0.0857542918083476	1	1	566.88614150365	15.3775419206565	195.236067990704	1	1	84.0431666684659	1	1	1	1	1
Motif:AGATAGATn	0	0	0	0	0	0.0776578787587335	0	0	0	0	0	0	0	0.0776578787587335	1	1	1	1	1	777.578787587335	1	1	1	1	1	1	1
Motif:AGATCn	0	0	0	0	0	0	0.030570898537557	0	0	0	0	0	0	0.030570898537557	1	1	1	1	1	1	306.70898537557	1	1	1	1	1	1
Motif:AGATn	0.0239983956376507	0.0444310601934393	0.000130263713984533	0	0.00506934792832881	0.00656393975222629	0.00311947944260786	0.00346013194451941	0	0	0	0	0	0.0867726186127569	1	1.84788484939077	0.00955514704990464	0.0041496538401819	0.21451004482026	0.276530431835667	0.133597252324044	0.147733151951292	0.0041496538401819	0.0041496538401819	0.0041496538401819	0.0041496538401819	0.0041496538401819
Motif:AGCAACn	0	0.00177330173721044	0	0	0	0	0	0	0	0	0.00606995111208768	0	0	0.00177330173721044	1	18.7330173721044	1	1	1	1	1	1	1	1	61.6995111208768	1	1
Motif:AGCACGGCn	0	0	0	0.0115020335365252	0.00448237079978548	0	0	0	0	0.00590575030800703	0	0.0237866072069146	0	0.0218901546443177	1	1	1	116.020335365252	45.8237079978548	1	1	1	1	60.0575030800703	1	238.866072069146	1
Motif:AGCACn	0	0	0.0527568041637358	0	0	0	0	0	0	0	0	0	0	0.0527568041637358	1	1	528.568041637358	1	1	1	1	1	1	1	1	1	1
Motif:AGCAGCn	0	0	0	0.0805142347556763	0.00375940776756201	0	0	0.0138405277780777	0	0	0	0	0	0.098114170301316	1	1	1	806.142347556763	38.5940776756201	1	1	139.405277780777	1	1	1	1	1
Motif:AGCAGGn	0.128622491700634	0.290821484902512	0.158270412491207	0	0	0	0.764272463438925	0.0830431666684659	0.11051981780587	0.307099016016365	0.175739536959491	0.30922589368989	0.13400135689774	1.84264885302398	1	2.2600672272496	1.23032432326997	0.000776865011536344	0.000776865011536344	0.000776865011536344	5.93814222627544	0.64591017133066	0.859366660359055	2.38652167121507	1.3660358390858	2.40304463969886	1.04178652173402
Motif:AGCAGn	0	0	0	0	0	0	0	0	0	0	0	0	0.13400135689774	0	1	1	1	1	1	1	1	1	1	1	1	1	1341.0135689774
Motif:AGCAGTn	0	0	0	0.0805142347556763	0	0	0	0	0	0	0	0	0	0.0805142347556763	1	1	1	806.142347556763	1	1	1	1	1	1	1	1	1
Motif:AGCAn	0	0	0.105513608327472	0	0.291354101986056	0	0.0764272463438925	0	0.0859598582934544	0.0767747540040913	0.0768860474197773	0.10307529789663	0	0.636029568954966	1	1	1056.13608327472	1	2914.54101986056	1	765.272463438925	1	860.598582934544	768.747540040913	769.860474197773	1031.7529789663	1
Motif:AGCATGACCn	0	0	0	0	0	0.00215716329885371	0	0	0	0	0.00394287422665525	0	0	0.00215716329885371	1	1	1	1	1	22.5716329885371	1	1	1	1	40.4287422665525	1	1
Motif:AGCATGGn	0	0	0	0	0	0	0	0	0	0	0	0	0.13400135689774	0	1	1	1	1	1	1	1	1	1	1	1	1	1341.0135689774
Motif:AGCCACTACn	0	0	0	0	0	0	0.0382136231719463	0	0	0	0	0	0	0.0382136231719463	1	1	1	1	1	1	383.136231719463	1	1	1	1	1	1
Motif:AGCCAGn	0	0	0	0	0	0	0	0	0	0	0.0768860474197773	0	0	0	1	1	1	1	1	1	1	1	1	1	769.860474197773	1	1
Motif:AGCCAn	0.00312883903660981	0.0363526856128139	0.0527568041637358	0	0.0247650986688148	0	0	0.0103803958335582	0.0271744068153501	0.00258791305631769	0.0154186034920611	0.051537648948315	0	0.1571461431872	1	11.2897190598538	16.3702196252043	0.0309708842299544	7.70094092238257	0.0309708842299544	0.0309708842299544	3.24587126045228	8.44712495918888	0.832470440873981	4.80624872163191	15.9926364748529	0.0309708842299544
Motif:AGCCCGn	0	0.145410742451256	0	0	0.116541640794422	0.155315757517467	0	0	0.171919716586909	0	0	0	0	0.589187857350054	1	1455.10742451256	1	1	1166.41640794422	1554.15757517467	1	1	1720.19716586909	1	1	1	1
Motif:AGCCCn	0.0643112458503169	0.133293180580318	0.0351712027758239	0	0.194236067990704	0.129429797931223	0.114640869515839	0.0830431666684659	0.0429799291467272	0.127957923340152	0.0384430237098886	0.0944856897385775	0	0.92506338379957	1	2.07096103823711	0.547593860516057	0.00155252392155846	3.01711394377179	2.01098109842857	1.78137944703758	1.29081755166915	0.668826205393375	1.98812989330685	0.598389663187969	1.46846545956248	0.00155252392155846
Motif:AGCCGAACCn	0	0	0	0	0	0	0.0382136231719463	0	0	0	0	0	0	0.0382136231719463	1	1	1	1	1	1	383.136231719463	1	1	1	1	1	1
Motif:AGCCGGn	0	0	0	0.0805142347556763	0	0	0	0	0	0	0	0	0	0.0805142347556763	1	1	1	806.142347556763	1	1	1	1	1	1	1	1	1
Motif:AGCCGn	0.0321556229251584	0	0	0	0.0291354101986056	0	0.0382136231719463	0	0.0429799291467272	0	0.0768860474197773	0.051537648948315	0	0.142484585442438	1	0.00310023465465313	0.00310023465465313	0.00310023465465313	0.906366318407166	0.00310023465465313	1.18781222302989	0.00310023465465313	1.33557889260685	0.00310023465465313	2.38674812135563	1.60088828754379	0.00310023465465313
Motif:AGCCGTn	0.0321556229251584	0	0	0	0	0	0	0	0	0	0	0	0	0.0321556229251584	1	0.00310023465465313	0.00310023465465313	0.00310023465465313	0.00310023465465313	0.00310023465465313	0.00310023465465313	0.00310023465465313	0.00310023465465313	0.00310023465465313	0.00310023465465313	0.00310023465465313	0.00310023465465313
Motif:AGCCn	0.0132405506162417	0.014968752899394	0.0339222254045233	0	0.0243574106651444	0.0466500982917882	0.0157350213060955	0.0176152171720988	0.109973265676569	0.0162855538796557	0.0160179265457869	0	0	0.292748095911511	1	1.12954504899133	2.55028644493146	0.00749594247468715	1.83331343425722	3.50436047481214	1.18698408795937	1.32792248848643	8.25102867512517	1.22825169297786	1.20819050198452	0.00749594247468715	0.00749594247468715
Motif:AGCCTCCn	0	0	0	0	0	0	0	0	0	0.0255915846680304	0.0256286824732591	0	0	0.0255915846680304	1	1	1	1	1	1	1	1	1	256.915846680304	257.286824732591	1	1
Motif:AGCCTn	0	0	0.00105513608327472	0.00374484812817099	0	0	0	0.00386247286830074	0	0	0	0	0	0.00866245707974645	1	1	11.5513608327472	38.4484812817099	1	1	1	39.6247286830074	1	1	1	1	1
Motif:AGCGAGAn	0.0107185409750528	0	0.0293093356465199	0.0178920521679281	0	0	0	0.00922701851871844	0	0	0	0	0.0223335594829567	0.0671469473082192	1	0.00924339060420409	2.71841976790926	1.66307565959376	0.00924339060420409	0.00924339060420409	0.00924339060420409	0.862132753411596	0.00924339060420409	0.00924339060420409	0.00924339060420409	0.00924339060420409	2.07362152943616
Motif:AGCGCGn	0	0	0.0175856013879119	0	0	0	0	0	0.0286532860978181	0	0.0256286824732591	0	0	0.04623888748573	1	1	176.856013879119	1	1	1	1	1	287.532860978181	1	257.286824732591	1	1
Motif:AGCGCn	0	0	0	0	0	0	0	0	0	0.0767747540040913	0	0	0	0.0767747540040913	1	1	1	1	1	1	1	1	1	768.747540040913	1	1	1
Motif:AGCGGCn	0	0	0	0.0178920521679281	0	0	0	0	0	0	0	0	0	0.0178920521679281	1	1	1	179.920521679281	1	1	1	1	1	1	1	1	1
Motif:AGCGn	0.156465587317266	0.0852981316013085	0.219820017348899	0.0223650652099101	0.243480624051877	0.232973636276201	0.24532077899969	0.190412109431735	0.0507953737791503	0.26102293923467	0.095002874685357	0	0	1.70795426325071	1	0.545446372121716	1.40465105466153	0.143486608997842	1.55577370625055	1.48866452883991	1.56752695918016	1.21681981779099	0.325073821465093	1.66781822052331	0.607431532784019	0.000638709959918325	0.000638709959918325
Motif:AGCn	0.2619878672041	0.500183860385165	0.647100136472777	0.352640331179899	0.6244697214969	0.339297869534094	0.38669905239671	0.373922234787751	0.346855568552535	0.271204456373971	0.500906861175116	0.30922589368989	0.20100203534661	4.1043610983839	1	1.90884021348295	2.46940136289778	1.34588577084037	2.38305469138912	1.29497741789699	1.47583730801049	1.42708717796724	1.32381392642775	1.03516602759293	1.91159883332165	1.18023736462781	0.767307687654242
Motif:AGCTCTCn	0	0	0.0527568041637358	0	0	0	0	0	0	0	0	0	0	0.0527568041637358	1	1	528.568041637358	1	1	1	1	1	1	1	1	1	1
Motif:AGCTGCAn	0.0128622491700634	0.00427678654268399	0	0.00473613145621626	0	0	0	0	0.00505646225255614	0	0	0	0	0.0269316294215198	1	0.337656411727702	0.00771471051728833	0.373093542082605	0.00771471051728833	0.00771471051728833	0.00771471051728833	0.00771471051728833	0.397806135717951	0.00771471051728833	0.00771471051728833	0.00771471051728833	0.00771471051728833
Motif:AGCTGCn	0.192933737550951	0	0.211027216654943	0	0.116541640794422	0	0	0.0830431666684659	0.0859598582934544	0.383873770020457	0.0768860474197773	0	0	1.07337938998269	1	0.000518044157817776	1.09373221144421	0.000518044157817776	0.604255205718299	0.000518044157817776	0.000518044157817776	0.430718317550684	0.445828068115497	1.98915368314364	0.398821720992979	0.000518044157817776	0.000518044157817776
Motif:AGCTGCTn	0.0643112458503169	0	0	0.0805142347556763	0.0582708203972112	0.0776578787587335	0.0764272463438925	0	0	0	0	0	0	0.35718142610583	1	0.00155252392155846	0.00155252392155846	1.25155527876317	0.906220949876628	1.20720966862576	1.1881038059989	0.00155252392155846	0.00155252392155846	0.00155252392155846	0.00155252392155846	0.00155252392155846	0.00155252392155846
Motif:AGCTGGACCCn	0	0	0.000573443523518867	0	0	0.000882475894985609	0	0	0.000934346285798417	0.000834508195696645	0	0	0	0.00322477389999954	1	1	6.73443523518867	1	1	9.82475894985609	1	1	10.3434628579842	9.34508195696645	1	1	1
Motif:AGCTGGTTCAn	0.00635172798521648	0	0.00351712027758239	0.00453601322567191	0.00656572624193929	0	0.00430576035740239	0.00410089711943042	0	0.00432533825375162	0	0	0.00744451982765222	0.0337025834609945	1	0.0154997235204492	0.560643642427374	0.718569232350603	1.03316913813062	0.0154997235204492	0.682880674370924	0.651127438890228	0.0154997235204492	0.685915194176174	0.0154997235204492	0.0154997235204492	1.16937971423156
Motif:AGCTGGTTCGn	0	0	0.0022449703899462	0	0	0	0	0	0	0	0	0	0	0.0022449703899462	1	1	23.449703899462	1	1	1	1	1	1	1	1	1	1
Motif:AGCTGn	0	0.0727053712256279	0	0	0	0	0	0	0	0	0	0.051537648948315	0	0.0727053712256279	1	728.053712256279	1	1	1	1	1	1	1	1	1	516.37648948315	1
Motif:AGCTTGAACCn	0	0	0.00234474685172159	0	0	0	0	0	0.0429799291467272	0	0	0	0	0.0453246759984488	1	1	24.4474685172159	1	1	1	1	1	430.799291467272	1	1	1	1
Motif:AGGAACn	0.0107185409750528	0	0.0105513608327472	0	0.00863271413292018	0.00705980715988487	0.034739657429042	0.0404835437508771	0.0323613584163593	0.0650840528261956	0.0279842599064631	0.00468524081348318	0	0.209631035523079	1	0.00924339060420409	0.984546886434029	0.00924339060420409	0.807198877654347	0.66180894229593	3.22036562133296	3.75129546992163	3.00053015385477	6.025216614376	2.59593784145427	0.442318499742044	0.00924339060420409
Motif:AGGACAGn	0	0	0	0	0.0233083281588845	0	0	0.0830431666684659	0.0343839433173818	0	0	0	0	0.140735438144732	1	1	1	1	234.083281588845	1	1	831.431666684659	344.839433173818	1	1	1	1
Motif:AGGAGCCn	0.21320152412196	0.214591004768974	0.395516162124492	0.382076641295119	0.56893045417325	0.292746670229893	0.277917259432336	0.36186688990683	0.743225408684683	0.71005014915299	0.419756258886352	0	0	4.16012216389053	1	1.0065141618314	1.85472731033225	1.79172016172093	2.66772802733418	1.37292347738899	1.30340024796716	1.69697282472237	3.48485746524563	3.32932524545369	1.96836970863035	0.000468819903709749	0.000468819903709749
Motif:AGGAGTn	0	0	0	0	0	0	0.0120674599490357	0	0	0	0	0	0	0.0120674599490357	1	1	1	1	1	1	121.674599490357	1	1	1	1	1	1
Motif:AGGATGn	0	0	0	0.0402571173778382	0	0	0	0	0	0	0	0	0	0.0402571173778382	1	1	1	403.571173778382	1	1	1	1	1	1	1	1	1
Motif:AGGCCn	0	0	0	0	0.116541640794422	0	0	0	0	0	0	0	0	0.116541640794422	1	1	1	1	1166.41640794422	1	1	1	1	1	1	1	1
Motif:AGGCGGn	0	0	0	0	0	0	0	0	0	0	0	0	0.13400135689774	0	1	1	1	1	1	1	1	1	1	1	1	1	1341.0135689774
Motif:AGGCn	0	0.0727053712256279	0	0	0	0	0	0	0	0	0	0	0	0.0727053712256279	1	728.053712256279	1	1	1	1	1	1	1	1	1	1	1
Motif:AGGCTGGn	0	0	0	0	0.0776944271962816	0	0	0	0	0.0511831693360609	0.102514729893036	0.051537648948315	0	0.128877596532342	1	1	1	1	777.944271962816	1	1	1	1	512.831693360609	1026.14729893036	516.37648948315	1
Motif:AGGGCGTGn	0	0	0	0	0	0	0	0	0	0.00767747540040913	0	0	0	0.00767747540040913	1	1	1	1	1	1	1	1	1	77.7747540040913	1	1	1
Motif:AGGGn	0	0.0782980920891377	0	0	0.0111244293485585	0	0.00238835144824664	0.0103803958335582	0.00217619894413809	0.00295287515400351	0.0315781980474085	0	0	0.107320342817643	1	783.980920891377	1	1	112.244293485585	1	24.8835144824664	104.803958335582	22.7619894413809	30.5287515400351	316.781980474085	1	1
Motif:AGGGTn	0	0	0	0	0	0	0	0	0	0	0.00366124035332273	0	0	0	1	1	1	1	1	1	1	1	1	1	37.6124035332273	1	1
Motif:AGGn	0.143166572893373	0.109151962101462	0.0974008557158255	0.207056048031722	0.134084717004476	0.09035552080979	0.0213780829458742	0.0489048713162512	0.0409913876408945	0.0292978114185197	0.0819931619004907	0	0.0103049801289803	0.921787829878188	1	0.762578177833384	0.680555510938278	1.44594823375791	0.936608688925251	0.631379106674884	0.149916917199237	0.342053769602791	0.286817691042816	0.205196584414699	0.573009881108757	0.000697999526200893	0.0726267120015795
Motif:AGGTAn	0.00684162189896988	0.00232038418805195	0.0192890882830546	0.0120771352133515	0.0183512357134207	0.00865488010482339	0.00501536675146988	0.0092550641677115	0.00548679946553964	0.0352167531582134	0.0175278994486792	0	0.00406064717871939	0.122508328944606	1	0.348677041659548	2.79316398462035	1.75422046757669	2.65805830135445	1.26121535172098	0.736912327683677	1.3476769988149	0.804826241885734	5.08768032488982	2.53944967116333	0.014405855210126	0.599376808370508
Motif:AGGTCCn	0	0	0.211027216654943	0	0	0	0	0	0	0	0	0	0	0.211027216654943	1	1	2111.27216654943	1	1	1	1	1	1	1	1	1	1
Motif:AGGTCCTCCGn	0	0	0	0	0	0	0	0	0	0	0	0	0.00219674355570065	0	1	1	1	1	1	1	1	1	1	1	1	1	22.9674355570065
Motif:AGGTCGGn	0	0	0.158270412491207	0	0	0	0	0	0	0	0	0	0	0.158270412491207	1	1	1583.70412491207	1	1	1	1	1	1	1	1	1	1
Motif:AGGTCn	0.139407041031096	0.20719795996472	0.166670750592507	0.223669976139793	0.375613549838036	0.72184753846774	0.210703043264613	0.505701431832776	0.150202585369006	0.280673312168484	0.168288487545753	0	0	2.98168718866877	1	1.48593188152069	1.19542891426773	1.60400489097833	2.69315116327562	5.17498997277721	1.51105665854977	3.62563371779947	1.07738350880443	2.0126103320183	1.20702500964248	0.000716809698355727	0.000716809698355727
Motif:AGGTTACn	0	0.145410742451256	0.263784020818679	0.0805142347556763	0.233083281588845	0.0155315757517467	0.382136231719462	0.249129500005398	0	0.153549508008183	0.384430237098886	0	0	1.52313909509925	1	1455.10742451256	2638.84020818679	806.142347556763	2331.83281588845	156.315757517467	3822.36231719462	2492.29500005398	1	1536.49508008183	3845.30237098886	1	1
Motif:AGGTTAGGTGn	0	0	0	0	0.0166488058277746	0	0	0	0	0	0	0	0	0.0166488058277746	1	1	1	1	167.488058277746	1	1	1	1	1	1	1	1
Motif:AGGTTCn	0	0	0	0	0.000654728319069789	0	0	0	0	0.00167079299074545	0	0	0	0.00232552130981524	1	1	1	1	7.54728319069789	1	1	1	1	17.7079299074545	1	1	1
Motif:AGGTTn	0.101485965622608	0.176377434586718	0.169843474982085	0.301949797333003	0.201217956093563	0.152283115443027	0.0806765636968679	0.212025199787737	0.0659735642431031	0.26339587883878	0.179238410801655	0	0.0667734400976569	1.72522895062749	1	1.73722259275786	1.67290308204014	2.97334179462465	1.9817496920929	1.50004101953542	0.795154755893673	2.08813489626886	0.650420201630671	2.59382166841498	1.76538569774389	0.000984387945589848	0.658294083122582
Motif:AGn	0.0712113066030071	0	0.058870337243867	0.0018724240640855	0.0233083281588845	0.0716475754984791	0.00177737782195099	0.0448433100009716	0	0.268146363047757	0.0925088783612644	0.00572640543870167	0	0.541677022439003	1	0.00140230217007107	0.826942318868973	0.0276593454536749	0.328255493749394	1.00611780818855	0.0263265099376516	0.630241011445391	0.00140230217007107	3.76162457015541	1.29865631093848	0.0817038099040521	0.00140230217007107
Motif:AGTAGGn	0	0	0	0	0	0	0.0120674599490357	0	0	0	0	0	0	0.0120674599490357	1	1	1	1	1	1	121.674599490357	1	1	1	1	1	1
Motif:AGTAn	0.192933737550951	0	0	0	0.0582708203972112	0	0	0.0830431666684659	0.171919716586909	0	0.0768860474197773	0	0	0.506167441203537	1	0.000518044157817776	0.000518044157817776	0.000518044157817776	0.302386624938059	0.000518044157817776	0.000518044157817776	0.430718317550684	0.891138092073178	0.000518044157817776	0.398821720992979	0.000518044157817776	0.000518044157817776
Motif:AGTCAn	0	0	0	0	0	0	0	0	0	0	0	0	0.26800271379548	0	1	1	1	1	1	1	1	1	1	1	1	1	2681.0271379548
Motif:AGTCATGn	0	0	0	0	0	0	0	0	0	0.153549508008183	0	0	0	0.153549508008183	1	1	1	1	1	1	1	1	1	1536.49508008183	1	1	1
Motif:AGTCCAGCTGGn	0	0	0.000573443523518867	0	0	0.000882475894985609	0	0	0.000934346285798417	0.000834508195696645	0	0	0	0.00322477389999954	1	1	6.73443523518867	1	1	9.82475894985609	1	1	10.3434628579842	9.34508195696645	1	1	1
Motif:AGTCCCAGTTGn	0.00598244147444808	0	0.00174095497611142	0.000904654323097487	0	0.00269861647651306	0.00177737782195099	0	0.000965841104420836	0	0.000863888173255925	0	0	0.0140698861765419	1	0.0164407664948513	0.302667108897824	0.165172871340887	0.0164407664948513	0.460113999989947	0.308655303933088	0.0164407664948513	0.175232447183974	0.0164407664948513	0.158470603836494	0.0164407664948513	0.0164407664948513
Motif:AGTCGAn	0	0	0	0	0.116541640794422	0	0	0.166086333336932	0.0859598582934544	0.0767747540040913	0	0	0	0.4453625864289	1	1	1	1	1166.41640794422	1	1	1661.86333336932	860.598582934544	768.747540040913	1	1	1
Motif:AGTCGn	0	0	0	0	0	0	0	0	0	0.00639789616700761	0.00640717061831477	0	0	0.00639789616700761	1	1	1	1	1	1	1	1	1	64.9789616700761	65.0717061831477	1	1
Motif:AGTCn	0	0.0727053712256279	0	0	0.0629288326860165	0	0.00413120250507527	0	0	0	0	0	1.60801628277288	0.13976540641672	1	728.053712256279	1	1	630.288326860165	1	42.3120250507527	1	1	1	1	1	16081.1628277288
Motif:AGTCTGn	0	0	0	0	0	0.0776578787587335	0	0	0	0	0	0	0	0.0776578787587335	1	1	1	1	1	777.578787587335	1	1	1	1	1	1	1
Motif:AGTGATn	0	0	0	0	0.0291354101986056	0	0	0	0	0	0	0	0	0.0291354101986056	1	1	1	1	292.354101986056	1	1	1	1	1	1	1	1
Motif:AGTGCCAn	0.0321556229251584	0	0	0.0402571173778382	0	0	0	0	0	0.0383873770020457	0	0	0	0.110800117305042	1	0.00310023465465313	0.00310023465465313	1.25116533856678	0.00310023465465313	0.00310023465465313	0.00310023465465313	0.00310023465465313	0.00310023465465313	1.19319899948442	0.00310023465465313	0.00310023465465313	0.00310023465465313
Motif:AGTGGCn	0	0	0	0	0.0291354101986056	0	0	0	0	0	0	0.10307529789663	0	0.0291354101986056	1	1	1	1	292.354101986056	1	1	1	1	1	1	1031.7529789663	1
Motif:AGTGn	0	0.00415459264146445	0	0.0805142347556763	0	0	0	0	0	0	0	0	0	0.0846688273971408	1	42.5459264146445	1	806.142347556763	1	1	1	1	1	1	1	1	1
Motif:AGTGTCCTGn	0	0	0	0	0.00218515576489542	0	0	0	0	0	0	0	0	0.00218515576489542	1	1	1	1	22.8515576489542	1	1	1	1	1	1	1	1
Motif:AGTn	0.0130840120867886	0.0549444876833674	0.0154362501071671	0.00402571173778382	0	0	0	0	0.0233319615367948	0	0.0854289415775303	0.0107420392421547	0	0.110822423151902	1	4.17509384252812	1.17841594841495	0.312932945648472	0.00758494450260765	0.00758494450260765	0.00758494450260765	0.00758494450260765	1.77730127843826	0.00758494450260765	6.48732275232339	0.822362659468377	0.00758494450260765
Motif:AGTTCACn	0	0	0	0.0349401396109539	0.0505746743070135	0.0340604731397954	0.0338043589597986	0	0	0.132652396418669	0.0327477609380533	0.0227954985732932	0.0609097076807909	0.28603204243623	1	1	1	350.401396109539	506.746743070135	341.604731397954	339.043589597986	1	1	1327.52396418669	328.477609380533	228.954985732932	610.097076807909
Motif:AGTTCAGGn	0	0	0	0	0	0	0	0	0	0	0	0	0.26800271379548	0	1	1	1	1	1	1	1	1	1	1	1	1	2681.0271379548
Motif:AGTTTCn	0	0	0	0	0	0	0.0764272463438925	0	0	0	0	0	0.26800271379548	0.0764272463438925	1	1	1	1	1	1	765.272463438925	1	1	1	1	1	2681.0271379548
Motif:An	0.0579963000297224	0.0057626751002769	0.0773183024869878	0.00720620425700862	0.0554199111605399	0.0392303165628969	0.0493030590112942	0.0884833017994414	0.0538795564222661	0.0662186743752925	0.19688738907915	0.00414322275859003	0.0190245266956331	0.500818301205727	1	0.100913054657139	1.3325857661741	0.125760233496294	0.955653133368831	0.676984877570091	0.85036497997324	1.52476666765563	0.929139315148294	1.14153008610468	3.39070455396247	0.0730377451992498	0.329186655360993
Motif:ATAACAn	0	0	0.0351712027758239	0	0	0	0	0	0	0	0	0	0	0.0351712027758239	1	1	352.712027758239	1	1	1	1	1	1	1	1	1	1
Motif:ATAAn	0.00316284815657296	0	0.00119901827644854	0.000725353466267354	0.0010046693171933	0.0776578787587335	0.00308796954924818	0	0	0	0.000640717061831477	0	0	0.0868377375244638	1	0.0306480703978061	0.398124035846316	0.252954911372352	0.338559829996367	23.8312894218174	0.977051151714205	0.0306480703978061	0.0306480703978061	0.0306480703978061	0.227015486558672	0.0306480703978061	0.0306480703978061
Motif:ATAATACAAAn	0	0	0	0	0	0	0	0	0.00182893315517988	0	0	0	0	0.00182893315517988	1	1	1	1	1	1	1	1	19.2893315517988	1	1	1	1
Motif:ATACAATn	0	0	0.00239803655289708	0	0	0	0	0	0	0	0	0	0	0.00239803655289708	1	1	24.9803655289708	1	1	1	1	1	1	1	1	1	1
Motif:ATACAn	0	0	0	0	0	0	0	0	0.0343839433173818	0	0	0	0	0.0343839433173818	1	1	1	1	1	1	1	1	344.839433173818	1	1	1	1
Motif:ATACATACACn	0	0	0.00195395570976799	0	0	0	0	0	0	0	0	0	0	0.00195395570976799	1	1	20.5395570976799	1	1	1	1	1	1	1	1	1	1
Motif:ATACATAn	0.516327430969687	0.572641352415183	0.691114134544939	0.651015098167326	0.950369332668802	0.104283437190299	0.091712695612671	0.157782016670085	0.629962961493459	0.597746299031854	0.975354430125175	0.563478295168244	0.40200407069322	4.9629547587643	1	1.10904517860284	1.33845356209498	1.26080657052771	1.84047026875416	0.202126050884439	0.177784312193246	0.30571965624218	1.22004162387424	1.15765790734487	1.88885092392087	1.09130201335359	0.778626476014638
Motif:ATACCn	0	0	0	0	0	0	0	0	0	0	0	0	0.06700067844887	0	1	1	1	1	1	1	1	1	1	1	1	1	671.0067844887
Motif:ATACn	0	0.000855357308536799	0	0	0	0.00677109591029081	0	0.0507804191581884	0.0903122561817306	0.00548391100029224	0	0	0	0.154203039559039	1	9.55357308536799	1	1	1	68.7109591029081	1	508.804191581884	904.122561817306	55.8391100029224	1	1	1
Motif:ATAGn	0.0514489966802535	0.0727053712256279	0	0	0.00149412359992849	0	0	0	0.00358166076222727	0	0	0	0	0.129230152268037	1	1.41235282768398	0.00193990196589619	0.00193990196589619	0.0309244350538279	0.00193990196589619	0.00193990196589619	0.00193990196589619	0.0714206095040755	0.00193990196589619	0.00193990196589619	0.00193990196589619	0.00193990196589619
Motif:ATAn	0.00279994539756482	0	0	0.0829540600513029	0	0.00235326905329496	0	0.0553621111123106	0	0.00264740531048591	0.230658142259332	0.0257688244741575	0.26800271379548	0.146116790924959	1	0.0344834078889807	0.0344834078889807	28.6398702958498	0.0344834078889807	0.845970774261836	0.0344834078889807	19.1252259986978	0.0344834078889807	0.947398979578373	79.5732714323198	8.9204522595082	92.4509523595219
Motif:ATATAAGAACn	0	0	0	0	0.00353156487255826	0.00364647418320163	0	0	0	0	0	0	0	0.00717803905575989	1	1	1	1	36.3156487255826	37.4647418320163	1	1	1	1	1	1	1
Motif:ATATATACn	0	0	0	0	0	0.000479369621967491	0	0	0	0	0	0	0	0.000479369621967491	1	1	1	1	1	5.79369621967491	1	1	1	1	1	1	1
Motif:ATATATn	0.000959869341049505	0	0	0	0	0	0	0	0	0	0	0	0	0.000959869341049505	1	0.0943512526751438	0.0943512526751438	0.0943512526751438	0.0943512526751438	0.0943512526751438	0.0943512526751438	0.0943512526751438	0.0943512526751438	0.0943512526751438	0.0943512526751438	0.0943512526751438	0.0943512526751438
Motif:ATATCCn	0	0	0	0	0	0	0.00587901894953019	0	0	0	0	0	0	0.00587901894953019	1	1	1	1	1	1	59.7901894953019	1	1	1	1	1	1
Motif:ATATGGn	0	0	0	0	0	0	0.029395094747651	0	0	0	0	0	0	0.029395094747651	1	1	1	1	1	1	294.95094747651	1	1	1	1	1	1
Motif:ATATGn	0	0	0	0	0	0.465947272552401	0.152854492687785	0.0830431666684659	0.171919716586909	0	0.0768860474197773	0	0	0.873764648495561	1	1	1	1	1	4660.47272552401	1529.54492687785	831.431666684659	1720.19716586909	1	769.860474197773	1	1
Motif:ATATn	0.000618377363945354	0	0	0.00247736106940543	0	0.000958739243934982	0	0	0.0859598582934544	0	0	0	0	0.0900143359707402	1	0.139202604395546	0.139202604395546	3.58775373328924	0.139202604395546	1.4737926013152	0.139202604395546	0.139202604395546	119.797564083604	0.139202604395546	0.139202604395546	0.139202604395546	0.139202604395546
Motif:ATCAGAn	0	0	0	0	0	0	0	0.0350626703711301	0	0	0	0	0	0.0350626703711301	1	1	1	1	1	1	1	351.626703711301	1	1	1	1	1
Motif:ATCAGGCn	0.0643112458503169	0	0.0527568041637358	0	0	0	0	0	0.0859598582934544	0	0	0	0	0.203027908307507	1	0.00155252392155846	0.820614528813306	0.00155252392155846	0.00155252392155846	0.00155252392155846	0.00155252392155846	0.00155252392155846	1.33609988686519	0.00155252392155846	0.00155252392155846	0.00155252392155846	0.00155252392155846
Motif:ATCAn	0.0713620531924354	0	0.00835751353088884	0.132674203961596	0.00776944271962816	0.0161787247414028	0.076833774249977	0.047288469908432	0.099577261587467	0.05886064473647	0	0	0.26800271379548	0.518902088628297	1	0.00139934406489437	0.118349713632131	1.85796794284733	0.110120579637378	0.227795368509311	1.07656820386628	0.663127741107896	1.39482784407345	0.825062282743246	0.00139934406489437	0.00139934406489437	3.75167941331778
Motif:ATCATCn	0.00171496655600845	0	0.0263784020818679	0.00255600745256115	0	0	0	0.0276810555561553	0	0	0	0	0	0.0583304316465928	1	0.0550974339824334	14.5889201066604	1.46339195274339	0.0550974339824334	0.0550974339824334	0.0550974339824334	15.3066487446758	0.0550974339824334	0.0550974339824334	0.0550974339824334	0.0550974339824334	0.0550974339824334
Motif:ATCCAn	0.128622491700634	0	0.158270412491207	0	0.0582708203972112	0.0776578787587335	0	0	0	0	0.153772094839555	0	0.73700746293757	0.422821603347786	1	0.000776865011536344	1.23032432326997	0.000776865011536344	0.453462480612654	0.604073753789452	0.000776865011536344	0.000776865011536344	0.000776865011536344	0.000776865011536344	1.19537846732652	0.000776865011536344	5.72632997698521
Motif:ATCCATCCn	0.00643112458503169	0	0.00293093356465199	0.00619340267351356	0.00159646083280031	0	0.00167971969986577	0	0.00390726628606611	0	0	0.0186238322335956	0.046697442555273	0.0227389076419294	1	0.0153112987967163	0.464075294413831	0.963601687822194	0.259750187079317	0.0153112987967163	0.272498200990471	0.0153112987967163	0.613564514639659	0.0153112987967163	0.0153112987967163	2.8668618994817	7.16529625885952
Motif:ATCCGCn	0	0	0.000753668630910511	0	0	0	0	0	0	0	0	0	0	0.000753668630910511	1	1	8.53668630910511	1	1	1	1	1	1	1	1	1	1
Motif:ATCCn	0.0283788553383757	0.00234533455566542	0.0347827221761169	0.0460081341461008	0.0471374376735415	0.100549543384926	0.00910794108318076	0.0210560391221365	0.108811982379169	0.190641256842454	0.0495566150135726	0.000429480407902625	0.0114091086860148	0.588819246701667	1	0.0858649172029851	1.22486391259946	1.61903045604397	1.65868456130989	3.53418500108392	0.323325533058659	0.742868309514828	3.82431039046743	6.69764478158036	1.7436310000374	0.018592053704811	0.404128204917917
Motif:ATCGTCn	0.385867475101901	1.01787519715879	0.263784020818679	0.402571173778382	1.51504133032749	0.310631515034934	0.229281739031677	0.166086333336932	0.343839433173818	0.844522294045005	0.461316284518664	0.10307529789663	0	5.47950051180761	1	2.63746367978294	0.683694968725046	1.04327747738866	3.92556738084594	0.805071761429888	0.594303286750048	0.430570822821421	0.891109887129772	2.18832504946696	1.19547970822371	0.267316042289289	0.000259089188729176
Motif:ATCn	0.0780673993893254	0.0307344156239564	0.0685741829945116	0.0644650065048479	0.139644831014455	0.0426290933797913	0.234058441928171	0.202302381022902	0.079666289829288	0.0345442170065248	0.0206364286998222	0	0.00482887772604468	0.974686258693773	1	0.394466438244678	0.87855274105345	0.825983811784136	1.78776359590055	0.546635729391125	2.99560230681216	2.58934520790188	1.02045469661846	0.443205444688951	0.265282315413118	0.00127930570520754	0.063055413951993
Motif:ATCTn	0.0146997133372153	0.030293904677345	0.000685153300827738	0	0.00298824719985698	0.000739598845321272	0.0397733628932502	0	0	0	0	0	0	0.0891799802538165	1	2.053681985915	0.0530519262730174	0.00675688763163678	0.208669393081506	0.0567307505348783	2.69419832565167	0.00675688763163678	0.00675688763163678	0.00675688763163678	0.00675688763163678	0.00675688763163678	0.00675688763163678
Motif:ATCTTCn	0	0	0.105513608327472	0	0	0	0	0	0	0	0	0	0	0.105513608327472	1	1	1056.13608327472	1	1	1	1	1	1	1	1	1	1
Motif:ATCTTTTTn	0	0.0727053712256279	0	0	0	0	0	0	0	0	0	0	0	0.0727053712256279	1	728.053712256279	1	1	1	1	1	1	1	1	1	1	1
Motif:ATGAn	0.00105428271885765	0	0.00879280069395597	0	0.0388472135981408	0	0.00365152399198597	0	0	0.00109678220005845	0	0	0	0.0534426032029988	1	0.0866338881855272	7.7041790097636	0.0866338881855272	33.7414854799918	0.0866338881855272	3.25009110047035	0.0866338881855272	0.0866338881855272	1.03681895302293	0.0866338881855272	0.0866338881855272	0.0866338881855272
Motif:ATGATAn	0.00338480241317457	0	0	0	0	0	0	0	0	0	0	0	0	0.00338480241317457	1	0.0286960315517293	0.0286960315517293	0.0286960315517293	0.0286960315517293	0.0286960315517293	0.0286960315517293	0.0286960315517293	0.0286960315517293	0.0286960315517293	0.0286960315517293	0.0286960315517293	0.0286960315517293
Motif:ATGCn	0	0.145410742451256	0	0.161028469511353	0	0	0	0	0	0	0	0	0	0.306439211962609	1	1455.10742451256	1	1611.28469511353	1	1	1	1	1	1	1	1	1
Motif:ATGCTCAn	0	0	0.0018192001435771	0	0	0.00267785788823219	0	0	0	0	0	0	0	0.00449705803180929	1	1	19.192001435771	1	1	27.7785788823219	1	1	1	1	1	1	1
Motif:ATGCTGGGTCn	0	0	0.000743053579770927	0	0	0	0	0	0	0	0	0	0.00744451982765222	0.000743053579770927	1	1	8.43053579770927	1	1	1	1	1	1	1	1	1	75.4451982765222
Motif:ATGGAn	0	0.00427678654268399	0	0	0	0	0	0	0	0	0	0	0	0.00427678654268399	1	43.7678654268399	1	1	1	1	1	1	1	1	1	1	1
Motif:ATGGATn	0	0	0	0	0	0	0.0117580378990604	0	0	0	0	0	0	0.0117580378990604	1	1	1	1	1	1	118.580378990604	1	1	1	1	1	1
Motif:ATGGn	0.00428741639002112	0.0727053712256279	0.0162764117473632	0.103518301828727	0.0100483123005666	0.00852505015533267	0	0.00962338394959246	0.00312581302885289	0.153549508008183	0.239703559602835	0.0523966097641203	0.00121819415361582	0.381659568634267	1	16.5941330280889	3.73258662765865	23.6171570276301	2.31304973096427	1.9658608594684	0.022792457134327	2.21619811871689	0.73524205183483	35.0204982498694	54.6571235290664	11.965267277462	0.30044883741009
Motif:ATGGTn	0	0	0	0	0	0	0	0.041521583334233	0	0	0	0	0	0.041521583334233	1	1	1	1	1	1	1	416.21583334233	1	1	1	1	1
Motif:ATGn	0.0682128704849133	0.0507118657118402	0.050109301537204	0.0560038938153959	0.0854994224058333	0.0392963500139865	0.00666777295815484	0.0692026388903883	0.153261968197174	0.0912884760915405	0.0268903877724375	0	0.00120721943151117	0.670254560106431	1	0.743811017618735	0.7349903639065	0.821278529465195	1.25304970788393	0.576704649275235	0.0990702470868866	1.01448875443894	2.24499376337938	1.33779294359653	0.395099599546154	0.00146385299417457	0.0191357707886081
Motif:ATGTCn	0	0	0	0	0	0	0.152854492687785	0	0	0	0.0768860474197773	0	0	0.152854492687785	1	1	1	1	1	1	1529.54492687785	1	1	1	769.860474197773	1	1
Motif:ATGTGCn	0	0	0	0	0	0.0129429797931223	0	0	0.0143266430489091	0	0	0	0	0.0272696228420314	1	1	1	1	1	130.429797931223	1	1	144.266430489091	1	1	1	1
Motif:ATGTGn	0	0.581642969805023	0.0527568041637358	0.241542704267029	0.116541640794422	0.155315757517467	0.152854492687785	0.0830431666684659	0	0.153549508008183	0.153772094839555	0	0	1.53724704391211	1	5817.42969805023	528.568041637358	2416.42704267029	1166.41640794422	1554.15757517467	1529.54492687785	831.431666684659	1	1536.49508008183	1538.72094839555	1	1
Motif:ATGTn	0	0.000855357308536799	0.0263784020818679	0	0	0.0110234700780406	0	0.000954519157108804	0.0473323270350034	0.00822586650043836	0	0	0	0.0947699421609959	1	9.55357308536799	264.784020818679	1	1	111.234700780406	1	10.545191571088	474.323270350034	83.2586650043836	1	1	1
Motif:ATGTTTAGCn	0.0643112458503169	0	0	0	0	0	0	0	0	0	0	0	0	0.0643112458503169	1	0.00155252392155846	0.00155252392155846	0.00155252392155846	0.00155252392155846	0.00155252392155846	0.00155252392155846	0.00155252392155846	0.00155252392155846	0.00155252392155846	0.00155252392155846	0.00155252392155846	0.00155252392155846
Motif:ATn	0.0284513438697721	0.0593404132797404	0.106490586182356	0.0192351030069437	0.0555217457092137	0.118973875327742	0	0.00318643737760928	0	0.115162131006137	0.0850171265480527	0	0.0232036981641108	0.506361635759514	1	2.08187795120464	3.73329489037487	0.677204656114775	1.94813056656509	4.17051736236514	0.00350246210672668	0.115106223812067	0.00350246210672668	4.03701246189562	2.98119510368014	0.00350246210672668	0.816203197663943
Motif:ATTAACn	0	0	0.0150733726182102	0	0	0	0	0	0	0	0	0	0	0.0150733726182102	1	1	151.733726182102	1	1	1	1	1	1	1	1	1	1
Motif:ATTATCATCn	0.00178642349584213	0.0100433846137504	0	0.0111220864827661	0.00323726779984507	0.00215716329885371	0	0.00230675462967961	0.00955109536593938	0.00426526411133841	0.00213572353943826	0	0	0.0444694397980148	1	5.37704531146238	0.0530103660288425	5.94886912058757	1.76909787606057	1.19653052659105	0.0530103660288425	1.27582943860927	5.11608097927712	2.31404248354619	1.18516523164921	0.0530103660288425	0.0530103660288425
Motif:ATTATGn	0.192933737550951	0.145410742451256	0.105513608327472	0	0	0	0.840699709782817	0.0830431666684659	0	0.307099016016365	0	0.566914138431465	0.13400135689774	1.67469998079733	1	0.753809900266002	0.547125127801017	0.000518044157817776	0.000518044157817776	0.000518044157817776	4.3557137754787	0.430718317550684	0.000518044157817776	1.59142655534647	0.000518044157817776	2.937383618145	0.694704244963107
Motif:ATTATGTn	0.0551239250145573	0.0207729632073223	0.105513608327472	0.0460081341461008	0.133190446622197	0.0221879653596382	0	0	0.159639736830701	0.0438712880023379	0.0439348842398727	0	0	0.586308067510326	1	0.377969570287155	1.91246109905502	0.834930406231474	2.4136358758828	0.403592561625473	0.00181080935434487	0.00181080935434487	2.89258209713621	0.796236196372258	0.79738780299055	0.00181080935434487	0.00181080935434487
Motif:ATTATTTTGTn	0	0	0	0	0	0	0	0	0.0128025320862592	0	0	0	0	0.0128025320862592	1	1	1	1	1	1	1	1	129.025320862592	1	1	1	1
Motif:ATTCAAn	0	0	0	0	0	0	0.0764272463438925	0	0	0	0	0	0	0.0764272463438925	1	1	1	1	1	1	765.272463438925	1	1	1	1	1	1
Motif:ATTCACn	0.128622491700634	0.0969404949675038	0.123099209715384	0	0.0582708203972112	0	0.0382136231719463	0	0.0429799291467272	0.345486393018411	0.0768860474197773	0.326405110005995	0.13400135689774	0.833612962117818	1	0.753873652424224	0.957091554768103	0.000776865011536344	0.453462480612654	0.000776865011536344	0.297645133074732	0.000776865011536344	0.334672896535571	2.68473977199051	0.598077666169028	2.53650396051483	1.04178652173402
Motif:ATTCGTCAGn	0	0	0	0	0.0582708203972112	0	0	0	0	0	0.0384430237098886	0	0	0.0582708203972112	1	1	1	1	583.708203972112	1	1	1	1	1	385.430237098886	1	1
Motif:ATTCn	0.00316284815657296	0	0.0193441615267031	0	0.0388472135981408	0	0.013077551041066	0	0	0.00548391100029224	0	0.051537648948315	0	0.0799156853227751	1	0.0306480703978061	5.9592603129671	0.0306480703978061	11.9365694415421	0.0306480703978061	4.03866511977274	0.0306480703978061	0.0306480703978061	1.71136097432041	0.0306480703978061	15.8259430014516	0.0306480703978061
Motif:ATTCTGn	0	0	0	0	0	0	0	0.0553621111123106	0	0	0	0	0	0.0553621111123106	1	1	1	1	1	1	1	554.621111123106	1	1	1	1	1
Motif:ATTGCTGn	0	0.0727053712256279	0	0.0805142347556763	0	0	0	0	0	0	0	0	0	0.153219605981304	1	728.053712256279	1	806.142347556763	1	1	1	1	1	1	1	1	1
Motif:ATTGGn	0	0.0165239480058245	0	0.0113400330641798	0	0.0220380466747757	0.0182383201502471	0	0	0.0173362347751174	0	0.0119219094553615	0	0.0854765826701445	1	166.239480058245	1	114.400330641798	1	221.380466747757	183.383201502471	1	1	174.362347751174	1	120.219094553615	1
Motif:ATTGn	0.014551302593801	0	0.0114151404324335	0.130290507436603	0.0349624922383267	0.0161787247414028	0.0764272463438925	0.094576939816864	0.017376373994964	0.149710770307978	0.0071521904576537	0	0.294802985175028	0.545489497906266	1	0.0068253316972861	0.785946529921891	8.89958463432265	2.39313139660099	1.11107695968892	5.22323840176991	6.4620151833409	1.19282049381454	10.2250819917789	0.494986054053796	0.0068253316972861	20.1281069233941
Motif:ATTGTAn	0.315643409355869	0.401928030416416	0.397878447454242	0.318671588726494	0.737495165688912	6.64623789036274	0.639904880923191	1.62649225464142	0.790160389093721	0.351992633931625	0.837954760071291	0.0299637493885552	0	12.2264046905946	1	1.27327449601109	1.26044894576307	1.00959063366296	2.33605878644827	21.0498071960443	2.0269777989312	5.15162694277528	2.50285632471597	1.11512267081017	2.6542272466778	0.0952157622225168	0.000316712865690545
Motif:ATTGTGGAn	0	0	0	0	0	0	0	0	0	0	0	0	0.26800271379548	0	1	1	1	1	1	1	1	1	1	1	1	1	2681.0271379548
Motif:ATTGTn	0	0	0	0	0	0	0	0.0830431666684659	0	0	0	0	0	0.0830431666684659	1	1	1	1	1	1	1	831.431666684659	1	1	1	1	1
Motif:ATTGTTGn	0	0	0.0369297629146151	0	0	0.0543605151311135	0.166441558704477	0.0581302166679262	0	0.107484655605728	0	0	0	0.42334670902386	1	1	370.297629146151	1	1	544.605151311135	1665.41558704477	582.302166679262	1	1075.84655605728	1	1	1
Motif:ATTGTTn	0	0	0.105513608327472	0	0	0	0	0	0	0	0	0	0	0.105513608327472	1	1	1056.13608327472	1	1	1	1	1	1	1	1	1	1
Motif:ATTn	0.00428741639002112	0.00519324080183056	0.0216889083784247	0.00519258470525739	0	0.000380675876268302	0.076833774249977	0	0.0171919716586909	0	0	0	0.00908483775577898	0.13076857206047	1	1.20645964077394	4.96622760219023	1.20631010024374	0.022792457134327	0.109557843053503	17.5350975177459	0.022792457134327	3.94126522798709	0.022792457134327	0.022792457134327	0.022792457134327	2.0934502083434
Motif:ATTTAAGn	0	0	0	0	0	0	0	0	0	0.115162131006137	0	0	0	0.115162131006137	1	1	1	1	1	1	1	1	1	1152.62131006137	1	1	1
Motif:ATTTAn	0	0	0	0	0.00582708203972112	0	0	0	0	0	0	0	0	0.00582708203972112	1	1	1	1	59.2708203972112	1	1	1	1	1	1	1	1
Motif:ATTTCAGn	0	0	0	0	0	0	0	0.0830431666684659	0	0	0	0	0	0.0830431666684659	1	1	1	1	1	1	1	831.431666684659	1	1	1	1	1
Motif:ATTTCn	0.00476379598891236	0.0727053712256279	0	0.0268380782518921	0.0582708203972112	0.181201717103712	0.0254757487812975	0	0.257879574880363	0.153549508008183	0	0	0	0.780684614637199	1	14.9688373837219	0.0205600728788713	5.53848852075639	12.0010832136617	37.2757651671682	5.2583925887518	0.0205600728788713	53.040788608005	31.5904508245096	0.0205600728788713	0.0205600728788713	0.0205600728788713
Motif:ATTTn	0.0682572754551841	0.228214081902665	0.0533563133019601	0.00145070693253471	0.120280238400847	0	0	0.16821564530279	0.257879574880363	0	0.153772094839555	0	0	0.897653836176344	1	3.34001143817311	0.78201351569383	0.0226853238694596	1.7610450036115	0.00146290207346782	0.00146290207346782	2.46229306510526	3.77398855004831	0.00146290207346782	2.25099806589623	0.00146290207346782	0.00146290207346782
Motif:ATTTTAn	0.00414911263550431	0	0.00340366478475715	0	0	0	0	0	0	0	0	0	0	0.00755277742026146	1	0.0235343255352729	0.824563876109468	0.0235343255352729	0.0235343255352729	0.0235343255352729	0.0235343255352729	0.0235343255352729	0.0235343255352729	0.0235343255352729	0.0235343255352729	0.0235343255352729	0.0235343255352729
Motif:ATTTTn	0.0119795457956473	0	0.063308164996483	0.0161028469511353	0	0.232973636276201	0.0152854492687785	0	0	0	0	0.010307529789663	0	0.339649643288245	1	0.00827845696284654	5.24921765016457	1.34134571160563	0.00827845696284654	19.2949006708668	1.27367779625642	0.00827845696284654	0.00827845696284654	0.00827845696284654	0.00827845696284654	0.861582874532684	0.00827845696284654
Motif:ATTTTTCn	0.0160778114625792	0	0	0	0	0.0258859595862445	0	0	0	0.0255915846680304	0	0	0	0.0675553557168541	1	0.00618130581082054	0.00618130581082054	0.00618130581082054	0.00618130581082054	1.60627162990201	0.00618130581082054	0.00618130581082054	0.00618130581082054	1.58807541597684	0.00618130581082054	0.00618130581082054	0.00618130581082054
Motif:ATTTTTn	0	0.00855357308536799	0.0263784020818679	0	0	0.00828860774929012	0	0.041521583334233	0	0	0	0	0	0.084742166250759	1	86.5357308536799	264.784020818679	1	1	83.8860774929012	1	416.21583334233	1	1	1	1	1
Motif:ATTTTTTn	0	0	0	0.000725353466267354	0	0	0	0	0	0	0	0	0	0.000725353466267354	1	1	1	8.25353466267354	1	1	1	1	1	1	1	1	1
Motif:CAAAAn	0	0	0	0.0402571173778382	0	0	0	0	0	0	0	0	0	0.0402571173778382	1	1	1	403.571173778382	1	1	1	1	1	1	1	1	1
Motif:CAAAGGTTn	0.0241167171938688	0	0	0	0	0	0	0	0	0	0	0	0	0.0241167171938688	1	0.00412937885839118	0.00412937885839118	0.00412937885839118	0.00412937885839118	0.00412937885839118	0.00412937885839118	0.00412937885839118	0.00412937885839118	0.00412937885839118	0.00412937885839118	0.00412937885839118	0.00412937885839118
Motif:CAAAn	0	0	0	0	0	0	0	0	0	0	0.00654349339742785	0	0	0	1	1	1	1	1	1	1	1	1	1	66.4349339742785	1	1
Motif:CAACAAn	0	0	0	0	0.0194236067990704	0.00647148989656113	0	0	0	0.0767747540040913	0.0161865362989005	0	0	0.102669850699723	1	1	1	1	195.236067990704	65.7148989656113	1	1	1	768.747540040913	162.865362989005	1	1
Motif:CAACAGn	0	0	0	0.0805142347556763	0	0	0	0.0830431666684659	0	0	0	0	0	0.163557401424142	1	1	1	806.142347556763	1	1	1	831.431666684659	1	1	1	1	1
Motif:CAACAn	0	0.00908817140320349	0	0	0	0	0	0	0	0	0	0	0	0.00908817140320349	1	91.8817140320349	1	1	1	1	1	1	1	1	1	1	1
Motif:CAACATn	0	0	0	0	0	0	0	0	0	0	0	0	0.178668475863653	0	1	1	1	1	1	1	1	1	1	1	1	1	1787.68475863653
Motif:CAACGTn	0	0	0	0	0	0	0.0764272463438925	0	0	0	0	0	0	0.0764272463438925	1	1	1	1	1	1	765.272463438925	1	1	1	1	1	1
Motif:CAACn	0	0	0	0	0.0110992038851831	0	0	0	0	0.0127957923340152	0	0	0.0693179951471016	0.0238949962191983	1	1	1	1	111.992038851831	1	1	1	1	128.957923340152	1	1	694.179951471016
Motif:CAACTAGn	0	0	0.0527568041637358	0	0	0	0	0	0	0	0	0	0	0.0527568041637358	1	1	528.568041637358	1	1	1	1	1	1	1	1	1	1
Motif:CAACTGGGACn	0.00598244147444808	0	0.00234735502397045	0.00180930864619497	0	0.00359123577259046	0.00177737782195099	0	0.00193168220884167	0.0383873770020457	0.00172777634651185	0	0.0104416641738499	0.0558267779500423	1	0.0164407664948513	0.402363924790994	0.313904976186922	0.0164407664948513	0.606867454146018	0.308655303933088	0.0164407664948513	0.334024127873096	6.32761978289944	0.300500441178138	0.0164407664948513	1.73313039149406
Motif:CAACTTCAAn	0.0241167171938688	0.018176342806407	0	0.0330683464175099	0.0428937983479471	0	0.00955340579298656	0	0	0.00853052822267681	0	0.0128844122370788	0	0.136339138781396	1	0.754699435934868	0.00412937885839118	1.3696466846426	1.77537681939946	0.00412937885839118	0.398625697930296	0.00412937885839118	0.00412937885839118	0.3563872077947	0.00412937885839118	0.536175573804289	0.00412937885839118
Motif:CAACTTn	0.0455537991439744	0.0424114665482829	0	0.0100642793444595	0.0493683339476373	0	0.00955340579298656	0	0	0.0170610564453536	0	0.0128844122370788	0	0.174012341222694	1	0.931170403019871	0.00219039821165022	0.222638192988174	1.08355350212221	0.00219039821165022	0.211448027852917	0.00219039821165022	0.00219039821165022	0.37589547347931	0.00219039821165022	0.284410333434267	0.00219039821165022
Motif:CAAGAn	0	0	0	0	0	0	0	0	0	0.0767747540040913	0	0	0	0.0767747540040913	1	1	1	1	1	1	1	1	1	768.747540040913	1	1	1
Motif:CAAGCn	0.257244983401267	0	0	0.00894602608396404	0	0	0	0.00922701851871844	0	0.000862637685439228	0.0780873919107113	0	0	0.276280665689389	1	0.000388583444209108	0.000388583444209108	0.0351513597211217	0.000388583444209108	0.000388583444209108	0.000388583444209108	0.0362432498020574	0.000388583444209108	0.00374065067333459	0.303823260423915	0.000388583444209108	0.000388583444209108
Motif:CAAGGCn	3.47280727591711	3.126330962702	3.70804966407972	2.41542704267029	3.96241578701036	0.854236666346069	2.84964447082228	2.65738133339091	6.53294923030253	6.37230458233958	4.84382098744597	2.57688244741575	0.6700067844887	35.9515470155809	1	0.900234505073674	1.06773644369773	0.695534562474723	1.14097943659148	0.246000425139614	0.820564513940192	0.765203652806749	1.88114703654946	1.83489050414016	1.39477406178857	0.742024546778385	0.192952685243156
Motif:CAAn	0.200353267201478	0.167470919190656	0.105777556158331	0.262685833970211	0.0844311983045994	0.340778753068858	0.168417120928058	0.134648563098155	0.374140659082117	0.0937420683810639	0.303370426421163	0	0.352457350495736	1.93244593938353	1	0.835960029637374	0.52819072313704	1.31095809830868	0.421700277000904	1.70053977082966	0.840680340513879	0.672219340594322	1.8669721092945	0.468149358158089	1.51392107825382	0.000498869394328648	1.75880071907921
Motif:CAATAAn	0	0	0.00422054433309886	0.00161028469511353	0	0.0490117992263326	0	0.00851201473024667	0.00358321597749528	0.00310232679445104	0.00153772094839555	0	0	0.070040185756738	1	1	43.2054433309886	17.1028469511353	1	491.117992263326	1	86.1201473024667	36.8321597749528	32.0232679445104	16.3772094839555	1	1
Motif:CAATATAn	0	0	0	0	0	0	0	0	0	0	0	0	0.13400135689774	0	1	1	1	1	1	1	1	1	1	1	1	1	1341.0135689774
Motif:CAATCAAn	0	0	0.0158270412491207	0	0	0.0232973636276201	0.0628401803272005	0.0249129500005398	0	0.0460648524024548	0	0	0	0.172942387606936	1	1	159.270412491207	1	1	233.973636276201	629.401803272005	250.129500005398	1	461.648524024548	1	1	1
Motif:CAATCn	0	0.0247859220087368	0	0.0292005851402629	0	0.0351559316002375	0.0034739657429042	0	0	0.00990641987149565	0	0.00603751744895371	0	0.102522824363637	1	248.859220087368	1	293.005851402629	1	352.559316002375	35.739657429042	1	1	100.064198714956	1	61.3751744895371	1
Motif:CAATn	0.0116550347392101	0.0363526856128139	0.162933293516063	0.00238369652499333	0.00194236067990704	0	0.000406527906084535	0.053055356482631	0.0893642091169576	0.00511831693360609	0.00357609522882685	0	0.107201085518192	0.363211481512267	1	3.10102746793443	13.8692311110106	0.211287893238521	0.173743483130215	0.00850699314961954	0.0430902942715227	4.52192253463326	7.61071414094088	0.443921864067306	0.312725169289791	0.00850699314961954	9.1280959945
Motif:CAATTAn	0.219271908643227	0.289706588539288	0.254960147120544	0.22466093540953	0.435898997379688	4.51298133699846	0.597643085657326	1.05247240322235	0.52949104078896	0.233078552145065	0.55817461557526	0.0191767996086754	0	8.35016499590444	1	1.32107429037604	1.16268372143928	1.02456571034839	1.98748782410773	20.572740442981	2.7247932032604	4.79811845432858	2.41412423342797	1.06293715356369	2.54487741401386	0.0878726894792441	0.000455846879477326
Motif:CACAACGn	0	0	0	0	0	0	0.0764272463438925	0	0	0	0	0	0	0.0764272463438925	1	1	1	1	1	1	765.272463438925	1	1	1	1	1	1
Motif:CACACAn	0.00178642349584213	0	0.000538334736364651	0.0841328520480663	0.0782890274044164	0	0	0	0.00613998987810389	0.00111267759426219	0	0	0	0.171999305157056	1	0.0530103660288425	0.338383580236148	44.6521431872133	41.5543103535308	0.0530103660288425	0.0530103660288425	0.0530103660288425	3.3078414745456	0.642844831468149	0.0530103660288425	0.0530103660288425	0.0530103660288425
Motif:CACACCAn	0	0	0	0	0	0	0	0	0	0	0	0.051537648948315	0	0	1	1	1	1	1	1	1	1	1	1	1	516.37648948315	1
Motif:CACACGn	0	0	0	0	0	0	0	0	0	0	0	0	0.06700067844887	0	1	1	1	1	1	1	1	1	1	1	1	1	671.0067844887
Motif:CACACn	0	0	0	0.02205869445361	0	0	0.0764272463438925	0	0	0	0	0	0	0.0984859407975025	1	1	1	221.5869445361	1	1	765.272463438925	1	1	1	1	1	1
Motif:CACAGGn	0	0	0	0	0.0582708203972112	0	0	0	0	0	0	0	0.13400135689774	0.0582708203972112	1	1	1	1	583.708203972112	1	1	1	1	1	1	1	1341.0135689774
Motif:CACAGTn	0	0	0	0.0402571173778382	0	0	0	0	0	0	0	0	0	0.0402571173778382	1	1	1	403.571173778382	1	1	1	1	1	1	1	1	1
Motif:CACAGTTn	0	0	0.0263784020818679	0	0	0	0.0382136231719463	0	0	0	0	0	0	0.0645920252538142	1	1	264.784020818679	1	1	1	383.136231719463	1	1	1	1	1	1
Motif:CACAn	0.0107188856448378	0.154751808215077	0.00370389462977651	0.00640157530660369	0.00648311553044189	0.0163863047687103	0.155022750582048	0.021732228301564	0.00474329914565463	0.083478636509521	0.0010390006408078	0	0.0012641637443183	0.463422498634235	1	14.3131014873943	0.351597637192101	0.600946855345116	0.608483696616481	1.5238449975277	14.3381449508217	2.01797384853413	0.447670795740927	7.72525371403665	0.105278924114636	0.00924309612679146	0.126090966214178
Motif:CACATAn	0	0	0	0	0	0	0	0	0	0.153549508008183	0	0	0	0.153549508008183	1	1	1	1	1	1	1	1	1	1536.49508008183	1	1	1
Motif:CACATn	0	0.0727053712256279	0	0.0805142347556763	0	0	0	0	0.0859598582934544	0	0	0	0	0.239179464274759	1	728.053712256279	1	806.142347556763	1	1	1	1	860.598582934544	1	1	1	1
Motif:CACATTCn	0	0	0	0	0	0	0	0	0	0	0	0	0.13400135689774	0	1	1	1	1	1	1	1	1	1	1	1	1	1341.0135689774
Motif:CACCACCn	0	0.0727053712256279	0.0527568041637358	0	0	0	0	0.0830431666684659	0	0.153549508008183	0	0	0	0.362054850066013	1	728.053712256279	528.568041637358	1	1	1	1	831.431666684659	1	1536.49508008183	1	1	1
Motif:CACCAn	0	0	0	0.0141714287042087	0	0	0	0	0	0	0	0	0.53600542759096	0.0141714287042087	1	1	1	142.714287042087	1	1	1	1	1	1	1	1	5361.0542759096
Motif:CACCATCATn	0	0	0.013189201040934	0	0	0	0	0	0	0	0	0	0	0.013189201040934	1	1	132.89201040934	1	1	1	1	1	1	1	1	1	1
Motif:CACCGAGn	0.0643112458503169	0	0.474811237473622	0	0	0	0	0	0	0	0	0	0.13400135689774	0.539122483323939	1	0.00155252392155846	7.37311056794728	0.00155252392155846	0.00155252392155846	0.00155252392155846	0.00155252392155846	0.00155252392155846	0.00155252392155846	0.00155252392155846	0.00155252392155846	0.00155252392155846	2.0819556449719
Motif:CACCGCn	0.00756602892356669	0	0	0	0	0	0	0	0	0	0	0	0	0.00756602892356669	1	0.0130445633582966	0.0130445633582966	0.0130445633582966	0.0130445633582966	0.0130445633582966	0.0130445633582966	0.0130445633582966	0.0130445633582966	0.0130445633582966	0.0130445633582966	0.0130445633582966	0.0130445633582966
Motif:CACCGTn	0	0	0	0	0	0	0	0	0	0	0	0.051537648948315	0.06700067844887	0	1	1	1	1	1	1	1	1	1	1	1	516.37648948315	671.0067844887
Motif:CACCTGn	0.0643112458503169	0.0727053712256279	0	0	0.0582708203972112	0	0	0	0	0	0	0	0	0.195287437473156	1	1.13032080445731	0.00155252392155846	0.00155252392155846	0.906220949876628	0.00155252392155846	0.00155252392155846	0.00155252392155846	0.00155252392155846	0.00155252392155846	0.00155252392155846	0.00155252392155846	0.00155252392155846
Motif:CACGAAn	0	0	0	0	0.0179294831991419	0	0	0.0255517435902972	0	0	0	0	0	0.0434812267894391	1	1	1	1	180.294831991419	1	1	256.517435902972	1	1	1	1	1
Motif:CACGACn	0.0643112458503169	0	0	0	0	0	0	0	0	0	0	0	0.06700067844887	0.0643112458503169	1	0.00155252392155846	0.00155252392155846	0.00155252392155846	0.00155252392155846	0.00155252392155846	0.00155252392155846	0.00155252392155846	0.00155252392155846	0.00155252392155846	0.00155252392155846	0.00155252392155846	1.04175408444673
Motif:CACGAGn	0	0.00184064230950957	0	0	0	0	0	0	0	0	0	0	0.100501017673305	0.00184064230950957	1	19.4064230950957	1	1	1	1	1	1	1	1	1	1	1006.01017673305
Motif:CACGCAn	0	0	0	0.0536761565037842	0	0	0	0	0	0	0	0	0	0.0536761565037842	1	1	1	537.761565037842	1	1	1	1	1	1	1	1	1
Motif:CACGCGn	0.0321556229251584	0	0.0158270412491207	0	0	0	0	0	0	0	0	0	0	0.0479826641742791	1	0.00310023465465313	0.493775652266138	0.00310023465465313	0.00310023465465313	0.00310023465465313	0.00310023465465313	0.00310023465465313	0.00310023465465313	0.00310023465465313	0.00310023465465313	0.00310023465465313	0.00310023465465313
Motif:CACGGCCCTn	0	0	0	0	0	0	0	0	0.00354473642447235	0	0	0	0	0.00354473642447235	1	1	1	1	1	1	1	1	36.4473642447235	1	1	1	1
Motif:CACGGn	0.0643112458503169	0.290821484902512	0.158270412491207	0.241542704267029	0.116541640794422	0.0776578787587335	0.30570898537557	0	0	0.153549508008183	0	0	0	1.40840386044797	1	4.51662564606458	2.45873853859679	3.75156078844639	1.81088937583169	1.20720966862576	4.74775765223093	0.00155252392155846	0.00155252392155846	2.38544536718392	0.00155252392155846	0.00155252392155846	0.00155252392155846
Motif:CACGn	0	0.18176342806407	0.0527568041637358	0	0.00132433682720935	0.00312984784088229	0	0	0	0	0	0	0	0.238974416895897	1	1818.6342806407	528.568041637358	1	14.2433682720935	32.2984784088229	1	1	1	1	1	1	1
Motif:CACGTGACCCn	0.00643112458503169	0	0	0	0	0	0	0	0	0	0	0	0	0.00643112458503169	1	0.0153112987967163	0.0153112987967163	0.0153112987967163	0.0153112987967163	0.0153112987967163	0.0153112987967163	0.0153112987967163	0.0153112987967163	0.0153112987967163	0.0153112987967163	0.0153112987967163	0.0153112987967163
Motif:CACn	0.204282780936301	0	0	0.281001069315942	0.0582708203972112	0.155315757517467	0.0764272463438925	0.0830431666684659	0.114613144391273	0.0416543878107304	0	0	0.178668475863653	1.01460837338128	1	0.000489278008361999	0.000489278008361999	1.37536571343332	0.285595587504034	0.760415123062176	0.374430986765678	0.406801229964567	0.561266188207044	0.204295037084087	0.000489278008361999	0.000489278008361999	0.874674838284781
Motif:CACTCAn	0.0039780152072361	0	0	0	0	0.00661137910283864	0	0.00171223024058693	0.00238777384148484	0	0	0	0	0.0146893983921465	1	0.0245217329799453	0.0245217329799453	0.0245217329799453	0.0245217329799453	1.64574646286994	0.0245217329799453	0.444390260578547	0.61004525855384	0.0245217329799453	0.0245217329799453	0.0245217329799453	0.0245217329799453
Motif:CACTCTAAATn	0.128622491700634	0.290821484902512	0	0.161028469511353	0.116541640794422	0.0776578787587335	0	0	0.0859598582934544	0.153549508008183	0.153772094839555	0	0.13400135689774	1.01418133196929	1	2.2600672272496	0.000776865011536344	1.25175070325771	0.906148096213768	0.604073753789452	0.000776865011536344	0.000776865011536344	0.668568928059606	1.19364926811331	1.19537846732652	0.000776865011536344	1.04178652173402
Motif:CACTGn	15.627632741627	15.4135386998331	18.6759086739625	13.1640773825531	5.24437383574901	17.6283384782325	16.7375669493125	20.3870974171084	28.7105926700138	19.9230486640617	18.7986385941355	0.20615059579326	0.40200407069322	171.512175512454	1	0.986300377327056	1.19505554533934	0.84236002753542	0.335587632733154	1.12802277653983	1.07102336762703	1.30455247438445	1.83716301940193	1.27485854752258	1.20290888671663	0.013197729907671	0.0257301604360145
Motif:CACTn	0.00803890573128961	0.0329870660931661	0.0010766694727293	0.0134190391259461	0.00516221089789765	0.0149491416610562	0.0298813293976121	0.0133940591400751	0.00989669421141745	0.0406127321905701	0	0	0	0.16941784792176	1	4.0652966363727	0.144573424435383	1.66103891263574	0.646550171685531	1.84903746988991	3.68370520404855	1.657969705706	1.22826022827438	5.00223660707263	0.0122866639940988	0.0122866639940988	0.0122866639940988
Motif:CACTTTn	0	0	0	0	0	0	0.0764272463438925	0	0	0	0	0	0	0.0764272463438925	1	1	1	1	1	1	765.272463438925	1	1	1	1	1	1
Motif:CAGAAn	0.434100909489639	0	0.395676031228019	0	0.26221869178745	0.349460454414301	0.171961304273758	0.0622823750013495	0.580229043480817	0.172743196509205	0.403651748953831	0	0.100501017673305	2.42867200618454	1	0.00023030813113114	0.911504380986247	0.00023030813113114	0.604141276663331	0.805066149735097	0.396271174272756	0.143671682020827	1.33654497445189	0.398071935667674	0.92987310742486	0.00023030813113114	0.231692323702297
Motif:CAGAATn	0	0	0	0	0	0	0	0.00553621111123106	0	0	0	0	0	0.00553621111123106	1	1	1	1	1	1	1	56.3621111123106	1	1	1	1	1
Motif:CAGACAGCTn	0.0643112458503169	0	0	0	0	0	0.152854492687785	0	0	0.0767747540040913	0	0	0	0.293940492542193	1	0.00155252392155846	0.00155252392155846	0.00155252392155846	0.00155252392155846	0.00155252392155846	2.37465508807625	0.00155252392155846	0.00155252392155846	1.19349894555274	0.00155252392155846	0.00155252392155846	0.00155252392155846
Motif:CAGACCATn	0	0	0	0	0	0	0	0.00626740880516724	0	0.0767747540040913	0	0	0	0.0830421628092585	1	1	1	1	1	1	1	63.6740880516724	1	768.747540040913	1	1	1
Motif:CAGACGAn	0.0275619625072787	0.0272645142096105	0.0527568041637358	0	0.0582708203972112	0.00705980715988487	0.065509068294765	0.0311411875006747	0.257879574880363	0.105565286755626	0	0	0	0.63300902586915	1	0.989247028384558	1.91081179254102	0.00361507250158722	2.11014747713045	0.258832219803671	2.37181538647163	1.1293915785062	9.32614867121162	3.81987672522592	0.00361507250158722	0.00361507250158722	0.00361507250158722
Motif:CAGACTTn	0	0	0	0	0	0	0	0	0	0	0	0	0.06700067844887	0	1	1	1	1	1	1	1	1	1	1	1	1	671.0067844887
Motif:CAGAn	0	0.00641517981402599	0	0.00731947588687967	0.00149412359992849	0.022681031256519	0.0152854492687785	0.0124564750002699	0.0020466632927013	0.0153549508008183	0	0	0	0.0830533489199211	1	65.1517981402599	1	74.1947588687967	15.9412359992849	227.81031256519	153.854492687785	125.564750002699	21.466632927013	154.549508008183	1	1	1
Motif:CAGATCAATn	0	0.0727053712256279	0	0	0.0582708203972112	0.0776578787587335	0.0764272463438925	0	0.0859598582934544	0.0767747540040913	0.00854289415775303	0.20615059579326	0.40200407069322	0.447795929023011	1	728.053712256279	1	1	583.708203972112	777.578787587335	765.272463438925	1	860.598582934544	768.747540040913	86.4289415775303	2062.5059579326	4021.0407069322
Motif:CAGCAAn	0	0.00177330173721044	0.0527568041637358	0.0115020335365252	0.00416220145694366	0	0	0.00319396794878715	0	0.153549508008183	0.00202331703736256	0	0	0.226937816851385	1	18.7330173721044	528.568041637358	116.020335365252	42.6220145694366	1	1	32.9396794878715	1	1536.49508008183	21.2331703736256	1	1
Motif:CAGCAGCAAn	0.0428741639002112	0	0	0.0268380782518921	0.0145677050993028	0	0	0	0.0573065721956363	0	0.0512573649465182	0	0	0.141586519447042	1	0.00232697953663989	0.00232697953663989	0.626843568485569	0.341314496155461	0.00232697953663989	0.00232697953663989	0.00232697953663989	1.33583918767886	0.00232697953663989	1.19507537286294	0.00232697953663989	0.00232697953663989
Motif:CAGCAGCATn	0	0	0	0	0	0	0.0254757487812975	0	0	0	0	0	0	0.0254757487812975	1	1	1	1	1	1	255.757487812975	1	1	1	1	1	1
Motif:CAGCAGn	0	0.00531990521163131	0	0	0	0.0258859595862445	0	0.0570921770845703	0	0	0.00303497555604384	0	0	0.0882980418824461	1	54.1990521163131	1	1	1	259.859595862445	1	571.921770845703	1	1	31.3497555604384	1	1
Motif:CAGCAn	0.0643112458503169	0	0.105513608327472	0	0.116541640794422	0	0.229281739031677	0.581302166679261	0.429799291467272	0.230324262012274	0	1.54612946844945	0	1.7570739541627	1	0.00155252392155846	1.63967653370506	0.00155252392155846	1.81088937583169	0.00155252392155846	3.56120637015358	9.02640771815471	6.67428933863972	3.57739178881509	0.00155252392155846	24.0055823798639	0.00155252392155846
Motif:CAGCATn	0	0	0	0	0	0	0.050951497562595	0	0.0859598582934544	0.0767747540040913	0	0	0	0.213686109860141	1	1	1	1	1	1	510.51497562595	1	860.598582934544	768.747540040913	1	1	1
Motif:CAGCCAGn	0	0	0.00879280069395597	0	0	0	0	0	0	0	0	0	0	0.00879280069395597	1	1	88.9280069395597	1	1	1	1	1	1	1	1	1	1
Motif:CAGCCCAn	0	0	0	0	0	0	0	0.0830431666684659	0	0	0	0	0	0.0830431666684659	1	1	1	1	1	1	1	831.431666684659	1	1	1	1	1
Motif:CAGCCCn	0.749226014156191	0.472584912966581	0.685838454128565	0.410622597253949	1.40432677157279	0.168258737310589	1.27378743906487	1.00482231668844	1.19054403736434	0.921297048049096	0.791926288423706	0.051537648948315	0	8.28130832855541	1	0.630813429717727	0.91540723419431	0.548122698924926	1.87425332237304	0.224680224801986	1.7000443264997	1.34110160024282	1.58895329251996	1.22963440564208	1.05698490838544	0.0689121263279024	0.000133453260811463
Motif:CAGCCGn	0.707423704353485	0.387761979870015	0.861694468007685	0.50992348678595	0.72838525496514	0.0647148989656113	0.382136231719462	0.166086333336932	0.845271939885635	0.499035901026594	0.448501943282034	0.438070016060678	0	5.15243419891651	1	0.548196445551506	1.21804324392943	0.720857101532725	1.02962664075094	0.0916080953426675	0.540245124463693	0.234884474278905	1.19483196772624	0.705468803314074	0.634045107636293	0.619300828176584	0.000141338020740064
Motif:CAGCCn	0.0363498346110487	0	0	0	0	0.000800596688234367	0	0.00197832007527273	0	0	0.00155325348322782	0	0	0.0391287513745558	1	0.0027434966733618	0.0027434966733618	0.0027434966733618	0.0027434966733618	0.0247078401821164	0.0027434966733618	0.0570186421269178	0.0027434966733618	0.0027434966733618	0.0453569543145934	0.0027434966733618	0.0027434966733618
Motif:CAGCGCGn	0	0.012117561870938	0	0	0.0097118033995352	0.0152962488464172	0.0687845217095032	0	0.0409332658540259	0	0	0	0	0.146843401680419	1	122.17561870938	1	1	98.118033995352	153.962488464172	688.845217095032	1	410.332658540259	1	1	1	1
Motif:CAGCn	0	0.0727053712256279	0	0.0805142347556763	0	0.00913622103043924	0.229281739031677	0	0.0859598582934544	0.0767747540040913	0.237065312877647	0.051537648948315	0.0223335594829567	0.554372178340966	1	728.053712256279	1	806.142347556763	1	92.3622103043924	2293.81739031677	1	860.598582934544	768.747540040913	2371.65312877647	516.37648948315	224.335594829567
Motif:CAGCTAn	0	0	0	0	0.0582708203972112	0	0	0	0	0	0.153772094839555	0	0	0.0582708203972112	1	1	1	1	583.708203972112	1	1	1	1	1	1538.72094839555	1	1
Motif:CAGCTGTn	0	0	0	0	0	0	0	0	0.0859598582934544	0	0	0	0	0.0859598582934544	1	1	1	1	1	1	1	1	860.598582934544	1	1	1	1
Motif:CAGCTTGAACn	0.00643112458503169	0	0.0353582836416527	0	0	0	0.0142190225756079	0	0	0	0	0	0	0.0560084308022923	1	0.0153112987967163	5.42912375656063	0.0153112987967163	0.0153112987967163	0.0153112987967163	2.19242833132059	0.0153112987967163	0.0153112987967163	0.0153112987967163	0.0153112987967163	0.0153112987967163	0.0153112987967163
Motif:CAGCTTn	0.128622491700634	0	0	0	0	0.0776578787587335	0.152854492687785	0.166086333336932	0	0	0	0.82460238317304	0	0.525221196484084	1	0.000776865011536344	0.000776865011536344	0.000776865011536344	0.000776865011536344	0.604073753789452	1.18824993726432	1.29104347764978	0.000776865011536344	0.000776865011536344	0.000776865011536344	6.40682426417774	0.000776865011536344
Motif:CAGGAAn	1.43947085727148	1.0925259561547	2.03358812441885	1.27182899813491	1.52267953753127	0.619821533069992	1.19454975551545	1.25471490158735	2.11078805662651	1.99495753655245	1.71144198395298	1.31044157610993	4.85836331729762	14.534925256863	1	0.758994217363938	1.41270442795254	0.883547337534803	1.05780103135562	0.430629398989761	0.82986519870217	0.871659005355033	1.4663314736917	1.38586963363083	1.18892514064711	0.910369621259138	3.37493864421944
Motif:CAGGACn	0.029799899633938	0.0316121888808866	0.0313062354378212	0.0767244621673597	0.0598716671114203	0.0120184812364707	0.0172871152444519	0.0187075265571819	0.0908403630683575	0.0852818467096729	0.111174971498011	0.00396443453448577	0.0206155933688831	0.453449786047561	1	1.06061188395735	1.0503792929851	2.56938863032703	2.00574810770767	0.405301736287956	0.581510823023519	0.629016377561159	3.0414939241179	2.85558974294214	3.721583445441	0.135934721662825	0.692831535306218
Motif:CAGGn	0	0	0	0	0	0	0	0	0	0	0	0	0.40200407069322	0	1	1	1	1	1	1	1	1	1	1	1	1	4021.0407069322
Motif:CAGGTn	0.385867475101901	0.945169825933163	0.580324845801094	0.563599643289734	1.92293707310797	0	0.229281739031677	0.166086333336932	1.11747815781491	1.22839606406546	0.538202331938441	0.51537648948315	0	7.13914115748284	1	2.44909192331193	1.50381802416863	1.46048483266863	4.98238115167673	0.000259089188729176	0.594303286750048	0.430570822821421	2.89552418249712	3.18290048595706	1.39468314472954	1.33554385469153	0.000259089188729176
Motif:CAGn	0.301000100709697	0.246423784356644	0.0937267492210648	0.21721192373712	0.258015962460714	0.452959691843199	0.52688294474759	0.249211117455326	0.433936407114913	0.264511211990552	0.273932489470487	0	1.01329560398417	3.04387989363682	1	0.818743613089415	0.31161314459847	0.721726506317709	0.857243029319257	1.50468130291332	1.75019185814114	0.82800077737502	1.44150203235364	0.878814757507087	0.910104277031421	0.000332115465137005	3.36564352384999
Motif:CAGTACn	0	0.0363526856128139	0	0	0	0	0	0.041521583334233	0.0429799291467272	0.0383873770020457	0	0	0	0.15924157509582	1	364.526856128139	1	1	1	1	1	416.21583334233	430.799291467272	384.873770020457	1	1	1
Motif:CAGTCAn	0	0	0	0	0	0.0245235406606527	0	0	0	0	0	0	0	0.0245235406606527	1	1	1	1	1	246.235406606527	1	1	1	1	1	1	1
Motif:CAGTCn	0.00918732083575955	0	0	0	0	0	0	0	0	0	0	0	0	0.00918732083575955	1	0.0107673678737321	0.0107673678737321	0.0107673678737321	0.0107673678737321	0.0107673678737321	0.0107673678737321	0.0107673678737321	0.0107673678737321	0.0107673678737321	0.0107673678737321	0.0107673678737321	0.0107673678737321
Motif:CAGTGCCn	0	0	0	0	0	0	0	0	0	0	0.0768860474197773	0	0	0	1	1	1	1	1	1	1	1	1	1	769.860474197773	1	1
Motif:CAGTGCn	4.5660984553725	4.87125987211707	3.90400350811645	3.38159785973841	4.02068660740757	5.20307787683515	2.67495362203624	3.32172666673864	2.75071546539054	1.99614360410637	1.92215118549443	5.05068959693487	0.53600542759096	36.6902635378589	1	1.06683051990119	0.855000838503407	0.740593711112046	0.880554502110348	1.13949884738654	0.585838230243546	0.7274818865637	0.602430116052881	0.437178458977758	0.420974078170594	1.10612572937828	0.117407386654469
Motif:CAGTGGn	0	0	0	0	0.116541640794422	0.155315757517467	0.152854492687785	0	0.0859598582934544	0	0	0	0	0.510671749293128	1	1	1	1	1166.41640794422	1554.15757517467	1529.54492687785	1	860.598582934544	1	1	1	1
Motif:CAGTn	1.7357175046099	2.36558443624359	2.02764007328946	1.86044135403419	1.83693829042682	0.758547022471129	1.30045965525111	0.988033226712662	3.06119454066145	2.1127762411368	1.55754320618903	1.12387214013428	0.0418754240305437	18.0473323448371	1	1.36286471933882	1.1681758410111	1.07185308887199	1.05831303437608	0.437054598456549	0.749249072438287	0.569261010497028	1.7636039114316	1.21722256834346	0.897354244932037	0.647517459150682	0.0241819338260315
Motif:CAGTTCAn	0	0	0	0	0.0132433682720935	0	0	0	0	0	0	0	0	0.0132433682720935	1	1	1	1	133.433682720935	1	1	1	1	1	1	1	1
Motif:CAGTTGGTCCn	0	0	0	0	0	0	0	0	0	0	0	0	0.00696110944923324	0	1	1	1	1	1	1	1	1	1	1	1	1	70.6110944923324
Motif:CAn	6.18464827203588	8.98525911183835	6.64614504221942	7.73360433643551	5.78343566146223	16.6121631170248	11.5789070844604	14.8199690573492	13.1473556596546	8.00190794359627	7.8758256861757	0.051537648948315	0.874801311068265	99.4933952860766	1	1.45282535628254	1.07461852122101	1.25044771367708	0.935128708085385	2.68600473072389	1.87218728639522	2.39622833549388	2.12578670648575	1.29382920559226	1.27344320896396	0.00834919170142992	0.14146110279445
Motif:CATACn	0	0	0	0	0	0	0	0.041521583334233	0	0	0	0	0	0.041521583334233	1	1	1	1	1	1	1	416.21583334233	1	1	1	1	1
Motif:CATAGAAn	0	0	0	0	0	0	0	0	0	0	0	0.051537648948315	0	0	1	1	1	1	1	1	1	1	1	1	1	516.37648948315	1
Motif:CATAn	0	0	0	0	0	0.0402670482452692	0.0764272463438925	0.0166086333336932	0.00217619894413809	0	0	0	0	0.135479126866993	1	1	1	1	1	403.670482452692	765.272463438925	167.086333336932	22.7619894413809	1	1	1	1
Motif:CATATn	0.278682065351373	0	0.0527568041637358	0	0.291354101986056	0	0	0.0830431666684659	0.343839433173818	0.153549508008183	0.0768860474197773	0	0	1.20322507935163	1	0.000358703132046753	0.189599012035139	0.000358703132046753	1.04545499230272	0.000358703132046753	0.000358703132046753	0.298237142922639	1.23372151913833	0.551145597599779	0.276151363333739	0.000358703132046753	0.000358703132046753
Motif:CATCAAGn	0.0276003849961795	0.0179780823313513	0.0200069487322365	0.0396097562450417	0.0134271549532478	0.00310631515034934	0.022858366141678	0.00307567283957281	0.038370820191312	0.0384048534992003	0.0244840473325248	0.0777593951456853	0	0.224438355080169	1	0.652629280562154	0.725872536970504	1.43354528287309	0.48833815685643	0.115749840689635	0.828810362918944	0.114643635458886	1.38881897116657	1.39004759336417	0.887498398882019	2.81076942275076	0.00361005812784885
Motif:CATCACn	0.00171496655600845	0	0	0	0	0	0	0	0	0	0	0	0	0.00171496655600845	1	0.0550974339824334	0.0550974339824334	0.0550974339824334	0.0550974339824334	0.0550974339824334	0.0550974339824334	0.0550974339824334	0.0550974339824334	0.0550974339824334	0.0550974339824334	0.0550974339824334	0.0550974339824334
Motif:CATCAGACn	0	0	0	0	0	0	0	0.00313370440258362	0	0	0	0	0	0.00313370440258362	1	1	1	1	1	1	1	32.3370440258362	1	1	1	1	1
Motif:CATCAGn	0.0183746416715191	0	0.00753668630910512	0	0	0	0.00449572037317015	0	0.00252823112627807	0	0	0.0128844122370788	0	0.0329352794800724	1	0.00541282487519972	0.413360456180214	0.00541282487519972	0.00541282487519972	0.00541282487519972	0.248758295553575	0.00541282487519972	0.142261548180921	0.00541282487519972	0.00541282487519972	0.702823495467078	0.00541282487519972
Motif:CATCATn	0.00643112458503169	0.000705877390540077	0.00967208076335157	0	0.174812461191634	0	0	0	0.0180635925994287	0	0.00768860474197773	0	0	0.209685136529986	1	0.123390295200772	1.49623248433319	0.0153112987967163	26.7813695657415	0.0153112987967163	0.0153112987967163	0.0153112987967163	2.78108193511678	0.0153112987967163	1.19253654413943	0.0153112987967163	0.0153112987967163
Motif:CATCCACn	0	0	0	0	0	0	0	0	0	0	0	0	0.40200407069322	0	1	1	1	1	1	1	1	1	1	1	1	1	4021.0407069322
Motif:CATCGAn	0	0	0	0	0.0582708203972112	0.0776578787587335	0	0	0	0	0	0	0	0.135928699155945	1	1	1	1	583.708203972112	777.578787587335	1	1	1	1	1	1	1
Motif:CATCGTn	0.00198293008038477	0	0.00598829955758308	0.0149673897943244	0.00502728646564175	0.00888940919857298	0	0.000814148692828097	0.0123040581478866	0.00340009897719269	0	0	0	0.0533736209144144	1	0.0480092927466521	2.92294955789319	7.23374727563638	2.46157396924942	4.31575177833737	0.0480092927466521	0.438876322079535	5.95510058868383	1.68037276438301	0.0480092927466521	0.0480092927466521	0.0480092927466521
Motif:CATCn	0.00285827759334742	0	0.0155333581675922	0.00309670133675678	0.0217596046353003	0.0014652429954478	0.0827961835392169	0.0107018666335985	0.00642922907070878	0	0.00904541734350321	0	0.00243638830723164	0.144640463971969	1	0.03380345381545	5.28461500798591	1.08059545998845	7.3893013571337	0.529106193065763	28.0217731174498	3.65140399869497	2.20710493342198	0.03380345381545	3.09146692794126	0.03380345381545	0.857386850015521
Motif:CATCTCCn	0.0321556229251584	0	0	0	0	0	0	0	0	0	0	0	0	0.0321556229251584	1	0.00310023465465313	0.00310023465465313	0.00310023465465313	0.00310023465465313	0.00310023465465313	0.00310023465465313	0.00310023465465313	0.00310023465465313	0.00310023465465313	0.00310023465465313	0.00310023465465313	0.00310023465465313
Motif:CATCTTn	0.385867475101901	0.363526856128139	0.422054433309886	0.161028469511353	0.291354101986056	0	3.89778956353852	1.32869066669545	0.257879574880363	0.767747540040913	0.230658142259332	1.64920476634608	0	7.87593868119258	1	0.942117871543804	1.09375649644683	0.417466444468702	0.755126068353578	0.000259089188729176	10.0990104477312	3.44275295825025	0.66839718764451	1.98940996216894	0.597869398706221	4.27317033879769	0.000259089188729176
Motif:CATGAn	0	0	0	0	0	0.0582434090690502	0.0764272463438925	0.166086333336932	0	0	0	0	0	0.300756988749875	1	1	1	1	1	583.434090690502	765.272463438925	1661.86333336932	1	1	1	1	1
Motif:CATGATn	0.0714569398336854	0	0	0	0.0323726779984507	0.0431432659770742	0.0424595813021625	0.129178259262058	0.0937743908655866	0.0426526411133841	0	0	0	0.455037756352402	1	0.00139748849283414	0.00139748849283414	0.00139748849283414	0.453801938343431	0.604319665955271	0.59476525129611	1.80664879692354	1.31188381006471	0.597463239942219	0.00139748849283414	0.00139748849283414	0.00139748849283414
Motif:CATGCn	0.128622491700634	0.436232227353767	0.316540824982415	0.0805142347556763	0.116541640794422	0	0	0	0	0	0.230658142259332	0.360763542638205	1.74201763967062	1.07845141958691	1	3.38971240836863	2.45987178152841	0.62626378413462	0.906148096213768	0.000776865011536344	0.000776865011536344	0.000776865011536344	0.000776865011536344	0.000776865011536344	1.79267926848401	2.80342260214675	13.5339024024039
Motif:CATGCTGGTn	0	0	0	0	0.0582708203972112	0.00647148989656113	0.00694793148580841	0.00442896888898485	0.0859598582934544	0.0383873770020457	0.0155743531952882	0	0	0.200466445964066	1	1	1	1	583.708203972112	65.7148989656113	70.4793148580841	45.2896888898485	860.598582934544	384.873770020457	156.743531952882	1	1
Motif:CATGCTn	0	0	0	0	0	0	0	0.0830431666684659	0	0	0	0	0	0.0830431666684659	1	1	1	1	1	1	1	831.431666684659	1	1	1	1	1
Motif:CATn	0.175782164976773	0.0502089280710804	0.216639047520056	0.218973742368291	0.26686686501353	0.422047821228261	0.195651509372144	0.189615230559664	0.0290922380034888	0.242331575406992	0.0937506693496927	0.0257688244741575	2.0100203534661	2.00720912252028	1	0.286037689368471	1.2322969048549	1.24557110379681	1.51787342991136	2.40017412387441	1.11296963735917	1.07864962081128	0.165976112514557	1.37837497871946	0.533599693647657	0.147080430113956	11.4287901432846
Motif:CATTCAn	0	0	0	0	0.0291354101986056	0.129429797931223	0.0382136231719463	0.0830431666684659	0	0.0383873770020457	0	0	0	0.318209374972286	1	1	1	1	292.354101986056	1295.29797931223	383.136231719463	831.431666684659	1	384.873770020457	1	1	1
Motif:CATTn	0.00737997903200357	0	0	0.00731947588687967	0	0	0.0057745030570941	0	0	0.0789683184042082	0	0	0	0.0994422763801855	1	0.0133690214333681	0.0133690214333681	0.991911321560524	0.0133690214333681	0.0133690214333681	0.785363572806777	0.0133690214333681	0.0133690214333681	10.5706604344624	0.0133690214333681	0.0133690214333681	0.0133690214333681
Motif:CATTTn	0	0	0	0	0	0	0	0	0	0.00295287515400351	0	0	0	0.00295287515400351	1	1	1	1	1	1	1	1	1	30.5287515400351	1	1	1
Motif:CCAAAGn	0	0	0	0	0	0	0.0764272463438925	0	0	0	0	0	0	0.0764272463438925	1	1	1	1	1	1	765.272463438925	1	1	1	1	1	1
Motif:CCAACAAn	0.0643112458503169	0.363526856128139	0.158270412491207	0	0.291354101986056	0	0	0	0.257879574880363	0.230324262012274	0	0.20615059579326	0.13400135689774	1.36566645334836	1	5.64539392660032	2.45873853859679	0.00155252392155846	4.52489465369691	0.00155252392155846	0.00155252392155846	0.00155252392155846	4.00519461275245	3.57739178881509	0.00155252392155846	3.20208983804721	2.0819556449719
Motif:CCAACGGn	0.0643112458503169	0	0	0	0.0582708203972112	0	0	0	0.171919716586909	0	0.0768860474197773	0	0.13400135689774	0.294501782834437	1	0.00155252392155846	0.00155252392155846	0.00155252392155846	0.906220949876628	0.00155252392155846	0.00155252392155846	0.00155252392155846	2.67064724980883	0.00155252392155846	1.19522680245438	0.00155252392155846	2.0819556449719
Motif:CCAACn	0	0	0.0527568041637358	0	0.0582708203972112	0	0	0	0	0	0	0	0	0.111027624560947	1	1	528.568041637358	1	583.708203972112	1	1	1	1	1	1	1	1
Motif:CCAAGGn	0	0.0727053712256279	0.106518499835352	0.0805142347556763	0.0582708203972112	0	0.136477225614094	0.249129500005398	0.0859598582934544	0.115162131006137	0.0768860474197773	0.20615059579326	0.13400135689774	0.904737641132951	1	728.053712256279	1066.18499835352	806.142347556763	583.708203972112	1	1365.77225614094	2492.29500005398	860.598582934544	1152.62131006137	769.860474197773	2062.5059579326	1341.0135689774
Motif:CCAAGn	0	0	0	0	0	0	0	0	0	0.153549508008183	0	0.10307529789663	0	0.153549508008183	1	1	1	1	1	1	1	1	1	1536.49508008183	1	1031.7529789663	1
Motif:CCAAn	0	0	0	0	0	0	0	0	0.0859598582934544	0.00959684425051142	0	0	0	0.0955567025439658	1	1	1	1	1	1	1	1	860.598582934544	96.9684425051142	1	1	1
Motif:CCAATn	0	0.00660957920232981	0	0.0136080396770157	0	0.0157414619105541	0.0034739657429042	0	0.0286532860978181	0.00990641987149565	0	0.00603751744895371	0	0.0779927525021176	1	67.0957920232981	1	137.080396770157	1	158.414619105541	35.739657429042	1	287.532860978181	100.064198714956	1	61.3751744895371	1
Motif:CCACAATn	0	0.0363526856128139	0	0	0	0	0.114640869515839	0.041521583334233	0	0	0.0768860474197773	0.0257688244741575	0	0.192515138462886	1	364.526856128139	1	1	1	1	1147.40869515839	416.21583334233	1	1	769.860474197773	258.688244741575	1
Motif:CCACACn	0	0	0.000606400047859032	0	0	0	0	0	0	0	0	0	0	0.000606400047859032	1	1	7.06400047859032	1	1	1	1	1	1	1	1	1	1
Motif:CCACAGGCn	0.128622491700634	0	0	0	0	0	0	0	0	0	0	0	0	0.128622491700634	1	0.000776865011536344	0.000776865011536344	0.000776865011536344	0.000776865011536344	0.000776865011536344	0.000776865011536344	0.000776865011536344	0.000776865011536344	0.000776865011536344	0.000776865011536344	0.000776865011536344	0.000776865011536344
Motif:CCACAGn	1.25406929408118	0.563466626998616	1.68821773323955	0.88565658231244	0.810935583861189	0.660091969449235	0.496777101235301	0.394455041675213	1.63323730757563	2.45679212813092	1.76837909065488	0.30922589368989	0.06700067844887	10.8436993685593	1	0.449354508724033	1.34616414323589	0.706249615974976	0.646671536042799	0.526397809741387	0.396180247419723	0.314594723006888	1.30232602192054	1.95897965268785	1.410080041826	0.246638069636768	0.0535020900013573
Motif:CCACCCCn	0	0	0	0	0	0	0	0	0	0	0.0224250971641017	0	0	0	1	1	1	1	1	1	1	1	1	1	225.250971641017	1	1
Motif:CCACGAn	0	0	0	0	0.116541640794422	0	0	0	0	0	0	0	0	0.116541640794422	1	1	1	1	1166.41640794422	1	1	1	1	1	1	1	1
Motif:CCACGn	0.00126100482059445	0.001425595514228	0	0	0.00117718829085275	0.00161787247414028	0.0764272463438925	0.00173006597225971	0	0.00150538733341356	0	0	0	0.0851443607493812	1	1.12093321870944	0.0734751255005274	0.0734751255005274	0.938415699582099	1.26220895631359	56.2284902932728	1.34464326986027	0.0734751255005274	1.17956035799518	0.0734751255005274	0.0734751255005274	0.0734751255005274
Motif:CCACn	0	0	0	0	0.00582708203972112	0	0.00119417572412332	0	0.00358166076222727	0	0	0	0	0.0106029185260717	1	1	1	1	59.2708203972112	1	12.9417572412332	1	36.8166076222727	1	1	1	1
Motif:CCACTTGGTn	0	0	0	0	0	0.0776578787587335	0	0	0	0	0	0	0	0.0776578787587335	1	1	1	1	1	777.578787587335	1	1	1	1	1	1	1
Motif:CCAGCAn	0	0	0	0.0402571173778382	0	0	0	0	0	0.0383873770020457	0	0	0	0.0786444943798839	1	1	1	403.571173778382	1	1	1	1	1	384.873770020457	1	1	1
Motif:CCAGCn	0	0	0	0	0	0.0184137238293904	0	0.042134746866335	0	0	0.0201922952819617	0	0	0.0605484706957254	1	1	1	1	1	185.137238293904	1	422.34746866335	1	1	202.922952819617	1	1
Motif:CCAGCTCGAAn	0	0	0.00234474685172159	0	0	0	0	0	0.171919716586909	0	0	0	0	0.174264463438631	1	1	24.4474685172159	1	1	1	1	1	1720.19716586909	1	1	1	1
Motif:CCAGCTGGAAn	0	0	0.00114688704703773	0.0805142347556763	0	0.00176495178997122	0	0	0.00186869257159683	0.00166901639139329	0	0	0	0.0869637825556754	1	1	12.4688704703773	806.142347556763	1	18.6495178997122	1	1	19.6869257159683	17.6901639139329	1	1	1
Motif:CCAGCTGGACn	0.0321556229251584	0	0.0134244599223776	0.0187866547763245	0	0.000882475894985609	0.0254757487812975	0	0.0295876323836166	0.000834508195696645	0.0128143412366295	0	0	0.121147102879457	1	0.00310023465465313	0.419289993368224	0.585530616480312	0.00310023465465313	0.0304590581699573	0.79290822690481	0.00310023465465313	0.920386267302906	0.0289719469335611	0.400374882438147	0.00310023465465313	0.00310023465465313
Motif:CCAGCTn	0	0	0	0	0	0	0	0	0	0.0767747540040913	0	0	0	0.0767747540040913	1	1	1	1	1	1	1	1	1	768.747540040913	1	1	1
Motif:CCAGCTTGAAn	0	0	0.00468949370344318	0	0	0	0	0	0	0	0	0	0	0.00468949370344318	1	1	47.8949370344318	1	1	1	1	1	1	1	1	1	1
Motif:CCAGGCGn	0	0	0	0	0	0.0388289393793668	0	0	0	0	0	0.0257688244741575	0.13400135689774	0.0388289393793668	1	1	1	1	1	389.289393793668	1	1	1	1	1	258.688244741575	1341.0135689774
Motif:CCAGGCTCGn	0	0	0	0	0.00388472135981408	0.00776578787587336	0	0.0103803958335582	0	0.00697952309128103	0	0	0	0.0290104281605267	1	1	1	1	39.8472135981408	78.6578787587336	1	104.803958335582	1	70.7952309128103	1	1	1
Motif:CCAGGTn	0	0	0.0263784020818679	0	0.0582708203972112	0	0	0.041521583334233	0	0	0	0	0.40200407069322	0.126170805813312	1	1	264.784020818679	1	583.708203972112	1	1	416.21583334233	1	1	1	1	4021.0407069322
Motif:CCAGn	1.06624262605364	1.21824264668354	0.886362505783442	0.420094860166382	0.670864026523722	0.19490604864937	2.17225715564293	0.699008330724196	1.31856638335794	0.923988498130047	0.976779442301909	9.65803751633167	1.60565155294527	9.57053308171521	1	1.14254332230198	0.831311141583166	0.394052389822823	0.629219924375386	0.182873725465759	2.03720371160859	0.655613227534082	1.23662540644943	0.866596228596758	0.916102778257285	9.05725540774344	1.50584954001876
Motif:CCAGTTAGTCn	0	0	0.00117367751198522	0.000904654323097487	0	0.000892619296077397	0	0	0.000965841104420836	0	0.000863888173255925	0	0	0.00393679223558094	1	1	12.7367751198522	10.0465432309749	1	9.92619296077397	1	1	10.6584110442084	1	9.63888173255925	1	1
Motif:CCAGTTGGTAn	0.00299122073722404	0	0.00117367751198522	0.000904654323097487	0.00151352780252497	0.00179561788629523	0.000888688910975494	0	0	0	0.000863888173255925	0	0.00696110944923324	0.00926738717210244	1	0.0323496794634606	0.412030592525398	0.325002453237837	0.521971072170647	0.613226310068534	0.319837693591351	0.0323496794634606	0.0323496794634606	0.0323496794634606	0.311814734434497	0.0323496794634606	2.28424627339108
Motif:CCAn	0.0643112458503169	0.0484702474837519	0.0263784020818679	0.000936212032042748	0.116541640794422	0	0.280233236594273	0.124564750002699	0.0214899645733636	0	0	0	0.363717968722437	0.682925699412737	1	0.754064710945394	0.411083526367432	0.0160874396755307	1.81088937583169	0.00155252392155846	4.35224055820516	1.93545006554295	0.335189364657467	0.00155252392155846	0.00155252392155846	0.00155252392155846	5.6483609953439
Motif:CCATAn	0	0	0	0.0805142347556763	0	0.0776578787587335	0	0.166086333336932	0.0859598582934544	0.230324262012274	0.153772094839555	0	0.06700067844887	0.64054256715707	1	1	1	806.142347556763	1	777.578787587335	1	1661.86333336932	860.598582934544	2304.24262012274	1538.72094839555	1	671.0067844887
Motif:CCATATn	0	0	0	0	0	0	0.0352741136971812	0	0	0	0	0	0	0.0352741136971812	1	1	1	1	1	1	353.741136971812	1	1	1	1	1	1
Motif:CCATCCCn	0.00643112458503169	0	0	0	0	0	0	0	0	0	0	0	0	0.00643112458503169	1	0.0153112987967163	0.0153112987967163	0.0153112987967163	0.0153112987967163	0.0153112987967163	0.0153112987967163	0.0153112987967163	0.0153112987967163	0.0153112987967163	0.0153112987967163	0.0153112987967163	0.0153112987967163
Motif:CCATCTCn	0.0321556229251584	0	0	0	0	0	0	0	0	0	0.0768860474197773	0	0	0.0321556229251584	1	0.00310023465465313	0.00310023465465313	0.00310023465465313	0.00310023465465313	0.00310023465465313	0.00310023465465313	0.00310023465465313	0.00310023465465313	0.00310023465465313	2.38674812135563	0.00310023465465313	0.00310023465465313
Motif:CCATGGn	0	0	0	0	0	0	0	0	0	0	0	0.051537648948315	0	0	1	1	1	1	1	1	1	1	1	1	1	516.37648948315	1
Motif:CCATn	0.0440225790046812	0.0750507057812933	0.035752557547913	0.0536761565037842	0.00869995943179282	0.0104615198814768	0.00519420350695632	0.0387905868602176	0.011630132786971	0.0784258239826739	0.00865636713518049	0.0190533126414983	0.186868925920103	0.36170422528776	1	1.70322559280409	0.812567133578235	1.21878996461378	0.199443451183105	0.239367691547592	0.119988532546899	0.881421434048347	0.265853289893288	1.77971972069771	0.198455469573786	0.43409322559015	4.23748860872948
Motif:CCATTn	0.0147742051277755	0.00427678654268399	0	0	0	0	0	0	0	0	0	0	0.163586072056981	0.0190509916704595	1	0.294253474729278	0.00672304833374013	0.00672304833374013	0.00672304833374013	0.00672304833374013	0.00672304833374013	0.00672304833374013	0.00672304833374013	0.00672304833374013	0.00672304833374013	0.00672304833374013	11.0046937399915
Motif:CCCACAGn	0	0	0	0.0536761565037842	0.0776944271962816	0.0647148989656113	0.050951497562595	0	0	0	0.0615088379358218	0	0.357336951727307	0.247036980228272	1	1	1	537.761565037842	777.944271962816	648.148989656113	510.51497562595	1	1	1	616.088379358218	1	3574.36951727307
Motif:CCCACGn	0	0.0727053712256279	0	0.0805142347556763	0.116541640794422	0	0.152854492687785	0.0830431666684659	0.0859598582934544	0	0.0307544189679109	0	0.13400135689774	0.591618764425432	1	728.053712256279	1	806.142347556763	1166.41640794422	1	1529.54492687785	831.431666684659	860.598582934544	1	308.544189679109	1	1341.0135689774
Motif:CCCAGTTGAGTn	0	0	0	0	0	0	0	0	0	0	0.032373072597801	0	0	0	1	1	1	1	1	1	1	1	1	1	324.73072597801	1	1
Motif:CCCATn	0.0643112458503169	0	0	0	0	0	0.0764272463438925	0	0	0	0	0	0	0.140738492194209	1	0.00155252392155846	0.00155252392155846	0.00155252392155846	0.00155252392155846	0.00155252392155846	1.1881038059989	0.00155252392155846	0.00155252392155846	0.00155252392155846	0.00155252392155846	0.00155252392155846	0.00155252392155846
Motif:CCCCACn	0	0	0	0	0	0	0	0	0	0	0	0	0.13400135689774	0	1	1	1	1	1	1	1	1	1	1	1	1	1341.0135689774
Motif:CCCCAn	0.00643112458503169	0	0	0	0	0	0	0	0	0	0	0	0	0.00643112458503169	1	0.0153112987967163	0.0153112987967163	0.0153112987967163	0.0153112987967163	0.0153112987967163	0.0153112987967163	0.0153112987967163	0.0153112987967163	0.0153112987967163	0.0153112987967163	0.0153112987967163	0.0153112987967163
Motif:CCCCCACn	0	0	0	0	0	0	0	0	0	0	0.00160179265457869	0	0	0	1	1	1	1	1	1	1	1	1	1	17.0179265457869	1	1
Motif:CCCCCAn	0	0	0	0	0.000565736120361274	0	0	0	0	0	0	0	0	0.000565736120361274	1	1	1	1	6.65736120361274	1	1	1	1	1	1	1	1
Motif:CCCCCCn	0	0	0	0.00700123780484142	0	0	0	0	0	0	0	0	0.00225212364534017	0.00700123780484142	1	1	1	71.0123780484142	1	1	1	1	1	1	1	1	23.5212364534017
Motif:CCCCCCTn	0	0	0	0.0161028469511353	0	0	0	0	0	0	0	0	0	0.0161028469511353	1	1	1	162.028469511353	1	1	1	1	1	1	1	1	1
Motif:CCCCCn	0	0.00105370103225548	0.000764591364691823	0	0.00525551866310978	0	0	0	0	0	0	0	0	0.00707381106005708	1	11.5370103225548	8.64591364691823	1	53.5551866310978	1	1	1	1	1	1	1	1
Motif:CCCCCTn	0.00914772031491576	0.000749539909542556	0.00363935100580775	0.0018944525824865	0.00130945663813958	0	0	0	0	0	0	0	0.0171893126357588	0.0167405204508921	1	0.0918647926854279	0.404353816775417	0.215669647715191	0.152411252735039	0.0108134758183278	0.0108134758183278	0.0108134758183278	0.0108134758183278	0.0108134758183278	0.0108134758183278	0.0108134758183278	1.86957564102286
Motif:CCCCCTTn	0	0	0	0	0.00448237079978548	0.00597368298144104	0	0	0	0	0	0	0	0.0104560537812265	1	1	1	1	45.8237079978548	60.7368298144104	1	1	1	1	1	1	1
Motif:CCCCGAGn	0	0	0	0	0.0582708203972112	0.0776578787587335	0	0	0	0	0	0	0	0.135928699155945	1	1	1	1	583.708203972112	777.578787587335	1	1	1	1	1	1	1
Motif:CCCCGCCCCn	0.0107185409750528	0	0	0	0	0	0	0	0	0	0	0	0	0.0107185409750528	1	0.00924339060420409	0.00924339060420409	0.00924339060420409	0.00924339060420409	0.00924339060420409	0.00924339060420409	0.00924339060420409	0.00924339060420409	0.00924339060420409	0.00924339060420409	0.00924339060420409	0.00924339060420409
Motif:CCCCGCn	0	0	0	0	0	0	0	0	0	0.0767747540040913	0	0	0	0.0767747540040913	1	1	1	1	1	1	1	1	1	768.747540040913	1	1	1
Motif:CCCCn	0.00703705819482165	0.0195543222761314	0.0188783917204443	0.0135252219398654	0.00448716477925049	0.0280915316500799	0.0235160757981208	0.0383276153854458	0.0132245935836084	0.0230873013729565	0.0290497056993276	0	0.0103077966844415	0.189729276700725	1	2.75384083184186	2.65913366577482	1.9090809641641	0.642724867029772	3.95002126654011	3.30893698124188	5.38423736173642	1.86695879729216	3.24885978788575	4.08427462739163	0.0140113751731149	1.45827544071211
Motif:CCCCTCACGn	0	0	0	0.00120170499635338	0	0	0	0	0	0	0	0	0	0.00120170499635338	1	1	1	13.0170499635338	1	1	1	1	1	1	1	1	1
Motif:CCCCTCCn	0	0.0484702474837519	0.0527568041637358	0	0.00135513535807468	0	0	0	0	0	0	0	0	0.102582187005562	1	485.702474837519	528.568041637358	1	14.5513535807468	1	1	1	1	1	1	1	1
Motif:CCCCTCn	0	0.0252888247741314	0.00136410050291609	0.00307339283207152	0.00821104977126725	0	0	0	0.171919716586909	0	0	0	0	0.209857084467295	1	253.888247741314	14.6410050291609	31.7339283207152	83.1104977126725	1	1	1	1720.19716586909	1	1	1	1
Motif:CCCCTn	0.0102961354193857	0.00186424028783661	0.00421549583509277	0.00332335351970239	0.0440868151542408	0.0129429797931223	0.00382472378825269	0	0.000818665317080518	0.0197014580380869	0	0	0.0446671189659133	0.101073867152801	1	0.188939467272991	0.4151057735402	0.329290970307953	4.25031161789654	1.25459887419329	0.377517570705577	0.00961895896561041	0.0883660398812698	1.90469412327614	0.00961895896561041	0.00961895896561041	4.3061308034172
Motif:CCCCTTn	0	0.0363526856128139	0.0039967275881618	0	0	0	0	0	0	0	0	0	0	0.0403494132009757	1	364.526856128139	40.967275881618	1	1	1	1	1	1	1	1	1	1
Motif:CCCGAAn	0	0	0.00479607310579416	0	0	0	0	0	0	0	0	0	0	0.00479607310579416	1	1	48.9607310579416	1	1	1	1	1	1	1	1	1	1
Motif:CCCGACCGTGGn	0	0	0	0	0	0.0776578787587335	0	0	0	0	0	0	0	0.0776578787587335	1	1	1	1	1	777.578787587335	1	1	1	1	1	1	1
Motif:CCCGAn	0	0	0.00310334142139622	0	0	0	0	0	0	0.021326320556692	0	0	0	0.0244296619780882	1	1	32.0334142139622	1	1	1	1	1	1	214.26320556692	1	1	1
Motif:CCCGATn	0	0	0	0	0	0	0.0152854492687785	0	0	0	0	0	0	0.0152854492687785	1	1	1	1	1	1	153.854492687785	1	1	1	1	1	1
Motif:CCCGGCCCGAn	0	0	0	0.0123868053470271	0.0276412865986771	0	0	0.0063879358975743	0	0	0	0	0	0.0464160278432785	1	1	1	124.868053470271	277.412865986771	1	1	64.879358975743	1	1	1	1	1
Motif:CCCGGn	0.00803890573128961	0	0.0499801302603813	0	0.0640979024369323	0	0	0	0	0	0	0.0272846376785197	0	0.122116938428603	1	0.0122866639940988	6.15317733290002	0.0122866639940988	7.8877805636852	0.0122866639940988	0.0122866639940988	0.0122866639940988	0.0122866639940988	0.0122866639940988	0.0122866639940988	3.36465841756108	0.0122866639940988
Motif:CCCGn	0.00292323844774168	0	0	0.00834825014747796	0	0.00647148989656113	0	0	0.00126411556313904	0	0	0	0	0.0190070940549198	1	0.0330771130787579	0.0330771130787579	2.79443725445761	0.0330771130787579	2.17365914404467	0.0330771130787579	0.0330771130787579	0.451210047344435	0.0330771130787579	0.0330771130787579	0.0330771130787579	0.0330771130787579
Motif:CCCn	0	0	0	0.00230040670730504	0.00128165648250747	0	0	0	0	0	0	0	0	0.00358206318981251	1	1	1	24.0040670730504	13.8165648250747	1	1	1	1	1	1	1	1
Motif:CCCTAn	0	0	0	0	0.00105946946176748	0	0	0	0	0	0.00732248070664546	0	0	0.00105946946176748	1	1	1	1	11.5946946176748	1	1	1	1	1	74.2248070664546	1	1
Motif:CCCTCACCGCn	0.000691518772584052	0	0.000722695947448436	0.0011029347226805	0.00061337705681275	0	0	0	0.000904840613615309	0	0	0	0	0.00403536711314105	1	0.126339391387437	1.03938905297546	1.51978040742269	0.901276231874837	0.126339391387437	0.126339391387437	0.126339391387437	1.26950951565537	0.126339391387437	0.126339391387437	0.126339391387437	0.126339391387437
Motif:CCCTCACGGn	0.00127349001683796	0.0290821484902512	0.00293093356465199	0	0.0310249175266784	0.00380071628845654	0.0142976141119527	0.00420539113256975	0.0231593307767514	0.00861258462758387	0.00327174669871393	0	0.0241608507133804	0.118387126535734	1	21.2467132141478	2.20673869303381	0.0728072274090636	22.6611894845322	2.84000337871894	10.4825036479688	3.13463591273972	16.9344738524557	6.34339130301211	2.45487528659025	0.0728072274090636	17.6636527502643
Motif:CCCTCACGn	0.00128622491700634	0.00290821484902512	0	0.00161028469511353	0	0	0.0047554731058422	0.00377468939402118	0	0.00153549508008183	0.0065702622340537	0	0	0.0158703820410902	1	2.17007702871306	0.0721383656960645	1.23377142780482	0.0721383656960645	0.0721383656960645	3.50265894536651	2.79513760464562	0.0721383656960645	1.17981942181057	4.81181816328814	0.0721383656960645	0.0721383656960645
Motif:CCCTCATGGn	0	0	0	0	0	0	0.0029395094747651	0	0	0	0	0	0	0.0029395094747651	1	1	1	1	1	1	30.395094747651	1	1	1	1	1	1
Motif:CCCTCCCn	0	0	0	0	0	0	0	0	0	0	0	0	0.00304548538403954	0	1	1	1	1	1	1	1	1	1	1	1	1	31.4548538403954
Motif:CCCTCCn	0.0124349498914952	0.00105370103225548	0.000764591364691823	0	0.0037220760210779	0	0.000932039589559665	0	0	0	0	0	0.00163416288899683	0.0189073578990801	1	0.0920387430537916	0.0689744571917625	0.00797769443560749	0.30491354605822	0.00797769443560749	0.0823329649095678	0.00797769443560749	0.00797769443560749	0.00797769443560749	0.00797769443560749	0.00797769443560749	0.13834621629987
Motif:CCCTCGn	0.0101544072395237	0	0.0262456046343162	0.00350061890242071	0.0164981457375919	0.00408725677677545	0.0138958629716168	0	0.0345073306737839	0.0157782702464549	0.00698964067452521	0	0	0.124667497182484	1	0.00975190448986351	2.56919820121557	0.351128916408039	1.61863531941831	0.408337281616479	1.36486318952424	0.00975190448986351	3.37487383379864	1.5484337490767	0.691374987254213	0.00975190448986351	0.00975190448986351
Motif:CCCTCn	0.00110881458362615	0.00745696115134645	0.00191842924231767	0.0018724240640855	0.0226972289431918	0	0.000888688910975494	0	0	0.0252361459920856	0	0	0	0.0611786928876287	1	6.25154697313247	1.66975917535911	1.6317010820375	18.8591610756429	0.0827256730308666	0.817899555786023	0.0827256730308666	0.0827256730308666	20.9594972920357	0.0827256730308666	0.0827256730308666	0.0827256730308666
Motif:CCCTCTn	0.0643112458503169	0.218116113676884	0.0527568041637358	0	0	0	0	0	0	0	0	0	0	0.335184163690937	1	3.38785736552882	0.820614528813306	0.00155252392155846	0.00155252392155846	0.00155252392155846	0.00155252392155846	0.00155252392155846	0.00155252392155846	0.00155252392155846	0.00155252392155846	0.00155252392155846	0.00155252392155846
Motif:CCCTGTAn	0.688695704188283	0.855886032147845	0.779979396063964	0.47147277852122	0.245777996032523	0.368793350701927	0.933609205681643	0.407550310265241	0.793456167084762	1.08429575655009	0.832386514751339	0.824517431004444	0.0837508480610875	6.6295166972375	1	1.24272847078306	1.13252651159208	0.684633739225986	0.356967958042479	0.535562792361855	1.35556769591352	0.591830506181278	1.1520922129152	1.57433582984959	1.20861165319315	1.19718724433135	0.121735439915239
Motif:CCCTn	0.0131961103697461	0.0133238349983617	0.0572148613448482	0.049866880880935	0.0505856374651364	0.0429646582356804	0.0124626610454705	0.0223755199078922	0.0437985944638077	0.0616869959368968	0.0334015316548319	0	1.0765151024726	0.367475754648775	1	1.00960616489062	4.31064873493094	3.75800737895719	3.81206503673933	3.23889145307258	0.944837301746194	1.69038307316047	3.30161176788171	4.64699782257273	2.51964903443199	0.00752099653350799	80.9721845361877
Motif:CCCTTGn	0	0	0	0	0	0	0	0	0	0	0	0.0193266183556181	0	0	1	1	1	1	1	1	1	1	1	1	1	194.266183556181	1
Motif:CCCTTn	0.00918732083575955	0.00709320694884175	0	0	0.0349067306877074	0	0	0.0166086333336932	0.00217619894413809	0	0	0	0	0.06997209075014	1	0.774519054100651	0.0107673678737321	0.0107673678737321	3.76930347371212	0.0107673678737321	0.0107673678737321	1.79908001771177	0.245086713853354	0.0107673678737321	0.0107673678737321	0.0107673678737321	0.0107673678737321
Motif:CCGAAGn	0	0	0	0	0	0	0	0.0830431666684659	0	0	0	0	0	0.0830431666684659	1	1	1	1	1	1	1	831.431666684659	1	1	1	1	1
Motif:CCGAAn	0	0	0	0	0.00695770989817447	0	0	0	0.0859598582934544	0.00853052822267681	0	0	0	0.101448096414306	1	1	1	1	70.5770989817447	1	1	1	860.598582934544	86.3052822267681	1	1	1
Motif:CCGACGn	0	0	0.00329730026023349	0.0402571173778382	0.0291354101986056	0.0776578787587335	0	0	0.0859598582934544	0.0109678220005845	0.0384430237098886	0	0	0.24727538688945	1	1	33.9730026023349	403.571173778382	292.354101986056	777.578787587335	1	1	860.598582934544	110.678220005845	385.430237098886	1	1
Motif:CCGACn	0	0	0.016865985985849	0	0.00608799616090266	0	0	0.0369080740748737	0	0.00426526411133841	0.0538202331938441	0	0	0.0641273203329638	1	1	169.65985985849	1	61.8799616090266	1	1	370.080740748737	1	43.6526411133841	539.202331938441	1	1
Motif:CCGAGCAn	0.0428741639002112	0	0	0.0536761565037842	0.0388472135981408	0.317103004931495	0	0.0553621111123106	0.0573065721956363	0	0.153772094839555	0	0	0.565169222241578	1	0.00232697953663989	0.00232697953663989	1.2513601574345	0.906293690520164	7.3812490143627	0.00232697953663989	1.29059197617194	1.33583918767886	0.00232697953663989	3.58057215951556	0.00232697953663989	0.00232697953663989
Motif:CCGAGGTCCTn	0	0	0	0	0	0	0	0	0	0	0	0	0.00219674355570065	0	1	1	1	1	1	1	1	1	1	1	1	1	22.9674355570065
Motif:CCGAGn	0	0	0	0	0	0	0	0	0	0	0	0	0.13400135689774	0	1	1	1	1	1	1	1	1	1	1	1	1	1341.0135689774
Motif:CCGAn	0.172467818682616	0.40746894190093	0.505089915745701	0.417710559336508	0.887242558917634	0.486736779644257	0.151938701901319	0.300306005229605	0.606591397486888	0.102739256425669	0.376204887566897	0	0.380232874577875	4.03829193527113	1	2.36178996183828	2.92748624629044	2.42113832420249	5.14199325048908	2.82113306733997	0.881037397714033	1.74079968978519	3.51566938794484	0.595935309438021	2.18062029432609	0.000579482320419883	2.20396176692351
Motif:CCGATCn	0	0.0675121304237973	0.0791352062456037	0.0704499554112168	0.0759601765892218	0.0665638960789145	0.0382136231719463	0.0311411875006747	0.155034744422123	0.153549508008183	0.0256286824732591	0.141728534607866	0	0.737560427851681	1	676.121304237973	792.352062456037	705.499554112168	760.601765892218	666.638960789145	383.136231719463	312.411875006747	1551.34744422123	1536.49508008183	257.286824732591	1418.28534607866	1
Motif:CCGCAGn	0	0	0	0	0	0	0	0	0	0.230324262012274	0	0	0	0.230324262012274	1	1	1	1	1	1	1	1	1	2304.24262012274	1	1	1
Motif:CCGCAn	0	0	0	0	0	0	0	0	0.0859598582934544	0	0	0	0	0.0859598582934544	1	1	1	1	1	1	1	1	860.598582934544	1	1	1	1
Motif:CCGCCGn	0	0	0	0	0	0	0	0	0.0859598582934544	0	0	0	0	0.0859598582934544	1	1	1	1	1	1	1	1	860.598582934544	1	1	1	1
Motif:CCGCCn	0.0214370819501056	0	0	0	0	0	0	0	0.0409332658540259	0	0.0512573649465182	0	0	0.0623703478041315	1	0.00464315454766191	0.00464315454766191	0.00464315454766191	0.00464315454766191	0.00464315454766191	0.00464315454766191	0.00464315454766191	1.9052379495554	0.00464315454766191	2.38460182607358	0.00464315454766191	0.00464315454766191
Motif:CCGCGAn	0	0	0	0	0	0	0.0494529241048716	0.0490709621222753	0	0	0	0	0	0.0985238862271469	1	1	1	1	1	1	495.529241048716	491.709621222753	1	1	1	1	1
Motif:CCGCGGn	0	0	0	0.0805142347556763	0.0582708203972112	0	0	0	0	0	0	0	0.13400135689774	0.138785055152887	1	1	1	806.142347556763	583.708203972112	1	1	1	1	1	1	1	1341.0135689774
Motif:CCGCGn	0	0	0	0	0	0	0	0	0	0	0.153772094839555	0	0.13400135689774	0	1	1	1	1	1	1	1	1	1	1	1538.72094839555	1	1341.0135689774
Motif:CCGCGTn	0	0	0	0	0	0	0	0	0	0	0	0	0.26800271379548	0	1	1	1	1	1	1	1	1	1	1	1	1	2681.0271379548
Motif:CCGCn	0.0321556229251584	0	0.0812454784121531	0.0402571173778382	0.48559016997676	0	0.126398907414899	0.166086333336932	0.214899645733636	0.0767747540040913	0.0118286226799657	0	0.20100203534661	1.22340802918147	1	0.00310023465465313	2.52190071172695	1.25116533856678	15.0575349638632	0.00310023465465313	3.92176296543427	5.15216629740893	6.66549352441564	2.38329776431418	0.369815294147109	0.00310023465465313	6.23463499102839
Motif:CCGCTAn	0	0	0	0	0	0	0	0	0	0	0	0.10307529789663	0	0	1	1	1	1	1	1	1	1	1	1	1	1031.7529789663	1
Motif:CCGGACGn	0	0	0	0	0.0582708203972112	0	0	0	0	0	0	0	0.13400135689774	0.0582708203972112	1	1	1	1	583.708203972112	1	1	1	1	1	1	1	1341.0135689774
Motif:CCGGACn	0	0	0.0527568041637358	0.161028469511353	0.233083281588845	0	0.0764272463438925	0	0	0	0	0	0.26800271379548	0.523295801607826	1	1	528.568041637358	1611.28469511353	2331.83281588845	1	765.272463438925	1	1	1	1	1	2681.0271379548
Motif:CCGGAGn	0	0	0	0	0	0	0	0	0	0	0.0768860474197773	0	0	0	1	1	1	1	1	1	1	1	1	1	769.860474197773	1	1
Motif:CCGGAn	0	0	0	0	0	0	0	0	0.171919716586909	0	0	0	0	0.171919716586909	1	1	1	1	1	1	1	1	1720.19716586909	1	1	1	1
Motif:CCGGCGn	0	0	0	0	0	0	0	0	0.0859598582934544	0	0	0	0	0.0859598582934544	1	1	1	1	1	1	1	1	860.598582934544	1	1	1	1
Motif:CCGGGTCGGGn	0	0	0	0.0123868053470271	0.0179294831991419	0	0	0.0063879358975743	0	0	0	0	0	0.0367042244437433	1	1	1	124.868053470271	180.294831991419	1	1	64.879358975743	1	1	1	1	1
Motif:CCGGn	0	0	0	0	0	0	0	0	0	0	0.0768860474197773	0	0	0	1	1	1	1	1	1	1	1	1	1	769.860474197773	1	1
Motif:CCGn	0.266432304237027	0.127234399644849	0.263192079116982	0.315055701217864	0.125698483999698	0.168881768946594	0.171573629835782	0.0434988015882441	0.0963711454780653	0.526424582281621	0.170247676429507	0.0612009581261241	0.535207800466568	2.10436289634673	1	0.477744714695486	0.987843030399934	1.18242965752323	0.471982127494105	0.634001080770752	0.644100647864106	0.163577926184406	0.361949166928274	1.97546253835476	0.639125815976201	0.229994477786112	2.0084162105563
Motif:CCGTAGn	0.0964668687754753	0.145410742451256	0	0	0	0	0	0	0	0	0	0	0.13400135689774	0.241877611226731	1	1.50683919129219	0.00103555185404745	0.00103555185404745	0.00103555185404745	0.00103555185404745	0.00103555185404745	0.00103555185404745	0.00103555185404745	0.00103555185404745	0.00103555185404745	0.00103555185404745	1.38868908765733
Motif:CCGTCCn	0	0	0	0	0	0	0	0	0	0	0	0	0.06700067844887	0	1	1	1	1	1	1	1	1	1	1	1	1	671.0067844887
Motif:CCGTCGn	0	0	0	0	0.0166488058277746	0	0	0.00593165476203328	0	0	0	0	0	0.0225804605898079	1	1	1	1	167.488058277746	1	1	60.3165476203328	1	1	1	1	1
Motif:CCGTCn	0	0	0	0	0	0	0	0.0276810555561553	0	0	0	0	0	0.0276810555561553	1	1	1	1	1	1	1	277.810555561553	1	1	1	1	1
Motif:CCGTCTGTn	0.0679657227383832	0.18959581379843	0.133224090889095	0.18418654617461	0.274718737352115	0.356757053658249	0.279763575853977	0.254804717365358	0.511145092575498	0.267227172778305	0.0801032014655399	0	0.208054738341228	2.51938852318402	1	2.78695070244891	1.9587552372218	2.7074794589772	4.03754968427215	5.24283059521547	4.11166685072394	3.74497922170176	7.51105067289912	3.92748599476129	1.1783199860201	0.00146916826820982	3.0581433644845
Motif:CCGTGAGGAn	0	0	0	0	0	0	0.050951497562595	0	0	0	0	0	0	0.050951497562595	1	1	1	1	1	1	510.51497562595	1	1	1	1	1	1
Motif:CCGTGCTAn	0	0	0	0.0115020335365252	0	0	0	0	0	0	0	0	0	0.0115020335365252	1	1	1	116.020335365252	1	1	1	1	1	1	1	1	1
Motif:CCGTGTn	0	0	0	0	0	0.0194144696896834	0	0	0	0	0	0	0	0.0194144696896834	1	1	1	1	1	195.144696896834	1	1	1	1	1	1	1
Motif:CCGTn	0.123004187845307	0.253476591154823	0.151660063847554	0.224658296929663	0.280099517552605	0.465147450983566	0.381421929211443	0.24297819674021	0.623432774197548	0.385265456522951	0.203959018677725	0.00128844122370788	0.0483871957360949	3.13114446498567	1	2.05985349152758	1.23277742620955	1.8257567095288	2.27611686049791	3.7792983254818	3.09917912533458	1.97457292879153	5.06508174182572	3.13040086830516	1.65761232212625	0.0112785864397448	0.393871212545783
Motif:CCGTTn	0.0321556229251584	0	0	0	0	0	0	0	0	0	0	0	0	0.0321556229251584	1	0.00310023465465313	0.00310023465465313	0.00310023465465313	0.00310023465465313	0.00310023465465313	0.00310023465465313	0.00310023465465313	0.00310023465465313	0.00310023465465313	0.00310023465465313	0.00310023465465313	0.00310023465465313
Motif:CCn	0.0406026970619774	0.0213222482921313	0.0452278477893067	0.0527844370780114	0.152154401608196	0.00931894545104803	0.0765950134700132	0.0373111003687014	0.023672022514659	0.0153549508008183	0.0132322001899979	0	0.012354271440816	0.474343664434863	1	0.526310289942506	1.11363253693697	1.29928581876245	3.74064650743808	0.231408386444415	1.88427350043244	0.919130747324583	0.584040474724849	0.37970335914805	0.327550780472782	0.00245683964990653	0.305981478864952
Motif:CCTAAn	0.684342150940633	0.798263806661845	1.02628629648784	0.806337972149603	0.810619482215835	1.16539272989607	0.724729289204143	1.61557899279988	0.37697966384468	0.904639640005667	1.16963118408777	0	0.407239874181867	8.9131700242062	1	1.16644453525349	1.49959539323706	1.17824124513856	1.18449671911886	1.70283599321627	1.05900738025559	2.36057786706947	0.550929926402775	1.32186429307762	1.70902856067558	0.000146104385684852	0.595141420822866
Motif:CCTACn	0	0	0.00122690242241246	0	0	0	0	0.000912562271082043	0	0	0.00705962242486844	0	0	0.0021394646934945	1	1	13.2690242241246	1	1	1	1	10.1256227108204	1	1	71.5962242486844	1	1
Motif:CCTAGn	0	0	0	0	0	0	0	0	0	0	0	0	0.13400135689774	0	1	1	1	1	1	1	1	1	1	1	1	1	1341.0135689774
Motif:CCTCAAAn	0	0	0	0.0161028469511353	0.00161863389992253	0.0310631515034934	0.0152854492687785	0.00188734469701059	0	0	0	0	0	0.0659574263203403	1	1	1	162.028469511353	17.1863389992253	311.631515034934	153.854492687785	19.8734469701059	1	1	1	1	1
Motif:CCTCACCGCn	0.00234052507643833	0	0.000722695947448436	0.0130309695012992	0.00061337705681275	0.00323574494828056	0	0.0118784606217984	0.00383226612825308	0	0.00202331703736256	0	0.0191430509853914	0.0356540392803308	1	0.0409747889769437	0.337097928388864	5.38038704378419	0.292304743638956	1.36681445336702	0.0409747889769437	4.90814896246819	1.61123774806353	0.0409747889769437	0.870024675370802	0.0409747889769437	7.88479953398981
Motif:CCTCACGCn	0.00116929537909667	0	0	0	0	0	0.00138958629716168	0	0	0	0	0	0	0.00255888167625835	1	0.078783868315323	0.078783868315323	0.078783868315323	0.078783868315323	0.078783868315323	1.17355370679895	0.078783868315323	0.078783868315323	0.078783868315323	0.078783868315323	0.078783868315323	0.078783868315323
Motif:CCTCACGGCn	0.0824109880416433	0.00446146596157262	0.0658258130439364	0.10093428333559	0.0337831416433187	0.0677841383833005	0.0264632623856274	0.0911627298867911	0.100922015721659	0.0684511283857712	0.0704694443648237	0	0.0457135602556673	0.64219896678921	1	0.0552831334327308	0.798994347403326	1.22449489133009	0.410650053374926	0.822728463135593	0.321936059864183	1.10606759236395	1.22434621278166	0.830812113789904	0.855273291954852	0.00121195979315543	0.555241930111723
Motif:CCTCCAn	0.0643112458503169	0	0.0820661398102557	0.0626221825877483	0	0.0604005723679039	0	0	0	0	0.0598002591042712	0	0	0.269400140616225	1	0.00155252392155846	1.27564897597539	0.973776888798367	0.00155252392155846	0.939285858691495	0.00155252392155846	0.00155252392155846	0.00155252392155846	0.00155252392155846	0.929965851669309	0.00155252392155846	0.00155252392155846
Motif:CCTCCATn	0	0	0	0	0.000534594682543222	0	0	0	0	0	0	0	0	0.000534594682543222	1	1	1	1	6.34594682543222	1	1	1	1	1	1	1	1
Motif:CCTCCCCn	0.0321556229251584	0	0	0	0	0	0	0	0	0	0	0	0	0.0321556229251584	1	0.00310023465465313	0.00310023465465313	0.00310023465465313	0.00310023465465313	0.00310023465465313	0.00310023465465313	0.00310023465465313	0.00310023465465313	0.00310023465465313	0.00310023465465313	0.00310023465465313	0.00310023465465313
Motif:CCTCCCn	0.0110362325094024	0	0.00293138662330034	0.00267997600362269	0.00333975631776482	0.000693373917488692	0.00243061304728305	0.00162434520753567	0	0.00112904050006017	0	0	0.00464542933613705	0.0258647241264578	1	0.00897969756967352	0.272209350939909	0.249633437634814	0.308879714469019	0.0712425783871557	0.227241398304717	0.154840984693862	0.00897969756967352	0.110364119914206	0.00897969756967352	0.00897969756967352	0.426125202767673
Motif:CCTCCn	0.000918732083575955	0.00427530843930694	0.00239803655289708	0.00748969625634198	0.00269320611481004	0	0.00496152169980552	0.0276810555561553	0.00217619894413809	0.00429980066284722	0.00736571689409613	0	0	0.0568935563098781	1	4.29485682236366	2.4521035443671	7.45013961835836	2.74184563325553	0.0981612355320938	4.96845223725413	27.2702273777794	2.23434500673442	4.31889869160008	7.32843994457302	0.0981612355320938	0.0981612355320938
Motif:CCTCCTCn	0	0	0	0	0	0	0	0.00133940591400752	0	0	0	0	0.0053600542759096	0.00133940591400752	1	1	1	1	1	1	1	14.3940591400752	1	1	1	1	54.600542759096
Motif:CCTCCTn	0.00212212614861535	0.00104612044928961	0.00223183803543306	0.000947226291243251	0.00136534808001139	0.000588317263323739	0.00149857345772338	0.00064877473959739	0.0107449822866818	0	0.00128107974475707	0	0.00402642824182007	0.021193306751919	1	0.515776500809272	1.04937248359463	0.471272205628739	0.65943514544594	0.309756160221886	0.719389157415515	0.336963200790363	4.88045302623324	0.0450019455746524	0.621512755078126	0.0450019455746524	1.85697299156096
Motif:CCTCGAGn	0	0	0	0	0	0	0	0.0830431666684659	0	0	0	0	0	0.0830431666684659	1	1	1	1	1	1	1	831.431666684659	1	1	1	1	1
Motif:CCTCGCCn	0	0	0.00310334142139622	0	0	0	0	0	0	0	0	0	0	0.00310334142139622	1	1	32.0334142139622	1	1	1	1	1	1	1	1	1	1
Motif:CCTCGCn	0	0	0.00620668284279245	0	0	0	0	0	0	0	0	0	0	0.00620668284279245	1	1	63.0668284279245	1	1	1	1	1	1	1	1	1	1
Motif:CCTCGGn	0.450178720952218	0.290821484902512	0.880787406657418	0.805142347556763	0.46616656317769	0.0776578787587335	0.758813374414361	0.581302166679261	0.77363872464109	0.499035901026594	0.461316284518664	0	0	5.58354456876664	1	0.646092012270292	1.95631586763545	1.78831978969358	1.03550654623799	0.172688326453217	1.68543024375983	1.29120506838465	1.71835507350834	1.10850430589093	1.02473482100796	0.000222084667444482	0.000222084667444482
Motif:CCTCGn	0	0	0	0	0.00117718829085275	0	0	0	0	0	0	0	0	0.00117718829085275	1	1	1	1	12.7718829085275	1	1	1	1	1	1	1	1
Motif:CCTCGTCn	0	0	0	0	0	0	0	0	0	0.00156683171436921	0	0	0	0.00156683171436921	1	1	1	1	1	1	1	1	1	16.6683171436921	1	1	1
Motif:CCTCGTn	0	0	0.0527568041637358	0	0	0	0	0	0	0.00235024757155382	0	0	0	0.0551070517352896	1	1	528.568041637358	1	1	1	1	1	1	24.5024757155382	1	1	1
Motif:CCTCn	0.0177695073728177	0.0144265241107652	0.0103630556580253	0.0241819794455448	0.0347903281078029	0.040816405592219	0.00973032071507891	0.00850979162546977	0.00279286508329629	0.101732951712012	0.0308290886879617	0	0.294396920457156	0.265113729423032	1	0.812922472214444	0.585525691320469	1.35884996373663	1.95250643343848	2.28973327235978	0.550117051913382	0.481814716312023	0.161888351085536	5.69869944299168	1.73083051718648	0.00559612517086596	16.480416293128
Motif:CCTCTCn	0.0643112458503169	0	0	0	0	0	0	0	0	0	0	0	0	0.0643112458503169	1	0.00155252392155846	0.00155252392155846	0.00155252392155846	0.00155252392155846	0.00155252392155846	0.00155252392155846	0.00155252392155846	0.00155252392155846	0.00155252392155846	0.00155252392155846	0.00155252392155846	0.00155252392155846
Motif:CCTCTGn	0	0	0.0527568041637358	0.0805142347556763	0	0	0	0	0	0	0.0768860474197773	0	0	0.133271038919412	1	1	528.568041637358	806.142347556763	1	1	1	1	1	1	769.860474197773	1	1
Motif:CCTCTTn	0	0	0.0527568041637358	0.0805142347556763	0	0	0	0.041521583334233	0	0	0	0	0.13400135689774	0.174792622253645	1	1	528.568041637358	806.142347556763	1	1	1	416.21583334233	1	1	1	1	1341.0135689774
Motif:CCTGAGn	0	0	0.0527568041637358	0	0	0	0	0	0	0	0	0	0	0.0527568041637358	1	1	528.568041637358	1	1	1	1	1	1	1	1	1	1
Motif:CCTGATGTn	0.0282674197495693	0.0282778619660702	0.0406287461604992	0.0173706729101839	0.0676647520791214	0.0209355463747725	0.0225408503017869	0.0415759461390902	0.0528273471054678	0.0364477433224551	0.01769783578533	0.0400017451248606	0.00788243275869058	0.356536886109017	1	1.0003681059678	1.43575787012203	0.615871061394266	2.38882325841956	0.741538940110754	0.798128645525847	1.46914828726088	1.86577938962078	1.28837037859286	0.627404111563591	1.41365501264772	0.281394389379097
Motif:CCTGATn	0	0	0.0360967607436087	0	0.0946900831454682	0	0	0	0	0.0623794876283242	0	0.0418743397705059	0	0.193166331517401	1	1	361.967607436087	1	947.900831454682	1	1	1	1	624.794876283242	1	419.743397705059	1
Motif:CCTGCAn	0	0	0	0	0	0	0	0	0.0859598582934544	0	0	0	0	0.0859598582934544	1	1	1	1	1	1	1	1	860.598582934544	1	1	1	1
Motif:CCTGCCn	0	0	0	0	0	0	0	0	0	0	0.0192215118549443	0	0	0	1	1	1	1	1	1	1	1	1	1	193.215118549443	1	1
Motif:CCTGCn	0	0	0	0	0.0194966278772624	0	0	0	0.0286532860978181	0	0	0	0	0.0481499139750805	1	1	1	1	195.966278772624	1	1	1	287.532860978181	1	1	1	1
Motif:CCTGCTn	0	0	0	0	0	0	0.0764272463438925	0	0	0	0	0	0	0.0764272463438925	1	1	1	1	1	1	765.272463438925	1	1	1	1	1	1
Motif:CCTGGAn	0	0	0.0263784020818679	0	0	0	0	0.041521583334233	0	0	0	0	0.20100203534661	0.0678999854161009	1	1	264.784020818679	1	1	1	1	416.21583334233	1	1	1	1	2011.0203534661
Motif:CCTGGCn	0	0	0	0	0	0	0	0	0	0	0	0	0.13400135689774	0	1	1	1	1	1	1	1	1	1	1	1	1	1341.0135689774
Motif:CCTGGTn	0.356067575467963	0.404620038472881	0.390748197872065	0.964592974006054	0.814190638846748	0.143297276280996	0.211994623787226	0.230421973448216	1.11259765304	1.0663394633517	1.58031807173709	0.0436087798793435	0.247387120426597	5.69487041457385	1	1.13631915522104	1.09737164411594	2.70853676879081	2.28625707372959	0.402611821394995	0.595491106984004	0.647228971209231	3.12408464352221	2.99420704411546	4.43728789646448	0.122719705245249	0.694861457002164
Motif:CCTGn	0.0803890573128961	0	0.126030143280036	0.116298339091532	0	0.101078508860574	0.175903979680387	0.109406076721947	0.148724199269627	0.204732677344244	0.153772094839555	0	0.0574291529561743	1.06256298156124	1	0.00124240490991535	1.56704709299443	1.44613867993311	0.00124240490991535	1.25704676186291	2.18668208519554	1.36050887384914	1.84899915886805	2.54485124043595	1.91171446127623	0.00124240490991535	0.71474502096022
Motif:CCTGTn	0	0	0	0	0.0445600391272792	0	0	0	0	0	0	0	0	0.0445600391272792	1	1	1	1	446.600391272792	1	1	1	1	1	1	1	1
Motif:CCTGTTn	0.0803274565026946	0.0701220158076036	0.127562987845457	0.0775616054570281	0.0866939253656374	0.0330906724760121	0.0859587975462758	0.0739638713526334	0.116265690787756	0.13095831602537	0.117351871355525	0.101737002877941	0.363068865269484	0.882505339166468	1	0.873109990805825	1.58730604443745	0.965610611525756	1.07915790377792	0.412678380235736	1.07001764432763	0.920877951053345	1.44684036829957	1.62952207771209	1.46034546487977	1.26619698429142	4.51548365522807
Motif:CCTn	0.816968769539382	0.632112464088038	0.521890778915834	1.10542516174412	0.677046401659371	0.656041611659847	0.669383315789164	0.292690218808067	0.645281471434967	0.772583033760962	0.546127016788347	0.0773064734224725	1.41687112238349	6.78942322739975	1	0.773756735855226	0.638857827365135	1.35303808315591	0.828750806423685	0.80304331302461	0.819372053794911	0.358342198017342	0.78987411524589	0.945676866583161	0.668520248419578	0.0947367912080521	1.73421280461166
Motif:CCTTCCCn	0.0643112458503169	0.0444310601934393	0.0410330699051279	0.0402571173778382	0.0604289989304412	0.0373908305134643	0.02264511002782	0.0292188919759417	0.0334288337807878	0.0284350940755894	0.0227810510873414	0.000954400906450278	1.39956972759862	0.401580252630767	1	0.691355362026742	0.638600749948474	0.626553901342364	0.939727187874963	0.582054112112471	0.353123274166697	0.455182811462378	0.520543165066304	0.443014161562736	0.355233791634987	0.0163698263017698	21.7302073437807
Motif:CCTTCCn	0	0	0	0	0.116541640794422	0	0	0	0	0	0	0	0	0.116541640794422	1	1	1	1	1166.41640794422	1	1	1	1	1	1	1	1
Motif:CCTTCn	0	0	0	0.0018724240640855	0.00938387237565479	0	0	0	0	0	0	0	0	0.0112562964397403	1	1	1	19.724240640855	94.8387237565479	1	1	1	1	1	1	1	1
Motif:CCTTCTTCn	0.0643112458503169	0.0727053712256279	0	0	0	0.0776578787587335	0	0.249129500005398	0.257879574880363	0	0	0	0	0.721683570720439	1	1.13032080445731	0.00155252392155846	0.00155252392155846	0.00155252392155846	1.20720966862576	0.00155252392155846	3.86934760716434	4.00519461275245	0.00155252392155846	0.00155252392155846	0.00155252392155846	0.00155252392155846
Motif:CCTTn	0.041342943760918	0	0	0.0115020335365252	0.0255573773671979	0.0110939826798191	0.017191827091433	0.0184540370374369	0	0.0366812713575103	0	0	0	0.16182347283084	1	0.00241295600469152	0.00241295600469152	0.279951964885909	0.619101227828164	0.270105877236823	0.417244180123607	0.447700750807522	0.00241295600469152	0.887515895822926	0.00241295600469152	0.00241295600469152	0.00241295600469152
Motif:CCTTTn	0	0.00177330173721044	0	0	0.0131672569601849	0.00158485466854558	0	0	0	0	0	0	0	0.0165254133659409	1	18.7330173721044	1	1	132.672569601849	16.8485466854558	1	1	1	1	1	1	1
Motif:CCTTTTn	0	0	0	0	0	0.00123266474220212	0	0	0	0	0.00192215118549443	0	0	0.00123266474220212	1	1	1	1	1	13.3266474220212	1	1	1	1	20.2215118549443	1	1
Motif:CGAAACn	0	0	0	0	0	0.0776578787587335	0	0	0	0	0	0	0	0.0776578787587335	1	1	1	1	1	777.578787587335	1	1	1	1	1	1	1
Motif:CGAACAn	0.092894021783791	0.145410742451256	0.0527568041637358	0.0357841043358561	0	0	0.0764272463438925	0.11995124074334	0	0.0682442257814145	0	0	0	0.591468385603286	1	1.56473222321286	0.568389270082615	0.385875389057652	0.00107533794196468	0.00107533794196468	0.822926515876651	1.29095654151249	0.00107533794196468	0.734931390969554	0.00107533794196468	0.00107533794196468	0.00107533794196468
Motif:CGAACn	0.00414911263550431	0	0.0169575441954865	0	0.0095668511099899	0	0	0.00230675462967961	0.00296413304460188	0	0	0	0	0.0359443956152622	1	0.0235343255352729	4.01437797928885	0.0235343255352729	2.27502820923517	0.0235343255352729	0.0235343255352729	0.566413469384052	0.721123045550476	0.0235343255352729	0.0235343255352729	0.0235343255352729	0.0235343255352729
Motif:CGAAGGn	0	0	0.0175856013879119	0	0	0	0	0	0	0	0	0	0	0.0175856013879119	1	1	176.856013879119	1	1	1	1	1	1	1	1	1	1
Motif:CGACAAn	0	0	0	0	0	0	0	0	0	0	0	0	0.0167501696122175	0	1	1	1	1	1	1	1	1	1	1	1	1	168.501696122175
Motif:CGACCGGAAn	0	0	0.00111066956134181	0	0	0	0	0	0.000904840613615309	0	0	0	0	0.00201551017495712	1	1	12.1066956134181	1	1	1	1	1	10.0484061361531	1	1	1	1
Motif:CGACCn	0	0	0	0	0	0	0	0	0	0.00853052822267681	0	0	0	0.00853052822267681	1	1	1	1	1	1	1	1	1	86.3052822267681	1	1	1
Motif:CGACGAn	0.450178720952218	0.174492890941507	0.447260461965894	0.700473842374384	0.874062305958168	0.0776578787587335	0.168139941956564	0.129178259262058	0.410697100735393	0.644907933634367	0.153772094839555	0.627614036081703	0	4.07704933653929	1	0.387744041229153	0.993518994235054	1.55586708804018	1.94138045011221	0.172688326453217	0.373635115603025	0.287107192160157	0.912317375039771	1.43246372440241	0.341726330114283	1.39405662953439	0.000222084667444482
Motif:CGACGCn	0	0.00234533455566542	0.00150733726182102	0	0	0	0	0	0.00716332152445453	0.0010663160278346	0	0	0	0.0120823093697756	1	24.4533455566542	16.0733726182102	1	1	1	1	1	72.6332152445453	11.663160278346	1	1	1
Motif:CGACGGCGCn	0	0	0	0	0	0	0	0.0830431666684659	0	0	0	0	0	0.0830431666684659	1	1	1	1	1	1	1	831.431666684659	1	1	1	1	1
Motif:CGACGGn	0.00857483278004225	0.0234533455566542	0.218563902964048	0.0491298401099928	0.0155388854392563	0.00647148989656113	0	0.0325393818856387	0	0.010663160278346	0	0	0.26800271379548	0.364934838910539	1	2.71513539844159	25.2066994844116	5.67501891486063	1.80278811543617	0.757535051474401	0.0115275997285002	3.76253729763304	0.0115275997285002	1.24073403502466	0.0115275997285002	0.0115275997285002	30.9058077075895
Motif:CGACGn	0	0	0	0	0	0	0	0	0	0.0255915846680304	0	0	0.0893342379318266	0.0255915846680304	1	1	1	1	1	1	1	1	1	256.915846680304	1	1	894.342379318266
Motif:CGACGTn	0	0	0	0	0	0	0	0	0	0.153549508008183	0	0	0	0.153549508008183	1	1	1	1	1	1	1	1	1	1536.49508008183	1	1	1
Motif:CGACn	5.66510180196218	3.22815033544159	6.52920610265085	5.69820870389468	7.76119965486611	4.10196366004134	4.51619276565537	3.98741457597378	9.82009379189671	7.95055743145413	6.24864398378871	0	1.85640958122028	59.2580888238367	1	0.569838542083967	1.15252842368111	1.00584390514051	1.36999526692552	0.724080765952691	0.797198921332533	0.703860994782689	1.73342347460516	1.40341998562176	1.10300465936172	1.76516218655025e-05	0.327704051173829
Motif:CGACTCGCCTn	0	0	0	0	0	0.0380027917329973	0	0.0553621111123106	0	0	0	0	0	0.0933649028453079	1	1	1	1	1	381.027917329973	1	554.621111123106	1	1	1	1	1
Motif:CGACTGn	0.0321556229251584	0	0	0	0	0	0	0	0	0	0	0	0	0.0321556229251584	1	0.00310023465465313	0.00310023465465313	0.00310023465465313	0.00310023465465313	0.00310023465465313	0.00310023465465313	0.00310023465465313	0.00310023465465313	0.00310023465465313	0.00310023465465313	0.00310023465465313	0.00310023465465313
Motif:CGACTn	0	0	0	0	0.0116541640794422	0	0	0	0	0	0	0	0	0.0116541640794422	1	1	1	1	117.541640794422	1	1	1	1	1	1	1	1
Motif:CGAGCAn	0	0	0	0	0	0	0	0.0830431666684659	0	0	0	0	0	0.0830431666684659	1	1	1	1	1	1	1	831.431666684659	1	1	1	1	1
Motif:CGAGCCn	0	0	0	0.0536761565037842	0	0	0	0.041521583334233	0	0	0	0	0	0.0951977398380172	1	1	1	537.761565037842	1	1	1	416.21583334233	1	1	1	1	1
Motif:CGAGCGAGGn	0.00853861036814499	0	0.00170183239237857	0.00178920521679281	0	0	0	0.00461350925935922	0.0239715438157639	0.00239921106262785	0.00183062017666136	0	0	0.0430139121150673	1	0.011575935913113	0.208578963003454	0.218693185163123	0.011575935913113	0.011575935913113	0.011575935913113	0.545632811122071	2.78650648540975	0.289307070943231	0.223487354375948	0.011575935913113	0.011575935913113
Motif:CGAGCGAn	0.00171496655600845	0	0.000732733391162997	0.00103223377891893	0	0.00103543838344978	0	0.00133940591400752	0.00229226288782545	0.00304405164998678	0	0	0.00957152549269571	0.0111910925613599	1	0.0550974339824334	0.458814730445711	0.623831758866668	0.0550974339824334	0.625597413732451	0.0550974339824334	0.793075723209535	1.31807546530588	1.73229178222507	0.0550974339824334	0.0550974339824334	5.32876237343223
Motif:CGAGCGn	0	0	0	0.00503213967222977	0.0582708203972112	0	0	0	0	0	0	0	0	0.063302960069441	1	1	1	51.3213967222977	583.708203972112	1	1	1	1	1	1	1	1
Motif:CGAGGAn	0	0	0.0263784020818679	0	0	0.0221879653596382	0.0382136231719463	0	0	0	0	0	0.06700067844887	0.0867799906134524	1	1	264.784020818679	1	1	222.879653596382	383.136231719463	1	1	1	1	1	671.0067844887
Motif:CGAGGCn	0	0	0.0527568041637358	0	0	0	0	0	0	0	0	0	0	0.0527568041637358	1	1	528.568041637358	1	1	1	1	1	1	1	1	1	1
Motif:CGAGGn	0.177083865784629	0.0552025926272616	0.0329262489651816	0.0563599643289734	0.0160575840299133	0.0362379105298038	0.0233167870201706	0.0753211648898433	0.113228636869739	0.0351413855643727	0.0288322677824165	0	0	0.620876140609888	1	0.312119799296416	0.186395351624881	0.3186518370561	0.09119105714486	0.205085888429443	0.132160944318904	0.425666098636314	0.639610363888846	0.19889726081047	0.163289516538624	0.000564385473571009	0.000564385473571009
Motif:CGAGn	0.519835289677044	0.191895157595185	0.234093858751848	0.0731096777815646	0.154581252269287	0.170004496672339	0.104025740766528	0.180144903132445	0.622098866022233	0.484322326336714	0.197500366643043	0	0	2.73411156900519	1	0.369267409631768	0.450428857978301	0.140805364119521	0.297500968563543	0.327164745401296	0.200266730944932	0.346667954091755	1.19668519982306	0.931697339947075	0.380047999368886	0.000192331626618602	0.000192331626618602
Motif:CGAGTn	0	0	0	0	0	0.00330459058547802	0	0	0	0	0	0	0	0.00330459058547802	1	1	1	1	1	34.0459058547802	1	1	1	1	1	1	1
Motif:CGAn	1.98882527792105	1.28082628975814	1.90188279010268	3.23897264388549	2.50911426339927	2.56451880056209	2.70679830801286	1.73500901789473	3.36911477928024	2.54774579607796	1.68581812068745	0.172056458796682	1.08348018314299	23.8428079668945	1	0.644029368009765	0.956286699765188	1.62855421460135	1.26159302777933	1.28944954797034	1.3609854216556	0.872385220880885	1.69398761063661	1.28101634805563	0.84765282004444	0.0865575296909247	0.544806883984911
Motif:CGATCn	0	0	0	0	0	0.0776578787587335	0	0	0	0	0	0	0	0.0776578787587335	1	1	1	1	1	777.578787587335	1	1	1	1	1	1	1
Motif:CGATGAn	0	0	0	0	0	0.0129429797931223	0	0.0830431666684659	0	0	0	0	0	0.0959861464615882	1	1	1	1	1	130.429797931223	1	831.431666684659	1	1	1	1	1
Motif:CGCACCAn	0	0.0727053712256279	0	0	0	0	0	0	0	0	0	0	0	0.0727053712256279	1	728.053712256279	1	1	1	1	1	1	1	1	1	1	1
Motif:CGCACn	0.0274662612485728	0.0310512522942786	0.0351712027758239	0	0.0497729924226179	0	0.0326408031260374	0.0664345333347728	0	0.0511831693360609	0.0328367494188632	0	0	0.293720214538164	1	1.13004995539217	1.27950622167342	0.00362762287922441	1.80920408367674	0.00362762287922441	1.18771286504195	2.41362195383741	0.00362762287922441	1.86035998402634	1.1948210575915	0.00362762287922441	0.00362762287922441
Motif:CGCACTAn	0	0.04425544335473	0.0321128373170566	0.249498656317985	0	0.051771919172489	0.141677385514963	0.0528456515162965	0.156970176014134	0.14677228993404	0	0.0627414856762096	0	0.875904359141694	1	443.5544335473	322.128373170566	2495.98656317985	1	518.71919172489	1417.77385514963	529.456515162965	1570.70176014134	1468.7228993404	1	628.414856762096	1
Motif:CGCAGTCAn	0	0	0.0527568041637358	0	0	0	0	0	0	0	0.0768860474197773	0	0	0.0527568041637358	1	1	528.568041637358	1	1	1	1	1	1	1	769.860474197773	1	1
Motif:CGCAGTCGAn	0.146161922387084	0.28311030916646	0.219090180137148	0.202717658258363	0.126560536791571	0.37232809064958	0.121689495660862	0.183920373082597	0.332230888410868	0.101203084823575	0.172411136638288	0.0327966856943823	0	2.08901253936811	1	1.93632289624186	1.49861410652773	1.38667436437492	0.86598435686058	2.54630928249353	0.832680807644143	1.25815639558999	2.27216272688766	0.692614203138088	1.17946717657474	0.224916267730441	0.000683704947726236
Motif:CGCAn	0.00643112458503169	0.00679637165804782	0.0286721761759434	0.0258727560697094	0	0	0.0101198132510688	0.00377468939402118	0.011212155429581	0.00682779432842709	0.00768860474197773	0.0122121820334051	0	0.0997068808918304	1	1.05592407069576	4.40539386461632	3.97676628757548	0.0153112987967163	0.0153112987967163	1.56478614333755	0.593265270563259	1.73203791817211	1.06073528964744	1.19253654413943	1.88515497953028	0.0153112987967163
Motif:CGCCAGCn	0.160778114625792	0	0.105513608327472	0.0115020335365252	0	0.155315757517467	0.0764272463438925	0.103803958335582	0	0.230324262012274	0.0768860474197773	0	0	0.843664980699005	1	0.000621588587314088	0.656482136014167	0.0721169163593937	0.000621588587314088	0.966046611616312	0.475684629459374	0.645855146781563	0.000621588587314088	1.43229091507101	0.478536484585548	0.000621588587314088	0.000621588587314088
Motif:CGCCATn	0.321556229251584	0.436232227353767	0.158270412491207	0.322056939022705	0.174812461191634	0	0.30570898537557	0.0830431666684659	0.0859598582934544	0.0767747540040913	0.153772094839555	1.33997887265619	0	1.96441503365248	1	1.35651726182641	0.492359227302069	1.00155666119784	0.543786954161009	0.000310890916779929	0.950732358229509	0.258484553095458	0.267552282428028	0.238996627495635	0.478374366315175	4.16618349277497	0.000310890916779929
Motif:CGCCCCn	0	0	0.0527568041637358	0	0	0	0	0	0	0	0	0	0	0.0527568041637358	1	1	528.568041637358	1	1	1	1	1	1	1	1	1	1
Motif:CGCCCGGn	0	0	0.105513608327472	0	0	0	0	0	0	0	0	0	0	0.105513608327472	1	1	1056.13608327472	1	1	1	1	1	1	1	1	1	1
Motif:CGCCCTCAn	0	0	0	0	0	0	0	0	0.00245599595124155	0	0	0	0	0.00245599595124155	1	1	1	1	1	1	1	1	25.5599595124155	1	1	1	1
Motif:CGCCCTn	0.0203088144790474	0	0.0373523002477342	0.00350061890242071	0.0252805899601381	0.0081745135535509	0.017369828714521	0	0.0521732664634161	0.0315565404929097	0.0104844610117878	0	0	0.195716472813738	1	0.00489984364856981	1.8351041549319	0.176424696599465	1.24360922513137	0.405438226803712	0.855994292684482	0.00489984364856981	2.56130832670767	1.55112098869877	0.518622040621432	0.00489984364856981	0.00489984364856981
Motif:CGCCGACn	0	0	0	0	0	0	0	0	0	0.0767747540040913	0.0768860474197773	0	0	0.0767747540040913	1	1	1	1	1	1	1	1	1	768.747540040913	769.860474197773	1	1
Motif:CGCCGAn	0	0	0.0179852741467281	0	0.116541640794422	0.0776578787587335	0	0	0	0	0.0768860474197773	0	0	0.212184793699884	1	1	180.852741467281	1	1166.41640794422	777.578787587335	1	1	1	1	769.860474197773	1	1
Motif:CGCCGCn	0	0	0.0238256534933	0	0	0	0	0	0	0	0	0	0	0.0238256534933	1	1	239.256534933	1	1	1	1	1	1	1	1	1	1
Motif:CGCCGGn	0	0	0	0.00315742097081084	0	0	0	0.041521583334233	0	0	0	0	0.13400135689774	0.0446790043050438	1	1	1	32.5742097081084	1	1	1	416.21583334233	1	1	1	1	1341.0135689774
Motif:CGCCGn	0	0	0	0.0402571173778382	0	0	0	0.0830431666684659	0	0.0383873770020457	0	0	0	0.16168766104835	1	1	1	403.571173778382	1	1	1	831.431666684659	1	384.873770020457	1	1	1
Motif:CGCCGTn	0	0	0	0	0	0	0	0	0	0.0383873770020457	0	0	0	0.0383873770020457	1	1	1	1	1	1	1	1	1	384.873770020457	1	1	1
Motif:CGCCn	0.325001474564994	0.00290821484902512	0.0235688929077515	0.16424903890158	0.407895742780478	0.0917287467909707	0.308299739488922	0.00548557503399419	0.0115954845883155	0.00307099016016365	0.0359716864713958	0	0	1.34380390006619	1	0.00925315658149597	0.0728046310445745	0.505531508651227	1.2549796746582	0.282461797239903	0.948626086367587	0.0171810202997942	0.0359748740111523	0.00975384736229398	0.110955161060595	0.000307596267084935	0.000307596267084935
Motif:CGCCTGn	0	0	0	0	0	0	0	0	0	0.0109678220005845	0	0	0	0.0109678220005845	1	1	1	1	1	1	1	1	1	110.678220005845	1	1	1
Motif:CGCCTTn	0	0	0.0175856013879119	0	0	0	0	0	0	0	0	0	0	0.0175856013879119	1	1	176.856013879119	1	1	1	1	1	1	1	1	1	1
Motif:CGCGAGAn	0	0	0	0	0	0	0	0	0.0214899645733636	0	0	0	0	0.0214899645733636	1	1	1	1	1	1	1	1	215.899645733636	1	1	1	1
Motif:CGCGAGn	0	0	0	0.0452892570500679	0.0388472135981408	0	0.050951497562595	0.0553621111123106	0.0573065721956363	0	0	0	0	0.247756651518751	1	1	1	453.892570500679	389.472135981408	1	510.51497562595	554.621111123106	574.065721956363	1	1	1	1
Motif:CGCGCAAn	0	0	0	0	0	0	0	0.0830431666684659	0	0.0767747540040913	0	0	0	0.159817920672557	1	1	1	1	1	1	1	831.431666684659	1	768.747540040913	1	1	1
Motif:CGCGCGTn	1.89718175258435	3.99879541740953	2.76973221859613	2.09337010364758	3.55452004422988	2.91217045345251	0.840699709782817	0.830431666684659	3.09455489856436	2.6103416361391	2.3834674700131	26.5934268573305	4.95805020521638	24.6017979010909	1	2.10769718939346	1.45989503921769	1.10340496386264	1.87353303714012	1.53496993764137	0.443160173041003	0.437748197152776	1.63109927892841	1.37588506956509	1.25630653790159	14.0166460891254	2.6132914620945
Motif:CGCGCTn	0	0	0	0.0100642793444595	0	0	0	0	0	0	0	0	0	0.0100642793444595	1	1	1	101.642793444595	1	1	1	1	1	1	1	1	1
Motif:CGCGTGn	0.0321556229251584	0	0	0	0	0	0	0	0	0	0	0	0	0.0321556229251584	1	0.00310023465465313	0.00310023465465313	0.00310023465465313	0.00310023465465313	0.00310023465465313	0.00310023465465313	0.00310023465465313	0.00310023465465313	0.00310023465465313	0.00310023465465313	0.00310023465465313	0.00310023465465313
Motif:CGCGTn	0.0643112458503169	0	0.00527568041637358	0	0.0130454454056094	0.00776578787587336	0	0	0	0.00767747540040913	0	0	0	0.0980756349485824	1	0.00155252392155846	0.0834587244107332	0.00155252392155846	0.204086184517493	0.122118238391979	0.00155252392155846	0.00155252392155846	0.00155252392155846	0.120747166084676	0.00155252392155846	0.00155252392155846	0.00155252392155846
Motif:CGCn	0.0160778114625792	0.263556970692901	0.189444887678869	0	0.0874062305958168	0.18386644823759	0.229281739031677	0.41521583334233	0.171919716586909	0.153549508008183	0.384430237098886	0.0128844122370788	0.569505766815395	1.71031914563686	1	16.2974436500737	11.7163491562072	0.00618130581082054	5.40902771664925	11.3715287548703	14.1787867637263	25.6719417396472	10.6330647371436	9.49754596680699	23.7689898901555	0.802606228111446	35.2090743629289
Motif:CGCTGGAn	0	0	0	0	0	0	0	0	0.0132245935836084	0	0	0	0	0.0132245935836084	1	1	1	1	1	1	1	1	133.245935836084	1	1	1	1
Motif:CGCTGGn	39.5942903618451	26.4162848786448	33.9577962800579	34.1917116929106	31.0583472717136	48.4714593252429	49.5503313796236	57.3551471123538	78.5100039080217	54.6892164355811	45.1705528591192	0.0773064734224725	1.1836786525967	453.794588645995	1	0.66717493658144	0.857644125082457	0.863551916835657	0.784415342372411	1.22420269341872	1.25145079711525	1.44857002692038	1.98285926846035	1.38123900723781	1.14083465981705	0.00195498586327685	0.0298976355432774
Motif:CGCTn	1.38417985423401	0.385225600282511	0.43228225591774	0.393625147694418	0.690526493136973	0.315708579974001	0.639742193781841	0.459991372835888	1.32102867252519	0.786005698540838	0.497135985813589	0	0	6.80831586892341	1	0.278358165152761	0.312351765140004	0.28442597534751	0.498906699410959	0.22813925884138	0.462220259743574	0.332368755803702	0.954379758171252	0.567880617590746	0.359201923146338	7.22397278947146e-05	7.22397278947146e-05
Motif:CGCTTGn	0	0	0	0	0	0	0	0	0	0	0	0.10307529789663	0	0	1	1	1	1	1	1	1	1	1	1	1	1031.7529789663	1
Motif:CGGAATCGn	0	0	0	0	0.0582708203972112	0.0776578787587335	0	0	0	0	0	0	0	0.135928699155945	1	1	1	1	583.708203972112	777.578787587335	1	1	1	1	1	1	1
Motif:CGGAn	0.0687036983861946	0.124229780090817	0.169344405123349	0.101215938273084	0.165526138419427	0.239811821990291	0.470294282050351	0.14541931546214	0.24868633290925	0.324788340458786	0.0953379035276665	0	0.0225805473010437	2.05802005316369	1	1.80702175910596	2.46272234048029	1.47253622478836	2.40722726109531	3.48690299529638	6.83675867843661	2.11499263666527	3.61588604602058	4.72196041897618	1.38710426570348	0.00145341024313404	0.329641397672229
Motif:CGGATAGAn	0.0640999446305106	0.113979483928354	0.0512424066242819	0.0527306201925036	0.118125890492588	0.0896957000107106	0.115001438747601	0.0475072003567868	0.118568719506286	0.0722919553885025	0.00686876328326232	0	0.00352635149730895	0.843243359878125	1	1.77694053452717	0.799726649606513	0.82290756630024	1.84152636225798	1.3986881223576	1.79285884762118	0.741545816445483	1.84842401639533	1.12760152372622	0.108547808309954	0.00155763374213995	0.0564852745306816
Motif:CGGATTCn	0	0	0	0	0	0	0	0	0	0	0.0768860474197773	0	0	0	1	1	1	1	1	1	1	1	1	1	769.860474197773	1	1
Motif:CGGCAAn	0	0.0727053712256279	0	0	0.0582708203972112	0	0	0	0	0.0767747540040913	0	0	0.13400135689774	0.20775094562693	1	728.053712256279	1	1	583.708203972112	1	1	1	1	768.747540040913	1	1	1341.0135689774
Motif:CGGCACn	0.0214370819501056	0	0.0351712027758239	0.0536761565037842	0.097118033995352	0	0.050951497562595	0	0	0	0	0	0	0.258353972787661	1	0.00464315454766191	1.63769645570072	2.49691005626324	4.51398356660269	0.00464315454766191	2.37039993072714	0.00464315454766191	0.00464315454766191	0.00464315454766191	0.00464315454766191	0.00464315454766191	0.00464315454766191
Motif:CGGCGAn	0.149523646601987	0.218116113676884	0.142443371242087	0.418674020729517	0.116541640794422	0.194144696896834	0.229281739031677	0.166086333336932	0.257879574880363	0.118651892551777	0.0384430237098886	0	0.53600542759096	2.01134302974248	1	1.45843333345136	0.952679435900034	2.79884918086173	0.779566889615381	1.29822191417071	1.53305807097359	1.11069564945843	1.72418986396323	0.793670621246575	0.257599815171038	0.000668343555788407	3.58302607753607
Motif:CGGCGGn	0	0	0.00363840028715419	0	0	0	0	0	0.0053724911433409	0.00264740531048591	0	0	0.13400135689774	0.011658296740981	1	1	37.3840028715419	1	1	1	1	1	54.724911433409	27.4740531048591	1	1	1341.0135689774
Motif:CGGCGTGn	0	0	0.0527568041637358	0	0	0	0	0	0	0	0	0	0	0.0527568041637358	1	1	528.568041637358	1	1	1	1	1	1	1	1	1	1
Motif:CGGCGTn	0.0160778114625792	0.00469066911133083	0.0446548663814478	0.0483085408534058	0.0444698366189243	0	0.0120898070970894	0.00865032986129853	0.105607825903387	0.00912649663275424	0.0384430237098886	0	0.00515389834222077	0.293676183922217	1	0.296125908155877	2.7664351562614	2.99227994870501	2.75499790079879	0.00618130581082054	0.753489254420202	0.540884648182411	6.53412398505812	0.5703179724956	2.38246216424528	0.00618130581082054	0.324759523522297
Motif:CGGCn	0	0	0	0	0.0582708203972112	0	0.0764272463438925	0.00692026388903883	0	0.00639789616700761	0.0768860474197773	0	0.13400135689774	0.14801622679715	1	1	1	1	583.708203972112	1	765.272463438925	70.2026388903883	1	64.9789616700761	769.860474197773	1	1341.0135689774
Motif:CGGCTAn	0	0	0	0	0	0	0	0	0	0	0.0256286824732591	0	0	0	1	1	1	1	1	1	1	1	1	1	257.286824732591	1	1
Motif:CGGCTTn	0	0	0	0	0	0.155315757517467	0	0	0	0	0	0	0	0.155315757517467	1	1	1	1	1	1554.15757517467	1	1	1	1	1	1	1
Motif:CGGGCn	0	0	0.0175856013879119	0	0	0	0	0	0	0	0.0384430237098886	0	0	0.0175856013879119	1	1	176.856013879119	1	1	1	1	1	1	1	385.430237098886	1	1
Motif:CGGGn	0.0367492833430382	0.0158682357833712	0.059580674907905	0.00259723337921537	0.117086227900938	0.011325107318982	0.0352974431374571	0.00664345333347727	0.109531180713718	0.104498970727791	0.00108290207633489	0	0.00243638830723164	0.499177810545893	1	0.433339113673374	1.61958848296517	0.0731963591830599	3.18014944307126	0.310049647712905	0.960600585035383	0.183000935749576	2.9751238224401	2.8385618725351	0.0321010877015705	0.00271375698325196	0.0688314148098848
Motif:CGGn	0.369789663639322	0.299909656305715	0.176398627105675	0.315055701217864	0.570221599601281	0.314549617729806	0.324428122523567	0.351944849213975	0.213030953162039	0.295542341912324	0.0109837210599682	0.00322110305926969	0.93800949828418	3.23087113241157	1	0.811078777800759	0.477165610331242	0.852026245116087	1.54186952398161	0.850658043898787	0.877364669589722	0.95175638526967	0.576201430083383	0.799271704441581	0.0299649386006523	0.00897863169950076	2.53618738370296
Motif:CGGTCGn	0	0	0	0	0	0	0.0269743222390209	0.0339722045461906	0.0859598582934544	0	0	0	0	0.146906385078666	1	1	1	1	1	1	270.743222390209	340.722045461906	860.598582934544	1	1	1	1
Motif:CGGTCGTTCn	0	0	0	0	0	0	0.0254757487812975	0	0.0286532860978181	0	0	0.017179216316105	0	0.0541290348791156	1	1	1	1	1	1	255.757487812975	1	287.532860978181	1	1	172.79216316105	1
Motif:CGGTCn	0	0	0	0.187866547763245	0	0	0	0.110724222224621	0.0859598582934544	0.153549508008183	0.0512573649465182	0	0.0893342379318266	0.538100136289503	1	1	1	1879.66547763245	1	1	1	1108.24222224621	860.598582934544	1536.49508008183	513.573649465182	1	894.342379318266
Motif:CGGTGAn	0.34299331120169	0	0.0791352062456037	0	0	0.271802575655567	0.152854492687785	0.041521583334233	0.0859598582934544	0	0.0768860474197773	0	0	0.974267027418333	1	0.000291465897862446	0.230943605306909	0.000291465897862446	0.000291465897862446	0.792503283445613	0.445810185433401	0.121312721569688	0.250835138674165	0.000291465897862446	0.224388074340862	0.000291465897862446	0.000291465897862446
Motif:CGGTGCn	0.0428741639002112	0	0.0703424055516477	0.107352313007568	0.194236067990704	0	0.10190299512519	0	0	0	0	0	0	0.516707945575321	1	0.00232697953663989	1.63918036230372	2.50039333533235	4.52216053445426	0.00232697953663989	2.37358882332295	0.00232697953663989	0.00232697953663989	0.00232697953663989	0.00232697953663989	0.00232697953663989	0.00232697953663989
Motif:CGGTGCTn	0.0643112458503169	0	0.0527568041637358	0	0.0582708203972112	0	0	0.166086333336932	0.257879574880363	0	0.0768860474197773	0	0	0.599304778628559	1	0.00155252392155846	0.820614528813306	0.00155252392155846	0.906220949876628	0.00155252392155846	0.00155252392155846	2.58008257941675	4.00519461275245	0.00155252392155846	1.19522680245438	0.00155252392155846	0.00155252392155846
Motif:CGGTGn	0.0341653493579808	0.0386247284636148	0	0	0.0619127466720369	0	0.0406019746201929	0.0996518000021591	0	0	0.0408457126917567	0	0	0.274956599115985	1	1.13014252558891	0.0029184001293922	0.0029184001293922	1.80978007911638	0.0029184001293922	1.18784647998089	2.91115666033406	0.0029184001293922	0.0029184001293922	1.19495973217678	0.0029184001293922	0.0029184001293922
Motif:CGGTn	0.00142913879667371	0.00161567491612506	0.00820661398102557	0.00357841043358561	0.0117130234939849	0.0051771919172489	0.0128591874800835	0.0350186323281998	0.0133715335123151	0.00341221128907073	0.00390532304354424	0	0.0324155663352628	0.0963816181483129	1	1.12198769651069	5.43221714019335	2.4055438535646	7.72527877762399	3.45108758520039	8.4748274703861	22.9662816773679	8.80988275336374	2.29685578360234	2.61933256304588	0.0653962872549745	21.2639731631903
Motif:CGGTTCAAACn	0	0	0	0	0.00306688528406375	0	0	0	0.00452420306807655	0	0	0	0	0.0075910883521403	1	1	1	1	31.6688528406375	1	1	1	46.2420306807655	1	1	1	1
Motif:CGGTTCGAACn	0	0	0.0105513608327472	0	0.012267541136255	0	0	0	0.0180968122723062	0	0	0	0	0.0409157142413084	1	1	106.513608327472	1	123.67541136255	1	1	1	181.968122723062	1	1	1	1
Motif:CGGTTCn	0	0	0	0	0.00173942747454362	0	0	0	0	0	0	0	0	0.00173942747454362	1	1	1	1	18.3942747454362	1	1	1	1	1	1	1	1
Motif:CGGTTn	0	0	0.00376834315455256	0.111378024745352	0.00434856868635904	0	0.15667585500498	0.0996518000021591	0	0.00365594066686149	0	0	0.13400135689774	0.379478532260264	1	1	38.6834315455256	1114.78024745352	44.4856868635904	1	1567.7585500498	997.518000021591	1	37.5594066686149	1	1	1341.0135689774
Motif:CGTCAAn	0	0	0	0	0	0	0.0764272463438925	0	0	0	0	0	0	0.0764272463438925	1	1	1	1	1	1	765.272463438925	1	1	1	1	1	1
Motif:CGTCACGAGGn	0	0	0	0	0	0.00100854387998355	0	0	0	0	0	0	0	0.00100854387998355	1	1	1	1	1	11.0854387998355	1	1	1	1	1	1	1
Motif:CGTCAGn	0	0	0.0791352062456037	0	0	0	0	0.0830431666684659	0	0	0	0	0	0.16217837291407	1	1	792.352062456037	1	1	1	1	831.431666684659	1	1	1	1	1
Motif:CGTCAn	0.0321556229251584	0	0	0	0	0	0	0	0	0	0	0	0	0.0321556229251584	1	0.00310023465465313	0.00310023465465313	0.00310023465465313	0.00310023465465313	0.00310023465465313	0.00310023465465313	0.00310023465465313	0.00310023465465313	0.00310023465465313	0.00310023465465313	0.00310023465465313	0.00310023465465313
Motif:CGTCCGTGCn	0.128622491700634	0.0780909542793781	0.0790793789396103	0.0156555456469371	0.00215817853323004	0	0	0.00572711494265282	0.0334288337807878	0	0	0	0	0.34276249782323	1	0.607438165982868	0.615116891333609	0.122399321507692	0.0175429989226888	0.000776865011536344	0.000776865011536344	0.0452688171714759	0.260473778419119	0.000776865011536344	0.000776865011536344	0.000776865011536344	0.000776865011536344
Motif:CGTCCTn	0	0	0	0	0	0	0.0382136231719463	0	0	0	0	0	0	0.0382136231719463	1	1	1	1	1	1	383.136231719463	1	1	1	1	1	1
Motif:CGTCGAn	0.0643112458503169	0	0	0	0.0582708203972112	0.0776578787587335	0	0	0.0859598582934544	0	0.0768860474197773	0	0	0.286199803299716	1	0.00155252392155846	0.00155252392155846	0.00155252392155846	0.906220949876628	1.20720966862576	0.00155252392155846	0.00155252392155846	1.33609988686519	0.00155252392155846	1.19522680245438	0.00155252392155846	0.00155252392155846
Motif:CGTCGCn	0.0160778114625792	0.00938133822266166	0.0101745265172919	0.00805142347556763	0.00696621085951623	0	0.00784384896687318	0.0882333645852451	0.0984445043789323	0.00928515187314438	0	0	0.407587460563959	0.254458180341812	1	0.586070510500934	0.635099904647662	0.503864412959852	0.436784102464109	0.00618130581082054	0.491033597792139	5.46015539800105	6.09133717541925	0.580124938089007	0.00618130581082054	0.00618130581082054	25.2004086898267
Motif:CGTCGCTn	0	0	0	0	0	0	0	0	0	0	0	0	0.00478576274634785	0	1	1	1	1	1	1	1	1	1	1	1	1	48.8576274634785
Motif:CGTCGGn	0	0	0	0.0805142347556763	0.00306688528406375	0	0	0	0	0	0	0	0.13400135689774	0.08358112003974	1	1	1	806.142347556763	31.6688528406375	1	1	1	1	1	1	1	1341.0135689774
Motif:CGTCGn	0.767141289785923	0.129831020045764	0.693375140437671	0.805142347556763	0.582708203972112	1.30908995621865	1.11911325003557	1.31089570240936	0.85345859305644	0.630649765033607	0.620580239888202	0.0184063031958268	0.0957152549269571	8.20140526855186	1	0.169348315550141	0.903855344687153	1.04952947433453	0.759615275834188	1.70636014204077	1.45875002419103	1.70871369914823	1.11250346458101	0.822100913272798	0.808976586832788	0.024120577766338	0.124882818746227
Motif:CGTCGTGn	0	0	0.0527568041637358	0	0	0	0	0	0	0	0	0	0	0.0527568041637358	1	1	528.568041637358	1	1	1	1	1	1	1	1	1	1
Motif:CGTCGTn	0	0	0	0	0	0	0.0764272463438925	0	0	0	0	0	0	0.0764272463438925	1	1	1	1	1	1	765.272463438925	1	1	1	1	1	1
Motif:CGTCn	0.544774722209099	0.299303509882672	0.524054716808626	0.528133836369248	0.944540428928105	0.993479783140638	0.950386488823678	0.929870247485192	2.27281525717055	0.863604224795325	0.763614200189877	0	1.24345039383015	8.85096321561313	1	0.549490548338879	0.961972900272438	0.969459244186658	1.73368370824439	1.82350133460466	1.74441288993936	1.70675975518701	4.17144559019992	1.58514276693473	1.40163264886565	0.000183528425753662	2.28226846124994
Motif:CGTCTCTCn	4.57582668025313	5.65761439243035	4.8802899734275	5.27180603443214	9.26742248839347	7.48905956544514	6.77734866159574	5.72286939092478	3.08902916746872	5.03658182461412	4.15596846932756	0.00067812695984625	0.602332802148657	57.7678481789851	1	1.23640844527635	1.06653587665385	1.15209582731787	2.02527774939803	1.63664326130131	1.48110954024745	1.25066894441766	0.67508275007978	1.10069111167129	0.908246298451979	0.000170047951861678	0.131652634372046
Motif:CGTCTGn	0.0643112458503169	0	0.0263784020818679	0.161028469511353	0.0291354101986056	0	0.0764272463438925	0	0	0.0767747540040913	0	0	0	0.434055527990127	1	0.00155252392155846	0.411083526367432	2.50155803360478	0.453886736899093	0.00155252392155846	1.1881038059989	0.00155252392155846	0.00155252392155846	1.19349894555274	0.00155252392155846	0.00155252392155846	0.00155252392155846
Motif:CGTCTGTn	0	0	0	0	0.0582708203972112	0	0.0764272463438925	0	0	0.0767747540040913	0	0	0	0.211472820745195	1	1	1	1	583.708203972112	1	765.272463438925	1	1	768.747540040913	1	1	1
Motif:CGTGAGGGCn	0.00128622491700634	0.00290821484902512	0.00146546678232599	0.00161028469511353	0.00832440291388731	0.00829873410264898	0.00676671643068148	0.00497821354863663	0.00324777713185015	0.00153549508008183	0.00820613558341066	0	0	0.0404215304512574	1	2.17007702871306	1.12930215228474	1.23377142780482	6.07722658172994	6.058709520809	4.95353701007675	3.66334026054259	2.41503171006328	1.17981942181057	5.99191046237172	0.0721383656960645	0.0721383656960645
Motif:CGTGAGTGAn	0	0	0	0	0	0.000776578787587336	0	0	0	0	0	0	0	0.000776578787587336	1	1	1	1	1	8.76578787587336	1	1	1	1	1	1	1
Motif:CGTGAGTGn	0	0	0.000573443523518867	0	0	0	0	0	0	0	0	0	0	0.000573443523518867	1	1	6.73443523518867	1	1	1	1	1	1	1	1	1	1
Motif:CGTGGCn	0	0	0	0	0	0	0	0	0	0	0	0	0.06700067844887	0	1	1	1	1	1	1	1	1	1	1	1	1	671.0067844887
Motif:CGTGGCTn	0.0643112458503169	0	0.0527568041637358	0.161028469511353	0	0	0	0	0	0.0767747540040913	0	0.051537648948315	0	0.354871273529497	1	0.00155252392155846	0.820614528813306	2.50155803360478	0.00155252392155846	0.00155252392155846	0.00155252392155846	0.00155252392155846	0.00155252392155846	1.19349894555274	0.00155252392155846	0.80168685245297	0.00155252392155846
Motif:CGTGn	2.10297773930536	1.60249199462502	3.06087768753699	2.34767415500435	3.26316594224383	1.18783272552823	2.36018211733135	2.51394313641811	3.04410019913124	3.0494880269135	2.36040165578716	0.343173518975411	0.40200407069322	24.532733724038	1	0.762022232784581	1.45547529239125	1.11635157898624	1.55166206234567	0.564854405201683	1.12229903499	1.19541141510465	1.44749770407286	1.45005958168754	1.12240342412013	0.163224360450315	0.191197911127162
Motif:CGTGTCn	0	0	0	0	0	0	0	0.0830431666684659	0	0	0	0	0	0.0830431666684659	1	1	1	1	1	1	1	831.431666684659	1	1	1	1	1
Motif:CGTGTGn	0	0	0.0263784020818679	0	0.0582708203972112	0	0	0	0.0429799291467272	0	0	0	0	0.127629151625806	1	1	264.784020818679	1	583.708203972112	1	1	1	430.799291467272	1	1	1	1
Motif:CGTGTTn	0	0	0	0	0.0403413371980693	0	0	0.0574914230781687	0	0	0	0	0	0.097832760276238	1	1	1	1	404.413371980693	1	1	575.914230781687	1	1	1	1	1
Motif:CGTn	0.584926093210025	0.254468799289698	0.50118963955549	0.228123665141083	0.401236220449369	0.469323702063651	0.560466473188545	0.456737416676563	1.34875110989015	0.431710347515314	0.537836207903109	0.03435843263221	2.48012527795218	5.23693346697989	1	0.435140931736711	0.856867147249664	0.390108523004205	0.686014222455013	0.80239788876413	0.958190548583448	0.780883830616693	2.3056255533647	0.73810442393429	0.919508059805444	0.0589006764521175	4.23951223157114
Motif:CGTTCATn	0	0	0	0	0	0.0106589245355124	0.00734877368691274	0	0	0	0.013233110558088	0	0	0.0180076982224251	1	1	1	1	1	107.589245355124	74.4877368691274	1	1	1	133.33110558088	1	1
Motif:CGTTCGTn	0	0	0	0	0	0.00152270350507321	0.00146975473738255	0	0	0	0.00150756955725054	0	0	0.00299245824245576	1	1	1	1	1	16.2270350507321	15.6975473738255	1	1	1	16.0756955725054	1	1
Motif:CGTTCn	0.0643112458503169	0	0	0	0	0	0.114640869515839	0	0	0	0	0	0	0.178952115366156	1	0.00155252392155846	0.00155252392155846	0.00155252392155846	0.00155252392155846	0.00155252392155846	1.78137944703758	0.00155252392155846	0.00155252392155846	0.00155252392155846	0.00155252392155846	0.00155252392155846	0.00155252392155846
Motif:CGTTGn	0	0	0	0	0	0	0	0	0	0.0767747540040913	0	0	0	0.0767747540040913	1	1	1	1	1	1	1	1	1	768.747540040913	1	1	1
Motif:CGTTGTn	0.00178642349584213	0	0	0	0	0	0	0	0	0.0021326320556692	0	0	0	0.00391905555151133	1	0.0530103660288425	0.0530103660288425	0.0530103660288425	0.0530103660288425	0.0530103660288425	0.0530103660288425	0.0530103660288425	0.0530103660288425	1.18352642478751	0.0530103660288425	0.0530103660288425	0.0530103660288425
Motif:CGTTn	0.128622491700634	0	0.105513608327472	0	0	0	0	0	0	0	0	0.10307529789663	0	0.234136100028106	1	0.000776865011536344	0.820475170517165	0.000776865011536344	0.000776865011536344	0.000776865011536344	0.000776865011536344	0.000776865011536344	0.000776865011536344	0.000776865011536344	0.000776865011536344	0.801532789907312	0.000776865011536344
Motif:CGTTTn	0	0	0	0	0	0	0	0	0	0.0575810655030685	0	0	0	0.0575810655030685	1	1	1	1	1	1	1	1	1	576.810655030685	1	1	1
Motif:Cn	0.312395433007769	0.631392202792289	0.322658579072176	0.582214894079819	0.993039464187276	0.46564537841468	0.283084631781028	0.804507158057932	0.397112631547171	0.602483726632052	0.282729116173255	0.000954400906450278	1.56027820789457	5.39453409957219	1	2.02080458173157	1.03284254737941	1.86343489399201	3.17809273123868	1.49040699229387	0.906204065305453	2.57478053459402	1.27109899726853	1.92829610606524	0.905066398734293	0.0033741322114748	4.99328323897705
Motif:CTAACCTGACn	0.00381111399388475	0.0100314820562492	0.00373913119211417	0.00576472118164365	0.0259907913700912	0.0226689734562272	0.0333406875458562	0.0322026011757931	0.00395269961497386	0.0475457045677495	0.0177883720431171	0	0	0.189047906154583	1	2.59043384367992	0.981595319931066	1.49950146961031	6.67093605834185	5.82160824047261	8.55016949087718	8.25918171301068	1.03620084234581	12.1821313933182	4.57372811712637	0.0255681629725842	0.0255681629725842
Motif:CTAACn	0.247487792894033	0.171256864976956	0.22212874749278	0.202879300230037	0.170710182313862	0.168917031541347	0.0890586385342807	0.435208010907831	0.0327933423292259	0.255181777583892	0.258602121484336	0	0.0489582915160695	1.99562168880424	1	0.692105466808278	0.897575542376976	0.81982757654337	0.689897431199156	0.68265494661801	0.360109185885592	1.75819658077465	0.132855266993329	1.03107578366415	1.04489045465606	0.000403897134148289	0.198145033495518
Motif:CTAATTn	0	0	0	0	0	0	0	0	0.0143266430489091	0	0	0	0	0.0143266430489091	1	1	1	1	1	1	1	1	144.266430489091	1	1	1	1
Motif:CTACACn	0	0	0	0	0.0582708203972112	0	0	0	0	0	0	0	0	0.0582708203972112	1	1	1	1	583.708203972112	1	1	1	1	1	1	1	1
Motif:CTACGTn	0	0	0	0	0	0	0	0	0	0.0767747540040913	0	0	0	0.0767747540040913	1	1	1	1	1	1	1	1	1	768.747540040913	1	1	1
Motif:CTAGAGTn	0	0	0	0	0	0	0.229281739031677	0	0	0	0	0	0	0.229281739031677	1	1	1	1	1	1	2293.81739031677	1	1	1	1	1	1
Motif:CTAGATTn	0	0.145410742451256	0.158270412491207	0.0805142347556763	0	0.0776578787587335	0	0.0830431666684659	0	0	0.384430237098886	0.051537648948315	0	0.544896435125339	1	1455.10742451256	1583.70412491207	806.142347556763	1	777.578787587335	1	831.431666684659	1	1	3845.30237098886	516.37648948315	1
Motif:CTAGGAn	0	0.0727053712256279	0	0	0	0	0	0	0	0	0	0	0	0.0727053712256279	1	728.053712256279	1	1	1	1	1	1	1	1	1	1	1
Motif:CTAn	0.0976918448869099	0.00290821484902512	0.0120168276150732	0.0661366928350199	0	0.155315757517467	0	0.0276810555561553	0.055259908902935	0.0694628726703683	0.0561390187509485	0.070406624246332	0	0.486473174832954	1	0.0307614080959811	0.123904274728486	0.677323276921695	0.00102258015600016	1.58925069567095	0.00102258015600016	0.284083561244625	0.56609944282118	0.711336131870846	0.57508904567641	0.72098674820859	0.00102258015600016
Motif:CTATGAn	0.0643112458503169	0	0	0.0402571173778382	0	0	0	0	0	0	0	0	0	0.104568363228155	1	0.00155252392155846	0.00155252392155846	0.626553901342364	0.00155252392155846	0.00155252392155846	0.00155252392155846	0.00155252392155846	0.00155252392155846	0.00155252392155846	0.00155252392155846	0.00155252392155846	0.00155252392155846
Motif:CTATGGn	0	0	0	0	0	0	0	0	0.0429799291467272	0	0	0	0	0.0429799291467272	1	1	1	1	1	1	1	1	430.799291467272	1	1	1	1
Motif:CTATn	0.00367492833430382	0	0	0	0	0	0	0	0	0	0	0	0	0.00367492833430382	1	0.0264905691298222	0.0264905691298222	0.0264905691298222	0.0264905691298222	0.0264905691298222	0.0264905691298222	0.0264905691298222	0.0264905691298222	0.0264905691298222	0.0264905691298222	0.0264905691298222	0.0264905691298222
Motif:CTCAAACn	0	0.00382659848555936	0	0	0.00161863389992253	0	0	0.00584178120503278	0	0	0	0	0	0.0112870135905147	1	39.2659848555936	1	1	17.1863389992253	1	1	59.4178120503278	1	1	1	1	1
Motif:CTCACAGGTCn	0	0	0	0	0	0	0.000830730938520571	0	0	0	0	0.000525894377023622	0	0.000830730938520571	1	1	1	1	1	1	9.30730938520571	1	1	1	1	6.25894377023622	1
Motif:CTCACAn	0.00198900760361805	0	0	0	0	0.00489746730823476	0	0.00172114810642332	0.000795924613828281	0.0383873770020457	0	0	0	0.0477909246341501	1	0.0478696199223044	0.0478696199223044	0.0478696199223044	0.0478696199223044	2.3922686061934	0.0478696199223044	0.871776676767087	0.428875707429972	18.4237610889437	0.0478696199223044	0.0478696199223044	0.0478696199223044
Motif:CTCACCGCCn	0	0	0	0.00230040670730504	0	0	0.00374337533112943	0	0	0	0.00219674421199364	0	0	0.00604378203843447	1	1	1	24.0040670730504	1	1	38.4337533112943	1	1	1	22.9674421199364	1	1
Motif:CTCACGCCn	0	0	0.00188417157727628	0	0	0	0	0	0	0	0	0	0	0.00188417157727628	1	1	19.8417157727628	1	1	1	1	1	1	1	1	1	1
Motif:CTCACGGCCn	0.0520534990747371	0.00765319697111872	0.00386350333522308	0	0.0233083281588845	0.0123238806048754	0.0329090538167424	0.0603231314587385	0.00632839708721975	0.0149453765701538	0.00715401072398213	0	0.0136128362562783	0.213708367077693	1	0.148661108241428	0.0759968823864204	0.00191741689002876	0.448835237791809	0.238217585114888	0.6329211731209	1.15856332807413	0.123259171508468	0.288482591524558	0.139089626826131	0.00191741689002876	0.262932238479867
Motif:CTCACGGTCn	0	0.00519324080183056	0	0	0	0	0	0	0	0	0	0	0	0.00519324080183056	1	52.9324080183056	1	1	1	1	1	1	1	1	1	1	1
Motif:CTCACTCn	0	0	0	0	0	0	0	0	0	0	0	0	0.26800271379548	0	1	1	1	1	1	1	1	1	1	1	1	1	2681.0271379548
Motif:CTCACTn	0	0	0	0	0.0291354101986056	0	0	0.0830431666684659	0	0	0	0	0	0.112178576867072	1	1	1	1	292.354101986056	1	1	831.431666684659	1	1	1	1	1
Motif:CTCAGAAn	0	0	0	0	0	0	0.0454924085380312	0	0	0	0.0256286824732591	0	0	0.0454924085380312	1	1	1	1	1	1	455.924085380312	1	1	1	257.286824732591	1	1
Motif:CTCAGACn	0	0	0	0.00805142347556763	0.00582708203972112	0	0.0152854492687785	0	0	0.00767747540040913	0	0	0	0.0368414301844764	1	1	1	81.5142347556763	59.2708203972112	1	153.854492687785	1	1	77.7747540040913	1	1	1
Motif:CTCAGTn	0	0	0	0	0	0	0.0764272463438925	0	0	0	0	0	0	0.0764272463438925	1	1	1	1	1	1	765.272463438925	1	1	1	1	1	1
Motif:CTCAn	0	0.015979202467171	0.0010766694727293	0.0831980425808656	0.0284116796422395	0.00310631515034934	0.00103280062626882	0.00267881182801503	0.00226210153403827	0.00222535518852439	0	0	0	0.139970978490201	1	160.79202467171	11.766694727293	832.980425808656	285.116796422395	32.0631515034934	11.3280062626882	27.7881182801503	23.6210153403827	23.2535518852439	1	1	1
Motif:CTCCAAn	0	0	0	0	0.0582708203972112	0	0.0080449732993571	0	0	0	0	0	0	0.0663157936965683	1	1	1	1	583.708203972112	1	81.449732993571	1	1	1	1	1	1
Motif:CTCCACn	0	0	0.00059950913822427	0.00134190391259461	0.00097118033995352	0	0	0	0	0	0	0	0.26800271379548	0.0029125933907724	1	1	6.9950913822427	14.4190391259461	10.7118033995352	1	1	1	1	1	1	1	2681.0271379548
Motif:CTCCAGn	0	0	0	0	0	0	0	0	0	0	0	0.051537648948315	0	0	1	1	1	1	1	1	1	1	1	1	1	516.37648948315	1
Motif:CTCCCCn	0.0364724858563198	0.00619781566281815	0.108628952681269	0.0244086819625363	0.15077615583675	0.0125108499247869	0.0814101403228244	0.0195972747714869	0.00309361028473696	0.118759011501738	0.0101102418851766	0	0.0220505223221234	0.561854978805266	1	0.172200918678594	2.97297135087908	0.670139898579006	4.12540062027745	0.344817958897583	2.22872846661418	0.538581786561363	0.0873227567107008	3.24995713905509	0.279178230467816	0.00273429595113836	0.605660835009818
Motif:CTCCCn	0.00110881458362615	0	0	0	0.00188840621657629	0.00310631515034934	0	0.00276810555561553	0.0429799291467272	0	0.0153772094839555	0	0.0111667797414783	0.0518515706528945	1	0.0827256730308666	0.0827256730308666	0.0827256730308666	1.64492242525033	2.65244578761713	0.0827256730308666	2.37265962411862	35.6381613278505	0.0827256730308666	12.8036257119993	0.0827256730308666	9.32051937004325
Motif:CTCCCTCn	0	0	0	0	0.0291354101986056	0	0	0	0	0	0	0	0	0.0291354101986056	1	1	1	1	292.354101986056	1	1	1	1	1	1	1	1
Motif:CTCCGCn	0	0	0	0	0.0194236067990704	0.0258859595862445	0	0	0	0	0	0	0.0893342379318266	0.0453095663853149	1	1	1	1	195.236067990704	259.859595862445	1	1	1	1	1	1	894.342379318266
Motif:CTCCGGn	0	0	0.0527568041637358	0	0	0	0	0.0830431666684659	0	0	0	0	0	0.135799970832202	1	1	528.568041637358	1	1	1	1	831.431666684659	1	1	1	1	1
Motif:CTCCn	0.00100001816715175	0.001069196635671	0.00229202579065011	0.00173148891947691	0.0639863793356936	0.0279625201772874	0.00119417572412332	0	0	0.0996628846885253	0.00565338583968951	0	0	0.198898689438579	1	1.0628884781952	2.17453298689032	1.66496242895619	58.2593826624072	25.5109606507218	1.17650395490676	0.0909075895163873	0.0909075895163873	90.6920337023514	5.23026438243889	0.0909075895163873	0.0909075895163873
Motif:CTCCTAn	0	0	0	0	0	0	0.0442473531464641	0	0	0	0	0	0	0.0442473531464641	1	1	1	1	1	1	443.473531464641	1	1	1	1	1	1
Motif:CTCCTCCn	0	0	0	0	0	0	0	0	0	0.00383873770020457	0	0	0	0.00383873770020457	1	1	1	1	1	1	1	1	1	39.3873770020457	1	1	1
Motif:CTCCTCn	0	0	0	0	0.048559016997676	0	0	0	0	0	0	0	0	0.048559016997676	1	1	1	1	486.59016997676	1	1	1	1	1	1	1	1
Motif:CTCCTGn	0	0	0	0	0	0	0	0	0	0	0	0	0.13400135689774	0	1	1	1	1	1	1	1	1	1	1	1	1	1341.0135689774
Motif:CTCCTn	0	0	0	0	0	0	0	0	0	0	0.000768860474197773	0	0	0	1	1	1	1	1	1	1	1	1	1	8.68860474197773	1	1
Motif:CTCGAn	0	0	0	0	0.0233083281588845	0.0190013958664986	0	0.0276810555561553	0	0.0127957923340152	0.0128143412366295	0	0	0.0827865719155536	1	1	1	1	234.083281588845	191.013958664986	1	277.810555561553	1	128.957923340152	129.143412366295	1	1
Motif:CTCGCCn	0.121852886874285	0	0.364951530862639	0.0560099024387314	0.228840554911286	0.0490470813213054	0.277917259432336	0	0.53253395464301	0.189339242957458	0.0978549694433529	0	0	1.82049241344105	1	0.000819988788810591	2.99338162645507	0.460094909410158	1.8772868833133	0.403000556862328	2.27971035830361	0.000819988788810591	4.36753871347117	1.55338055385881	0.803219767518334	0.000819988788810591	0.000819988788810591
Motif:CTCGCGGGn	0.000857483278004225	0	0	0	0.000787443518881233	0.00102181419419386	0	0.00110724222224621	0	0.000853052822267681	0.00189842092394512	0	0	0.00462703603559321	1	0.104440466269489	0.104440466269489	0.104440466269489	0.92685014899792	1.17162797509338	0.104440466269489	1.26084940591608	0.104440466269489	0.99537281137089	2.08716013099531	0.104440466269489	0.104440466269489
Motif:CTCGCGn	0	0	0.0263784020818679	0	0	0	0	0	0	0.0307099016016365	0	0	0	0.0570883036835044	1	1	264.784020818679	1	1	1	1	1	1	308.099016016365	1	1	1
Motif:CTCGCn	0.141193508804988	0.0791713238678664	0.0256537207059924	0.0590437721541626	0.0290434423633827	0.0509933940721508	0.0259075411335229	0.0626987160808526	0.111881751835204	0.0240861973346169	0.0283746127382511	0	0	0.609673368352739	1	0.561040096875759	0.182271081833897	0.418588034612349	0.206261721503471	0.361611757711173	0.184067487271608	0.444455775866723	0.792547037597886	0.171176988519681	0.201528102593527	0.000707746596752857	0.000707746596752857
Motif:CTCGCTCGCn	0.0424508265675831	0.011555791298177	0.00980735462018166	0.0241542704267029	0.0114959794028589	0.00749330409075499	0.0082684447798948	0.0203518669827642	0.0525335326784665	0.0350831178309631	0.017296204427766	0	0	0.223194488678347	1	0.27392631914363	0.232835773576476	0.570007033545636	0.272520661483299	0.178452563752072	0.196669382358608	0.480645586291507	1.23695676263466	0.826849221720336	0.408833525246231	0.00235013061006396	0.00235013061006396
Motif:CTCGCTn	0	0.0727053712256279	0	0	0	0	0	0	0	0	0	0	0	0.0727053712256279	1	728.053712256279	1	1	1	1	1	1	1	1	1	1	1
Motif:CTCGGCn	0.0643112458503169	0	0.0527568041637358	0	0	0.0776578787587335	0.0764272463438925	0	0	0.0767747540040913	0	0.00736252127833071	0	0.34792792912077	1	0.00155252392155846	0.820614528813306	0.00155252392155846	0.00155252392155846	1.20720966862576	1.1881038059989	0.00155252392155846	0.00155252392155846	1.19349894555274	0.00155252392155846	0.115857427997474	0.00155252392155846
Motif:CTCGGCTCGn	0	0	0	0	0.00200933863438659	0	0	0	0	0	0	0	0	0.00200933863438659	1	1	1	1	21.0933863438659	1	1	1	1	1	1	1	1
Motif:CTCGGn	0	0	0.0527568041637358	0	0	0	0	0	0	0	0	0	0	0.0527568041637358	1	1	528.568041637358	1	1	1	1	1	1	1	1	1	1
Motif:CTCGn	0.0361488048570409	0.0166319476659933	0.0703424055516477	0.0447301304198202	0.0194236067990704	0	0.0929641359036821	0.0184540370374369	0.0668576675615756	0.0422036659437695	0.0256286824732591	0	0	0.407756401740037	1	0.461586188344174	1.94330284348575	1.23673402741477	0.5386000138782	0.00275871164289093	2.56737115253072	0.511852379978067	1.84716897082939	1.16703615776045	0.709780158952237	0.00275871164289093	0.00275871164289093
Motif:CTCGTCn	0	0	0	0	0.0582708203972112	0	0	0	0.0859598582934544	0.0383873770020457	0	0.0257688244741575	0	0.182618055692711	1	1	1	1	583.708203972112	1	1	1	860.598582934544	384.873770020457	1	258.688244741575	1
Motif:CTCGTGACCn	0.000824503151927139	0	0	0	0	0	0	0	0	0	0	0	0	0.000824503151927139	1	0.108166207753374	0.108166207753374	0.108166207753374	0.108166207753374	0.108166207753374	0.108166207753374	0.108166207753374	0.108166207753374	0.108166207753374	0.108166207753374	0.108166207753374	0.108166207753374
Motif:CTCn	0.449249886876532	0.175423164753623	0.221524793841586	0.444075874088439	0.234264910163236	0.194832377743416	0.269643760171474	0.235899821418578	0.073230050517121	0.34899267351798	0.136845103977585	0	0.307526162937153	2.64713731309198	1	0.390615798245102	0.49321208331022	0.988485558939253	0.521564413406946	0.433809784839175	0.60029782592466	0.525202805900391	0.163191429793928	0.776883857576001	0.304762742747087	0.00022254373022125	0.68460273813684
Motif:CTCTACGGn	0	0	0	0	0	0	0	0	0	0.153549508008183	0	0	0	0.153549508008183	1	1	1	1	1	1	1	1	1	1536.49508008183	1	1	1
Motif:CTCTCCGTn	0.455162054751122	0.555371505802796	0.581171818840225	1.01163756323145	1.15826609181216	0.652019069795294	0.919602694613808	0.492972499497423	0.43249096672182	0.612924385299834	0.256076004560405	0	0	6.87161865036593	1	1.2201137784401	1.27678512358775	2.22231910758417	2.54439411262905	1.43240373975773	2.02016110285445	1.08305204519399	0.950202113721743	1.34653081429103	0.562700101813776	0.000219653711431468	0.000219653711431468
Motif:CTCTCCn	0	0	0	0	0.000498041199976164	0	0	0	0	0	0	0	0	0.000498041199976164	1	1	1	1	5.98041199976164	1	1	1	1	1	1	1	1
Motif:CTCTCTn	0.0104217748191878	0.0117820607739822	0.00279075601475444	0.0106585556541474	0.00863623366738402	0.00398336455733534	0.007925788509737	0.000568788812797712	0.0124594132503624	0	0.0109837210599682	0	0	0.0692267360596883	1	1.12928293735328	0.274740342236062	1.02250388732211	0.830300383491612	0.388087050664571	0.762778965303548	0.0635623575195784	1.19365919402292	0.00950409999438852	1.05340793263848	0.00950409999438852	0.00950409999438852
Motif:CTCTn	0	0.0129253993290005	0.0021533389454586	0.199675676591821	0.00475878366577225	0.00862865319541484	0.00238835144824664	0	0	0	0	0	0	0.230530203175714	1	130.253993290005	22.533389454586	1997.75676591821	48.5878366577225	87.2865319541484	24.8835144824664	1	1	1	1	1	1
Motif:CTCTTCn	0	0	0.105513608327472	0	0	0	0	0	0	0	0	0	0	0.105513608327472	1	1	1056.13608327472	1	1	1	1	1	1	1	1	1	1
Motif:CTCTTTn	0	0	0	0	0	0	0	0.00106465598292905	0	0	0	0	0	0.00106465598292905	1	1	1	1	1	1	1	11.6465598292905	1	1	1	1	1
Motif:CTGAAGGn	0	0	0	0	0	0	0	0	0	0.0767747540040913	0	0	0	0.0767747540040913	1	1	1	1	1	1	1	1	1	768.747540040913	1	1	1
Motif:CTGACn	0.0144601724895595	0.0216553233308148	0.0178473085582504	0.0210951229032654	0.0333584958251728	0.0870350423606651	0.0941701530045611	0.0395443650802219	0.0158107984598954	0.0267467540210068	0.0144746711642992	0	0	0.371723536033413	1	1.49416659359047	1.23263021582469	1.45569174530477	2.29794639103105	5.98447871569832	6.47452171821167	2.72279501555694	1.09276167375794	1.84384862475067	1.00099577630348	0.0068680505036397	0.0068680505036397
Motif:CTGACTCGGn	0	0	0	0	0	0	0	0	0	0.0767747540040913	0	0	0	0.0767747540040913	1	1	1	1	1	1	1	1	1	768.747540040913	1	1	1
Motif:CTGAn	0	0	0	0	0.148691058944608	0	0.022721613777914	0	0	0.0767747540040913	0	0	0	0.248187426726613	1	1	1	1	1487.91058944608	1	228.21613777914	1	1	768.747540040913	1	1	1
Motif:CTGATCn	0.61325366578695	0.721860471454448	0.574672331069265	0.474458883381664	0.840764694302619	0.626810021409778	0.182879482322886	0.323275184530814	0.55259908902935	0.759521673540475	0.71119593863294	0.773064734224725	0.0382861019707828	5.67009549682825	1	1.17707044357215	0.937097735173419	0.773711660747624	1.37092959772852	1.02210202103453	0.298326222748042	0.527224670803776	0.901109946608408	1.23847254188309	1.15968319471985	1.2605528871059	0.0625839611173308
Motif:CTGATGAATn	0	0.0727053712256279	0	0	0	0	0.0764272463438925	0	0	0	0	0	0	0.14913261756952	1	728.053712256279	1	1	1	1	765.272463438925	1	1	1	1	1	1
Motif:CTGATGn	0.293995686598491	0.108806532355162	0.163642170161691	0.25213044268491	0.0867530828990376	0	0.136571251112564	0.0307567283957281	0.238431225718846	0.382720981876547	0.141422243796633	0.60338108054217	0	1.69380810180298	1	0.370309859402477	0.556764949719365	0.85764754186709	0.295322532280496	0.000340025388187768	0.464716952136575	0.10492071050962	0.811066726199547	1.30168852968995	0.48121155884154	2.05198888675325	0.000340025388187768
Motif:CTGATTn	0	0	0	0	0	0	0	0.0258356518524116	0	0	0	0	0	0.0258356518524116	1	1	1	1	1	1	1	259.356518524116	1	1	1	1	1
Motif:CTGCAGn	0	0.0727053712256279	0	0	0	0	0	0	0	0	0	0	0	0.0727053712256279	1	728.053712256279	1	1	1	1	1	1	1	1	1	1	1
Motif:CTGCAn	0	0	0	0	0	0	0	0	0	0	0.0384430237098886	0	0	0	1	1	1	1	1	1	1	1	1	1	385.430237098886	1	1
Motif:CTGCCCn	0	0	0	0	0	0	0	0	0	0	0.0192215118549443	0	0	0	1	1	1	1	1	1	1	1	1	1	193.215118549443	1	1
Motif:CTGCCGn	0	0	0	0.0268380782518921	0	0.155315757517467	0	0	0	0	0	0	0	0.182153835769359	1	1	1	269.380782518921	1	1554.15757517467	1	1	1	1	1	1	1
Motif:CTGCCn	0	0	0	0	0	0	0	0	0	0.0383873770020457	0	0	0	0.0383873770020457	1	1	1	1	1	1	1	1	1	384.873770020457	1	1	1
Motif:CTGCGAAn	0	0	0	0	0.0158920419265121	0	0	0	0	0	0	0	0	0.0158920419265121	1	1	1	1	159.920419265121	1	1	1	1	1	1	1	1
Motif:CTGCGCCAAAn	0	0	0	0	0	0	0	0	0	0	0.00615088379358218	0	0	0	1	1	1	1	1	1	1	1	1	1	62.5088379358218	1	1
Motif:CTGCGGAn	0	0	0	0	0.0388472135981408	0.129429797931223	0	0	0	0	0	0	0.26800271379548	0.168277011529364	1	1	1	1	389.472135981408	1295.29797931223	1	1	1	1	1	1	2681.0271379548
Motif:CTGCGGn	0	0	0	0	0	0.155315757517467	0	0	0	0	0	0	0	0.155315757517467	1	1	1	1	1	1554.15757517467	1	1	1	1	1	1	1
Motif:CTGCTCn	0	0	0.0527568041637358	0	0	0.0776578787587335	0	0	0.0859598582934544	0	0.0768860474197773	0	0	0.216374541215924	1	1	528.568041637358	1	1	777.578787587335	1	1	860.598582934544	1	769.860474197773	1	1
Motif:CTGCTGn	0	0	0	0	0	0	0.0788952095070807	0	0	0	0	0	0	0.0788952095070807	1	1	1	1	1	1	789.952095070807	1	1	1	1	1	1
Motif:CTGCTn	0	0.0727053712256279	0	0	0	0	0.152854492687785	0	0	0	0.230658142259332	0	0	0.225559863913413	1	728.053712256279	1	1	1	1	1529.54492687785	1	1	1	2307.58142259332	1	1
Motif:CTGGAGn	0	0	0	0	0	0.0776578787587335	0	0	0	0	0	0	0.13400135689774	0.0776578787587335	1	1	1	1	1	777.578787587335	1	1	1	1	1	1	1341.0135689774
Motif:CTGGCAGn	0	0	0	0	0.174812461191634	0	0	0	0	0	0	0	0	0.174812461191634	1	1	1	1	1749.12461191634	1	1	1	1	1	1	1	1
Motif:CTGGCCAGGn	0.128622491700634	0	0	0.0805142347556763	0.0582708203972112	0	0.0764272463438925	0	0	0	0	0	0	0.343834793197414	1	0.000776865011536344	0.000776865011536344	0.62626378413462	0.453462480612654	0.000776865011536344	0.594513401137927	0.000776865011536344	0.000776865011536344	0.000776865011536344	0.000776865011536344	0.000776865011536344	0.000776865011536344
Motif:CTGGCTCn	0.245552029610301	0.158629900855915	0.40287014088671	0.43916855321278	0.693603987766326	0.416528622433207	0.333500711318804	0.407666454554287	0.890011898890951	0.830563247862443	0.502876310150976	0	0	4.81809554739172	1	0.646157498098924	1.64041038670015	1.78817392190746	2.82392939666246	1.69601131769251	1.35802139248767	1.65993521486943	3.62346649568909	3.38146299536053	2.04751538568149	0.000407079885147453	0.000407079885147453
Motif:CTGGCTGn	0.0643112458503169	0.0727053712256279	0	0	0	0	0	0.0830431666684659	0.0859598582934544	0	0	0	0	0.306019642037865	1	1.13032080445731	0.00155252392155846	0.00155252392155846	0.00155252392155846	0.00155252392155846	0.00155252392155846	1.29081755166915	1.33609988686519	0.00155252392155846	0.00155252392155846	0.00155252392155846	0.00155252392155846
Motif:CTGGGn	0	0	0	0	0	0.0072053701941093	0	0.0582042590567083	0	0	0.00698964067452521	0	0	0.0654096292508176	1	1	1	1	1	73.053701941093	1	583.042590567083	1	1	70.8964067452521	1	1
Motif:CTGGn	0.0482334343877376	0	0	0.0517591509143634	0	0.00913622103043924	0	0.0207607916671165	0	0	0.0128143412366295	0	0	0.129889597999657	1	0.00206896119149709	0.00206896119149709	1.07294570665809	0.00206896119149709	0.19109382868068	0.00206896119149709	0.431601683831699	0.00206896119149709	0.00206896119149709	0.26719270832337	0.00206896119149709	0.00206896119149709
Motif:CTGGTAn	0	0.0363526856128139	0	0	0	0	0	0.041521583334233	0.0429799291467272	0.0383873770020457	0	0	0	0.15924157509582	1	364.526856128139	1	1	1	1	1	416.21583334233	430.799291467272	384.873770020457	1	1	1
Motif:CTGGTGn	0	0	0	0	0	0	0	0	0	0	0.0768860474197773	0	0.13400135689774	0	1	1	1	1	1	1	1	1	1	1	769.860474197773	1	1341.0135689774
Motif:CTGGTTCAAGn	0	0	0.0275507755077287	0	0	0	0	0	0	0	0	0	0	0.0275507755077287	1	1	276.507755077287	1	1	1	1	1	1	1	1	1	1
Motif:CTGn	0.192933737550951	0.156050552874518	0.0263784020818679	0.103518301828727	0.0714511250108661	0.0291217045345251	0.465511409549163	0.272739812097413	0.0386819362320545	0.0959684425051142	0.0768860474197773	0.051537648948315	0.368503731468785	1.4523554242652	1	0.808928816566598	0.137169815068617	0.53678855905371	0.370666422971685	0.151381333155879	2.41207270530244	1.41343070677165	0.200907554938774	0.497676953904273	0.398821720992979	0.267505823611198	1.90953009637236
Motif:CTGTAGTGn	0	0	0	0.0402571173778382	0	0.0310631515034934	0.0382136231719463	0	0	0	0	0	0	0.109533892053278	1	1	1	403.571173778382	1	311.631515034934	383.136231719463	1	1	1	1	1	1
Motif:CTGTCGGn	0	0	0	0	0	0	0.0764272463438925	0	0	0	0	0	0	0.0764272463438925	1	1	1	1	1	1	765.272463438925	1	1	1	1	1	1
Motif:CTGTCGTn	0	0.024235123741876	0	0.0100642793444595	0.0218515576489542	0	0	0	0	0	0.00961075592747216	0	0	0.0561509607352897	1	243.35123741876	1	101.642793444595	219.515576489542	1	1	1	1	1	97.1075592747216	1	1
Motif:CTGTCTGn	0	0	0	0.241542704267029	0	0	0	0	0	0	0	0	0	0.241542704267029	1	1	1	2416.42704267029	1	1	1	1	1	1	1	1	1
Motif:CTGTGTn	0	0	0.0316540824982415	0	0	0	0	0	0	0	0	0	0	0.0316540824982415	1	1	317.540824982415	1	1	1	1	1	1	1	1	1	1
Motif:CTGTn	0.000535927048752641	0.0323134983225013	0.0535213955284276	0.0134190391259461	0	0.0181201717103712	0	0.000830431666684659	0.0859598582934544	0.0162799478370121	0.000926337920720208	0	0	0.22098026953315	1	50.9704664805181	84.3200421079823	21.2587892785241	0.157250741568782	28.6513551296642	0.157250741568782	1.46311069565241	135.3297653595	25.7575894422813	1.61392399133415	0.157250741568782	0.157250741568782
Motif:CTGTTCn	0	0	0	0	0	0	0	0	0	0.153549508008183	0	0.0257688244741575	0	0.153549508008183	1	1	1	1	1	1	1	1	1	1536.49508008183	1	258.688244741575	1
Motif:CTGTTGn	0	0	0	0	0	0	0	0	0	0	0.00101165851868128	0	0	0	1	1	1	1	1	1	1	1	1	1	11.1165851868128	1	1
Motif:CTGTTn	0	0	0	0	0	0	0	0	0	0	0.0512573649465182	0	0	0	1	1	1	1	1	1	1	1	1	1	513.573649465182	1	1
Motif:CTn	0.779101337089823	0.314894763439363	0.819039259488321	0.697844258371235	0.912581995394741	0.278735252188435	0.201791759628397	0.522946455058323	0.733021761295936	1.06388309562068	0.948841628946876	1.57394343772314	0.979392270267305	6.32383993757525	1	0.404253366165684	1.05125494592663	0.895717480385662	1.17130445232993	0.357847502199925	0.259100889614007	0.671259699080866	0.940863068887964	1.36547904241857	1.21783880978824	2.02007281404561	1.25704644440875
Motif:CTTATAn	0	0	0	0	0.0582708203972112	0	0	0	0	0	0	0	0	0.0582708203972112	1	1	1	1	583.708203972112	1	1	1	1	1	1	1	1
Motif:CTTATTTn	0	0	0	0	0	0	0	0	0.0859598582934544	0	0	0	0	0.0859598582934544	1	1	1	1	1	1	1	1	860.598582934544	1	1	1	1
Motif:CTTCAAGAn	0	0	0	0	0	0	0	0	0	0.00590575030800703	0	0	0	0.00590575030800703	1	1	1	1	1	1	1	1	1	60.0575030800703	1	1	1
Motif:CTTCAGAn	0	0	0	0	0	0	0	0	0	0.00590575030800703	0	0	0	0.00590575030800703	1	1	1	1	1	1	1	1	1	60.0575030800703	1	1	1
Motif:CTTCCCCn	0	0	0	0	0.00203270303711202	0.0238947319257642	0	0	0	0	0	0	0	0.0259274349628762	1	1	1	1	21.3270303711202	239.947319257642	1	1	1	1	1	1	1
Motif:CTTCCCn	0	0	0.00351712027758239	0	0	0	0	0	0	0.0115162131006137	0	0	0	0.0150333333781961	1	1	36.1712027758239	1	1	1	1	1	1	116.162131006137	1	1	1
Motif:CTTCCGn	0	0	0	0	0	0.0776578787587335	0	0	0	0	0	0	0.26800271379548	0.0776578787587335	1	1	1	1	1	777.578787587335	1	1	1	1	1	1	2681.0271379548
Motif:CTTCCn	0	0	0	0	0	0.0258859595862445	0	0	0.0143266430489091	0	0	0	0	0.0402126026351536	1	1	1	1	1	259.859595862445	1	1	144.266430489091	1	1	1	1
Motif:CTTCCTn	0.0643112458503169	0	0.0791352062456037	0	0	0	0	0	0.171919716586909	0	0	0.0257688244741575	0	0.31536616868283	1	0.00155252392155846	1.23014553125918	0.00155252392155846	0.00155252392155846	0.00155252392155846	0.00155252392155846	0.00155252392155846	2.67064724980883	0.00155252392155846	0.00155252392155846	0.401619688187264	0.00155252392155846
Motif:CTTCGCn	0	0.012117561870938	0.246198419430767	0.0536761565037842	0.145677050993028	0	0.0127378743906487	0	0.0859598582934544	0.127957923340152	0.0512573649465182	0.979215330017985	0.06700067844887	0.684324844822772	1	122.17561870938	2462.98419430767	537.761565037842	1457.77050993028	1	128.378743906487	1	860.598582934544	1280.57923340152	513.573649465182	9793.15330017985	671.0067844887
Motif:CTTCGTn	0.617387960163042	0.814300157727032	0.464259876640875	1.03058220487266	1.16541640794422	0.434884121048908	0.427992579525798	0.265738133339091	1.23782195942574	0.921297048049096	1.04565024490897	3.66948060512003	0.107201085518192	7.37968044873646	1	1.31889236757264	0.752014462789307	1.66915352422502	1.88751276646184	0.704441461391497	0.693280852654624	0.430515492591789	2.00477100654542	1.4921700624022	1.69355568428063	5.94275652621812	0.17377032823419
Motif:CTTCn	0.0243603203978473	0	0.0923244072865377	0.0115020335365252	0.0582708203972112	0.00194144696896834	0.0191068115859731	0.00922701851871844	0	0	0	0	0	0.216732858691781	1	0.00408825388929905	3.77854442555347	0.474320587294771	2.38634733510475	0.0834595351068256	0.785223221673885	0.381312197347149	0.00408825388929905	0.00408825388929905	0.00408825388929905	0.00408825388929905	0.00408825388929905
Motif:CTTCTCn	0	0	0	0	0	0	0	0	0	0.00767747540040913	0	0	0	0.00767747540040913	1	1	1	1	1	1	1	1	1	77.7747540040913	1	1	1
Motif:CTTCTCTn	0	0	0.0527568041637358	0	0	0	0	0	0	0	0	0	0	0.0527568041637358	1	1	528.568041637358	1	1	1	1	1	1	1	1	1	1
Motif:CTTCTGn	0	0	0	0	0	0	0	0	0	0	0	0	0.06700067844887	0	1	1	1	1	1	1	1	1	1	1	1	1	671.0067844887
Motif:CTTCTTTn	0	0	0	0	0	0	0	0	0	0.0767747540040913	0	0	0	0.0767747540040913	1	1	1	1	1	1	1	1	1	768.747540040913	1	1	1
Motif:CTTGAn	0	0	0	0	0.0582708203972112	0	0	0	0	0	0	0	0	0.0582708203972112	1	1	1	1	583.708203972112	1	1	1	1	1	1	1	1
Motif:CTTGGCCGAn	0.424798646316821	0.158880353539614	1.69449456515838	0.377300024590362	1.23867700040147	0.638512760821369	0.771284445214989	0.671490399487771	0.345801642406153	0.15951488617268	0.724780940426821	0	0.00394121637934529	6.48075472410961	1	0.374160649646015	3.98823244048376	0.888211877966205	2.91546469055538	1.50297668951667	1.81545517243144	1.58058964251679	0.814080358703321	0.375654023744912	1.70600906053798	0.000235350243797755	0.00951101260118396
Motif:CTTGGCTTGAn	0	0.0363526856128139	0	0.0805142347556763	0	0	0	0	0	0	0	0	0	0.11686692036849	1	364.526856128139	1	806.142347556763	1	1	1	1	1	1	1	1	1
Motif:CTTGGn	0.00459366041787978	0.0363526856128139	0.00245380484482492	0.00374484812817099	0.00697168744038063	0.00361199436087133	0.0418985082635268	0	0.0053724911433409	0.0113221196213899	0.0117554875033114	0	0	0.116321799833199	1	7.76636619768081	0.544096636198177	0.819157711862714	1.50664658513473	0.79085277382468	8.94792220236895	0.0213053333852328	1.16593248256612	2.43352066499721	2.52585113702511	0.0213053333852328	0.0213053333852328
Motif:CTTGn	0	0	0.0263784020818679	0	0	0	0	0.041521583334233	0	0.0383873770020457	0	0.0257688244741575	0	0.106287362418147	1	1	264.784020818679	1	1	1	1	416.21583334233	1	384.873770020457	1	258.688244741575	1
Motif:CTTGTCn	0	0	0	0	0.0145677050993028	0	0	0	0	0	0	0	0	0.0145677050993028	1	1	1	1	146.677050993028	1	1	1	1	1	1	1	1
Motif:CTTGTGn	0	0	0	0	0	0	0	0	0.0322349468600454	0.0460648524024548	0	0	0.80400814138644	0.0782997992625002	1	1	1	1	1	1	1	1	323.349468600454	461.648524024548	1	1	8041.0814138644
Motif:CTTGTn	0	0	0	0	0.0582708203972112	0	0	0	0	0	0	0	0	0.0582708203972112	1	1	1	1	583.708203972112	1	1	1	1	1	1	1	1
Motif:CTTn	0.0128622491700634	0.0510668678846672	0.0527568041637358	0.0409343204393184	0	0.10260253072366	0.0356660482938165	0.0142359714288799	0.207449791348203	0.021935644001169	0.0249879654114276	0.0158577381379431	0.53600542759096	0.539510227453513	1	3.94737573806544	4.07774942992222	3.16567903462989	0.00771471051728833	7.92320293925947	2.75924708934148	1.10597869557925	16.0118655817498	1.6999861453104	1.93546390616906	1.23109330244923	41.3589818061133
Motif:CTTTCAn	0.0643112458503169	0.290821484902512	0.158270412491207	0.241542704267029	0	0	0.458563478063355	0.166086333336932	0.171919716586909	0	0.0768860474197773	0.051537648948315	0	1.55151537549826	1	4.51662564606458	2.45873853859679	3.75156078844639	0.00155252392155846	0.00155252392155846	7.12086021638562	2.58008257941675	2.67064724980883	0.00155252392155846	1.19522680245438	0.80168685245297	0.00155252392155846
Motif:CTTTCATAn	0.0643112458503169	0	0	0	0	0	0	0	0	0	0	0	0	0.0643112458503169	1	0.00155252392155846	0.00155252392155846	0.00155252392155846	0.00155252392155846	0.00155252392155846	0.00155252392155846	0.00155252392155846	0.00155252392155846	0.00155252392155846	0.00155252392155846	0.00155252392155846	0.00155252392155846
Motif:CTTTCn	0.0643112458503169	0	0.0527568041637358	0.0805142347556763	0	0	0	0	0	0	0	0	0	0.197582284769729	1	0.00155252392155846	0.820614528813306	1.25155527876317	0.00155252392155846	0.00155252392155846	0.00155252392155846	0.00155252392155846	0.00155252392155846	0.00155252392155846	0.00155252392155846	0.00155252392155846	0.00155252392155846
Motif:CTTTCTn	0	0	0	0	0.00832440291388731	0	0	0	0	0	0	0	0	0.00832440291388731	1	1	1	1	84.2440291388731	1	1	1	1	1	1	1	1
Motif:CTTTCTTn	0	0	0.105513608327472	0	0	0.0776578787587335	0.0764272463438925	0.0830431666684659	0	0	0	0.000505271068120735	0	0.342641900098564	1	1	1056.13608327472	1	1	777.578787587335	765.272463438925	831.431666684659	1	1	1	6.05271068120735	1
Motif:CTTTGAAn	0	0.00427678654268399	0	0	0	0	0	0	0	0	0	0	0	0.00427678654268399	1	43.7678654268399	1	1	1	1	1	1	1	1	1	1	1
Motif:CTTTGGn	0	0	0.00753668630910512	0	0	0	0	0	0	0	0	0	0	0.00753668630910512	1	1	76.3668630910512	1	1	1	1	1	1	1	1	1	1
Motif:CTTTGTCn	0.257244983401267	0.109058056838442	0.0263784020818679	0.0939332738816224	0.0291354101986056	0.0388289393793668	0	0.0830431666684659	0.128939787440182	0.307099016016365	0.153772094839555	0	0	1.07366103590618	1	0.424170136894553	0.102890686781258	0.365397734351792	0.113603963878402	0.151271413434419	0.000388583444209108	0.323080580664844	0.501427250435171	1.19372451701288	0.597921485804248	0.000388583444209108	0.000388583444209108
Motif:CTTTGTGn	0	0	0	0	0	0.0776578787587335	0	0	0	0	0	0	0	0.0776578787587335	1	1	1	1	1	777.578787587335	1	1	1	1	1	1	1
Motif:CTTTn	0.147195780113876	0.277441288628327	0.213076428716179	0.317891442444333	0.343307215254955	0.109787594709861	0.197998323518025	0.378479389035459	0.0132760225586557	0.126858031910139	0.327558458353067	0.00101054213624147	0	2.12531151688981	1	1.88424467023941	1.44726772587354	2.15886322200467	2.33141244772568	0.746033556595482	1.34490155362817	2.57019847237154	0.0908106297975037	0.861925791845404	2.22449318031888	0.00753953803281328	0.000678906075399369
Motif:CTTTTAn	0	0	0	0	0.0874062305958168	0	0	0	0	0	0	0	0	0.0874062305958168	1	1	1	1	875.062305958168	1	1	1	1	1	1	1	1
Motif:CTTTTCn	0	0	0	0	0	0	0.00899144074634029	0	0	0	0	0	0	0.00899144074634029	1	1	1	1	1	1	90.9144074634029	1	1	1	1	1	1
Motif:CTTTTCTn	0.105654189611235	0	0	0	0	0	0	0	0	0	0	0	0	0.105654189611235	1	0.000945589015126606	0.000945589015126606	0.000945589015126606	0.000945589015126606	0.000945589015126606	0.000945589015126606	0.000945589015126606	0.000945589015126606	0.000945589015126606	0.000945589015126606	0.000945589015126606	0.000945589015126606
Motif:CTTTTn	0.160778114625792	0	0.00171850818647762	0.166060609183582	0	0	0.0764272463438925	0.113240681820635	0.0203261531313997	0.0109678220005845	0.0799614893165684	0	0	0.549519135292363	1	0.000621588587314088	0.0113036393465173	1.03283538329671	0.000621588587314088	0.000621588587314088	0.475684629459374	0.704512742981041	0.12696663669208	0.068796318419871	0.497653080425477	0.000621588587314088	0.000621588587314088
Motif:CTTTTTn	0	0	0	0	0.00171384765874151	0.00443759307192763	0	0	0	0.0255915846680304	0.00480537796373608	0.020615059579326	0.0584439652975685	0.0317430253986995	1	1	1	1	18.1384765874151	45.3759307192763	1	1	1	256.915846680304	49.0537796373608	207.15059579326	585.439652975685
Motif:CTTTTTTn	0	0	0	0	0	0	0	0.041521583334233	0	0	0	0	0	0.041521583334233	1	1	1	1	1	1	1	416.21583334233	1	1	1	1	1
Motif:G-rich	14.2934176902746	21.4047843890302	14.8782954260846	21.2730930201435	15.0543496078112	3.90957464489263	7.37071954382502	6.51454098765908	24.3337220309267	17.7773654581945	20.2876566200887	18.2299732107789	7.68466778882328	146.809862798842	1	1.49752390229273	1.04091908993179	1.48831053916265	1.05323615459995	0.27352781376923	0.515675686247632	0.455775906870825	1.70243760550866	1.24374320187748	1.41936765040649	1.27540844778768	0.537640065611843
Motif:GA-rich	4.00661779834825	3.35417948099345	2.96788529970413	3.04033274454748	3.48794269465418	3.63219122378877	2.85946753060407	2.86441373240999	3.54884764988528	1.66438737106743	2.99908230662933	0.875152985528131	6.14946056234357	31.426265526003	1	0.837163895689443	0.740752268834024	0.758833763086805	0.870548631124485	0.906550300419502	0.713693270782113	0.714927747991354	0.885749341106159	0.415424158834847	0.748538444076528	0.21844637670488	1.53481250036593
Motif:GAAAAAAn	0.00459366041787978	0	0	0	0	0	0	0	0	0	0	0	0	0.00459366041787978	1	0.0213053333852328	0.0213053333852328	0.0213053333852328	0.0213053333852328	0.0213053333852328	0.0213053333852328	0.0213053333852328	0.0213053333852328	0.0213053333852328	0.0213053333852328	0.0213053333852328	0.0213053333852328
Motif:GAAAAn	0	0	0	0	0	0	0.0254757487812975	0	0	0.000697952309128103	0.00307544189679109	0	0	0.0261737010904256	1	1	1	1	1	1	255.757487812975	1	1	7.97952309128103	31.7544189679109	1	1
Motif:GAAACn	0	0	0	0	0	0	0	0	0.0859598582934544	0	0	0	0	0.0859598582934544	1	1	1	1	1	1	1	1	860.598582934544	1	1	1	1
Motif:GAAAn	0.178931462548047	0.170543216545762	0.173485782329564	0.152326269560032	0.129393544020638	0.12959245073652	0.334912305355766	0.15832139428405	0.00592167912688242	0.0848441133714254	0.187213911971542	0	0	1.51827221787869	1	0.953146525851377	0.969582551910274	0.851393757223678	0.723300486839767	0.724411502261588	1.87124821854068	0.884880188260397	0.0336347535856519	0.474464723476349	1.04626253567734	0.00055856104048283	0.00055856104048283
Motif:GAAATCTGn	0	0	0	0	0	0	0	0	0	0	0	0	0.357336951727307	0	1	1	1	1	1	1	1	1	1	1	1	1	3574.36951727307
Motif:GAAATn	0.00238189799445618	0	0	0	0	0	0	0	0	0	0	0	0	0.00238189799445618	1	0.0402917445533097	0.0402917445533097	0.0402917445533097	0.0402917445533097	0.0402917445533097	0.0402917445533097	0.0402917445533097	0.0402917445533097	0.0402917445533097	0.0402917445533097	0.0402917445533097	0.0402917445533097
Motif:GAACAn	0	0	0	0	0.00685539063496602	0	0	0	0	0	0.153772094839555	0	0	0.00685539063496602	1	1	1	1	69.5539063496602	1	1	1	1	1	1538.72094839555	1	1
Motif:GAACATn	0	0	0	0.0805142347556763	0	0	0	0	0	0	0	0	0	0.0805142347556763	1	1	1	806.142347556763	1	1	1	1	1	1	1	1	1
Motif:GAACCAGCTTn	0.00160778114625792	0	0.003417343815807	0	0	0	0.00355475564390198	0	0	0	0	0	0	0.0085798806059669	1	0.0585555123495299	2.05959869244029	0.0585555123495299	0.0585555123495299	0.0585555123495299	2.14006089241017	0.0585555123495299	0.0585555123495299	0.0585555123495299	0.0585555123495299	0.0585555123495299	0.0585555123495299
Motif:GAACCGn	0	0.018176342806407	0	0	0	0	0	0.0166086333336932	0	0	0	0	0	0.0347849761401002	1	182.76342806407	1	1	1	1	1	167.086333336932	1	1	1	1	1
Motif:GAACGAn	0.0643112458503169	0.0363526856128139	0.0791352062456037	0	0	0.0647148989656113	0.0636893719532437	0.0276810555561553	0.114613144391273	0	0	0	0	0.450497608575018	1	0.565936664189434	1.23014553125918	0.00155252392155846	0.00155252392155846	1.00626681117506	0.990345258986011	0.431307533170756	1.78094900784641	0.00155252392155846	0.00155252392155846	0.00155252392155846	0.00155252392155846
Motif:GAACGn	0.0321556229251584	0	0	0	0	0	0.0382136231719463	0	0	0	0	0	0	0.0703692460971047	1	0.00310023465465313	0.00310023465465313	0.00310023465465313	0.00310023465465313	0.00310023465465313	1.18781222302989	0.00310023465465313	0.00310023465465313	0.00310023465465313	0.00310023465465313	0.00310023465465313	0.00310023465465313
Motif:GAACTCAn	0	0	0	0	0	0	0	0	0	0	0	0	0.13400135689774	0	1	1	1	1	1	1	1	1	1	1	1	1	1341.0135689774
Motif:GAACTGTn	0	0	0	0.00151913650482408	0.00484757253733232	0	0.00146975473738255	0	0	0.00576749549646388	0.00142381569295884	0.000991108633621443	0.00243638830723164	0.0136039592760028	1	1	1	16.1913650482408	49.4757253733232	1	15.6975473738255	1	1	58.6749549646388	15.2381569295884	10.9110863362144	25.3638830723164
Motif:GAAGAAn	0	0	0	0.00350061890242071	0	0	0	0	0	0	0	0	0	0.00350061890242071	1	1	1	36.0061890242071	1	1	1	1	1	1	1	1	1
Motif:GAAGACn	0.15434699004076	0.203575039431758	0.116064969160219	0.257645551218164	0.291354101986056	0.108721030262227	0.183425391225342	0.0664345333347728	0.309455489856436	0.230324262012274	0.261412561227243	0.917370151280007	0.026800271379548	1.92134735852801	1	1.31873751232061	0.752134885435851	1.66882858092697	1.88708178715	0.704584985654354	1.18827431455225	0.430792036265736	2.00428308622098	1.4919310628939	1.69321889120809	5.94035630631505	0.174171548260337
Motif:GAAGACTn	0.128622491700634	0	0.105513608327472	0.241542704267029	0.0582708203972112	0.0776578787587335	0.30570898537557	0	0.0859598582934544	0.153549508008183	0.0768860474197773	0	0.13400135689774	1.15682585512829	1	0.000776865011536344	0.820475170517165	1.87723762238079	0.453462480612654	0.604073753789452	2.3757230095171	0.000776865011536344	0.668568928059606	1.19364926811331	0.598077666169028	0.000776865011536344	1.04178652173402
Motif:GAAGATn	0.450178720952218	0.290821484902512	0.474811237473622	0.483085408534058	0.699249844766534	0.310631515034934	0	0	1.46131759098873	0.844522294045005	0.691974426777996	0.10307529789663	0	5.01461809669761	1	0.646092012270292	1.05470504239977	1.07308070768312	1.55314877702326	0.690087051810534	0.000222084667444482	0.000222084667444482	3.24558439692248	1.8757766128918	1.53699118917822	0.229136517218584	0.000222084667444482
Motif:GAAGCGn	0.0643112458503169	0	0.0791352062456037	0	0.0582708203972112	0	0	0	0	0.0383873770020457	0	0.0257688244741575	0.60300610603983	0.240104649495178	1	0.00155252392155846	1.23014553125918	0.00155252392155846	0.906220949876628	0.00155252392155846	0.00155252392155846	0.00155252392155846	0.00155252392155846	0.597525734737148	0.00155252392155846	0.401619688187264	9.36336656864808
Motif:GAAGGACn	0	0	0	0.0268380782518921	0	0	0	0	0	0	0.0768860474197773	0	0	0.0268380782518921	1	1	1	269.380782518921	1	1	1	1	1	1	769.860474197773	1	1
Motif:GAAGn	0.00918732083575955	0.0727053712256279	0	0	0.0194236067990704	0.0110939826798191	0.0127378743906487	0.00922701851871844	0	0.0238854790234951	0	0	0	0.158260653473139	1	7.83922215169964	0.0107673678737321	0.0107673678737321	2.10217856627688	1.20529729485798	1.38230116280879	1.00427439556153	0.0107673678737321	2.58260476273656	0.0107673678737321	0.0107673678737321	0.0107673678737321
Motif:GAAn	0	0	0.00555334780670903	0.019659725800202	0.0412751644480246	0.00941307621317983	0.00764272463438925	0.0041521583334233	0.00343839433173818	0.0767747540040913	0	0	0	0.167909345571757	1	1	56.5334780670903	197.59725800202	413.751644480246	95.1307621317983	77.4272463438925	42.521583334233	35.3839433173818	768.747540040913	1	1	1
Motif:GAATACAn	0	0	0.105513608327472	0	0	0	0	0	0	0	0	0	0	0.105513608327472	1	1	1056.13608327472	1	1	1	1	1	1	1	1	1	1
Motif:GAATCAn	0.00908799844834593	0.00393289288793601	0.011765604738103	0.00894602608396404	0.0081394161824676	0.0127775432093004	0.00212297906510812	0.0152245805558854	0.00723154363421124	0.0085914605671245	0.00640717061831477	0	0	0.0878200453724462	1	0.438930514693549	1.29142432977218	0.984548063957559	0.896758551798722	1.4015613173747	0.241943778898691	1.66789106920716	0.797947852889669	0.945957992481941	0.708225045410867	0.0108837632659812	0.0108837632659812
Motif:GAATGGn	0.00173814177973829	0	0	0	0	0	0	0	0	0	0	0	0.00174027736230831	0.00173814177973829	1	0.0544027675679282	0.0544027675679282	0.0544027675679282	0.0544027675679282	0.0544027675679282	0.0544027675679282	0.0544027675679282	0.0544027675679282	0.0544027675679282	0.0544027675679282	0.0544027675679282	1.00116181602179
Motif:GAATn	0.00316284815657296	0	0	0	0	0.0776578787587335	0.00365152399198597	0	0	0.00109678220005845	0.0768860474197773	0	0	0.0855690331073509	1	0.0306480703978061	0.0306480703978061	0.0306480703978061	0.0306480703978061	23.8312894218174	1.14976971405445	0.0306480703978061	0.0306480703978061	0.366790651182327	23.5947380097017	0.0306480703978061	0.0306480703978061
Motif:GACAAn	0.00459366041787978	0	0.00125611438485085	0.00191700558942087	0.00138740048564789	0	0	0	0	0	0	0.0122708687972179	0.00319050849756524	0.00915418087779939	1	0.0213053333852328	0.288924690777573	0.429729765224897	0.316895632240855	0.0213053333852328	0.0213053333852328	0.0213053333852328	0.0213053333852328	0.0213053333852328	0.0213053333852328	2.63565483989702	0.701053805475691
Motif:GACAATn	0	0	0	0	0.000832440291388731	0	0	0	0	0.153549508008183	0.0768860474197773	0	0	0.154381948299572	1	1	1	1	9.32440291388731	1	1	1	1	1536.49508008183	769.860474197773	1	1
Motif:GACACAAn	0	0	0	0	0	0	0	0.00553621111123106	0.00554579730925512	0	0	0	0	0.0110820084204862	1	1	1	1	1	1	1	56.3621111123106	56.4579730925512	1	1	1	1
Motif:GACACAn	0	0	0	0	0.116541640794422	0	0	0	0.0020466632927013	0.0767747540040913	0	0	0	0.195363058091215	1	1	1	1	1166.41640794422	1	1	1	21.466632927013	768.747540040913	1	1	1
Motif:GACAGACAGAn	0	0	0	0	0.000820715780242411	0.0133127792157829	0	0	0	0	0	0	0	0.0141334949960253	1	1	1	1	9.20715780242411	134.127792157829	1	1	1	1	1	1	1
Motif:GACAGACn	0	0	0	0.0805142347556763	0	0	0	0	0	0	0	0	0	0.0805142347556763	1	1	1	806.142347556763	1	1	1	1	1	1	1	1	1
Motif:GACAGAn	0.128622491700634	0.0727053712256279	0.0615496048576918	0.0914934485859958	0.145677050993028	0.202773350092249	0.0254757487812975	0.0830431666684659	0.171919716586909	0	0.0384430237098886	0	0	0.983259949491899	1	0.565599455571052	0.478934209889818	0.711557454924132	1.13249090401433	1.57605207459832	0.198689043720333	0.64591017133066	1.33636099110768	0.000776865011536344	0.299427265590282	0.000776865011536344	0.000776865011536344
Motif:GACAn	0	0	0	0.0805142347556763	0.0597649439971397	0.0051771919172489	0	0	0	0	0	0	0.446671189659133	0.145456370670065	1	1	1	806.142347556763	598.649439971397	52.771919172489	1	1	1	1	1	1	4467.71189659133
Motif:GACCAGCATn	0	0	0	0	0	0.00215716329885371	0	0	0	0	0.0423858979365439	0	0	0.00215716329885371	1	1	1	1	1	22.5716329885371	1	1	1	1	424.858979365439	1	1
Motif:GACCAGCTTGn	0	0	0.00234474685172159	0	0	0	0	0	0	0	0	0	0	0.00234474685172159	1	1	24.4474685172159	1	1	1	1	1	1	1	1	1	1
Motif:GACCATCAn	0	0.0101787519715879	0.0778017925139928	0	0	0	0.010699814488145	0.0156685220129181	0.0119021342252475	0.0767747540040913	0	0	0	0.203025769215983	1	102.787519715879	779.017925139928	1	1	1	107.99814488145	157.685220129181	120.021342252475	768.747540040913	1	1	1
Motif:GACCCn	0	0	0.00620668284279245	0	0.000869713737271809	0	0	0.0355899285721997	0.128939787440182	0.0661115937257453	0	0	0	0.237717706318191	1	1	63.0668284279245	1	9.69713737271809	1	1	356.899285721997	1290.39787440182	662.115937257453	1	1	1
Motif:GACCGn	0.128622491700634	0.145410742451256	0	0.0536761565037842	0.0582708203972112	0	0.152854492687785	0.0553621111123106	0	0.0767747540040913	0.0256286824732591	0	0.178668475863653	0.670971568857072	1	1.13042204613057	0.000776865011536344	0.417768144426926	0.453462480612654	0.000776865011536344	1.18824993726432	0.430865735890952	0.000776865011536344	0.59721306656242	0.199877132064034	0.000776865011536344	1.38878974064151
Motif:GACCn	0.0657403846469906	0.0743210461417529	0.202962598213075	0.00549541602300648	0.149339861392424	0.239839042949074	0.0137927708205161	0.357169498660937	0.114163846377818	0.080186965293162	0.181431913932929	0.051537648948315	0.541961043453081	1.30301143051876	1	1.13032520300069	3.08416482227153	0.0849845585351123	2.2697294706533	3.6442533596292	0.211006829546995	5.42629725777683	1.73546747927513	1.21941822976321	2.75715147938806	0.784285347437976	8.2329568145659
Motif:GACCTAn	0.0643112458503169	0.0727053712256279	0	0	0.0582708203972112	0.0776578787587335	0	0	0.171919716586909	0	0.0768860474197773	0	0	0.444865032818799	1	1.13032080445731	0.00155252392155846	0.00155252392155846	0.906220949876628	1.20720966862576	0.00155252392155846	0.00155252392155846	2.67064724980883	0.00155252392155846	1.19522680245438	0.00155252392155846	0.00155252392155846
Motif:GACCTGn	0.385867475101901	0	0	0	1.5733121507247	0	0.229281739031677	0.0830431666684659	0.257879574880363	0.0767747540040913	0.153772094839555	0	0.13400135689774	2.6061588604112	1	0.000259089188729176	0.000259089188729176	0.000259089188729176	4.07654077667891	0.000259089188729176	0.594303286750048	0.215414956005075	0.66839718764451	0.19917417648675	0.398665962200391	0.000259089188729176	0.347442117661172
Motif:GACGAACn	0	0.0727053712256279	0	0	0	0	0	0	0	0	0	0	0	0.0727053712256279	1	728.053712256279	1	1	1	1	1	1	1	1	1	1	1
Motif:GACGACn	0.192933737550951	0.508937598579395	0.211027216654943	0.402571173778382	0.378760332581873	0	0	0.193767388893087	0.429799291467272	0	0.107640466387688	0.41230119158652	0	2.3177967395059	1	2.63703954053646	1.09373221144421	2.08601449097517	1.96266381922939	0.000518044157817776	0.000518044157817776	1.00431868207451	2.22706816394622	0.000518044157817776	0.558143191727042	2.13642027978486	0.000518044157817776
Motif:GACGAGn	0	0	0	0	0	0	0.0382136231719463	0	0	0	0	0	0	0.0382136231719463	1	1	1	1	1	1	383.136231719463	1	1	1	1	1	1
Motif:GACGAn	0.0428741639002112	0	0	0	0.0388472135981408	0.0776578787587335	0	0	0	0	0	0	0	0.159379256257085	1	0.00232697953663989	0.00232697953663989	0.00232697953663989	0.906293690520164	1.80940992684098	0.00232697953663989	0.00232697953663989	0.00232697953663989	0.00232697953663989	0.00232697953663989	0.00232697953663989	0.00232697953663989
Motif:GACGATn	0.0548294596031548	0.0671126503621181	0.0568150198686386	0.0247736106940543	0.0403413371980693	0	0	0	0.0132245935836084	0	0	0.114968601500087	0.443235257430986	0.257096671309644	1	1.22361754234804	1.03614745675324	0.452828243236999	0.736241308220455	0.00182051672677036	0.00182051672677036	0.00182051672677036	0.242576454963761	0.00182051672677036	0.00182051672677036	2.09484313756981	8.07099251720153
Motif:GACGCAn	0	0	0	0	0	0.232973636276201	0	0	0	0	0	0	0	0.232973636276201	1	1	1	1	1	2330.73636276201	1	1	1	1	1	1	1
Motif:GACGCCn	0	0.00234533455566542	0	0	0	0	0	0	0	0.0010663160278346	0	0	0	0.00341165058350002	1	24.4533455566542	1	1	1	1	1	1	1	11.663160278346	1	1	1
Motif:GACGCGn	0	0	0	0	0	0	0	0	0	0.0383873770020457	0	0	0	0.0383873770020457	1	1	1	1	1	1	1	1	1	384.873770020457	1	1	1
Motif:GACGGAGAn	5.27109709036009	6.19976514358326	4.68328186149202	5.69978080434869	11.1544074677573	7.85115100057137	8.79752753087909	6.06969671389838	4.2026997753983	5.30791306966636	4.60137816088393	0	0.902527530052648	65.2373204579549	1	1.17617782778821	0.888485439115327	1.08132568497061	2.11612415103138	1.48946261465534	1.6689999216626	1.15150251638262	0.797314102157997	1.00698436781535	0.872947469427593	1.89710227649956e-05	0.171237674209406
Motif:GACGGATAn	0.0671511178682526	0.08580952481271	0.0588089412993492	0.100426954444665	0.130471625782591	0.130274447759634	0.180850885888683	0.246098815466342	0.330149965026391	0.314156570409041	0.0251260586162435	0	0.0968238057377862	1.64419884875766	1	1.27744381856982	0.875954826725021	1.49479975398477	1.94155323987901	1.93862127340459	2.69067476682205	3.66088807547637	4.91069852063073	4.67288247943597	0.375102443139492	0.00148696413040901	1.44122222514819
Motif:GACGGCn	0	0.00234533455566542	0	0.0805142347556763	0.0174812461191634	0.0776578787587335	0	0.00766172073429299	0.0143266430489091	0.00224746608943601	0	0.154612946844945	0.00558338987073916	0.202234524061877	1	24.4533455566542	1	806.142347556763	175.812461191634	777.578787587335	1	77.6172073429299	144.266430489091	23.4746608943601	1	1547.12946844945	56.8338987073916
Motif:GACGGn	0.128622491700634	0	0.0527568041637358	0	0	0	0.0764272463438925	0	0	0	0	0	2.41202442415932	0.257806542208262	1	0.000776865011536344	0.410626017764349	0.000776865011536344	0.000776865011536344	0.000776865011536344	0.594513401137927	0.000776865011536344	0.000776865011536344	0.000776865011536344	0.000776865011536344	0.000776865011536344	18.7389506860163
Motif:GACGn	0.0927368697347935	0.0799399688762683	0.168109495840484	0.098515190520934	0.127481903366274	0.101767386344827	0.0281202365299151	0.0531431518081458	0.0875619135962487	0.095337989251731	0.10235763945542	0	0.0727641776702781	0.932714105869621	1	0.862157126849688	1.81188245921052	1.06224165897286	1.37425899570652	1.09727295454738	0.303976605528942	0.573513001464237	0.94425753309727	1.0280181734301	1.10363091461517	0.00107715824850266	0.784862499979036
Motif:GACGTn	0	0	0	0	0	0.0776578787587335	0	0	0	0	0	0	0	0.0776578787587335	1	1	1	1	1	777.578787587335	1	1	1	1	1	1	1
Motif:GACn	0.431295992598115	0.363526856128139	0.232129938320438	0.778304269304871	0.407895742780478	1.05717785065379	0.356660482938165	0.346013194451941	0.552087423206174	0.258859773727781	0.237614498930645	0.288610834110564	0.910092548930484	4.78395152410989	1	0.842907357433176	0.538321964749407	1.80438456235273	0.945756914252478	2.45082909622376	0.826990720960452	0.802309711704664	1.28000128114446	0.600283215817969	0.551035482501799	0.66924783508484	2.10987715358407
Motif:GACTAAACCn	0	0	0	0	0.174812461191634	0	0	0	0	0	0	0	0	0.174812461191634	1	1	1	1	1749.12461191634	1	1	1	1	1	1	1	1
Motif:GACTCTAn	0	0	0	0.0805142347556763	0	0	0	0	0	0	0	0	0	0.0805142347556763	1	1	1	806.142347556763	1	1	1	1	1	1	1	1	1
Motif:GACTGTn	0	0	0	0	0	0.0776578787587335	0	0	0	0	0	0	0	0.0776578787587335	1	1	1	1	1	777.578787587335	1	1	1	1	1	1	1
Motif:GACTn	9.58890941763249	15.903975378056	14.7831791283095	12.3189720037032	11.8999389222918	2.43886921510856	2.90134038961549	4.00423769279509	18.3469136050134	14.9501696201092	10.2892607342003	9.83109936444193	0.478217342428809	107.136505372635	1	1.6585733401003	1.54168991649186	1.28470746738976	1.24100815882084	0.254350486988127	0.302579783087944	0.417596596102182	1.91333773969149	1.5591046967394	1.0730368785831	1.02525703503472	0.0498818304995371
Motif:GACTTCCn	0	0	0	0	0	0.155315757517467	0	0	0	0	0	0	0	0.155315757517467	1	1	1	1	1	1554.15757517467	1	1	1	1	1	1	1
Motif:GAGACAn	0	0	0	0.0805142347556763	0	0.0776578787587335	0	0	0	0	0	0	0	0.15817211351441	1	1	1	806.142347556763	1	777.578787587335	1	1	1	1	1	1	1
Motif:GAGACGGAn	27.4641291297565	27.4251938362845	26.9523306790719	27.1605898027668	67.0307602772994	43.3081733218837	38.6962380099428	37.2583058456981	20.5786587898593	30.2711185150523	27.4373830784855	0.0393313636710825	11.5389018134628	346.145498207615	1	0.9985823270958	0.981364907485057	0.988947830082701	2.44066053922751	1.57689746605561	1.40897229727874	1.356615751699	0.749293151198005	1.10220528572035	0.99902614957279	0.00143573531537283	0.420146575348831
Motif:GAGACn	0.0214370819501056	0	0	0	0.0194236067990704	0	0	0	0	0	0	0	0	0.040860688749176	1	0.00464315454766191	0.00464315454766191	0.00464315454766191	0.906511236958667	0.00464315454766191	0.00464315454766191	0.00464315454766191	0.00464315454766191	0.00464315454766191	0.00464315454766191	0.00464315454766191	0.00464315454766191
Motif:GAGAGCn	0	0	0	0	0.0582708203972112	0	0	0	0	0	0	0	0	0.0582708203972112	1	1	1	1	583.708203972112	1	1	1	1	1	1	1	1
Motif:GAGAn	0	0.00646269966450026	0	0.0146389517737593	0	0	0	0	0	0	0	0	0	0.0211016514382596	1	65.6269966450026	1	147.389517737593	1	1	1	1	1	1	1	1	1
Motif:GAGCACn	0	0	0	0	0	0	0	0	0	0	0	0	0.13400135689774	0	1	1	1	1	1	1	1	1	1	1	1	1	1341.0135689774
Motif:GAGCCn	0.0643112458503169	0	0	0	0	0	0	0	0	0	0	0	0	0.0643112458503169	1	0.00155252392155846	0.00155252392155846	0.00155252392155846	0.00155252392155846	0.00155252392155846	0.00155252392155846	0.00155252392155846	0.00155252392155846	0.00155252392155846	0.00155252392155846	0.00155252392155846	0.00155252392155846
Motif:GAGCGCn	0	0	0.0175856013879119	0	0	0	0	0.0830431666684659	0.0286532860978181	0.0767747540040913	0.0256286824732591	0	0	0.206056808158287	1	1	176.856013879119	1	1	1	1	831.431666684659	287.532860978181	768.747540040913	257.286824732591	1	1
Motif:GAGCn	0	0	0	0	0	0.155315757517467	0.0764272463438925	0.041521583334233	0	0	0.0384430237098886	0	0	0.273264587195593	1	1	1	1	1	1554.15757517467	765.272463438925	416.21583334233	1	1	385.430237098886	1	1
Motif:GAGCTGGTTCn	0	0	0.0011723734258608	0	0	0	0	0	0	0	0	0	0	0.0011723734258608	1	1	12.723734258608	1	1	1	1	1	1	1	1	1	1
Motif:GAGGACCGTn	0	0	0	0	0	0	0	0	0	0	0.00768860474197773	0	0	0	1	1	1	1	1	1	1	1	1	1	77.8860474197773	1	1
Motif:GAGGACn	0.0927919404411715	0.0346216053455371	0.051500689778885	0.0383401117884173	0.110992038851831	0	0	0.041521583334233	0.0429799291467272	0	0	0	0	0.412747898686802	1	0.373784907287261	0.555491569385007	0.413815360147003	1.19592763725488	0.00107651965848781	0.00107651965848781	0.448064526766905	0.463763906127138	0.00107651965848781	0.00107651965848781	0.00107651965848781	0.00107651965848781
Motif:GAGGAn	0	0	0	0	0.0097118033995352	0	0	0	0	0	0	0	0	0.0097118033995352	1	1	1	1	98.118033995352	1	1	1	1	1	1	1	1
Motif:GAGGATn	0	0	0	0	0	0.155315757517467	0	0	0	0	0	0	0	0.155315757517467	1	1	1	1	1	1554.15757517467	1	1	1	1	1	1	1
Motif:GAGGCCn	0	0	0.0527568041637358	0	0	0	0.382136231719462	0.0830431666684659	0.257879574880363	0.153549508008183	0.153772094839555	0.0294500851133229	0	0.92936528544021	1	1	528.568041637358	1	1	1	3822.36231719462	831.431666684659	2579.79574880363	1536.49508008183	1538.72094839555	295.500851133229	1
Motif:GAGGCGAn	0.0643112458503169	0	0.158270412491207	0	0.0582708203972112	0.0776578787587335	0.152854492687785	0.0830431666684659	0	0.153549508008183	0.0768860474197773	0	0	0.747957524861903	1	0.00155252392155846	2.45873853859679	0.00155252392155846	0.906220949876628	1.20720966862576	2.37465508807625	1.29081755166915	0.00155252392155846	2.38544536718392	1.19522680245438	0.00155252392155846	0.00155252392155846
Motif:GAGGGCCGTn	0.00803890573128961	0	0	0.00191700558942087	0	0.00470098794372837	0	0.00156685220129181	0	0.00959684425051142	0	0	0	0.0258205957162421	1	0.0122866639940988	0.0122866639940988	0.247822699514333	0.0122866639940988	0.589881257043096	0.0122866639940988	0.204800529250963	0.0122866639940988	1.19141867109142	0.0122866639940988	0.0122866639940988	0.0122866639940988
Motif:GAGGGGAn	0	0.000865540133638427	0	0.000958502794710433	0	0	0	0	0	0	0	0	0.00159525424878262	0.00182404292834886	1	9.65540133638427	1	10.5850279471043	1	1	1	1	1	1	1	1	16.9525424878262
Motif:GAGGGGn	0	0	0	0	0.00116541640794422	0	0	0	0	0	0	0	0	0.00116541640794422	1	1	1	1	12.6541640794422	1	1	1	1	1	1	1	1
Motif:GAGGGn	0	0.00186424028783661	0.000479607310579416	0	0.00215817853323004	0	0	0	0	0	0	0	0	0.00450202613164607	1	19.6424028783661	5.79607310579416	1	22.5817853323004	1	1	1	1	1	1	1	1
Motif:GAGGn	0	0	0	0	0.0116541640794422	0	0.0016235422766171	0	0.00217619894413809	0.00590575030800703	0.00225236380807048	0	0.00225212364534017	0.0213596556082044	1	1	1	1	117.541640794422	1	17.235422766171	1	22.7619894413809	60.0575030800703	23.5236380807048	1	23.5212364534017
Motif:GAGGTGn	0	0	0.0234474685172159	0.0178920521679281	0	0.0172573063908297	0	0	0	0	0.0170857883155061	0	0	0.0585968270759737	1	1	235.474685172159	179.920521679281	1	173.573063908297	1	1	1	1	171.857883155061	1	1
Motif:GAGGTTn	0	0.0727053712256279	0.105513608327472	0	0.116541640794422	0.232973636276201	0	0	0.0859598582934544	0	0	0.10307529789663	0	0.613694114917177	1	728.053712256279	1056.13608327472	1	1166.41640794422	2330.73636276201	1	1	860.598582934544	1	1	1031.7529789663	1
Motif:GAGn	0.140612238356869	0.137723518106747	0.128333363656551	0.262462243043854	0.162368440604169	0.103946328394132	0.0660697837219983	0.037103938490836	0.0332358997184061	0.051442182016142	0.0256016005110338	0	0.0319620956998982	1.1232979361097	1	0.979470724907412	0.912737691875978	1.86595171898235	1.15461485441034	0.739426290201238	0.470248959825236	0.264397318422871	0.236908318051631	0.366294947888063	0.182653625662967	0.000710670238550138	0.22785577199464
Motif:GAGTAGn	0	0	0.0527568041637358	0	0	0	0.0764272463438925	0	0	0	0	0.051537648948315	0	0.129184050507628	1	1	528.568041637358	1	1	1	765.272463438925	1	1	1	1	516.37648948315	1
Motif:GAGTCCCn	0	0	0	0	0	0	0	0	0	0	0	0	0.13400135689774	0	1	1	1	1	1	1	1	1	1	1	1	1	1341.0135689774
Motif:GAGTCn	0	0	0	0	0	0.0156968052810206	0	0	0	0	0	0	0	0.0156968052810206	1	1	1	1	1	157.968052810206	1	1	1	1	1	1	1
Motif:GAGTn	0	0.0124637779243934	0	0	0	0.00543605151311135	0.04367271219651	0	0.00226210153403827	0.0383873770020457	0.115329071129666	0	0.40200407069322	0.102222020170099	1	125.637779243934	1	1	1	55.3605151311135	437.7271219651	1	23.6210153403827	384.873770020457	1154.29071129666	1	4021.0407069322
Motif:GAGTTn	0	0	0	0	0	0	0.0764272463438925	0	0	0	0.0768860474197773	0	0	0.0764272463438925	1	1	1	1	1	1	765.272463438925	1	1	1	769.860474197773	1	1
Motif:GAn	0.00107185409750528	0	0.00143743529053753	0.00236806572810813	0.00388472135981408	0.00178523859215479	0	0.0438333255414903	0.0264491871672167	0.000924997036193871	0.00519778499959672	0.00572640543870167	0	0.0817548248130207	1	0.0853348554336982	1.31196818256686	2.10612032108972	3.40035621183304	1.60876562719558	0.0853348554336982	37.4904398380468	22.6557104879663	0.874679739035731	4.52085717059401	4.9719546580972	0.0853348554336982
Motif:GATAATn	0.0101544072395237	0	0	0	0	0	0	0	0	0	0	0	0	0.0101544072395237	1	0.00975190448986351	0.00975190448986351	0.00975190448986351	0.00975190448986351	0.00975190448986351	0.00975190448986351	0.00975190448986351	0.00975190448986351	0.00975190448986351	0.00975190448986351	0.00975190448986351	0.00975190448986351
Motif:GATAn	0.00724777532598809	0.0100402655502058	0.00882307595458444	0	0.00262568783498782	0	0	0.00437069298255084	0.00306999493905194	0	0.0147248430209998	0	0.00881740530236211	0.0361774925873689	1	1.38004567373489	1.21439150745733	0.0136095614745205	0.370954161506195	0.0136095614745205	0.0136095614745205	0.608441709797332	0.431422409969463	0.0136095614745205	2.01759612444413	0.0136095614745205	1.21361975655712
Motif:GATATGn	0	0	0	0	0	0	0.0352741136971812	0	0	0	0	0	0	0.0352741136971812	1	1	1	1	1	1	353.741136971812	1	1	1	1	1	1
Motif:GATATn	0	0	0	0	0	0	0	0	0	0	0	0.051537648948315	0	0	1	1	1	1	1	1	1	1	1	1	1	516.37648948315	1
Motif:GATCACn	0	0	0	0	0	0	0.0764272463438925	0	0	0	0	0	0	0.0764272463438925	1	1	1	1	1	1	765.272463438925	1	1	1	1	1	1
Motif:GATCGAn	0	0	0	0	0	0	0	0	0	0	0	0.051537648948315	0.53600542759096	0	1	1	1	1	1	1	1	1	1	1	1	516.37648948315	5361.0542759096
Motif:GATCGGn	0	0	0	0	0	0	0.061141797075114	0	0	0	0	0	0	0.061141797075114	1	1	1	1	1	1	612.41797075114	1	1	1	1	1	1
Motif:GATCTn	0	0	0	0	0	0	0.0152854492687785	0	0	0	0	0	0	0.0152854492687785	1	1	1	1	1	1	153.854492687785	1	1	1	1	1	1
Motif:GATGACCTn	0	0.0727053712256279	0	0	0	0	0	0	0	0.230324262012274	0	0	0	0.303029633237902	1	728.053712256279	1	1	1	1	1	1	1	2304.24262012274	1	1	1
Motif:GATGACn	0.0964668687754753	0.366219647655015	0.0527568041637358	0.0483085408534058	0.0892859344795978	0.0388289393793668	0.043144413258649	0.041521583334233	0.0876129324914054	0.0792513589719652	0.0434034138660033	0.0257688244741575	0	0.943397023362849	1	3.79342990303158	0.547359615507794	0.50129554232476	0.925637701761111	0.40312935350404	0.44781832327188	0.431013077901553	0.908312898654134	0.821724469046031	0.450500408863331	0.267885091462418	0.00103555185404745
Motif:GATGAn	0	0	0	0	0	0	0	0	0	0.00284350940755894	0	0	0.00120721943151117	0.00284350940755894	1	1	1	1	1	1	1	1	1	29.4350940755894	1	1	13.0721943151117
Motif:GATGATn	0.0593637546132821	0.0386732575342144	0.0272576821512635	0.00895921108924622	0.0289036560500805	0.00497411437928333	0	0.00553621111123106	0.0193244119029507	0.00390380105105549	0.00888994923291175	0	0	0.196896099882607	1	0.652048593069396	0.460073238381634	0.152348454082022	0.487753527147815	0.085331214153604	0.00168169670163518	0.094783976354768	0.326659694283952	0.0673317902156347	0.151183679728554	0.00168169670163518	0.00168169670163518
Motif:GATGATTn	0	0	0	0	0	0	0	0	0	0.0767747540040913	0	0	0	0.0767747540040913	1	1	1	1	1	1	1	1	1	768.747540040913	1	1	1
Motif:GATGCTn	0.0183746416715191	0	0.0602934904728409	0	0	0	0.00449572037317015	0	0.00252823112627807	0	0.0768860474197773	0.0128844122370788	0	0.0856920836438082	1	0.00541282487519972	3.26899387531531	0.00541282487519972	0.00541282487519972	0.00541282487519972	0.248758295553575	0.00541282487519972	0.142261548180921	0.00541282487519972	4.16711992517076	0.702823495467078	0.00541282487519972
Motif:GATGGAn	0	0	0	0	0	0.155315757517467	0	0	0	0	0	0	0	0.155315757517467	1	1	1	1	1	1554.15757517467	1	1	1	1	1	1	1
Motif:GATGn	0.00428741639002112	0.00234533455566542	0.0130068618560362	0	0.0145428392877862	0.0137320173879827	0.00342727265496194	0.115019792570866	0.00753342328703499	0.00165106997858261	0.0163449718771582	0.00128844122370788	0.00288174961070408	0.175546027968937	1	0.557351830390926	2.9873758701925	0.022792457134327	3.33746286791706	3.15265663396861	0.803952107893037	26.2386293748408	1.73984473057918	0.39911187426051	3.74821316585341	0.316459870748944	0.679614001872689
Motif:GATGTn	0	0	0.0263784020818679	0	0	0	0	0	0	0	0	0	0	0.0263784020818679	1	1	264.784020818679	1	1	1	1	1	1	1	1	1	1
Motif:GATn	0.114341424045458	0.161953630922279	0.00671538074977956	0.23456832605775	0.266883395422983	0.0660046670430655	0.0144841958796893	0.0934235625020242	0.278034004932218	0.101687225479269	0.0473915506794441	0.000560191836394728	0.00362165829453351	1.33809581303452	1	1.4160399721862	0.0595534423538139	2.05055405431285	2.33292619040578	0.577628840207438	0.127438084603843	0.817217745078697	2.43036127217133	0.889426414676887	0.414985666908336	0.00576881878132248	0.0325202025890136
Motif:GATTGn	0.0643112458503169	0.439537016954932	0.105513608327472	0.00453601322567191	0.411537669055304	0.00629658476422164	0.0781642292153446	0	0.0859598582934544	0.235277471948022	0.0768860474197773	0.621470546104257	0.26800271379548	1.43113369763474	1	6.82546985625134	1.63967653370506	0.0719752143351703	6.39077328222923	0.0993085086273047	1.21507088059157	0.00155252392155846	1.33609988686519	3.65429155795259	1.19522680245438	9.65003141763014	4.16235876602224
Motif:GATTn	0.0689314953819535	0	0.00940220272224994	0.00875324625571321	0.00874062305958168	0.00776578787587336	0.000406527906084535	0.00692026388903883	0.0189012394679914	0.0422261147022502	0.0768860474197773	0	0.026800271379548	0.172047501260737	1	0.00144861413542756	0.137650251811495	0.128249376704473	0.128066515300968	0.113944915032648	0.0073376348474258	0.101696535040933	0.275254640839763	0.613142080554078	1.11523076522986	0.00144861413542756	0.389681133672506
Motif:GATTTCn	0	0	0.105513608327472	0	0	0.155315757517467	0	0.0830431666684659	0	0	0	0	0	0.343872532513405	1	1	1056.13608327472	1	1	1554.15757517467	1	831.431666684659	1	1	1	1	1
Motif:GATTTTGn	0	0	0	0.0805142347556763	0	0	0	0	0	0	0	0	0	0.0805142347556763	1	1	1	806.142347556763	1	1	1	1	1	1	1	1	1
Motif:GCAACAn	0	0	0	0	0	0	0	0	0.0859598582934544	0	0	0	0.13400135689774	0.0859598582934544	1	1	1	1	1	1	1	1	860.598582934544	1	1	1	1341.0135689774
Motif:GCAACn	0	0	0	0	0.0291354101986056	0	0.0191068115859731	0	0	0.0383873770020457	0	0	0	0.0866295987866244	1	1	1	1	292.354101986056	1	192.068115859731	1	1	384.873770020457	1	1	1
Motif:GCAACTn	0	0	0.0527568041637358	0	0	0	0	0	0	0	0	0	0	0.0527568041637358	1	1	528.568041637358	1	1	1	1	1	1	1	1	1	1
Motif:GCAAGACAGn	0.0643112458503169	0	0.105513608327472	0	0	0.310631515034934	0.0764272463438925	0.0830431666684659	0.257879574880363	0.153549508008183	0.230658142259332	0	0	1.05135586511363	1	0.00155252392155846	1.63967653370506	0.00155252392155846	0.00155252392155846	4.82418110273837	1.1881038059989	1.29081755166915	4.00519461275245	2.38544536718392	3.58257535952003	0.00155252392155846	0.00155252392155846
Motif:GCAAGGn	0	0	0.00917509637630188	0.00700123780484142	0.0154314030300915	0	0.00694793148580841	0	0.090053184878857	0	0.00698964067452521	0	0	0.1286088535759	1	1	92.7509637630188	71.0123780484142	155.314030300915	1	70.4793148580841	1	901.53184878857	1	70.8964067452521	1	1
Motif:GCACAAn	0	0	0	0	0	0	0	0	0.0859598582934544	0	0	0	0	0.0859598582934544	1	1	1	1	1	1	1	1	860.598582934544	1	1	1	1
Motif:GCACAGCACTn	0	0	0.0527568041637358	0	0	0.232973636276201	0.0764272463438925	0.041521583334233	0.257879574880363	0	0.153772094839555	0	0	0.661558844998425	1	1	528.568041637358	1	1	2330.73636276201	765.272463438925	416.21583334233	2579.79574880363	1	1538.72094839555	1	1
Motif:GCACCAGCAn	0	0	0	0	0	0.0110939826798191	0	0	0	0	0	0	0	0.0110939826798191	1	1	1	1	1	111.939826798191	1	1	1	1	1	1	1
Motif:GCACGCAn	0	0	0	0	0	0	0.152854492687785	0	0	0	0	0	0	0.152854492687785	1	1	1	1	1	1	1529.54492687785	1	1	1	1	1	1
Motif:GCACGn	0	0.00274359891417464	0	0	0	0.00143810886590247	0	0	0.00156290651442644	0.00142175470377947	0	0	0	0.00716636899828302	1	28.4359891417464	1	1	1	15.3810886590247	1	1	16.6290651442644	15.2175470377947	1	1	1
Motif:GCACn	0	0	0.0527568041637358	0	0.000565736120361274	0	0	0	0	0.0767747540040913	0	0	0	0.130097294288188	1	1	528.568041637358	1	6.65736120361274	1	1	1	1	768.747540040913	1	1	1
Motif:GCACTn	0	0	0	0.0201285586889191	0.0145677050993028	0	0.0382136231719463	0.041521583334233	0.0429799291467272	0	0	0	0	0.157411399441128	1	1	1	202.285586889191	146.677050993028	1	383.136231719463	416.21583334233	430.799291467272	1	1	1	1
Motif:GCAGATn	0	0	0	0	0.0388472135981408	0	0	0	0	0	0	0	0	0.0388472135981408	1	1	1	1	389.472135981408	1	1	1	1	1	1	1	1
Motif:GCAGCAACAn	0	0.00177330173721044	0	0	0	0	0	0	0	0	0	0	0	0.00177330173721044	1	18.7330173721044	1	1	1	1	1	1	1	1	1	1	1
Motif:GCAGCAn	0	0	0	0	0	0.0332819480394572	0	0	0	0	0	0	0.13400135689774	0.0332819480394572	1	1	1	1	1	333.819480394572	1	1	1	1	1	1	1341.0135689774
Motif:GCAGCGAn	4.72044544541326	4.07150078863516	4.06227392060766	4.93820639834815	5.31429882022566	7.42927040125218	3.20994434644349	4.312708455649	9.16332089408224	7.3140748981231	6.29953015192709	0.065281022001199	0.312669832761393	54.5360443687799	1	0.862527611632539	0.860572992588152	1.04613046425524	1.12580185524735	1.57383727943366	0.680015558278873	0.91362502607396	1.94117840830998	1.54943427252246	1.33451318809951	0.0138503108925107	0.0662571383705875
Motif:GCAGCGn	0	0	0.0527568041637358	0	0	0	0	0	0	0	0	0	0	0.0527568041637358	1	1	528.568041637358	1	1	1	1	1	1	1	1	1	1
Motif:GCAGCTn	0	0	0	0.161028469511353	0	0	0	0	0	0.0767747540040913	0	0	0	0.237803223515444	1	1	1	1611.28469511353	1	1	1	1	1	768.747540040913	1	1	1
Motif:GCAGGAAn	0.257244983401267	0.218116113676884	0.211027216654943	0.0805142347556763	0.0582708203972112	0.0776578787587335	0.30570898537557	0.249129500005398	0.343839433173818	0	0.230658142259332	0	0.26800271379548	1.8015091661995	1	0.847951690344898	0.820405410140603	0.313253569936423	0.226819344312596	0.302154243424629	1.18832308807332	0.968464575106114	1.3364916954201	0.000388583444209108	0.896687936984265	0.000388583444209108	1.04180275928456
Motif:GCAGGAn	4.63040970122281	3.14771489541542	3.95676031228019	3.83153034807895	2.99123544705684	1.3978418176572	0.50951497562595	0.747388500016193	3.03387735153368	2.6871163901432	1.6914930432351	0.051537648948315	4.82404884831864	26.9333897390304	1	0.679798790743092	0.854519387193007	0.827474855968255	0.646005653819686	0.301898043165321	0.110055913605229	0.161426829495422	0.655214554616412	0.580328422470116	0.365314652680328	0.0111516123019197	1.04181810634037
Motif:GCAGGCAn	0.0643112458503169	0	0	0	0	0	0.0764272463438925	0	0	0	0	0	0	0.140738492194209	1	0.00155252392155846	0.00155252392155846	0.00155252392155846	0.00155252392155846	0.00155252392155846	1.1881038059989	0.00155252392155846	0.00155252392155846	0.00155252392155846	0.00155252392155846	0.00155252392155846	0.00155252392155846
Motif:GCAGGCn	0	0	0	0	0	0	0	0	0	0.0438712880023379	0	0	0	0.0438712880023379	1	1	1	1	1	1	1	1	1	439.712880023379	1	1	1
Motif:GCAGGn	0.514489966802535	0.508937598579395	0.316540824982415	0.161028469511353	0.815791485560957	2.71802575655567	0.687845217095032	0.830431666684659	0.687678866347635	0.383873770020457	0.461316284518664	0.051537648948315	0	7.62464362214011	1	0.989210111775711	0.61532646458286	0.31312011486066	1.58551767075949	5.2821196134955	1.33688035421612	1.61396785841991	1.33655708567586	0.746174225677821	0.896667860404913	0.100347174021234	0.000194329478713628
Motif:GCAGn	0	0	0	0	0	0.00242680871121042	0	0.00332172666673864	0	0.0191936885010228	0.0384430237098886	0	0	0.0249422238789719	1	1	1	1	1	25.2680871121042	1	34.2172666673864	1	192.936885010228	385.430237098886	1	1
Motif:GCAGTCGACn	0.0417605492534525	0.0808886597618457	0.0625971943248994	0.0579193309309608	0.0361601533690204	0.106379454471309	0.0347684273316748	0.0525486780235992	0.0949231109745336	0.02891516709245	0.0492603247537967	0.00937048162696636	0	0.596860725533745	1	1.93472520562224	1.49776329845286	1.38601456420631	0.866213033887265	2.5436707441799	0.832966312041378	1.25771589151466	2.26999197739137	0.693138709594379	1.17916094351594	0.22623882858358	0.00238888408736664
Motif:GCAGTCn	0.0321556229251584	0	0	0	0	0	0	0	0	0	0	0	0	0.0321556229251584	1	0.00310023465465313	0.00310023465465313	0.00310023465465313	0.00310023465465313	0.00310023465465313	0.00310023465465313	0.00310023465465313	0.00310023465465313	0.00310023465465313	0.00310023465465313	0.00310023465465313	0.00310023465465313
Motif:GCAGTGn	0	0	0.0263784020818679	0	0.0582708203972112	0	0.0382136231719463	0.041521583334233	0.0429799291467272	0.0383873770020457	0	0	0	0.245751735134031	1	1	264.784020818679	1	583.708203972112	1	383.136231719463	416.21583334233	430.799291467272	384.873770020457	1	1	1
Motif:GCAn	0.20487465981717	0.320118031726097	0.0665345999256612	0.182221390520615	0.498597520686687	0.560996629988448	0.240357936678588	0.408791038329305	0.0985827548239111	0.285940806877393	0.344942209820307	0.051537648948315	0.313980116068423	2.86701536937388	1	1.56223228769703	0.325087013121997	0.889482586204749	2.43297157381067	2.73739510283333	1.17311055372926	1.99483701397051	0.481438802786318	1.39549350701463	1.68334080967897	0.251922110734927	1.53228753421799
Motif:GCATCCn	0	0	0	0	0	0.00554699133990954	0	0	0	0	0	0	0	0.00554699133990954	1	1	1	1	1	56.4699133990954	1	1	1	1	1	1	1
Motif:GCATGACCAn	0	0	0	0	0	0.00215716329885371	0.00694793148580841	0.00221448444449243	0	0	0.011631478968633	0	0	0.0113195792291546	1	1	1	1	1	22.5716329885371	70.4793148580841	23.1448444449243	1	1	117.31478968633	1	1
Motif:GCATGTTn	0	0	0	0	0	0	0	0	0	0	0.153772094839555	0	0	0	1	1	1	1	1	1	1	1	1	1	1538.72094839555	1	1
Motif:GCATn	0.0734985666860764	0	0	0	0	0	0	0	0	0	0	0	0	0.0734985666860764	1	0.00135872211243644	0.00135872211243644	0.00135872211243644	0.00135872211243644	0.00135872211243644	0.00135872211243644	0.00135872211243644	0.00135872211243644	0.00135872211243644	0.00135872211243644	0.00135872211243644	0.00135872211243644
Motif:GCCAAGGCGn	0	0	0	0	0	0	0.0764272463438925	0	0	0	0	0	0	0.0764272463438925	1	1	1	1	1	1	765.272463438925	1	1	1	1	1	1
Motif:GCCAAn	0.00631628307458469	0	0.00452420268264595	0.0018724240640855	0.00712776999501601	0.00180599718043566	0.00457198705807214	0	0.00268624557167045	0.0210160106115132	0.00789349662448059	0	0.033500339224435	0.0499209202380236	1	0.0155853472855813	0.72069804727954	0.307409140332103	1.12647305472629	0.297056279824286	0.728145408137958	0.0155853472855813	0.434246048573971	3.29100358666454	1.24581420918652	0.0155853472855813	5.2367295572616
Motif:GCCACAn	0	0	0	0	0	0.0776578787587335	0	0	0	0	0	0	0	0.0776578787587335	1	1	1	1	1	777.578787587335	1	1	1	1	1	1	1
Motif:GCCACCn	0	0	0	0	0.0582708203972112	0.0776578787587335	0	0	0	0	0	0	0	0.135928699155945	1	1	1	1	583.708203972112	777.578787587335	1	1	1	1	1	1	1
Motif:GCCACn	0	0	0	0	0.0582708203972112	0	0	0	0	0	0	0	0	0.0582708203972112	1	1	1	1	583.708203972112	1	1	1	1	1	1	1	1
Motif:GCCACTn	0	0	0.0263784020818679	0	0.0582708203972112	0	0.0382136231719463	0.041521583334233	0.0429799291467272	0.0383873770020457	0	0	0	0.245751735134031	1	1	264.784020818679	1	583.708203972112	1	383.136231719463	416.21583334233	430.799291467272	384.873770020457	1	1	1
Motif:GCCAGAGn	0	0	0	0	0	0	0	0	0.0859598582934544	0	0	0	0	0.0859598582934544	1	1	1	1	1	1	1	1	860.598582934544	1	1	1	1
Motif:GCCAGAn	0	0	0	0.0309670133675678	0	0.0298684149072052	0	0	0.0859598582934544	0	0.0591431133998287	0	0	0.146795286568227	1	1	1	310.670133675678	1	299.684149072052	1	1	860.598582934544	1	592.431133998287	1	1
Motif:GCCAGCn	0	0	0	0	0	0	0	0	0	0	0.0512573649465182	0	0	0	1	1	1	1	1	1	1	1	1	1	513.573649465182	1	1
Motif:GCCAGTn	11.4152461384312	16.2375329070569	9.2851975328175	9.90325087494819	10.8966434142785	19.8286450430633	6.19060695385529	9.53612363909551	14.9426887000122	12.629447033673	10.1874012831205	9.68907800228322	1.76435119915358	120.865382237232	1	1.42243894404488	0.813404816657935	0.867547138286706	0.954569689095387	1.73702529932994	0.542314431711667	0.83538628819941	1.30900881311916	1.10636566605318	0.89243910430565	0.848785300488032	0.154568348410683
Motif:GCCAn	0.0803890573128961	0	0	0.0517591509143634	0	0.00152270350507321	0	0.0207607916671165	0	0	0	0	0	0.154431703399449	1	0.00124240490991535	0.00124240490991535	0.644300637200461	0.00124240490991535	0.020160548020398	0.00124240490991535	0.259175499919467	0.00124240490991535	0.00124240490991535	0.00124240490991535	0.00124240490991535	0.00124240490991535
Motif:GCCATCn	0	0	0	0	0.0932333126355379	0	0	0	0	0	0	0	0	0.0932333126355379	1	1	1	1	933.333126355379	1	1	1	1	1	1	1	1
Motif:GCCCAn	0.0428741639002112	0	0	0.107352313007568	0.0679826237967464	0.0168125304529217	0	0.0336892868958725	0	0	0.0667898997787964	0	0	0.26871091805332	1	0.00232697953663989	0.00232697953663989	2.50039333533235	1.58426872375781	0.393551122767477	0.00232697953663989	0.786269791643496	0.00232697953663989	0.00232697953663989	1.55651427993152	0.00232697953663989	0.00232697953663989
Motif:GCCCCCn	0.0643112458503169	0	0	0	0	0	0.0764272463438925	0.0830431666684659	0	0	0	0	0.26800271379548	0.223781658862675	1	0.00155252392155846	0.00155252392155846	0.00155252392155846	0.00155252392155846	0.00155252392155846	1.1881038059989	1.29081755166915	0.00155252392155846	0.00155252392155846	0.00155252392155846	0.00155252392155846	4.16235876602224
Motif:GCCCCGn	0	0	0	0	0	0	0	0	0.00955109536593938	0	0	0	0	0.00955109536593938	1	1	1	1	1	1	1	1	96.5109536593938	1	1	1	1
Motif:GCCCCn	0	0	0	0	0	0.0258859595862445	0	0	0	0	0	0	0	0.0258859595862445	1	1	1	1	1	259.859595862445	1	1	1	1	1	1	1
Motif:GCCCCTn	4.50178720952218	2.54468799289698	4.06227392060766	3.78416903351679	5.53572793773506	0.543605151311135	1.37569043419006	2.15912233338011	6.84813537737853	5.83488130431094	3.95963144211853	0.41230119158652	0.53600542759096	37.1900806948494	1	0.565271379414918	0.902371323745099	0.840596144992812	1.22966828800729	0.120772717308669	0.305603043825721	0.479626039677988	1.52119212646942	1.29611894584321	0.879571445891202	0.0916062914046866	0.119084597778686
Motif:GCCCGAn	0.118726060361865	0.073068250083795	0.133246195756858	0.0906372031749992	0.114452959523888	0.092594215867588	0.184883094497855	0.139367453508664	0.164312039288745	0.0818520149195134	0.150030581302015	0	0.00609097076807909	1.19313948698377	1	0.615759285976269	1.12219655646896	0.763613662682026	0.964039026245893	0.780083220678218	1.5567552600374	1.17371099474256	1.38363620562741	0.689680484819089	1.26344827763217	0.000841566232991876	0.0521011194785514
Motif:GCCCGCCn	0	0	0	0	0	0	0	0	0	0.0767747540040913	0	0	0	0.0767747540040913	1	1	1	1	1	1	1	1	1	768.747540040913	1	1	1
Motif:GCCCGGn	0	0.0403918729031266	0.0489884610091833	0	0	0	0	0	0	0	0	0	0	0.0893803339123099	1	404.918729031266	490.884610091833	1	1	1	1	1	1	1	1	1	1
Motif:GCCCn	0.012793097292805	0.0024235123741876	0.00211027216654943	0.012899109805108	0	0.0600230687906045	0.00195967298317673	0.0132869066669545	0.00209658190959645	0.00793339124708944	0	0	0.0223335594829567	0.115525613236072	1	0.195725845921899	0.171430659084755	1.00822242397582	0.00775608821751505	4.66319825447654	0.159750053567511	1.03830029068539	0.170368830678277	0.623076911982389	0.00775608821751505	0.00775608821751505	1.73996666382683
Motif:GCCCTCACAn	0	0	0	0	0	0	0	0.0166086333336932	0	0	0	0	0.00382861019707828	0.0166086333336932	1	1	1	1	1	1	1	167.086333336932	1	1	1	1	39.2861019707828
Motif:GCCCTCACCn	0.00803890573128961	0	0	0.00230040670730504	0.0291354101986056	0	0.00374337533112943	0	0	0	0.00219674421199364	0	0	0.0432180979683297	1	0.0122866639940988	0.0122866639940988	0.29492990661838	3.59205661839915	0.0122866639940988	0.472222612967953	0.0122866639940988	0.0122866639940988	0.0122866639940988	0.28219324413157	0.0122866639940988	0.0122866639940988
Motif:GCCCTCACGn	0.0142845269008875	0.00311594448109834	0.0114109726444277	0.00663433310998535	0.026942413161238	0.00337642951124928	0.0140745935205482	0.00562009309776487	0.011559405518638	0.0197712552878097	0.00614606335173768	0	0.00734391820835962	0.116789967233647	1	0.223569708149381	0.800232967252993	0.468165074624029	1.87996542031351	0.241678404524711	0.985405611057924	0.397655976952009	0.810551893640564	1.38143266196566	0.434220978887551	0.00695191442089278	0.517494823406416
Motif:GCCCTCACn	0	0	0	0	0	0	0	0	0	0	0	0	0.00319050849756524	0	1	1	1	1	1	1	1	1	1	1	1	1	32.9050849756524
Motif:GCCCTCn	0	0	0.0351712027758239	0	0	0	0.050951497562595	0	0.0573065721956363	0	0.0512573649465182	0	0	0.143429272534055	1	1	352.712027758239	1	1	1	510.51497562595	1	574.065721956363	1	513.573649465182	1	1
Motif:GCCCTn	0	0	0	0	0.0408918037875166	0	0	0	0	0	0	0	0	0.0408918037875166	1	1	1	1	409.918037875166	1	1	1	1	1	1	1	1
Motif:GCCGAAn	0	0.0363526856128139	0.0527568041637358	0	0.0291354101986056	0.0388289393793668	0	0	0	0	0	0	1.80901831811949	0.157073839354522	1	364.526856128139	528.568041637358	1	292.354101986056	389.289393793668	1	1	1	1	1	1	18091.1831811949
Motif:GCCGACTn	5.00381100661135	3.49338457708243	4.21927957248583	6.3274531105277	9.81157521711257	7.7009651504341	4.97784885647802	5.47851947539637	6.18155709194676	5.02675314928864	6.39555168987526	0.401393561966168	0.205787798092958	58.2211472073638	1	0.698150820921218	0.843216349553585	1.26452151170704	1.96080130205134	1.53900921504383	0.994811628324519	1.09486748828223	1.23536511416357	1.00458484226578	1.27813058254335	0.0802359517257002	0.0411453756513518
Motif:GCCGAGAGAn	0	0	0	0	0.00116541640794422	0	0.00152854492687785	0	0.00191021907318788	0	0	0	0.00478576274634785	0.00460418040800995	1	1	1	1	12.6541640794422	1	16.2854492687785	1	20.1021907318788	1	1	1	48.8576274634785
Motif:GCCGATn	0	0	0	0.0805142347556763	0	0	0	0	0	0	0	0	0	0.0805142347556763	1	1	1	806.142347556763	1	1	1	1	1	1	1	1	1
Motif:GCCGCCGCn	0	0	0.0263784020818679	0	0	0	0	0	0	0	0	0	0	0.0263784020818679	1	1	264.784020818679	1	1	1	1	1	1	1	1	1	1
Motif:GCCGCCn	0	0	0.00727680057430839	0.0268380782518921	0	0	0	0	0.0107449822866818	0.00529481062097182	0	0	0	0.0501546717338541	1	1	73.7680057430839	269.380782518921	1	1	1	1	108.449822866818	53.9481062097182	1	1	1
Motif:GCCGCGAn	0	0	0.0527568041637358	0.0805142347556763	0	0.155315757517467	0.229281739031677	0.0830431666684659	0.171919716586909	0	0.153772094839555	0	0	0.772831418723931	1	1	528.568041637358	806.142347556763	1	1554.15757517467	2293.81739031677	831.431666684659	1720.19716586909	1	1538.72094839555	1	1
Motif:GCCGGTn	0.0643112458503169	0	0.263784020818679	0	0.0582708203972112	0.0776578787587335	0	0.332172666673864	0	0	0	0	1.07201085518192	0.796196632498805	1	0.00155252392155846	4.0968625483803	0.00155252392155846	0.906220949876628	1.20720966862576	0.00155252392155846	5.15861263491194	0.00155252392155846	0.00155252392155846	0.00155252392155846	0.00155252392155846	16.6447774923243
Motif:GCCGTAn	0	0	0	0	0.0582708203972112	0	0	0	0	0	0	0	0.13400135689774	0.0582708203972112	1	1	1	1	583.708203972112	1	1	1	1	1	1	1	1341.0135689774
Motif:GCCGTCn	0	0.0363526856128139	0	0.0402571173778382	0	0	0.0764272463438925	0	0.0143266430489091	0	0	0	0.6700067844887	0.167363692383454	1	364.526856128139	1	403.571173778382	1	1	765.272463438925	1	144.266430489091	1	1	1	6701.067844887
Motif:GCCn	0.0964668687754753	0.266586361160636	0.2796110620678	0.0402571173778382	0.563284597173042	0.234267934255513	0.249662338056715	0.221448444449242	0	0.230324262012274	0	0.0051537648948315	0.848675260352353	2.18190898532854	1	2.76167555749064	2.89655308921891	0.417918877246308	5.83413964144318	2.42700148847567	2.58641852245856	2.2942490241074	0.00103555185404745	2.38616271744325	0.00103555185404745	0.0544054597757215	8.78950794527484
Motif:GCCTACGTTn	0	0	0	0	0	0	0	0	0	0	0	0.051537648948315	0	0	1	1	1	1	1	1	1	1	1	1	1	516.37648948315	1
Motif:GCCTCCGCn	0.192933737550951	0	0.105513608327472	0	0	0	0.0764272463438925	0.332172666673864	0	0.0767747540040913	0	0	0	0.783822012900271	1	0.000518044157817776	0.547125127801017	0.000518044157817776	0.000518044157817776	0.000518044157817776	0.396444928823353	1.72131913772928	0.000518044157817776	0.398245171954982	0.000518044157817776	0.000518044157817776	0.000518044157817776
Motif:GCCTCn	0.00126100482059445	0.00297251830626263	0.00101455392622569	0	0.00117718829085275	0.00161787247414028	0	0.00173006597225971	0	0.00150538733341356	0	0	0	0.0112785911237491	1	2.25753668155315	0.818919896065381	0.0734751255005274	0.938415699582099	1.26220895631359	0.0734751255005274	1.34464326986027	0.0734751255005274	1.17956035799518	0.0734751255005274	0.0734751255005274	0.0734751255005274
Motif:GCCTGCAn	0	0	0	0	0	0	0.0764272463438925	0	0	0	0	0	0	0.0764272463438925	1	1	1	1	1	1	765.272463438925	1	1	1	1	1	1
Motif:GCCTGCCn	0	0	0	0	0	0.0388289393793668	0	0	0	0	0	0	0	0.0388289393793668	1	1	1	1	1	389.289393793668	1	1	1	1	1	1	1
Motif:GCCTGCGn	0	0	0	0	0	0.0388289393793668	0	0	0	0	0	0.0257688244741575	0.13400135689774	0.0388289393793668	1	1	1	1	1	389.289393793668	1	1	1	1	1	258.688244741575	1341.0135689774
Motif:GCCTn	0	0	0.0527568041637358	0	0	0.00242680871121042	0	0	0.0923272552040807	0	0.0768860474197773	0	0	0.147510868079027	1	1	528.568041637358	1	1	25.2680871121042	1	1	924.272552040807	1	769.860474197773	1	1
Motif:GCCTTCCn	0	0	0	0.0805142347556763	0	0	0	0	0	0	0	0	0	0.0805142347556763	1	1	1	806.142347556763	1	1	1	1	1	1	1	1	1
Motif:GCGACGAn	0	0	0	0	0	0	0	0	0	0.0383873770020457	0	0	0	0.0383873770020457	1	1	1	1	1	1	1	1	1	384.873770020457	1	1	1
Motif:GCGACGn	0.0643112458503169	0	0.105513608327472	0	0	0	0	0.0830431666684659	0	0.0767747540040913	0.0768860474197773	0	0.13400135689774	0.329642774850346	1	0.00155252392155846	1.63967653370506	0.00155252392155846	0.00155252392155846	0.00155252392155846	0.00155252392155846	1.29081755166915	0.00155252392155846	1.19349894555274	1.19522680245438	0.00155252392155846	2.0819556449719
Motif:GCGACn	1.0902287391768	0.207729632073223	1.07188427507273	1.28822775609082	0.946900831454682	1.87365040814722	1.52839328551606	1.86122144977578	1.30440673854829	1.05894321415643	0.883579338601885	0.0294500851133229	0.153144407883131	12.231586330012	1	0.190611899517695	0.983175290676168	1.18159570577174	0.868546152575662	1.71851877403681	1.40186462173791	1.70711949790582	1.19643433367921	0.971306337349238	0.810470555209857	0.0271019959866721	0.140548810993307
Motif:GCGAGAn	0	0	0.0263784020818679	0	0	0	0	0	0	0.0307099016016365	0	0	0	0.0570883036835044	1	1	264.784020818679	1	1	1	1	1	1	308.099016016365	1	1	1
Motif:GCGAGCCCn	0.00615022489051306	0	0.00433617568469061	0	0.00157488703776247	0.00204362838838772	0.00390982837051482	0.00221448444449243	0	0.00347104251819263	0.00569526277183535	0	0.00367127005199287	0.0237002713345537	1	0.0159994243010016	0.709762570531516	0.0159994243010016	0.267972283734095	0.342968201294875	0.641549454740606	0.370304186655025	0.0159994243010016	0.571346244454813	0.927208680223927	0.0159994243010016	0.603381497154945
Motif:GCGAGCGAGn	0.0424508265675831	0.011555791298177	0.00980735462018166	0.0241542704267029	0.0114959794028589	0.00749330409075499	0.0082684447798948	0.0203518669827642	0.0525335326784665	0.0350831178309631	0.017296204427766	0	0	0.223194488678347	1	0.27392631914363	0.232835773576476	0.570007033545636	0.272520661483299	0.178452563752072	0.196669382358608	0.480645586291507	1.23695676263466	0.826849221720336	0.408833525246231	0.00235013061006396	0.00235013061006396
Motif:GCGAGn	0.114090912339498	0.055563936911164	0.0169575441954865	0.0277326808602885	0.0405131452418922	0.0367974754456718	0.0262522568575448	0.04333041653775	0.119600381267752	0.0323658276683914	0.0473426541071962	0	0	0.513204577325439	1	0.487463807502221	0.149377422826548	0.243738142467414	0.355660046932162	0.323120944475624	0.230773678199519	0.380331636274419	1.04824787555663	0.284311833606059	0.415467861103918	0.000875726429986763	0.000875726429986763
Motif:GCGAn	0.00803890573128961	0.0772494569272296	0.0527568041637358	0	0.0017841760033237	0.0835333103753483	0	0	0.179451738483946	0.0767747540040913	0.0768860474197773	0	0	0.479589145688964	1	9.50366787390884	6.49433792561702	0.0122866639940988	0.231502374585822	10.2757438329608	0.0122866639940988	0.0122866639940988	22.0609188030853	9.44534272077267	9.45901696880557	0.0122866639940988	0.0122866639940988
Motif:GCGCACTn	0	0	0.105513608327472	0	0.0585945471771957	0.0729513406521436	0.054348264066768	0	0	0.0329034660017534	0.0572175236612296	0	0	0.324311226225333	1	1	1056.13608327472	1	586.945471771957	730.513406521436	544.48264066768	1	1	330.034660017534	573.175236612296	1	1
Motif:GCGCCAn	0	0	0	0	0	0	0	0	0	0.0383873770020457	0	0	0.06700067844887	0.0383873770020457	1	1	1	1	1	1	1	1	1	384.873770020457	1	1	671.0067844887
Motif:GCGCCCGn	0	0.0727053712256279	0.105513608327472	0	0	0	0	0	0	0	0	0	0.40200407069322	0.1782189795531	1	728.053712256279	1056.13608327472	1	1	1	1	1	1	1	1	1	4021.0407069322
Motif:GCGCCCn	0	0	0	0.0805142347556763	0	0	0	0	0	0	0	0	0	0.0805142347556763	1	1	1	806.142347556763	1	1	1	1	1	1	1	1	1
Motif:GCGCGCCn	0.0643112458503169	0	0	0	0.0194236067990704	0	0	0	0	0	0	0	0	0.0837348526493873	1	0.00155252392155846	0.00155252392155846	0.00155252392155846	0.303108665906582	0.00155252392155846	0.00155252392155846	0.00155252392155846	0.00155252392155846	0.00155252392155846	0.00155252392155846	0.00155252392155846	0.00155252392155846
Motif:GCGCGCTn	0	0.012117561870938	0	0	0.0123016176394113	0.0463594003499106	0.102752186751233	0	0.0409332658540259	0	0.00357609522882685	0	0	0.214464032465519	1	122.17561870938	1	1	124.016176394113	464.594003499106	1028.52186751233	1	410.332658540259	1	36.7609522882685	1	1
Motif:GCGCGn	0	0	0	0.0402571173778382	0	0	0	0	0	0.0383873770020457	0	0	0	0.0786444943798839	1	1	1	403.571173778382	1	1	1	1	1	384.873770020457	1	1	1
Motif:GCGCTCGCCn	0	0	0	0	0.00388472135981408	0.00776578787587336	0	0	0	0.00697952309128103	0	0	0	0.0186300323269685	1	1	1	1	39.8472135981408	78.6578787587336	1	1	1	70.7952309128103	1	1	1
Motif:GCGCTCn	0	0	0	0.00503213967222977	0	0	0	0.0830431666684659	0	0	0	0	0	0.0880753063406957	1	1	1	51.3213967222977	1	1	1	831.431666684659	1	1	1	1	1
Motif:GCGCTn	0	0	0.0527568041637358	0	0	0	0	0	0	0.0767747540040913	0	0	0	0.129531558167827	1	1	528.568041637358	1	1	1	1	1	1	768.747540040913	1	1	1
Motif:GCGGATn	0	0	0.00150733726182102	0	0	0	0	0	0	0	0	0	0	0.00150733726182102	1	1	16.0733726182102	1	1	1	1	1	1	1	1	1	1
Motif:GCGGCACn	0	0	0	0	0	0	0	0	0	0.0767747540040913	0	0	0	0.0767747540040913	1	1	1	1	1	1	1	1	1	768.747540040913	1	1	1
Motif:GCGGCAn	0	0	0	0	0	0	0	0	0	0	0.00101165851868128	0	0	0	1	1	1	1	1	1	1	1	1	1	11.1165851868128	1	1
Motif:GCGGCCn	0	0	0	0	0	0	0.114640869515839	0	0	0	0	0	0	0.114640869515839	1	1	1	1	1	1	1147.40869515839	1	1	1	1	1	1
Motif:GCGGCGAGCn	0	0	0	0	0.00388472135981408	0.00776578787587336	0	0	0	0.00697952309128103	0	0	0	0.0186300323269685	1	1	1	1	39.8472135981408	78.6578787587336	1	1	1	70.7952309128103	1	1	1
Motif:GCGGCGCn	0	0.0727053712256279	0	0	0	0	0	0	0	0	0	0	0	0.0727053712256279	1	728.053712256279	1	1	1	1	1	1	1	1	1	1	1
Motif:GCGGCGn	0	0	0.0263784020818679	0	0	0	0	0	0	0	0	0	0	0.0263784020818679	1	1	264.784020818679	1	1	1	1	1	1	1	1	1	1
Motif:GCGGCTGn	0.192933737550951	0.218116113676884	0.580324845801094	0.161028469511353	0.0105211203494965	0.0776578787587335	0.471301352454004	0.253743009264757	0.262655122563333	0.0810400181154297	0.392973131256639	0.979215330017985	0.53600542759096	2.30932166804604	1	1.13045582832009	3.0068570041954	0.83471662288476	0.0550220934653616	0.402820148152648	2.44206716626195	1.31501887952491	1.36118756180628	0.420341123499269	2.03629239242642	5.07328585377204	2.77726284737898
Motif:GCGGCTn	0	0.0727053712256279	0	0	0.0582708203972112	0.465947272552401	0.0764272463438925	0	0	0	0	0	1.3400135689774	0.673350710519133	1	728.053712256279	1	1	583.708203972112	4660.47272552401	765.272463438925	1	1	1	1	1	13401.135689774
Motif:GCGGGn	0	0	0	0	0.00613377056812749	0	0	0	0	0	0	0	0	0.00613377056812749	1	1	1	1	62.3377056812749	1	1	1	1	1	1	1	1
Motif:GCGGn	0	0.222660199378485	0.105513608327472	0	0.310777708785126	0.368874924103984	0.152854492687785	0	0.171919716586909	0	0.249879654114276	0	0	1.33260064986976	1	2227.60199378485	1056.13608327472	1	3108.77708785126	3689.74924103984	1529.54492687785	1	1720.19716586909	1	2499.79654114276	1	1
Motif:GCGGTGn	1.80071488380887	1.27234399644849	1.34529850617526	2.41542704267029	2.01034330370379	4.03820969545415	2.44567188300456	2.24216550004858	3.22349468600454	2.38001737412683	1.6914930432351	0	0.93800949828418	23.1736868714454	1	0.706593447160525	0.747105390049661	1.34135222025778	1.11640753404455	2.24249018139654	1.35814730597492	1.24513936452258	1.79007554579201	1.32168908393998	0.939348657346303	5.55304162016319e-05	0.520936108824246
Motif:GCGGTn	0.000669908810940801	0.000757347616933624	0.0175856013879119	0	0.0012139754249419	0	0.000796117149415547	0	0	0.0255915846680304	0.000800896327289347	0	0	0.0466145350581742	1	1.11357034073422	22.971033889456	0.129885511867053	1.70666370649307	0.129885511867053	1.16392634644683	0.129885511867053	0.129885511867053	33.3696462528286	1.17013380609125	0.129885511867053	0.129885511867053
Motif:GCGn	0.0321556229251584	0.236292456483291	0.222630619330252	0.161028469511353	0.291354101986056	0	0.440730453916447	0.193767388893087	0.214899645733636	0.230324262012274	0.0768860474197773	0.0612009581261241	1.40701424742627	2.02318302079155	1	7.3287208568808	6.90517184700001	4.99536065030317	9.03576107217978	0.00310023465465313	13.6667785005824	6.01034397453463	6.66549352441564	7.14369282363324	2.38674812135563	1.9004735474605	43.6238435292708
Motif:GCGTACn	0	0	0.00527568041637358	0	0.0111244293485585	0.00776578787587336	0	0	0	0.00767747540040913	0	0	0	0.0318433730412146	1	1	53.7568041637358	1	112.244293485585	78.6578787587336	1	1	1	77.7747540040913	1	1	1
Motif:GCGTAn	0.0643112458503169	0	0	0	0	0	0	0	0	0	0	0	0	0.0643112458503169	1	0.00155252392155846	0.00155252392155846	0.00155252392155846	0.00155252392155846	0.00155252392155846	0.00155252392155846	0.00155252392155846	0.00155252392155846	0.00155252392155846	0.00155252392155846	0.00155252392155846	0.00155252392155846
Motif:GCGTCCAn	0	0	0	0	0	0	0	0	0.00661229679180419	0	0	0	0	0.00661229679180419	1	1	1	1	1	1	1	1	67.1229679180419	1	1	1	1
Motif:GCGTCGn	0	0	0.00263784020818679	0.00805142347556763	0	0	0.00382136231719463	0	0.0124846460854779	0.00383873770020457	0	0	0	0.0308340097866315	1	1	27.3784020818679	81.5142347556763	1	1	39.2136231719463	1	125.846460854779	39.3873770020457	1	1	1
Motif:GCGTCGTn	0	0	0	0	0	0	0	0	0	0.0511831693360609	0	0	0.178668475863653	0.0511831693360609	1	1	1	1	1	1	1	1	1	512.831693360609	1	1	1787.68475863653
Motif:GCGTCTAAAn	0	0	0	0	0	0	0	0	0	0.0767747540040913	0	0	0	0.0767747540040913	1	1	1	1	1	1	1	1	1	768.747540040913	1	1	1
Motif:GCGTGAn	0	0	0	0.0805142347556763	0	0	0	0	0	0	0	0	0	0.0805142347556763	1	1	1	806.142347556763	1	1	1	1	1	1	1	1	1
Motif:GCGTGn	0	0	0	0	0	0	0.0764272463438925	0	0	0	0	0	0	0.0764272463438925	1	1	1	1	1	1	765.272463438925	1	1	1	1	1	1
Motif:GCGTGTGn	0.0643112458503169	0	0.105513608327472	0.0805142347556763	0.174812461191634	0.232973636276201	0	0.0830431666684659	0.171919716586909	0.0767747540040913	0.0768860474197773	0	0	0.989862823660766	1	0.00155252392155846	1.63967653370506	1.25155527876317	2.71555780178677	3.61852395803417	0.00155252392155846	1.29081755166915	2.67064724980883	1.19349894555274	1.19522680245438	0.00155252392155846	0.00155252392155846
Motif:GCGTGTn	0	0	0	0	0	0	0	0	0	0	0	0	0.06700067844887	0	1	1	1	1	1	1	1	1	1	1	1	1	671.0067844887
Motif:GCGTn	0.0692582647618797	0	0	0	0.0582708203972112	0	0	0	0.171919716586909	0	0	0	0	0.299448801746	1	0.0014417892423249	0.0014417892423249	0.0014417892423249	0.841584209143777	0.0014417892423249	0.0014417892423249	0.0014417892423249	2.48016176842783	0.0014417892423249	0.0014417892423249	0.0014417892423249	0.0014417892423249
Motif:GCGTTCn	0.0643112458503169	0	0	0	0	0	0	0.0830431666684659	0	0.0767747540040913	0	0	0	0.224129166522874	1	0.00155252392155846	0.00155252392155846	0.00155252392155846	0.00155252392155846	0.00155252392155846	0.00155252392155846	1.29081755166915	0.00155252392155846	1.19349894555274	0.00155252392155846	0.00155252392155846	0.00155252392155846
Motif:GCGTTTGAGAn	0	0	0	0.0268380782518921	0	0	0	0	0	0	0	0	0.0013400135689774	0.0268380782518921	1	1	1	269.380782518921	1	1	1	1	1	1	1	1	14.400135689774
Motif:GCn	0	0	0	0	0.0145677050993028	0	0	0	0	0	0	0	0	0.0145677050993028	1	1	1	1	146.677050993028	1	1	1	1	1	1	1	1
Motif:GCTACGn	0	0.0363526856128139	0	0	0	0	0	0	0	0	0	0	0	0.0363526856128139	1	364.526856128139	1	1	1	1	1	1	1	1	1	1	1
Motif:GCTACTn	0	0	0	0.0805142347556763	0	0	0	0	0	0	0	0	0	0.0805142347556763	1	1	1	806.142347556763	1	1	1	1	1	1	1	1	1
Motif:GCTCAGn	0	0	0	0	0	0	0	0.0830431666684659	0	0	0	0	0	0.0830431666684659	1	1	1	1	1	1	1	831.431666684659	1	1	1	1	1
Motif:GCTCATn	0	0	0	0	0.0582708203972112	0	0	0	0	0	0	0	0	0.0582708203972112	1	1	1	1	583.708203972112	1	1	1	1	1	1	1	1
Motif:GCTCCCn	0	0.0145410742451256	0	0	0	0	0.0152854492687785	0	0	0.0767747540040913	0	0	0	0.106601277517995	1	146.410742451256	1	1	1	1	153.854492687785	1	1	768.747540040913	1	1	1
Motif:GCTCCGCn	0	0	0	0	0	0.155315757517467	0.0764272463438925	0.0830431666684659	0	0.153549508008183	0	0	0	0.468335678538008	1	1	1	1	1	1554.15757517467	765.272463438925	831.431666684659	1	1536.49508008183	1	1	1
Motif:GCTCGCAn	0.0643112458503169	0.0727053712256279	0	0	0.0582708203972112	0.0776578787587335	0.0764272463438925	0.0830431666684659	0.171919716586909	0.0767747540040913	0	0	0	0.681110199835248	1	1.13032080445731	0.00155252392155846	0.00155252392155846	0.906220949876628	1.20720966862576	1.1881038059989	1.29081755166915	2.67064724980883	1.19349894555274	0.00155252392155846	0.00155252392155846	0.00155252392155846
Motif:GCTCGCn	0	0	0.0175856013879119	0.0100642793444595	0.0194236067990704	0	0.0254757487812975	0.0276810555561553	0.0573065721956363	0	0.0256286824732591	0	0	0.157536864064531	1	1	176.856013879119	101.642793444595	195.236067990704	1	255.757487812975	277.810555561553	574.065721956363	1	257.286824732591	1	1
Motif:GCTCGCTn	2.3537915981216	2.03575039431758	2.0575153623857	2.46910319917407	2.66880357419227	3.83112201876419	1.60497217322174	2.16465854449135	4.59025643287047	3.66471492446196	3.15745368070552	0.037794275895431	0.0893342379318266	27.4406882220009	1	0.864887064443488	0.874133440990941	1.04898764290781	1.13382603358712	1.6276119179921	0.681880242277335	0.919650907551912	1.9501137760692	1.55691745847025	1.34141847620563	0.0160985645752211	0.0379942041524745
Motif:GCTCGGn	0.116978667967612	0.0652071091053378	0.1405168813727	0.0785459723323137	0.137524613482279	0.0959006577643184	0.168355970078391	0.14239143436774	0.134876205461364	0.0787982291860173	0.118500840847518	0	0.00609097076807909	1.15909574111807	1	0.557805364879997	1.20104613260205	0.671736138594179	1.17548837778331	0.819967116391139	1.43882718348821	1.21705718762668	1.15286762144153	0.673890731382794	1.01300128286672	0.00085412656067853	0.0528787256940071
Motif:GCTCGn	0	0	0.0527568041637358	0	0	0	0	0.0830431666684659	0	0.0767747540040913	0	0	0	0.212574724836293	1	1	528.568041637358	1	1	1	1	831.431666684659	1	768.747540040913	1	1	1
Motif:GCTCn	0.665735779403637	0.467277105422504	0.690485009724414	0.260260543458092	0.482062577324348	1.07183288898027	0.3742743885135	0.398355247163719	1.32168730782248	0.93833814874605	0.321377025828351	0	0.13400135689774	6.67030899655901	1	0.701940508275352	1.03717017181465	0.39102816567065	0.724146392007053	1.60990580881724	0.562262347705034	0.598428710936201	1.9851551218926	1.40941381910502	0.482817288846035	0.000150187182926045	0.201403050190318
Motif:GCTCTAn	0.0643112458503169	0	0	0.0805142347556763	0	0.0776578787587335	0	0	0	0	0.0768860474197773	0	0	0.222483359364727	1	0.00155252392155846	0.00155252392155846	1.25155527876317	0.00155252392155846	1.20720966862576	0.00155252392155846	0.00155252392155846	0.00155252392155846	0.00155252392155846	1.19522680245438	0.00155252392155846	0.00155252392155846
Motif:GCTCTGn	0.707423704353485	0.0727053712256279	0.184648814573075	0.244639405603786	0.291354101986056	0.100059189939137	0.30570898537557	0	0.236389610307	0.191936885010228	0.0828003587597602	1.0307529789663	0	2.33486606837396	1	0.102901670682759	0.261120317858316	0.345909831851389	0.41193545911282	0.141563016649258	0.432224367175103	0.000141338020740064	0.334249734463805	0.271421132364329	0.117169726257458	1.45698719721096	0.000141338020740064
Motif:GCTCTn	0	0	0	0	0	0	0	0	0	0	0	0.051537648948315	0	0	1	1	1	1	1	1	1	1	1	1	1	516.37648948315	1
Motif:GCTGACn	0	0	0.0791352062456037	0	0	0	0	0	0	0	0	0	0	0.0791352062456037	1	1	792.352062456037	1	1	1	1	1	1	1	1	1	1
Motif:GCTGAGn	2.20266017037335	1.09058056838442	3.11265144566041	1.81157028200272	2.47650986688148	0.776578787587336	0.840699709782817	0.830431666684659	4.70630224156663	2.91744065215547	3.45987213388998	0.41230119158652	0	20.7654253910793	1	0.49514267737988	1.41311409545453	0.82245462141966	1.12432115860426	0.352593440735627	0.381702793200727	0.377041349237711	2.13659312750735	1.32449310251555	1.57074391503254	0.187220196339677	4.53975886004198e-05
Motif:GCTGATn	0	0	0	0	0	0	0.0254757487812975	0	0	0	0	0	0	0.0254757487812975	1	1	1	1	1	1	255.757487812975	1	1	1	1	1	1
Motif:GCTGCCn	0.0643112458503169	0	0	0	0	0	0	0	0.0107449822866818	0	0	0	0	0.0750562281369987	1	0.00155252392155846	0.00155252392155846	0.00155252392155846	0.00155252392155846	0.00155252392155846	0.00155252392155846	0.00155252392155846	0.168370944289512	0.00155252392155846	0.00155252392155846	0.00155252392155846	0.00155252392155846
Motif:GCTGCGAn	0.00153122013929326	0	0	0	0	0	0	0	0.00716332152445453	0	0	0	0	0.00869454166374779	1	0.0613038041838583	0.0613038041838583	0.0613038041838583	0.0613038041838583	0.0613038041838583	0.0613038041838583	0.0613038041838583	4.45269240459563	0.0613038041838583	0.0613038041838583	0.0613038041838583	0.0613038041838583
Motif:GCTGCTn	0	0	0	0	0	0.0110939826798191	0	0.0138405277780777	0	0	0	0	0	0.0249345104578968	1	1	1	1	1	111.939826798191	1	139.405277780777	1	1	1	1	1
Motif:GCTGGACCCGn	0	0	0.00405821570490275	0	0	0	0	0	0	0	0	0	0	0.00405821570490275	1	1	41.5821570490275	1	1	1	1	1	1	1	1	1	1
Motif:GCTGGn	0.0214370819501056	0.0484702474837519	0.0175856013879119	0	0.0388472135981408	0.0274871529627132	0.0254757487812975	0.0028344351955662	0	0.0255915846680304	0.000776626741613912	0.03435843263221	0	0.207729066027518	1	2.25519165485247	0.821169805124189	0.00464315454766191	1.80837931936967	1.28091414735866	1.1875215426374	0.136250361231124	0.00464315454766191	1.19289998188006	0.0407031344192668	1.59995828181547	0.00464315454766191
Motif:GCTGGTTCAAn	0.00637157713517028	0	0.0045897172416678	0.00340200991925393	0.00492429468145447	0	0.00678407591195377	0.00307567283957281	0	0.00324400369031372	0	0	0.00558338987073916	0.0323913514193868	1	0.0154521838975761	0.724663732458843	0.541137012834474	0.776363253734481	0.0154521838975761	1.06374006956384	0.490710807156168	0.0154521838975761	0.516721599769008	0.0154521838975761	0.0154521838975761	0.878207854442829
Motif:GCTGn	0.748280260540746	0.869470704127656	0.659222011653579	0.376996063914814	0.508902826033773	0.17109650293368	1.61456304335117	0.480372399941087	1.13076318240863	0.742178764271874	0.71578146270291	6.91389350299902	0.658971378626533	7.30184575917701	1	1.16193698575019	0.880998666609916	0.503882964046034	0.680139299326241	0.228756037485517	2.15754360247889	0.64201639898134	1.51108098654489	0.991847064132259	0.956574485523771	9.2386101926356	0.880663765971483
Motif:GCTGTAGTGn	0	0	0	0	0	0	0.0382136231719463	0	0	0	0	0	0	0.0382136231719463	1	1	1	1	1	1	383.136231719463	1	1	1	1	1	1
Motif:GCTGTGn	3.31202916129132	1.54498913854459	4.43157154975381	2.41542704267029	2.02491100880309	1.3978418176572	1.26104956467423	1.18336512502564	4.51289256040636	6.60262884435185	4.92070703486575	0.360763542638205	0.20100203534661	28.6867058131784	1	0.466494228728144	1.33801290165448	0.729297356788023	0.611392524322206	0.422067422368328	0.380767024249301	0.357312492174742	1.36256538940252	1.99349980716863	1.48569297730746	0.108952134734236	0.0607168457368387
Motif:GCTn	0.706270153006225	0.818750831924517	0.376972379285266	0.920453309083904	1.06381256178706	1.02261815171452	1.00229035095965	1.22778216311872	0.177305456327983	0.518058648649975	0.517705823196705	0	3.72148363315676	7.83431400585782	1	1.15923758731819	0.533816976383405	1.3032165999174	1.50616862456487	1.44785017793002	1.41907234711659	1.73829847976023	0.251150838654446	0.733551164987302	0.733051674101725	0.000141568835509842	5.26860261198489
Motif:GCTTCGn	0.0643112458503169	0	0.0527568041637358	0.161028469511353	0.0582708203972112	0.155315757517467	0	0.0830431666684659	0	0	0	0	0	0.57472626410855	1	0.00155252392155846	0.820614528813306	2.50155803360478	0.906220949876628	2.41286681332996	0.00155252392155846	1.29081755166915	0.00155252392155846	0.00155252392155846	0.00155252392155846	0.00155252392155846	0.00155252392155846
Motif:GCTTCn	1.09329117945539	0.145410742451256	1.00237927911098	0.805142347556763	1.16541640794422	3.57226242290174	1.68139941956563	1.49477700003239	0.77363872464109	0.153549508008183	1.46083490097577	0.10307529789663	0	11.8872670316676	1	0.133082052595059	0.916853270766559	0.736463182333196	1.06596470672532	3.26723179226771	1.53787542021619	1.36719321329899	0.707650417507926	0.140525651656267	1.33615025292545	0.0943626579720726	9.1458575740303e-05
Motif:GCTTGAACCAn	0.00476379598891236	0	0	0.00340200991925393	0.00492429468145447	0	0.0032293202680518	0.00307567283957281	0	0.00324400369031372	0	0	0.00558338987073916	0.0226390973875591	1	0.0205600728788713	0.0205600728788713	0.72001579162391	1.03299864815629	0.0205600728788713	0.684510673482483	0.652920650210691	0.0205600728788713	0.687529595800646	0.0205600728788713	0.0205600728788713	1.16850909941436
Motif:GCTTGCTGn	0	0.0727053712256279	0	0	0.0582708203972112	0.155315757517467	0	0	0	0	0	0	0	0.286291949140306	1	728.053712256279	1	1	583.708203972112	1554.15757517467	1	1	1	1	1	1	1
Motif:GCTTGn	0	0	0	0	0	0	0	0	0.0859598582934544	0	0	0	0.13400135689774	0.0859598582934544	1	1	1	1	1	1	1	1	860.598582934544	1	1	1	1341.0135689774
Motif:GCTTGTn	0	0	0	0	0	0	0	0	0.0429799291467272	0.0153549508008183	0	0	0	0.0583348799475455	1	1	1	1	1	1	1	1	430.799291467272	154.549508008183	1	1	1
Motif:GCTTTGn	0	0	0.0502445753940341	0	0.0388472135981408	0	0.0764272463438925	0	0	0.0109678220005845	0	0.0220875638349921	0	0.176486857336652	1	1	503.445753940341	1	389.472135981408	1	765.272463438925	1	1	110.678220005845	1	221.875638349921	1
Motif:GCTTTn	0.0643112458503169	0	0.158270412491207	0	0.116541640794422	0	0.0764272463438925	0.166086333336932	0.0859598582934544	0.153549508008183	0	0.20615059579326	0	0.821146245118408	1	0.00155252392155846	2.45873853859679	0.00155252392155846	1.81088937583169	0.00155252392155846	1.1881038059989	2.58008257941675	1.33609988686519	2.38544536718392	0.00155252392155846	3.20208983804721	0.00155252392155846
Motif:GGAAAn	0	0.0124131121604731	0	0	0	0	0	0.00922701851871844	0	0	0	0	0	0.0216401306791915	1	125.131121604731	1	1	1	1	1	93.2701851871844	1	1	1	1	1
Motif:GGAACGAn	0	0	0	0	0	0.155315757517467	0	0	0	0	0	0	0	0.155315757517467	1	1	1	1	1	1554.15757517467	1	1	1	1	1	1	1
Motif:GGAACGn	0	0	0	0	0.0582708203972112	0	0	0	0	0	0	0	0	0.0582708203972112	1	1	1	1	583.708203972112	1	1	1	1	1	1	1	1
Motif:GGAACn	0	0.00346216053455371	0	0	0	0	0	0	0	0	0	0	0	0.00346216053455371	1	35.6216053455371	1	1	1	1	1	1	1	1	1	1	1
Motif:GGAAn	0	0	0	0	0.00832440291388731	0	0	0.0276810555561553	0	0	0	0	0	0.0360054584700426	1	1	1	1	84.2440291388731	1	1	277.810555561553	1	1	1	1	1
Motif:GGAATGn	0.000869070889869147	0	0	0	0	0	0	0	0	0	0	0	0.00174027736230831	0.000869070889869147	1	0.10319162513849	0.10319162513849	0.10319162513849	0.10319162513849	0.10319162513849	0.10319162513849	0.10319162513849	0.10319162513849	0.10319162513849	0.10319162513849	0.10319162513849	1.89901211722168
Motif:GGAATn	0.0104288506784298	0	0	0	0	0	0	0	0	0.00333803278278658	0	0	0.022623605710008	0.0137668834612164	1	0.00949771281350467	0.00949771281350467	0.00949771281350467	0.00949771281350467	0.00949771281350467	0.00949771281350467	0.00949771281350467	0.00949771281350467	0.326534480143212	0.00949771281350467	0.00949771281350467	2.15822281120971
Motif:GGACAAn	0	0.0145410742451256	0.00681442053781587	0.0100642793444595	0.0182096313741285	0	0.0228594892863554	0.0387534777786174	0.0053724911433409	0.0147151611841175	0.0150568509530397	0.00990331293516641	0	0.131330024893961	1	146.410742451256	69.1442053781587	101.642793444595	183.096313741285	1	229.594892863554	388.534777786174	54.724911433409	148.151611841175	151.568509530397	100.033129351664	1
Motif:GGACACn	0	0	0	0	0.0437031152979084	0.0291217045345251	0	0	0	0	0	0.0193266183556181	0	0.0728248198324335	1	1	1	1	438.031152979084	292.217045345251	1	1	1	1	1	194.266183556181	1
Motif:GGACCCTn	0	0	0	0	0	0	0	0.0830431666684659	0	0	0	0	0	0.0830431666684659	1	1	1	1	1	1	1	831.431666684659	1	1	1	1	1
Motif:GGACCTn	0	0	0	0	0	0	0.0382136231719463	0	0	0	0	0	0	0.0382136231719463	1	1	1	1	1	1	383.136231719463	1	1	1	1	1	1
Motif:GGACGACn	0	0	0.0527568041637358	0	0	0	0	0	0	0	0.0768860474197773	0	0	0.0527568041637358	1	1	528.568041637358	1	1	1	1	1	1	1	769.860474197773	1	1
Motif:GGACGAn	0.128622491700634	0	0.158270412491207	0.0805142347556763	0.174812461191634	0.0776578787587335	0.30570898537557	0.166086333336932	0.0859598582934544	0	0	0	0.26800271379548	1.17763265590384	1	0.000776865011536344	1.23032432326997	0.62626378413462	1.35883371181489	0.604073753789452	2.3757230095171	1.29104347764978	0.668568928059606	0.000776865011536344	0.000776865011536344	0.000776865011536344	2.08279617845651
Motif:GGACGCn	0	0.0727053712256279	0	0.0805142347556763	0.0582708203972112	0	0	0.166086333336932	0	0	0	0	0	0.377576759715447	1	728.053712256279	1	806.142347556763	583.708203972112	1	1	1661.86333336932	1	1	1	1	1
Motif:GGACGGAGn	0.0160778114625792	0.114510959680364	0.0197838015614009	0	0.0621555417570253	0	0.0662369468313735	0	0.00306999493905194	0	0.00307544189679109	0	0	0.281835056231795	1	7.08445391055953	1.2290785813269	0.00618130581082054	3.84820542018481	0.00618130581082054	4.10048954920862	0.00618130581082054	0.195947081370335	0.00618130581082054	0.196283774485578	0.00618130581082054	0.00618130581082054
Motif:GGACn	0.496665253913884	0.359916598439063	0.578425526012853	0.271181632901718	0.603238711844384	0.800295077722111	0.430777783748199	0.736136244061158	1.13300070319751	0.81606504711967	0.830646869128582	0.0229186363126219	0.292212168180524	6.22570257896055	1	0.724721778752813	1.16458532768707	0.546096231095796	1.21453484737678	1.61121389110049	0.867366991458088	1.4820606680128	2.28095804662284	1.64295920596161	1.67231275251911	0.0463370498062497	0.58843118732132
Motif:GGAGCGAn	0	0	0	0.0805142347556763	0	0.0776578787587335	0.152854492687785	0	0.257879574880363	0	0.0768860474197773	0	0	0.568906181082558	1	1	1	806.142347556763	1	777.578787587335	1529.54492687785	1	2579.79574880363	1	769.860474197773	1	1
Motif:GGAGCTn	0	0	0	0.0805142347556763	0	0	0	0	0	0	0	0	0	0.0805142347556763	1	1	1	806.142347556763	1	1	1	1	1	1	1	1	1
Motif:GGAGGACCTCn	0	0	0	0	0	0.00165229529273901	0.0010764400893506	0	0	0	0	0	0	0.00272873538208961	1	1	1	1	1	17.5229529273901	11.764400893506	1	1	1	1	1	1
Motif:GGAGGAn	0.00266806097556326	0.00397955737279722	0.00907183181274708	0.0049791219180252	0.00171384765874151	0.00637147097962918	0.00149857345772338	0.00186999777883954	0.000818665317080518	0.0110456124722645	0.00241175691269498	0	0.00402642824182007	0.0440167397434114	1	1.47379606475869	3.31345006259508	1.83490246886331	0.655277349290479	2.33790766777178	0.577506591016513	0.71168872226114	0.331880448151466	4.02650540239509	0.907406641280319	0.0361263718114632	1.49072880917314
Motif:GGAGGCTn	0	0	0	0	0	0	0	0	0	0	0	0	0.00225212364534017	0	1	1	1	1	1	1	1	1	1	1	1	1	23.5212364534017
Motif:GGAGGGn	0	0	0	0.00161028469511353	0.00507796763000729	0	0	0	0	0	0	0	0	0.00668825232512082	1	1	1	17.1028469511353	51.7796763000729	1	1	1	1	1	1	1	1
Motif:GGAGGn	0.00156856697195895	0	0.000479607310579416	0	0	0	0.000932039589559665	0	0.0859598582934544	0	0	0	0.00163416288899683	0.0889400721655524	1	0.059931666921704	0.347368322830302	0.059931666921704	0.059931666921704	0.059931666921704	0.618518529315019	0.059931666921704	51.5771076257235	0.059931666921704	0.059931666921704	0.059931666921704	1.03931272651338
Motif:GGAGn	0	0	0	0	0.00107908926661502	0.00310631515034934	0.00445395270078428	0	0.00217619894413809	0	0.0037044765407734	0	0	0.0108155560618867	1	1	1	1	11.7908926661502	32.0631515034934	45.5395270078428	1	22.7619894413809	1	38.044765407734	1	1
Motif:GGAn	0.182503009260651	0.105962358731122	0.0569715752817475	0.207262887429579	0.120615080342162	0.0806758912178602	0.0847617094929992	0.0980494864891178	0.13504875554328	0.0874618091572883	0.0927278100898934	0	0.0909921892222519	1.15931256294581	1	0.580835765853818	0.312544549582326	1.13559403138634	0.661079359156951	0.442357941114536	0.464733357005448	0.537502020840288	0.740123375241676	0.479520077526767	0.508358599706258	0.000547636100877495	0.49885371326069
Motif:GGATATn	0	0	0	0	0	0	0.0176370568485906	0	0	0	0	0	0	0.0176370568485906	1	1	1	1	1	1	177.370568485906	1	1	1	1	1	1
Motif:GGATCGn	0	0.0778986120274584	0.0791352062456037	0.0905785141001359	0.0915684320527605	0.0887518614385526	0.0382136231719463	0.041521583334233	0.178059706465013	0.153549508008183	0.0427144707887652	0.161055152963484	0	0.839277046843886	1	779.986120274584	792.352062456037	906.785141001359	916.684320527605	888.518614385526	383.136231719463	416.21583334233	1781.59706465013	1536.49508008183	428.144707887652	1611.55152963484	1
Motif:GGATCn	0	0	0	0	0	0	0	0	0	0	0.0153772094839555	0	0	0	1	1	1	1	1	1	1	1	1	1	154.772094839555	1	1
Motif:GGATn	0.00744197196710584	0.00577764887871435	0.0207247589061674	0.00143775419206565	0.0149110102647199	0.040223105335244	0.00305506203965078	0.0254913537391946	0.0187148616505209	0.0149251946964258	0.0208374149479499	0.00085896081580525	0.0040999437643199	0.152702721669809	1	0.779325208890937	2.76118222090909	0.203892854385104	1.99032962866875	5.34649366387364	0.418333832770994	3.39319131001955	2.49468729565444	1.99221036115725	2.77611943391835	0.127149878040881	0.556876077322731
Motif:GGATTn	0	0.0033047896011649	0	0.00453601322567191	0	0.00314829238211082	0.0017369828714521	0	0	0.00247660496787391	0	0.00150937936223843	0	0.0152026830482736	1	34.047896011649	1	46.3601322567191	1	32.4829238211082	18.369828714521	1	1	25.7660496787391	1	16.0937936223843	1
Motif:GGCAAn	0.0643112458503169	0	0	0	0	0	0	0	0	0	0	0	0	0.0643112458503169	1	0.00155252392155846	0.00155252392155846	0.00155252392155846	0.00155252392155846	0.00155252392155846	0.00155252392155846	0.00155252392155846	0.00155252392155846	0.00155252392155846	0.00155252392155846	0.00155252392155846	0.00155252392155846
Motif:GGCACCn	5.82016774945368	7.68253422617468	4.11503072477139	5.23342525911896	5.06956137455738	6.73034949242358	2.67495362203624	3.91686936119598	3.7965604079609	3.64680081519434	2.96011282566143	4.07147426691689	0.513671868108003	48.6862530328871	1	1.3199795193092	0.707034607670353	0.899189776898186	0.87103576549949	1.15638142129378	0.459610062146597	0.672987829737497	0.652317139244543	0.626586434195687	0.508604234906425	0.699551024486643	0.0882728922833882
Motif:GGCAGCn	0	0	0	0.0357841043358561	0	0	0	0	0	0	0	0	0	0.0357841043358561	1	1	1	358.841043358561	1	1	1	1	1	1	1	1	1
Motif:GGCAn	0.0964668687754753	0	0.137753877538644	0.0447301304198202	0	0.131895127415627	0.206232252039075	0.139723423283451	0.19511523390419	0.255915846680304	0.0768860474197773	0	0.478576274634786	1.20783276005659	1	0.00103555185404745	1.42754838472773	0.464239246734337	0.00103555185404745	1.36687798920482	2.13667746148849	1.44794405220439	2.0215549740779	2.65117684695316	0.797230441413351	0.00103555185404745	4.95694103686578
Motif:GGCCCTCACn	0.00487985621241561	0.00196501003312508	0.00146546678232599	0.0082644240966144	0.00336940117943058	0.00092449855665159	0.00782269460223201	0.0147504259555833	0.00140917800481073	0.016586395392211	0.00484798722646872	0	0.0218075567306554	0.0614373508154003	1	0.414672622068217	0.314359836017558	1.67965172885123	0.696687018950625	0.205728541739286	1.59094846603792	2.98209934627404	0.303056542284915	3.35077855272388	0.993600420456431	0.0200809010811765	4.39923479638553
Motif:GGCCCTGCCCn	0	0	0	0	0	0	0	0	0	0	0.0768860474197773	0	0	0	1	1	1	1	1	1	1	1	1	1	769.860474197773	1	1
Motif:GGCCGAn	0	0	0.158270412491207	0	0.0582708203972112	0	0.229281739031677	0.166086333336932	0.0859598582934544	0.230324262012274	0.0768860474197773	0.154612946844945	0	0.928193425562756	1	1	1583.70412491207	1	583.708203972112	1	2293.81739031677	1661.86333336932	860.598582934544	2304.24262012274	769.860474197773	1547.12946844945	1
Motif:GGCCGCCn	0	0	0	0	0	0	0	0.0830431666684659	0	0	0	0	0	0.0830431666684659	1	1	1	1	1	1	1	831.431666684659	1	1	1	1	1
Motif:GGCCGCn	0	0	0	0	0.0582708203972112	0	0	0	0	0	0	0	0	0.0582708203972112	1	1	1	1	583.708203972112	1	1	1	1	1	1	1	1
Motif:GGCCGGCn	0	0	0	0	0.0582708203972112	0	0	0	0	0	0	0	0	0.0582708203972112	1	1	1	1	583.708203972112	1	1	1	1	1	1	1	1
Motif:GGCCGGn	0	0	0	0	0	0	0	0	0.0143266430489091	0	0	0	0	0.0143266430489091	1	1	1	1	1	1	1	1	144.266430489091	1	1	1	1
Motif:GGCCGn	0.0489990444573843	0.0363526856128139	0.0175856013879119	0	0	0.0453004292759279	0	0	0.0122799797562078	0.0767747540040913	0.0192215118549443	0	0	0.237292494494337	1	0.742431670833292	0.360202557572422	0.00203669951432141	0.00203669951432141	0.92467032256266	0.00203669951432141	0.00203669951432141	0.252142987567773	1.56570774143711	0.393521138109204	0.00203669951432141	0.00203669951432141
Motif:GGCCGTGAGn	0.000691518772584052	0	0.000722695947448436	0.0011029347226805	0.00061337705681275	0	0	0	0.000904840613615309	0	0	0	0	0.00403536711314105	1	0.126339391387437	1.03938905297546	1.51978040742269	0.901276231874837	0.126339391387437	0.126339391387437	0.126339391387437	1.26950951565537	0.126339391387437	0.126339391387437	0.126339391387437	0.126339391387437
Motif:GGCCn	0.00238189799445618	0.0012117561870938	0	0.00432391260724928	0.00297915332523782	0.00125254643159248	0.00103280062626882	0.00136136338800764	0.00474660496973957	0.00123830248393696	0	0	0	0.0205283380135826	1	0.528529452066069	0.0402917445533097	1.78247156697454	1.24064459220956	0.544964553182148	0.456425134634525	0.58880880329163	1.95278169391548	0.539225418178478	0.0402917445533097	0.0402917445533097	0.0402917445533097
Motif:GGCCTCn	0	0	0	0	0	0	0	0	0	0.0767747540040913	0	0.00736252127833071	0	0.0767747540040913	1	1	1	1	1	1	1	1	1	768.747540040913	1	74.6252127833071	1
Motif:GGCGAAn	0	0.012117561870938	0.0351712027758239	0.0536761565037842	0	0	0.0127378743906487	0	0	0.0127957923340152	0.0128143412366295	0	0	0.12649858787521	1	122.17561870938	352.712027758239	537.761565037842	1	1	128.378743906487	1	1	128.957923340152	129.143412366295	1	1
Motif:GGCGACn	0	0	0	0	0.0591032606885999	0	0.229281739031677	0	0	0.385054920082058	0.0768860474197773	0	0.00558338987073916	0.673439919802335	1	1	1	1	592.032606885999	1	2293.81739031677	1	1	3851.54920082058	769.860474197773	1	56.8338987073916
Motif:GGCGAGCCTn	0	0	0	0	0.0194236067990704	0.0310631515034934	0	0.041521583334233	0	0.0488566616389672	0	0	0	0.140865003275764	1	1	1	1	195.236067990704	311.631515034934	1	416.21583334233	1	489.566616389672	1	1	1
Motif:GGCGAGGn	0.0643112458503169	0.0727053712256279	0.0434467798995471	0.0805142347556763	0	0.0776578787587335	0	0.249129500005398	0	0	0.0768860474197773	0	0	0.5877650104953	1	1.13032080445731	0.676074175008879	1.25155527876317	0.00155252392155846	1.20720966862576	0.00155252392155846	3.86934760716434	0.00155252392155846	0.00155252392155846	1.19522680245438	0.00155252392155846	0.00155252392155846
Motif:GGCGAGn	0.233551366509045	0.290821484902512	0.353627530335046	0.252044560974291	0.238386689935793	0.0940069058658353	0.142432595459072	0	0.395068688434284	0.293437342998093	0.41588362013425	0.72152708527641	0	2.29337716541397	1	1.24510928075933	1.51391166942459	1.07914866812701	1.02069460794941	0.402766340603415	0.610022520255854	0.000427988081105996	1.69127488676162	1.25630484162706	1.78036031352783	3.08847791501564	0.000427988081105996
Motif:GGCGAn	0	0	0.00879280069395597	0	0	0	0.0127378743906487	0	0.0143266430489091	0	0.0128143412366295	0	0	0.0358573181335138	1	1	88.9280069395597	1	1	1	128.378743906487	1	144.266430489091	1	129.143412366295	1	1
Motif:GGCGATCGCn	0	0.145410742451256	0	0	0.0582708203972112	0	0	0	0	0	0	0	0.13400135689774	0.203681562848467	1	1455.10742451256	1	1	583.708203972112	1	1	1	1	1	1	1	1341.0135689774
Motif:GGCGATn	0	0	0	0	0	0	0	0	0	0	0	0	0.13400135689774	0	1	1	1	1	1	1	1	1	1	1	1	1	1341.0135689774
Motif:GGCGCCAGn	0	0	0.0527568041637358	0	0	0	0.0764272463438925	0	0	0	0	0	0	0.129184050507628	1	1	528.568041637358	1	1	1	765.272463438925	1	1	1	1	1	1
Motif:GGCGCCGn	0	0	0	0	0.0582708203972112	0	0	0	0	0	0	0	0	0.0582708203972112	1	1	1	1	583.708203972112	1	1	1	1	1	1	1	1
Motif:GGCGCCn	0	0.0727053712256279	0.0791352062456037	0.0402571173778382	0	0	0.0764272463438925	0.041521583334233	0	0	0	0	0.13400135689774	0.310046524527195	1	728.053712256279	792.352062456037	403.571173778382	1	1	765.272463438925	416.21583334233	1	1	1	1	1341.0135689774
Motif:GGCGCn	0	0	0.0527568041637358	0	0	0	0	0.0830431666684659	0	0	0	0	0	0.135799970832202	1	1	528.568041637358	1	1	1	1	831.431666684659	1	1	1	1	1
Motif:GGCGGAn	0.128622491700634	0.0727053712256279	0.105513608327472	0.0805142347556763	0.0582708203972112	0	0	0.166086333336932	0	0.0767747540040913	0.0768860474197773	0	0	0.688487613747645	1	0.565599455571052	0.820475170517165	0.62626378413462	0.453462480612654	0.000776865011536344	0.000776865011536344	1.29104347764978	0.000776865011536344	0.59721306656242	0.598077666169028	0.000776865011536344	0.000776865011536344
Motif:GGCGGn	0.0428741639002112	0	0	0	0	0	0	0.0830431666684659	0.0573065721956363	0	0.102514729893036	0	0	0.183223902764313	1	0.00232697953663989	0.00232697953663989	0.00232697953663989	0.00232697953663989	0.00232697953663989	0.00232697953663989	1.9347244744896	1.33583918767886	0.00232697953663989	2.38782376618924	0.00232697953663989	0.00232697953663989
Motif:GGCGGTn	0	0	0	0	0	0	0	0	0	0	0	0	0.00319050849756524	0	1	1	1	1	1	1	1	1	1	1	1	1	32.9050849756524
Motif:GGCGn	0.00598567872632819	0	0.00422054433309886	0	0	0.0137519160301924	0.0233420507841707	0.00996518000021591	0.00619200387954604	0.00639789616700761	0.0331201435039041	0	0	0.0698552699205597	1	0.0164320208964326	0.709952747654438	0.0164320208964326	0.0164320208964326	2.27614973663751	3.85200268340727	1.65391248089903	1.03390339229135	1.06773565599118	5.45874092238641	0.0164320208964326	0.0164320208964326
Motif:GGCGTGAGn	0	0	0.00121280009571806	0	0.00129490711993803	0	0	0	0	0	0	0	0	0.00250770721565609	1	1	13.1280009571806	1	13.9490711993803	1	1	1	1	1	1	1	1
Motif:GGCn	0.0321556229251584	0.0969404949675038	0.173409321512106	0.054259592987521	0.407895742780478	0.182778587927147	0.0338938222916393	0.249129500005398	0.00373738514319367	0.214759419756174	0.0384430237098886	0.0128844122370788	0.368503731468785	1.44895949029632	1	3.00848305402948	5.37919611457183	1.68527493992752	12.6488254071898	5.6696653588577	1.0538882591266	7.72669932878607	0.118967944041801	6.66114619006754	1.19492417800514	0.402547247876938	11.4275806213398
Motif:GGCTACn	0	0	0	0	0	0	0	0	0	0	0.0256286824732591	0	0	0	1	1	1	1	1	1	1	1	1	1	257.286824732591	1	1
Motif:GGCTCAn	0	0	0	0	0.0582708203972112	0.232973636276201	0	0	0.0859598582934544	0	0	0	0	0.377204314966867	1	1	1	1	583.708203972112	2330.73636276201	1	1	860.598582934544	1	1	1	1
Motif:GGCTCCGn	0	0	0.158270412491207	0.0805142347556763	0	0	0	0	0	0.0767747540040913	0	0	0.13400135689774	0.315559401250975	1	1	1583.70412491207	806.142347556763	1	1	1	1	1	768.747540040913	1	1	1341.0135689774
Motif:GGCTCGn	0.139742807371772	0.064514676998427	0.123936171492669	0.0976361529936298	0.121060794385924	0.0788898843219291	0.175392129265607	0.152936598389133	0.172261921608041	0.0773358529192727	0.139980117587011	0	0.0209800104233835	1.2037069897464	1	0.462052201416759	0.886968545782401	0.698900106701936	0.866407051338852	0.564847672944198	1.25492424361205	1.09434729797926	1.23254048490186	0.553734971248178	1.00169697834089	0.000715088618995971	0.15074075542078
Motif:GGCTCn	0	0	0	0	0	0	0	0	0	0.0767747540040913	0	0	0	0.0767747540040913	1	1	1	1	1	1	1	1	1	768.747540040913	1	1	1
Motif:GGCTCTn	0	0	0	0	0	0	0	0	0	0	0.0768860474197773	0.051537648948315	0	0	1	1	1	1	1	1	1	1	1	1	769.860474197773	516.37648948315	1
Motif:GGCTGCn	0	0	0	0	0	0	0	0	0	0	0	0	0.06700067844887	0	1	1	1	1	1	1	1	1	1	1	1	1	671.0067844887
Motif:GGCTGGAn	0	0	0	0	0.097118033995352	0	0	0	0	0	0.0256286824732591	0	0	0.097118033995352	1	1	1	1	972.18033995352	1	1	1	1	1	257.286824732591	1	1
Motif:GGCTGGGCTn	0	0	0	0	0	0.00152270350507321	0	0	0	0	0	0	0	0.00152270350507321	1	1	1	1	1	16.2270350507321	1	1	1	1	1	1	1
Motif:GGCTGGn	1.16939282037826	0.605878093546899	0.553946443719226	0.488453024184436	1.31789172131693	0.155315757517467	0.312077922570894	0.21037602222678	0.833810625446508	0.831726501710989	0.885470979451102	0.219035008030339	0.033500339224435	6.47886893261839	1	0.518154607696439	0.473749333099818	0.417747775507009	1.1269771804932	0.132891587540657	0.266934449815539	0.179972051610119	0.71305322351341	0.711271148669338	0.757226520779045	0.187376103736543	0.0287306930311614
Motif:GGCTGn	0.0493984931893738	0.0363526856128139	0.0527568041637358	0.0134190391259461	0.131109345893725	0.0776578787587335	0.0636893719532437	0.166086333336932	0.0429799291467272	0	0.0384430237098886	0.0257688244741575	0	0.633449881181231	1	0.736440308866603	1.06784673144521	0.273120215482606	2.65077454765618	1.57091405714601	1.28871341010715	3.35740186476239	0.870328092249391	0.00202026351827348	0.778670646850375	0.522618423457604	0.00202026351827348
Motif:GGCTn	0.00189150723089167	0.002138393271342	0.00319738207052944	0	0.00347963009502063	0.00152270350507321	0.00224786018658507	0.00251645959601412	0.010419376762843	0.00232650769709368	0.00320358530915739	0	0.111667797414783	0.0297398204153928	1	1.1239694421495	1.65572186702686	0.0502132246616179	1.7974477016676	0.81481175659436	1.17893631023064	1.31380873512703	5.28211828692838	1.2184277613731	1.6588367131754	0.0502132246616179	56.122215215227
Motif:GGCTTCn	0	0	0	0	0	0	0	0	0	0	0	0	0.13400135689774	0	1	1	1	1	1	1	1	1	1	1	1	1	1341.0135689774
Motif:GGCTTGACTTn	0	0.00484702474837519	0	0	0	0	0	0	0.00573065721956363	0.000862637685439228	0	0	0	0.011440319653378	1	49.4702474837519	1	1	1	1	1	1	58.3065721956363	9.62637685439228	1	1	1
Motif:GGCTTGn	0.0904255093168091	0.0462670544163087	0.0935234255629862	0.0416295191066281	0.0978857654893864	0.0600083608590214	0.128536732487456	0.101916613638572	0.102370376694932	0.0523464231846077	0.0803808677570399	0	0.00609097076807909	0.814909780756708	1	0.512198768791673	1.03422147270484	0.460969724683776	1.08241054072912	0.663993622490012	1.42099982047348	1.12693774835939	1.13195029189308	0.579355184858035	0.889040761708213	0.00110466100389486	0.0683892398374999
Motif:GGCTTn	0	0	0	0	0	0	0	0	0	0	0.00141508062735786	0	0	0	1	1	1	1	1	1	1	1	1	1	15.1508062735786	1	1
Motif:GGCTTTn	0	0.0363526856128139	0	0	0.0291354101986056	0.0388289393793668	0	0	0	0	0	0	0	0.104317035190786	1	364.526856128139	1	1	292.354101986056	389.289393793668	1	1	1	1	1	1	1
Motif:GGGAAn	0	0	0	0	0.00105946946176748	0	0	0	0	0	0	0	0	0.00105946946176748	1	1	1	1	11.5946946176748	1	1	1	1	1	1	1	1
Motif:GGGACn	0	0	0	0	0.0582708203972112	0	0	0	0	0	0	0	0	0.0582708203972112	1	1	1	1	583.708203972112	1	1	1	1	1	1	1	1
Motif:GGGAGGGGGGn	0	0	0	0	0.0097118033995352	0	0	0	0	0	0	0	0	0.0097118033995352	1	1	1	1	98.118033995352	1	1	1	1	1	1	1	1
Motif:GGGAGGn	0	0	0.00181967550290387	0.000947226291243251	0.00136534808001139	0	0	0.0166086333336932	0	0	0	0	0.00301126644714022	0.0207408832078517	1	1	19.1967550290387	10.4722629124325	14.6534808001139	1	1	167.086333336932	1	1	1	1	31.1126644714022
Motif:GGGAGn	0	0.00186424028783661	0.00132361309252353	0.000390845799784837	0.00446781238924663	0	0.000429366552493778	0.000403122168293524	0.000818665317080518	0.00548391100029224	0	0	0	0.0151815766075517	1	19.6424028783661	14.2361309252353	4.90845799784837	45.6781238924663	1	5.29366552493778	5.03122168293524	9.18665317080518	55.8391100029224	1	1	1
Motif:GGGAn	0.00368619483700096	0.00875415839776006	0.00296186196239684	0.00656054781563676	0.00506620668772173	0.00799617093865391	0.00902637011668255	0.00129754947919478	0.00435239788827617	0.00757819537555318	0.0400288994212935	0	0.0087866945253802	0.057279653498877	1	2.33853744430475	0.808691072227582	1.7591666838024	1.36448516522036	2.13833975460885	2.41043330034001	0.369117158350408	1.17595582899345	2.02794512858062	10.5987412557668	0.0264117416839567	2.34713080228574
Motif:GGGCAn	0	0	0	0	0.00613377056812749	0	0	0	0	0	0	0	0	0.00613377056812749	1	1	1	1	62.3377056812749	1	1	1	1	1	1	1	1
Motif:GGGCCGTGAn	0	0	0	0	0.00129490711993803	0	0	0.010625978035097	0	0.000799737020875951	0	0	0	0.012720622175911	1	1	1	1	13.9490711993803	1	1	107.25978035097	1	8.99737020875951	1	1	1
Motif:GGGCCn	0	0	0.0211027216654943	0	0	0	0	0	0	0	0	0	0	0.0211027216654943	1	1	212.027216654943	1	1	1	1	1	1	1	1	1	1
Motif:GGGCGTGAn	0	0	0	0	0	0	0	0.00207607916671165	0	0	0	0	0	0.00207607916671165	1	1	1	1	1	1	1	21.7607916671165	1	1	1	1	1
Motif:GGGCTn	0	0.145410742451256	0	0	0	0.0256190940234997	0	0.0576952176338311	0	0	0.0248520557316452	0	0	0.228725054108587	1	1455.10742451256	1	1	1	257.190940234997	1	577.952176338311	1	1	249.520557316452	1	1
Motif:GGGGAGn	0.00110881458362615	0.00105370103225548	0.00195687358340751	0.00228913020383786	0.00642707394671623	0	0	0	0	0	0	0	0.00301126644714022	0.0128355933498432	1	0.954406943697401	1.70156251526796	1.97642404070858	5.39956585164335	0.0827256730308666	0.0827256730308666	0.0827256730308666	0.0827256730308666	0.0827256730308666	0.0827256730308666	0.0827256730308666	2.57381610818028
Motif:GGGGAn	0.00110881458362615	0	0	0	0.00581056009879687	0	0	0	0	0.00959684425051142	0	0	0	0.0165162189329344	1	0.0827256730308666	0.0827256730308666	0.0827256730308666	4.88955062162356	0.0827256730308666	0.0827256730308666	0.0827256730308666	0.0827256730308666	8.02177966899046	0.0827256730308666	0.0827256730308666	0.0827256730308666
Motif:GGGGGAn	0.00110881458362615	0	0	0	0	0	0.000429366552493778	0	0	0	0.00130315334609792	0	0	0.00153818113611993	1	0.0827256730308666	0.0827256730308666	0.0827256730308666	0.0827256730308666	0.0827256730308666	0.437922043350773	0.0827256730308666	0.0827256730308666	0.0827256730308666	1.16076804921463	0.0827256730308666	0.0827256730308666
Motif:GGGGGCTn	0	0	0	0	0	0	0	0	0	0	0	0	0.13400135689774	0	1	1	1	1	1	1	1	1	1	1	1	1	1341.0135689774
Motif:GGGGGGAGGGn	0	0	0	0	0.00504752312033744	0	0	0	0	0	0	0	0	0.00504752312033744	1	1	1	1	51.4752312033744	1	1	1	1	1	1	1	1
Motif:GGGGGGAn	0	0	0.000959214621158833	0	0.00411740269477485	0	0.00177737782195099	0	0	0	0	0	0	0.00685399513788467	1	1	10.5921462115883	1	42.1740269477485	1	18.7737782195099	1	1	1	1	1	1
Motif:GGGGGGGAGn	0	0	0	0	0	0	0	0	0	0	0	0	0.0191430509853914	0	1	1	1	1	1	1	1	1	1	1	1	1	192.430509853914
Motif:GGGGGGGGAn	0	0	0	0.00206446755783785	0	0	0	0	0	0	0	0	0	0.00206446755783785	1	1	1	21.6446755783785	1	1	1	1	1	1	1	1	1
Motif:GGGGGTGGAGn	0	0	0.105513608327472	0	0	0	0.050951497562595	0	0	0.107484655605728	0	0	0	0.263949761495795	1	1	1056.13608327472	1	1	1	510.51497562595	1	1	1075.84655605728	1	1	1
Motif:GGGGTCACGTn	0.00643112458503169	0	0	0	0	0	0	0	0	0	0	0	0	0.00643112458503169	1	0.0153112987967163	0.0153112987967163	0.0153112987967163	0.0153112987967163	0.0153112987967163	0.0153112987967163	0.0153112987967163	0.0153112987967163	0.0153112987967163	0.0153112987967163	0.0153112987967163	0.0153112987967163
Motif:GGGTAn	0	0	0	0	0	0	0	0	0	0.0191936885010228	0.00366124035332273	0	0	0.0191936885010228	1	1	1	1	1	1	1	1	1	192.936885010228	37.6124035332273	1	1
Motif:GGGTCn	0.0631628307458469	0	0.0138975724523396	0.0371604160410814	0.0829238597960313	0	0	0.0191638076927229	0.0245599595124155	0.0127957923340152	0	0	0	0.253664238574453	1	0.00158070700948779	0.221260608912264	0.588978008125687	1.31236397134318	0.00158070700948779	0.00158070700948779	0.304504358493119	0.389801708549603	0.203844693352768	0.00158070700948779	0.00158070700948779	0.00158070700948779
Motif:GGGTTn	0	0.024235123741876	0	0	0	0.00284114190580733	0.000932039589559665	0.00196374159599933	0	0	0.00339838207154571	0	0	0.0299720468332423	1	243.35123741876	1	1	1	29.4114190580733	10.3203958955966	20.6374159599933	1	1	34.9838207154571	1	1
Motif:GGTAn	0	0	0	0	0	0	0	0	0	0.0383873770020457	0	0	0	0.0383873770020457	1	1	1	1	1	1	1	1	1	384.873770020457	1	1	1
Motif:GGTCGGn	0	0.0727053712256279	0	0	0	0	0	0	0	0	0	0	0	0.0727053712256279	1	728.053712256279	1	1	1	1	1	1	1	1	1	1	1
Motif:GGTCGn	0	0	0.0176755533131698	0	0	0	0.0382136231719463	0	0.0859598582934544	0.0255915846680304	0.0384430237098886	0	0	0.167440619446601	1	1	177.755533131698	1	1	1	383.136231719463	1	860.598582934544	256.915846680304	385.430237098886	1	1
Motif:GGTCn	0.47622532910363	0.152155939155545	0.477249769152389	0.561957229469606	0.667649460370326	0.572215437321609	0.479533961913339	0.469551346494043	0.674484901272328	0.322680067012725	0.409937666888869	0	0.614243748850338	4.85370344126554	1	0.319646951049332	1.002150715039	1.1799860203263	1.40187686770075	1.20152215797261	1.00694616180906	0.98598860442264	1.4162272296999	0.67764623733142	0.860835319550392	0.000209940546701945	1.28975662496562
Motif:GGTCTCTCTCn	0.0643112458503169	0	0	0	0	0	0	0	0	0	0	0	0	0.0643112458503169	1	0.00155252392155846	0.00155252392155846	0.00155252392155846	0.00155252392155846	0.00155252392155846	0.00155252392155846	0.00155252392155846	0.00155252392155846	0.00155252392155846	0.00155252392155846	0.00155252392155846	0.00155252392155846
Motif:GGTCTGAn	0.0200079431534319	0.00559272086350984	0.0758693088449915	0.00805142347556763	0.0363196545082618	0.0441554733711517	0.0444565813897807	0.0377307627889553	0	0.0605667503810054	0.0162314988997308	0	0	0.332750618776656	1	0.283108064314288	3.77807457805676	0.405383256426026	1.81120735374895	2.20089509073425	2.21586967149229	1.88138401328724	0.00497315907633907	3.01705400289294	0.812191419834178	0.00497315907633907	0.00497315907633907
Motif:GGTCTn	0	0	0	0	0	0	0.229281739031677	0.0830431666684659	0	0	0.0768860474197773	0	0	0.312324905700143	1	1	1	1	1	1	2293.81739031677	831.431666684659	1	1	769.860474197773	1	1
Motif:GGTGAGGGCn	0	0.00264383168093192	0	0.00460081341461008	0.0024279508498838	0	0.004367271219651	0	0	0	0.00746893032077837	0	0	0.0140398671650768	1	27.4383168093192	1	47.0081341461008	25.279508498838	1	44.67271219651	1	1	1	75.6893032077837	1	1
Motif:GGTGATn	0.00171496655600845	0	0	0	0	0	0	0	0	0	0	0	0	0.00171496655600845	1	0.0550974339824334	0.0550974339824334	0.0550974339824334	0.0550974339824334	0.0550974339824334	0.0550974339824334	0.0550974339824334	0.0550974339824334	0.0550974339824334	0.0550974339824334	0.0550974339824334	0.0550974339824334
Motif:GGTGCGTTCGn	0	0	0.0527568041637358	0	0	0	0	0	0	0	0	0	0	0.0527568041637358	1	1	528.568041637358	1	1	1	1	1	1	1	1	1	1
Motif:GGTGCn	0.0013398176218816	0.00151469523386725	0	0	0.0024279508498838	0	0.00159223429883109	0	0	0	0.00160179265457869	0	0	0.00687469800446374	1	1.12145816895692	0.0694532407995651	0.0694532407995651	1.75574379106445	0.0694532407995651	1.17531156245999	0.0694532407995651	0.0694532407995651	0.0694532407995651	1.18195015029385	0.0694532407995651	0.0694532407995651
Motif:GGTGCTn	0	0	0.00329730026023349	0	0	0	0	0	0	0	0	0	0	0.00329730026023349	1	1	33.9730026023349	1	1	1	1	1	1	1	1	1	1
Motif:GGTGGAGn	0	0	0	0	0	0	0	0	0	0	0.00160179265457869	0	0	0	1	1	1	1	1	1	1	1	1	1	17.0179265457869	1	1
Motif:GGTGGAn	0.0257244983401267	0	0	0.0161028469511353	0	0.0155315757517467	0.0152854492687785	0	0.0171919716586909	0	0	0.154612946844945	0	0.0898363419704781	1	0.00387229206480335	0.00387229206480335	0.627421556761044	0.00387229206480335	0.605300267438613	0.595769531169255	0.00387229206480335	0.669595646387533	0.00387229206480335	0.00387229206480335	5.99093716390024	0.00387229206480335
Motif:GGTGGn	0	0	0	0	0	0	0	0	0	0	0.00366124035332273	0	0	0	1	1	1	1	1	1	1	1	1	1	37.6124035332273	1	1
Motif:GGTGGTn	0	0	0	0	0	0	0	0	0	0	0	0	0.00638101699513047	0	1	1	1	1	1	1	1	1	1	1	1	1	64.8101699513047
Motif:GGTGn	0	0	0	0	0	0	0	0	0	0	0	0	0.00141054059892358	0	1	1	1	1	1	1	1	1	1	1	1	1	15.1054059892358
Motif:GGTGTn	0	0	0	0.0121322819494855	0	0	0	0	0	0	0	0	0	0.0121322819494855	1	1	1	122.322819494855	1	1	1	1	1	1	1	1	1
Motif:GGTGTTn	0.0643112458503169	0	0.0527568041637358	0	0	0	0	0	0	0	0	0	0	0.117068050014053	1	0.00155252392155846	0.820614528813306	0.00155252392155846	0.00155252392155846	0.00155252392155846	0.00155252392155846	0.00155252392155846	0.00155252392155846	0.00155252392155846	0.00155252392155846	0.00155252392155846	0.00155252392155846
Motif:GGTn	0.000624381027672979	0	0.126616329992966	0.0831114681348917	0.0874062305958168	0.0776578787587335	0.290723250798336	0	0.0143266430489091	0.00803140157134998	0.0768860474197773	0.10307529789663	0.363717968722437	0.688497583928676	1	0.138048894407468	174.930492589008	114.87251178044	120.801383875174	107.343891941131	401.47828240696	0.138048894407468	19.9158212291308	11.2253099690801	106.278387311011	142.432358047909	502.246683477031
Motif:GGTTAn	0.374911752988485	0.499960061474436	0.529572986984441	0.451766641939616	0.44090391056668	0.550509175580749	0.226145541592304	0.918848911498636	0.180156256546681	0.481460129057495	0.515909797967224	0	0.0420459532372697	4.65423536822952	1	1.33345170515173	1.41241703163555	1.20493994745144	1.17597357163422	1.46824511816742	0.603302535958789	2.45045363025423	0.480668286020934	1.28412009815671	1.3759830028129	0.000266658309247899	0.112385686318913
Motif:GGTTCn	0	0	0.00376834315455256	0.0805142347556763	0.0139154197963489	0	0	0	0	0	0	0	0	0.0981979977065778	1	1	38.6834315455256	806.142347556763	140.154197963489	1	1	1	1	1	1	1	1
Motif:GGTTn	0	0	0	0	0	0	0	0	0	0.00959684425051142	0	0.10307529789663	0.0946069730278029	0.00959684425051142	1	1	1	1	1	1	1	1	1	96.9684425051142	1	1031.7529789663	947.069730278029
Motif:GGTTTCn	0	0	0	0	0	0	0	0	0	0.0767747540040913	0	0	0	0.0767747540040913	1	1	1	1	1	1	1	1	1	768.747540040913	1	1	1
Motif:GGTTTGAn	0.027283558845589	0.00660957920232981	0.0183849469055443	0.0241542704267029	0.0216087625639658	0.0451827658232632	0.0222333807545869	0.0207607916671165	0	0.0280344177499788	0.0326183231477843	0	0	0.214252473939077	1	0.245022176999123	0.675038150073101	0.885723822950421	0.792766297703583	1.65364794541881	0.815576268976609	0.761799873593742	0.003651826286126	1.02742006284222	1.19481632509043	0.003651826286126	0.003651826286126
Motif:GGTTTTn	0	0	0.0263784020818679	0	0	0	0.0382136231719463	0.041521583334233	0.0429799291467272	0	0	0	0	0.149093537734774	1	1	264.784020818679	1	1	1	383.136231719463	416.21583334233	430.799291467272	1	1	1	1
Motif:Gn	0.0855823015869492	0.148266883977832	0.100697959303288	0.108634357365322	0.359462063906057	0.043603460814163	0.0310679863186555	0.116440006781144	0.13298763261908	0.147816597110854	0.0484097335606005	0.000954400906450278	1.48141092733675	1.27455924978334	1	1.73159312051476	1.1764151690183	1.26904104291573	4.19645664561401	0.510064038952237	0.363762244260288	1.36014094652769	1.55326864654802	1.72633781272496	0.566158152408797	0.0123059358458093	17.2907461622437
Motif:GTAACAn	0	0	0	0	0	0	0	0.0249129500005398	0	0	0	0	0	0.0249129500005398	1	1	1	1	1	1	1	250.129500005398	1	1	1	1	1
Motif:GTACAAn	0.00514489966802535	0	0	0	0	0	0	0	0	0	0	0	0	0.00514489966802535	1	0.0190661416479772	0.0190661416479772	0.0190661416479772	0.0190661416479772	0.0190661416479772	0.0190661416479772	0.0190661416479772	0.0190661416479772	0.0190661416479772	0.0190661416479772	0.0190661416479772	0.0190661416479772
Motif:GTACCGn	0.0643112458503169	0	0	0	0	0	0	0	0	0	0	0	0	0.0643112458503169	1	0.00155252392155846	0.00155252392155846	0.00155252392155846	0.00155252392155846	0.00155252392155846	0.00155252392155846	0.00155252392155846	0.00155252392155846	0.00155252392155846	0.00155252392155846	0.00155252392155846	0.00155252392155846
Motif:GTACTTn	0.00257244983401267	0	0	0	0	0	0.0036393926830425	0	0	0	0	0	0.0191430509853914	0.00621184251705517	1	0.0374188501977792	0.0374188501977792	0.0374188501977792	0.0374188501977792	0.0374188501977792	1.39923774637439	0.0374188501977792	0.0374188501977792	0.0374188501977792	0.0374188501977792	0.0374188501977792	7.20052842170588
Motif:GTAGCACGn	8.05878375273425	10.1417383280549	9.64969908885786	8.37787210012246	8.36516338186147	1.45008439064035	4.12429212997587	2.957846609155	13.9067421653665	12.2275875695327	12.0096006069692	14.3262410369573	0.336221586397966	79.2598095163014	1	1.2584668844012	1.19741137667904	1.03959460853123	1.0380176260792	0.17994854314015	0.511782060211072	0.36704172685844	1.72565365031455	1.51729295826907	1.49024368330099	1.77770786581908	0.0417330236689241
Motif:GTAGCCn	0	0	0	0	0	0	0	0	0.0429799291467272	0	0	0	0	0.0429799291467272	1	1	1	1	1	1	1	1	430.799291467272	1	1	1	1
Motif:GTAn	0.202881388386911	0.00778986120274585	0.0377113451985223	0.168792342148507	0	0	0	0.0276810555561553	0.160049069489241	0.0745811896039744	0.0749333858980052	0.293614082659108	0.80400814138644	0.679486251586057	1	0.0388698750434531	0.18627986289289	0.832058266477981	0.000492656005531827	0.000492656005531827	0.000492656005531827	0.136865038597532	0.788984008642085	0.367921365586591	0.369656481780394	1.44700006731281	3.96148704951065
Motif:GTATATn	0.000618377363945354	0	0	0	0.0582708203972112	0	0	0	0	0	0	0	0	0.0588891977611566	1	0.139202604395546	0.139202604395546	0.139202604395546	81.2537021999644	0.139202604395546	0.139202604395546	0.139202604395546	0.139202604395546	0.139202604395546	0.139202604395546	0.139202604395546	0.139202604395546
Motif:GTATCAn	0.0214370819501056	0	0	0	0	0	0	0	0	0	0	0	0	0.0214370819501056	1	0.00464315454766191	0.00464315454766191	0.00464315454766191	0.00464315454766191	0.00464315454766191	0.00464315454766191	0.00464315454766191	0.00464315454766191	0.00464315454766191	0.00464315454766191	0.00464315454766191	0.00464315454766191
Motif:GTATCCn	0.00126100482059445	0	0	0	0	0	0	0	0	0	0	0	0	0.00126100482059445	1	0.0734751255005274	0.0734751255005274	0.0734751255005274	0.0734751255005274	0.0734751255005274	0.0734751255005274	0.0734751255005274	0.0734751255005274	0.0734751255005274	0.0734751255005274	0.0734751255005274	0.0734751255005274
Motif:GTATCGn	0	0	0	0	0	0	0	0	0	0	0.00480537796373608	0	0	0	1	1	1	1	1	1	1	1	1	1	49.0537796373608	1	1
Motif:GTATCn	0	0	0	0	0	0	0	0	0	0	0.00480537796373608	0	0	0	1	1	1	1	1	1	1	1	1	1	49.0537796373608	1	1
Motif:GTATn	0.00470570091587684	0	0.00155167071069811	0.0123868053470271	0.00874608936543508	0.0446951235668334	0.00545908902456375	0	0.0122799797562078	0.156291463508329	0	0	0	0.246115922194971	1	0.020808619127675	0.343689867432532	2.59833176587702	1.84074904374715	9.32124665079374	1.15676966208985	0.020808619127675	2.57610283555255	32.542903989645	0.020808619127675	0.020808619127675	0.020808619127675
Motif:GTCACGAGTGAn	0.000824503151927139	0	0	0	0	0	0	0	0	0	0	0	0	0.000824503151927139	1	0.108166207753374	0.108166207753374	0.108166207753374	0.108166207753374	0.108166207753374	0.108166207753374	0.108166207753374	0.108166207753374	0.108166207753374	0.108166207753374	0.108166207753374	0.108166207753374
Motif:GTCACn	0.0241167171938688	0	0.0907417031616256	0	0.0615589595481967	0.0249614610295929	0	0.0266924464291498	0	0.0287905327515342	0	0.0193266183556181	0	0.256861820113968	1	0.00412937885839118	3.75119808495864	0.00412937885839118	2.5461320398872	1.03488267335995	0.00412937885839118	1.10636161849109	0.00412937885839118	1.19299955151843	0.00412937885839118	0.802198671277234	0.00412937885839118
Motif:GTCAGGTTAGn	0.0053592704875264	0.00991436880349471	0.0095895450872506	0.0564705101890499	0.00690285103166963	0.123680390065225	0.0127378743906487	0.0518164126479206	0	0.0445887001274003	0.0160795339555784	0	0	0.321059922830186	1	1.83437857244407	1.77487909957745	10.3622838103195	1.28274483700159	22.6734305156787	2.35157324041395	9.50977108874559	0.0183174657178985	8.18583732561103	2.96368058562882	0.0183174657178985	0.0183174657178985
Motif:GTCAn	0	0	0	0	0.00803735453754637	0	0.00413120250507527	0	0	0	0	0	0	0.0121685570426216	1	1	1	1	81.3735453754637	1	42.3120250507527	1	1	1	1	1	1
Motif:GTCATn	0	0	0	0	0	0.00970723484484169	0	0	0	0	0	0	0	0.00970723484484169	1	1	1	1	1	98.0723484484169	1	1	1	1	1	1	1
Motif:GTCCAGAn	0.560249891734491	0.138419841371868	0.365239413441248	0.218317444241353	0.508300848695673	0.461467010316321	0.507065384396979	0.287457115390844	1.45900328711159	0.248927375482496	0.652052825233111	0	0	4.75444761218286	1	0.2472024058809	0.651984445487063	0.389787608533786	0.907291776432728	0.823712143296039	0.905086967764219	0.513174214240941	2.60391464089539	0.444414069059001	1.16383144683843	0.0001784599256198	0.0001784599256198
Motif:GTCCAGCTGGn	0.0321556229251584	0	0.0134244599223776	0.0134190391259461	0	0.000882475894985609	0.0254757487812975	0	0.0295876323836166	0.000834508195696645	0.0128143412366295	0	0	0.115779487229078	1	0.00310023465465313	0.419289993368224	0.419121935958696	0.00310023465465313	0.0304590581699573	0.79290822690481	0.00310023465465313	0.920386267302906	0.0289719469335611	0.400374882438147	0.00310023465465313	0.00310023465465313
Motif:GTCCAGn	0	0	0	0	0	0	0	0	0	0	0	0	0.20100203534661	0	1	1	1	1	1	1	1	1	1	1	1	1	2011.0203534661
Motif:GTCCCAGTTAn	0.00598244147444808	0	0.00586838755992612	0.00452327161548743	0	0.00626909366082265	0.11641824733779	0	0.00289752331326251	0	0.00431944086627962	0	0	0.141958964961737	1	0.0164407664948513	0.981248662235207	0.760101290725028	0.0164407664948513	1.04712781661423	19.1564929686994	0.0164407664948513	0.49281580856222	0.0164407664948513	0.726589953203066	0.0164407664948513	0.0164407664948513
Motif:GTCCCAGTTGAn	0.104692725802841	0	0.0404723128716238	0.192691370819765	0.00302705560504993	0.0619540067242556	0.0311041118841423	0	0.0338044386547293	0	0.0455587341896019	0	0.0139222188984665	0.467746022362407	1	0.000954264709061408	0.387167263383885	1.83974001384873	0.0298403880717182	0.592159486728164	0.297769827486407	0.000954264709061408	0.323538092887456	0.000954264709061408	0.435705186975526	0.000954264709061408	0.133809086375405
Motif:GTCCGAn	0	0	0.00732733391162997	0	0	0.0323574494828056	0	0	0	0.0183406356787552	0.0875646651169686	0	0.0435504409917655	0.0580254190731908	1	1	74.2733391162997	1	1	324.574494828056	1	1	1	184.406356787552	876.646651169686	1	436.504409917655
Motif:GTCCGCAn	0	0	0	0	0.0194236067990704	0.0258859595862445	0	0	0	0	0	0	0	0.0453095663853149	1	1	1	1	195.236067990704	259.859595862445	1	1	1	1	1	1	1
Motif:GTCCn	0.171768008730969	0.128638945869949	0.24776568033745	0.326622113205914	0.194467564400437	0.320886892179695	0.364869819241175	0.391818023090791	0.269019303107099	0.30241799827496	0.594314728852147	0	0.116930119117564	2.71827434843844	1	0.749057063152856	1.44218625774296	1.9010059848738	1.13207551444318	1.86763606880526	2.12354714490511	2.28034307248113	1.56584872946518	1.76017631500288	3.4585536496359	0.000581841849093239	0.680930209069655
Motif:GTCCTTGTCCn	0	0	0	0	0.0145677050993028	0	0	0.132869066669546	0	0	0	0	0	0.147436771768849	1	1	1	1	146.677050993028	1	1	1329.69066669546	1	1	1	1	1
Motif:GTCGAACTTCn	0	0	0.00329730026023349	0	0	0	0	0	0	0	0	0	0	0.00329730026023349	1	1	33.9730026023349	1	1	1	1	1	1	1	1	1	1
Motif:GTCGACn	0.192933737550951	0	0.0263784020818679	0.0402571173778382	0.0291354101986056	0	0.191068115859731	0.166086333336932	0	0	0.0768860474197773	0	0	0.645859116405926	1	0.000518044157817776	0.137169815068617	0.209067688839553	0.151452334547939	0.000518044157817776	0.990335255821654	0.860918590943551	0.000518044157817776	0.000518044157817776	0.398821720992979	0.000518044157817776	0.000518044157817776
Motif:GTCGACTAn	0	0	0.0527568041637358	0	0	0	0	0	0	0	0	0	0	0.0527568041637358	1	1	528.568041637358	1	1	1	1	1	1	1	1	1	1
Motif:GTCGAn	0	0	0	0.0805142347556763	0	0	0	0.0830431666684659	0	0	0	0	0	0.163557401424142	1	1	1	806.142347556763	1	1	1	831.431666684659	1	1	1	1	1
Motif:GTCGCAAn	0.0321556229251584	0	0	0.0402571173778382	0	0	0	0	0	0.0383873770020457	0	0	0	0.110800117305042	1	0.00310023465465313	0.00310023465465313	1.25116533856678	0.00310023465465313	0.00310023465465313	0.00310023465465313	0.00310023465465313	0.00310023465465313	1.19319899948442	0.00310023465465313	0.00310023465465313	0.00310023465465313
Motif:GTCGCAn	0	0	0	0	0	0	0	0	0	0.0767747540040913	0	0	0	0.0767747540040913	1	1	1	1	1	1	1	1	1	768.747540040913	1	1	1
Motif:GTCGCCn	0	0	0	0	0.0621701459726637	0	0.00402248664967855	0	0	0	0.0768860474197773	0	0	0.0661926326223422	1	1	1	1	622.701459726637	1	41.2248664967855	1	1	1	769.860474197773	1	1
Motif:GTCGCn	0	0.0363526856128139	0.0527568041637358	0	0.0582708203972112	0	0.0382136231719463	0.0830431666684659	0	0.138194557207364	0	0	0	0.406831657221537	1	364.526856128139	528.568041637358	1	583.708203972112	1	383.136231719463	831.431666684659	1	1382.94557207364	1	1	1
Motif:GTCGGCn	0	0	0.00329730026023349	0	0	0	0	0.0830431666684659	0	0	0	0	0	0.0863404669286994	1	1	33.9730026023349	1	1	1	1	831.431666684659	1	1	1	1	1
Motif:GTCGn	0.225093539068483	0.084507761117147	0.464787607048457	0.654758841846535	0.560444639118371	0.680023053567919	0.59612308543606	0.68172303446117	0.438004571925732	0.630728209722093	0.59320130183949	0	0.474685163210659	5.01619434331197	1	0.375711316883817	2.06439140737107	2.90798237176506	2.48916839016374	3.0201712552734	2.6476029814281	3.02772023247888	1.94545799909695	2.80127135232887	2.6346284369156	0.000444062473611151	2.10834274009199
Motif:GTCGTCn	0	0.0290821484902512	0.0222750950913551	0.0161028469511353	0	0	0.0152854492687785	0.0369080740748737	0.0191021907318788	0.0307099016016365	0	0.0320678704567293	0	0.169465706209909	1	291.821484902512	223.750950913551	162.028469511353	1	1	153.854492687785	370.080740748737	192.021907318788	308.099016016365	1	321.678704567293	1
Motif:GTCGTGn	0	0	0	0	0	0	0	0	0	0.0767747540040913	0	0	0.13400135689774	0.0767747540040913	1	1	1	1	1	1	1	1	1	768.747540040913	1	1	1341.0135689774
Motif:GTCGTn	0	0	0	0	0	0	0	0	0	0.0614198032032731	0	0	0	0.0614198032032731	1	1	1	1	1	1	1	1	1	615.198032032731	1	1	1
Motif:GTCGTTn	0	0	0	0	0	0	0	0	0	0.0191936885010228	0	0	0	0.0191936885010228	1	1	1	1	1	1	1	1	1	192.936885010228	1	1	1
Motif:GTCn	0.58819269617385	0.729477224630466	0.830919665578839	1.48893824130319	1.74687595147925	1.62134537306614	0.788474424781157	1.73402040876773	1.53632780066623	0.987755487427851	0.773803148674759	0.0503483185879693	2.94483934325271	12.0523272738747	1	1.24016026269832	1.412595585469	2.5311180148719	2.9695693365586	2.75618817573587	1.34044571674934	2.94771704637188	2.61167240501009	1.67919046735186	1.31550698097747	0.0857537734465787	5.00590838949058
Motif:GTCTATCCn	0.00480246316414704	0.012397279109248	0.00732684923880466	0.00340200991925393	0.0155338952089127	0.00724309061499726	0.0244050197331538	0.00336661486493781	0	0.00886166861744235	0.0102233096019704	0	0	0.0873388904708976	1	2.54918368395785	1.51492198720005	0.714336814372216	3.18898779765391	1.49783697890871	4.99851175065735	0.707116963221681	0.0203979095103305	1.82799305520158	2.10573935108118	0.0203979095103305	0.0203979095103305
Motif:GTCTCn	0	0	0	0.0805142347556763	0	0	0	0	0.0859598582934544	0	0	0	0	0.166474093049131	1	1	1	806.142347556763	1	1	1	1	860.598582934544	1	1	1	1
Motif:GTCTCTAn	0	0	0	0.241542704267029	0	0	0	0	0	0	0	0	0	0.241542704267029	1	1	1	2416.42704267029	1	1	1	1	1	1	1	1	1
Motif:GTCTGAAn	0	0.0727053712256279	0	0	0	0	0	0.0830431666684659	0	0.00590575030800703	0	0	0	0.161654288202101	1	728.053712256279	1	1	1	1	1	831.431666684659	1	60.0575030800703	1	1	1
Motif:GTCTGATGn	0	0.0101787519715879	0.0450751815794556	0.0100642793444595	0.0145677050993028	0.0194144696896834	0.0202532202811315	0.0665912185549019	0.0132245935836084	0	0.00961075592747216	0	0	0.199369420104131	1	102.787519715879	451.751815794556	101.642793444595	146.677050993028	195.144696896834	203.532202811315	666.912185549019	133.245935836084	1	97.1075592747216	1	1
Motif:GTCTn	0	0	0	0	0.000820715780242411	0.00123266474220212	0.0360299875621207	0.00553621111123106	0.00477554768296969	0	0	0	0	0.048395126878766	1	1	1	1	9.20715780242411	13.3266474220212	361.299875621207	56.3621111123106	48.7554768296969	1	1	1	1
Motif:GTCTTGTn	0	0.0484702474837519	0.0351712027758239	0	0.0776944271962816	0	0.050951497562595	0	0	0.0511831693360609	0.0384430237098886	0	0	0.263470544354513	1	485.702474837519	352.712027758239	1	777.944271962816	1	510.51497562595	1	1	512.831693360609	385.430237098886	1	1
Motif:GTCTTTCCn	0	0	0	0.0402571173778382	0.113568639753748	0.260072738764839	0.0715489114708781	0.041521583334233	0.0388205811647859	0.0312786034831483	0.0384430237098886	0	0.06700067844887	0.59706817534947	1	1	1	403.571173778382	1136.68639753748	2601.72738764839	716.489114708781	416.21583334233	389.205811647859	313.786034831483	385.430237098886	1	671.0067844887
Motif:GTGAACTn	0	0	0.0263784020818679	0	0	0	0.0382136231719463	0	0	0	0	0	0	0.0645920252538142	1	1	264.784020818679	1	1	1	383.136231719463	1	1	1	1	1	1
Motif:GTGACn	0	0	0.00422054433309886	0	0.00233083281588845	0	0	0	0	0	0	0	0.26800271379548	0.00655137714898731	1	1	43.2054433309886	1	24.3083281588845	1	1	1	1	1	1	1	2681.0271379548
Motif:GTGACTCGn	0.0471615802902324	0.150257767199631	0.0808937663843949	0.139558006909839	0.0621555417570253	0.222619252441703	0.0560466473188545	0.215912233338011	0.0802292010738908	0.13332591427052	0.266538297721895	0.123690357475956	0	1.1881599109841	1	3.18139525331754	1.71373377460114	2.95500078609733	1.31725476327104	4.71248001175561	1.18799767113285	4.570567298247	1.69967234655699	2.82313696349454	5.6417558635254	2.61925980290464	0.00211588354400979
Motif:GTGACTn	0	0	0	0	0	0.0490470813213054	0	0	0	0	0	0	0	0.0490470813213054	1	1	1	1	1	491.470813213054	1	1	1	1	1	1	1
Motif:GTGAGGACCn	0	0.00145410742451256	0	0	0.00116541640794422	0	0	0	0	0	0	0	0.0446671189659133	0.00261952383245678	1	15.5410742451256	1	1	12.6541640794422	1	1	1	1	1	1	1	447.671189659133
Motif:GTGAGGGCCn	0.0722595231748616	0.0114797954566781	0.0549074242468895	0.0907769366267292	0.0898939871811293	0.114988509912839	0.0233333184166347	0.0806806746661553	0.0205730626800617	0.0298585201211053	0.0185355049901941	0	0.117660564402013	0.588751752483084	1	0.160031395296715	0.760196057593696	1.25590845046227	1.24370619418888	1.59050951226862	0.323845672117083	1.11637931155162	0.285699266288749	0.414023183219554	0.257540461469877	0.00138198810070021	1.62743698735323
Motif:GTGAGGGCGn	0	0	0.00188417157727628	0	0.00475680166507847	0	0	0.00207607916671165	0.00390726628606611	0	0	0	0	0.0126243186951325	1	1	19.8417157727628	1	48.5680166507847	1	1	21.7607916671165	40.0726628606611	1	1	1	1
Motif:GTGAGGGCn	0	0	0.00121280009571806	0	0	0	0	0	0	0	0	0	0	0.00121280009571806	1	1	13.1280009571806	1	1	1	1	1	1	1	1	1	1
Motif:GTGAGGGCTn	0	0	0	0	0	0	0	0	0.000904840613615309	0	0	0	0	0.000904840613615309	1	1	1	1	1	1	1	1	10.0484061361531	1	1	1	1
Motif:GTGAGTGCn	0	0	0.000573443523518867	0	0	0	0	0	0	0	0	0	0	0.000573443523518867	1	1	6.73443523518867	1	1	1	1	1	1	1	1	1	1
Motif:GTGAGTn	0.00198900760361805	0	0	0	0.0388472135981408	0.000800596688234367	0	0.111580337344915	0	0.0383873770020457	0	0	0	0.191604532236954	1	0.0478696199223044	0.0478696199223044	0.0478696199223044	18.6438831197581	0.431112211690652	0.0478696199223044	53.4609530149582	0.0478696199223044	18.4237610889437	0.0478696199223044	0.0478696199223044	0.0478696199223044
Motif:GTGAn	0.0643112458503169	0.0429840546366899	0.000538334736364651	0.00402571173778382	0.00971780946224363	0.00232973636276201	0	0.00401821774202255	0.0158347107382679	0.0778874315983535	0.0192215118549443	0	0	0.221647252864805	1	0.668890254611927	0.00991029948167833	0.064052661663639	0.152423840474362	0.0377222382626846	0.00155252392155846	0.0639363155867647	0.247390196042754	1.21077353137348	0.299971093554764	0.00155252392155846	0.00155252392155846
Motif:GTGATAn	0	0	0	0.0805142347556763	0	0	0	0	0	0	0	0	0	0.0805142347556763	1	1	1	806.142347556763	1	1	1	1	1	1	1	1	1
Motif:GTGATCCn	0.128622491700634	0	0.0527568041637358	0.0805142347556763	0	0	0.152854492687785	0.166086333336932	0.515759149760726	0.307099016016365	0.0768860474197773	0.463838840534835	0	1.40369252242185	1	0.000776865011536344	0.410626017764349	0.62626378413462	0.000776865011536344	0.000776865011536344	1.18824993726432	1.29104347764978	4.00752924329995	2.38652167121507	0.598077666169028	3.60417852704253	0.000776865011536344
Motif:GTGATn	0	0	0	0	0	0	0	0.0830431666684659	0	0	0	0.051537648948315	0.13400135689774	0.0830431666684659	1	1	1	1	1	1	1	831.431666684659	1	1	1	516.37648948315	1341.0135689774
Motif:GTGATTn	0	0	0	0	0	0	0	0	0	0	0	0	0.13400135689774	0	1	1	1	1	1	1	1	1	1	1	1	1	1341.0135689774
Motif:GTGCAn	0	0	0	0.0603856760667572	0.0437031152979084	0	0.114640869515839	0.124564750002699	0.128939787440182	0	0	0	0	0.472234198323386	1	1	1	604.856760667572	438.031152979084	1	1147.40869515839	1246.64750002699	1290.39787440182	1	1	1	1
Motif:GTGCGTn	0.00128622491700634	0	0	0	0	0	0	0	0	0	0	0	0	0.00128622491700634	1	0.0721383656960645	0.0721383656960645	0.0721383656960645	0.0721383656960645	0.0721383656960645	0.0721383656960645	0.0721383656960645	0.0721383656960645	0.0721383656960645	0.0721383656960645	0.0721383656960645	0.0721383656960645
Motif:GTGCn	0.0103323582487458	0.0203439563584754	0.0173671467122857	0.0266544476692791	0	0.0830440877409645	0.048333436423015	0.00377468939402118	0.011212155429581	0.0214515569958731	0.00768860474197773	0.0122121820334051	0	0.242513834972241	1	1.95966778277895	1.67432389645799	2.56456373826077	0.00958556038966762	7.96982674084839	4.64261629711938	0.371410691775947	1.08433349007555	2.06583751075305	0.746581411054791	1.18019164409785	0.00958556038966762
Motif:GTGCTACCn	4.80346541732912	5.99885408403453	5.64977411862553	4.79195629919888	4.96988974750033	0.801994093362921	2.44845105559888	1.77561389094756	8.27090127434474	7.18461369288636	7.0427619436516	8.6635148285257	0.199783841192994	46.6955136738288	1	1.24885445764785	1.17618344453961	0.997604046758951	1.03464600056675	0.166978904975318	0.509736173627531	0.369665807931246	1.72184628619955	1.49570435055743	1.46617383792549	1.80358006518892	0.0416115580464258
Motif:GTGCTGCCn	0	0	0	0.0115020335365252	0.00448237079978548	0	0	0	0	0.00590575030800703	0	0.0237866072069146	0	0.0218901546443177	1	1	1	116.020335365252	45.8237079978548	1	1	1	1	60.0575030800703	1	238.866072069146	1
Motif:GTGGACn	0	0.0727053712256279	0	0	0	0	0	0.0830431666684659	0	0	0	0	0	0.155748537894094	1	728.053712256279	1	1	1	1	1	831.431666684659	1	1	1	1	1
Motif:GTGGCTGn	0.017579626947704	0.0181825809334963	0.0671403149316381	0.107110528518813	0.00481215483760753	0.0211696580352656	0.00631155938275388	0.0113500202902728	0.0308545408853166	0.0294018063777325	0.0187688478330719	0	0	0.3139127911406	1	1.03410445184029	3.80326548351578	6.06407187413737	0.277842674629821	1.20306034161133	0.362652413522025	0.647639247374492	1.75085939182312	1.66868941663748	1.06726504404678	0.0056562279450691	0.0056562279450691
Motif:GTGGn	0	0.00255106565703958	0	0	0	0	0	0	0	0.00255915846680304	0	0	0	0.00511022412384262	1	26.5106565703958	1	1	1	1	1	1	1	26.5915846680304	1	1	1
Motif:GTGGTCGn	0	0	0	0.0805142347556763	0	0	0	0	0	0	0	0	0	0.0805142347556763	1	1	1	806.142347556763	1	1	1	1	1	1	1	1	1
Motif:GTGGTGn	0	0	0	0	0	0	0	0	0.171919716586909	0	0	0	0	0.171919716586909	1	1	1	1	1	1	1	1	1720.19716586909	1	1	1	1
Motif:GTGGTn	0	0	0	0.00330880416804149	0	0	0	0	0	0	0	0	0	0.00330880416804149	1	1	1	34.0880416804149	1	1	1	1	1	1	1	1	1
Motif:GTGn	0	0.0727053712256279	0	0.0579570179420664	0.0606251969789167	0.1164868181381	0.0764272463438925	0	0.143266430489091	0.040020882406388	0	0	0.0925247464293919	0.567488963524082	1	728.053712256279	1	580.570179420664	607.251969789167	1165.868181381	765.272463438925	1	1433.66430489091	401.20882406388	1	1	926.247464293919
Motif:GTGTAAGn	0	0	0	0	0.116541640794422	0	0	0	0	0	0	0	0	0.116541640794422	1	1	1	1	1166.41640794422	1	1	1	1	1	1	1	1
Motif:GTGTCGAn	0.0183746416715191	0	0.0150733726182102	0	0	0	0	0	0	0.021935644001169	0	0	0	0.0553836582908983	1	0.00541282487519972	0.821308087485225	0.00541282487519972	0.00541282487519972	0.00541282487519972	0.00541282487519972	0.00541282487519972	0.00541282487519972	1.19275081990573	0.00541282487519972	0.00541282487519972	0.00541282487519972
Motif:GTGTCTAn	0	0	0.211027216654943	0.322056939022705	0	0	0.152854492687785	0.0830431666684659	0	0.230324262012274	0	0.051537648948315	0	0.999306077046173	1	1	2111.27216654943	3221.56939022705	1	1	1529.54492687785	831.431666684659	1	2304.24262012274	1	516.37648948315	1
Motif:GTGTCTTn	0	0	0	0	0	0.0776578787587335	0.0764272463438925	0	0	0	0	0	0	0.154085125102626	1	1	1	1	1	777.578787587335	765.272463438925	1	1	1	1	1	1
Motif:GTGTGn	0	0.0727053712256279	0	0.00661760833608299	0	0	0	0	0	0.0767747540040913	0.0768860474197773	0	0.13400135689774	0.156097733565802	1	728.053712256279	1	67.1760833608299	1	1	1	1	1	768.747540040913	769.860474197773	1	1341.0135689774
Motif:GTGTGTn	0.00154966857470643	0.00341392609986178	0.00130292610105647	0	0.00191893703534415	0.000550765097579671	0	0.0021569653680121	0.0020466632927013	0.00191936885010228	0	0	0.0382861019707828	0.0148592204193642	1	2.13008003773552	0.850429063489999	0.0606182366162826	1.22384402921868	0.394482326667027	0.0606182366162826	1.36813260712913	1.30126943412456	1.2241057877105	0.0606182366162826	0.0606182366162826	23.2689781204166
Motif:GTGTn	0.130408915196476	0.230579891601277	0.057475149794226	0.00492031434618022	0.0873359596621281	0.0776578787587335	0.0080449732993571	0.380947915802137	0.451300027952703	0.119779743022325	0.153772094839555	0	0.313933996505712	1.54845076943554	1	1.76754125382161	0.441158749251336	0.0384672138192424	0.669961584850328	0.595805111410758	0.0624093249652345	2.91970793894413	3.45876775753701	0.918555968700305	1.17901596690086	0.000766231179298778	2.4062263948248
Motif:GTGTTn	0.128622491700634	0	0	0	0.0582708203972112	0	0.229281739031677	0.0830431666684659	0	0	0	0	0	0.499218217797988	1	0.000776865011536344	0.000776865011536344	0.000776865011536344	0.453462480612654	0.000776865011536344	1.7819864733907	0.64591017133066	0.000776865011536344	0.000776865011536344	0.000776865011536344	0.000776865011536344	0.000776865011536344
Motif:GTGTTTTn	0	0	0	0.00223650652099101	0.00161863389992253	0	0.00212297906510812	0	0	0	0	0	0	0.00597811948602166	1	1	1	23.3650652099101	17.1863389992253	1	22.2297906510812	1	1	1	1	1	1
Motif:GTn	0.141708659844034	0.123727721964336	0.15046455881392	0.212735465903372	0.131777040784069	0.195606789510312	0.0251859203460638	0.0751054940218883	0.0485059200370207	0.15848964616487	0.18556260708271	0.017179216316105	0.581876512027652	1.26330721738989	1	0.873202822031644	1.0617444589034	1.50086367177756	0.929964650460077	1.38007643345306	0.178310128407349	0.530330757688578	0.342757064980934	1.11833541293806	1.30924731456392	0.121848809057989	4.1039560818622
Motif:GTTAGGTCAGn	0.0107185409750528	0	0	0.0242542881096292	0.0477970139617125	0.0394945783401559	0	0.0343245088896326	0	0.0394110403887669	0	0	0	0.19599997066495	1	0.00924339060420409	0.00924339060420409	2.25116197884626	4.42730808823126	3.6598815340682	0.00924339060420409	3.1819918202477	0.00924339060420409	3.65215979491856	0.00924339060420409	0.00924339060420409	0.00924339060420409
Motif:GTTAGn	0.65355889712774	0.639910621995307	1.12495410818945	0.918193844758543	0.883643798073877	1.35474017454124	0.773668035251407	1.77402336297235	0.312636028519551	1.10083794640886	1.23535657031503	0	0.378633343690889	9.53616681783832	1	0.979120187620171	1.7211639176535	1.40485174881523	1.3519953632654	2.07270210884389	1.18374895324066	2.71414245376002	0.478439182720151	1.68426980990624	1.89006311356547	0.000152984990244014	0.579405168896333
Motif:GTTAGTn	0	0	0	0	0	0	0	0	0	0.230324262012274	0	0	0	0.230324262012274	1	1	1	1	1	1	1	1	1	2304.24262012274	1	1	1
Motif:GTTCAGn	0	0	0	0	0	0	0.0764272463438925	0	0	0	0	0	0	0.0764272463438925	1	1	1	1	1	1	765.272463438925	1	1	1	1	1	1
Motif:GTTCCn	0	0	0	0	0	0.155315757517467	0	0	0	0	0	0	0	0.155315757517467	1	1	1	1	1	1554.15757517467	1	1	1	1	1	1	1
Motif:GTTCGAACCn	0	0	0	0	0	0	0	0	0	0.0383873770020457	0	0	0	0.0383873770020457	1	1	1	1	1	1	1	1	1	384.873770020457	1	1	1
Motif:GTTCGGAGCCn	0.00803890573128961	0	0	0	0.0072838525496514	0	0.0477670289649328	0	0	0	0	0	0	0.0630897872458738	1	0.0122866639940988	0.0122866639940988	0.0122866639940988	0.907229152595361	0.0122866639940988	5.88126101287922	0.0122866639940988	0.0122866639940988	0.0122866639940988	0.0122866639940988	0.0122866639940988	0.0122866639940988
Motif:GTTCGn	0.0643112458503169	0	0	0	0	0.0776578787587335	0	0.0830431666684659	0	0	0.0768860474197773	0	0	0.225012291277516	1	0.00155252392155846	0.00155252392155846	0.00155252392155846	0.00155252392155846	1.20720966862576	0.00155252392155846	1.29081755166915	0.00155252392155846	0.00155252392155846	1.19522680245438	0.00155252392155846	0.00155252392155846
Motif:GTTCTGCCn	0	0	0	0.0805142347556763	0	0	0	0	0	0	0	0	0	0.0805142347556763	1	1	1	806.142347556763	1	1	1	1	1	1	1	1	1
Motif:GTTCTTn	1.09329117945539	1.16328593961005	1.05513608327472	1.44925622560217	2.21429117509403	1.00955242386354	0.91712695612671	1.99303600004318	1.54727744928218	1.15162131006137	1.30706280613621	2.00996830898429	0.13400135689774	13.5938747424133	1	1.06401621073029	0.965103892460817	1.32556056133916	2.02525063005996	0.923413726793041	0.838882710379623	1.82289379820674	1.41520937644011	1.05334790667969	1.19551248509916	1.83837984680422	0.122647191067094
Motif:GTTGAAGTTn	0.0241167171938688	0.018176342806407	0	0.0330683464175099	0.0428937983479471	0	0.00955340579298656	0	0	0.00853052822267681	0	0.0128844122370788	0	0.136339138781396	1	0.754699435934868	0.00412937885839118	1.3696466846426	1.77537681939946	0.00412937885839118	0.398625697930296	0.00412937885839118	0.00412937885839118	0.3563872077947	0.00412937885839118	0.536175573804289	0.00412937885839118
Motif:GTTGAAn	0.139341032675687	0.253891772533939	0.0586186712930398	0.13227338567004	0.203947871390239	0	0.0382136231719463	0	0	0.0341221128907073	0	0.131707325090138	0	0.860408469625598	1	1.82149950886175	0.421100376024955	0.94931443872705	1.46332731101336	0.000717149020493708	0.274765773293263	0.000717149020493708	0.000717149020493708	0.245423547387958	0.000717149020493708	0.945254940822881	0.000717149020493708
Motif:GTTGATn	0	0.0265432307649118	0.011723734258608	0	0.00647453559969013	0	0	0	0	0	0	0.0186108176757804	0	0.0447415006232099	1	266.432307649118	118.23734258608	1	65.7453559969013	1	1	1	1	1	1	187.108176757804	1
Motif:GTTGCn	0	0	0	0	0.0145677050993028	0	0.00955340579298656	0	0	0.0191936885010228	0	0	0	0.0433147993933122	1	1	1	1	146.677050993028	1	96.5340579298656	1	1	192.936885010228	1	1	1
Motif:GTTGGn	0.0673684286822843	0.061174632834074	0.0919133304235993	0.0545719501333884	0.0949010744552538	0.122007383369344	0.0711418767187953	0.177505627317245	0.0340666469460412	0.0612253271063489	0.111078719753171	0	0.0182876247940152	0.835876277986374	1	0.908197123170342	1.36379833087413	0.810333828742984	1.4080819178793	1.80984477857577	1.05592909321011	2.63242572542497	0.506409406789884	0.908948500863064	1.64786288823655	0.00148217472902637	0.272536727965081
Motif:GTTGn	0	0	0	0	0.00277480097129577	0	0	0	0	0.0287905327515342	0	0.10307529789663	0.0453388049654007	0.03156533372283	1	1	1	1	28.7480097129577	1	1	1	1	288.905327515342	1	1031.7529789663	454.388049654007
Motif:GTTGTAn	0.0643112458503169	0	0	0	0	0	0	0	0	0	0	0	0	0.0643112458503169	1	0.00155252392155846	0.00155252392155846	0.00155252392155846	0.00155252392155846	0.00155252392155846	0.00155252392155846	0.00155252392155846	0.00155252392155846	0.00155252392155846	0.00155252392155846	0.00155252392155846	0.00155252392155846
Motif:GTTGTn	0	0	0	0	0	0	0	0	0	0	0	0	0.13400135689774	0	1	1	1	1	1	1	1	1	1	1	1	1	1341.0135689774
Motif:GTTGTTn	0	0.0103864816036611	0	0.0309814799870569	0	0.00431432659770742	0	0	0.0214899645733636	0.00163350540434237	0.00809326814945024	0	0	0.0688057581661314	1	104.864816036611	1	310.814799870569	1	44.1432659770742	1	1	215.899645733636	17.3350540434237	81.9326814945024	1	1
Motif:GTTn	0.21498441925343	0.0484702474837519	0.0994396625901111	0.0692773514358119	0.0772598995402043	0.10785013899289	0.0953619244921541	0.0685258218726691	0.174829297375992	0.0289428636126535	0.0903657136281522	0.0429480407902625	0	0.984941626649668	1	0.22581946034186	0.462793460054516	0.322558703585432	0.359672261750641	0.501896601193108	0.443834680464107	0.319064589201176	0.81330529651186	0.135030067326415	0.420605611239362	0.200144859119432	0.000464933723916895
Motif:GTTTCAGn	0	0	0	0	0	0	0	0.0830431666684659	0	0	0	0	0	0.0830431666684659	1	1	1	1	1	1	1	831.431666684659	1	1	1	1	1
Motif:GTTTCCTn	0.040194528656448	0.0378067930373265	0	0.125602206218855	0	0.0403820969545414	0.0416875889148504	0	0	0.0479842212525571	0.0480537796373608	0	0	0.333657435034578	1	0.940742932136534	0.00248172651062883	3.11958497617864	0.00248172651062883	1.00465493217932	1.03705367225244	0.00248172651062883	0.00248172651062883	1.19331886625413	1.19504511513017	0.00248172651062883	0.00248172651062883
Motif:GTTTCGn	0	0	0	0.0201285586889191	0	0	0	0	0	0	0.0128143412366295	0	0	0.0201285586889191	1	1	1	202.285586889191	1	1	1	1	1	1	129.143412366295	1	1
Motif:GTTTCGTn	0.0643112458503169	0	0	0	0	0	0	0	0	0	0	0	0	0.0643112458503169	1	0.00155252392155846	0.00155252392155846	0.00155252392155846	0.00155252392155846	0.00155252392155846	0.00155252392155846	0.00155252392155846	0.00155252392155846	0.00155252392155846	0.00155252392155846	0.00155252392155846	0.00155252392155846
Motif:GTTTGAGn	0.0508643489907052	0.00660957920232981	0.0236606273219179	0	0.0186142898491091	0.0141196143197697	0.0324236802671059	0.0669797662472425	0	0.0450954741953324	0.0497041114632904	0	0	0.258367380393512	1	0.131652406735412	0.466220559910445	0.00196215593803107	0.36720354953464	0.279011006740478	0.638165323627258	1.31620961663763	0.00196215593803107	0.886805680645015	0.977234330460566	0.00196215593803107	0.00196215593803107
Motif:GTTTn	0.000199724365994773	0	0.0263784020818679	0	0.072838525496514	0	0.0687845217095032	0.00286355747132641	0.136414557726569	0.00959684425051142	0	0	0.135411897496664	0.317076133102287	1	0.333639874983484	88.3425076035682	0.333639874983484	243.352005281366	0.333639874983484	229.826232114557	9.88760944239712	455.46699973318	32.3525390347494	0.333639874983484	0.333639874983484	452.121725395616
Motif:GTTTTn	0.198178371236605	0	0.00119901827644854	0	0.0616985157146942	0.312396466824905	0.0894618103554415	0.00207607916671165	0	0.0959684425051142	0	0	0.140182755651771	0.76097870407992	1	0.000504341443680059	0.00655148752910838	0.000504341443680059	0.311675526328337	1.5760491922339	0.45169732733263	0.0109748690850145	0.000504341443680059	0.48451296985124	0.000504341443680059	0.000504341443680059	0.707504075088311
Motif:GTTTTTn	0	0.0727053712256279	0	0.00423759130293033	0	0	0	0	0.176976178839465	0	0	0	0	0.253919141368023	1	728.053712256279	1	43.3759130293033	1	1	1	1	1770.76178839465	1	1	1	1
Motif:polypurine	0.0321556229251584	0	0	0	0	0	0	0	0	0	0	0	0	0.0321556229251584	1	0.00310023465465313	0.00310023465465313	0.00310023465465313	0.00310023465465313	0.00310023465465313	0.00310023465465313	0.00310023465465313	0.00310023465465313	0.00310023465465313	0.00310023465465313	0.00310023465465313	0.00310023465465313
Motif:rnd-1_family-0	11.7148847824833	12.20365713801	12.4188977289091	14.124005176607	12.7712848964172	11.8190286312769	14.7876261832339	13.0762993908855	17.5272776818257	13.3902178442828	12.6286090685788	5.5823986613944	13.7257882082469	133.833179453931	1	1.04172197955029	1.06009507989105	1.2056443468647	1.0901751161908	1.00888979804304	1.26229154009189	1.11621138513452	1.49615027311289	1.14300770277607	1.07799619914673	0.476526326328786	1.17165224395087
Motif:rnd-1_family-1	41.5205753835033	40.4476937202869	43.523325123978	37.196383452027	37.414558154854	59.9587326953956	52.3083212309047	46.21738432417	58.0675556188257	46.9489434574337	40.3894374840497	23.8343913854431	30.5605946609903	463.603473161379	1	0.974160303190957	1.04823499911734	0.895854489563666	0.901109093464297	1.44407170985513	1.25981624209532	1.11311976255889	1.3985238699151	1.13073891558342	0.972757237472514	0.574039106187392	0.736035586577488
Motif:rnd-1_family-10	47.1428780650524	37.428054235142	49.6793734223398	43.4111769571385	49.6641325566856	72.4645762537316	61.3539840092253	69.5693781217037	82.3847944264391	59.097026704699	49.9151434084776	1.77403924858881	40.6149455811341	572.195374752157	1	0.793928507942265	1.05380430896384	0.920842906810755	1.05348101870345	1.53712555353923	1.30144692862982	1.47571241735524	1.7475538841173	1.25357219951508	1.05880547765989	0.0376331602585794	0.861529060066794
Motif:rnd-1_family-100	2.99855387055388	3.08732728483667	3.30262732443984	3.31810188487426	3.40952099588658	2.92517688016402	7.33427089086204	4.40819433284343	4.82261506001018	3.98479865979321	3.42300464526886	6.3641802551649	14.9579117268458	39.5911871842641	1	1.02960442188894	1.10140331862637	1.10656382100591	1.13705053769903	0.975530023284646	2.44588779081305	1.47009108858208	1.60829334367937	1.32889584187226	1.14154710514708	2.12237908404859	4.9882421821772
Motif:rnd-1_family-1000	0.0307814389731693	0.0425136864464185	0.0255261470075106	0.118214852383678	0.0469782386563492	0.0611643042462299	0.0629241287539618	0.160692222865585	0.0291503553240074	0.0183112963758888	0.011404593749125	0	0.378639777851304	0.596256671032799	1	1.37991259032465	0.82982360471529	3.83126098775622	1.52448332142981	1.98385523095145	2.04084171105883	5.20675940668717	0.947182394881954	0.596192955641901	0.372540727753021	0.0032381910728604	12.2643176757522
Motif:rnd-1_family-1001	0.315463682748466	0.261585499354517	0.438321746492384	0.236310076126724	0.573493403402638	0.259696966815112	0.391967927664647	0.225995464659615	0.275860576441681	0.385034670428507	0.322659631759864	0.206188193151349	0.605048130639375	3.36373001413429	1	0.8292636753232	1.38932890716023	0.749167566012864	1.81767875950366	0.823279043242104	1.24243678565877	0.716481258839391	0.874500430588673	1.2204657616938	1.02280347646067	0.653713353053305	1.91767355916471
Motif:rnd-1_family-1003	2.38523660113257	1.65707043446281	2.10012914174018	1.11380352997544	1.11516690608842	3.203535872386	2.40937002676247	3.13414404467345	3.94303664333596	2.03682156513393	1.82547821985263	0.724778744254028	1.28590440589478	23.0983147656912	1	0.694732321499606	0.880474957179201	0.466979599208998	0.467551164711465	1.34305400372631	1.01011740884638	1.31396300345423	1.65307346622013	0.853934645603807	0.765333588134201	0.303889498827902	0.539129112966354
Motif:rnd-1_family-1004	5.99116043436569	3.58112207738813	7.84196296659726	6.13339614762137	5.01290197385152	11.7671326782831	10.2664735659127	6.98365113287272	2.00242558441029	5.93756124241914	3.8641087469197	0.10307529789663	1.23951255130409	65.5177878037219	1	0.597741012366337	1.30891705551897	1.02374053253299	0.836719089208189	1.96406629409508	1.71359160203151	1.1656564105967	0.334241117766115	0.991053770315324	0.64497425696181	0.0172209669445881	0.206903466287947
Motif:rnd-1_family-1005	1.46023127976232	0.987283866955785	1.24780652387795	1.23962101436795	1.33390682677952	1.05340866775723	1.97701368543854	1.32333618830156	1.53618432982492	1.23454969636043	0.99388673356878	0.823528682153284	3.40542329378117	13.3933420794262	1	0.67613690170116	0.85453659808003	0.848931356568438	0.913496030158746	0.721417586788045	1.35388025500647	0.906257509266637	1.05201083556531	0.845458639057145	0.680658387137033	0.564001260239619	2.33202105643827
Motif:rnd-1_family-1006	7.5127333248139	11.9185360428278	9.02962841550153	7.16292040410172	10.5334278287044	2.48269889292907	7.90315790543652	4.21091573515481	12.1785726682269	9.16580308425781	8.93517298075144	13.0590923150879	3.57953658252189	82.0983943019545	1	1.58643690436498	1.20190719334575	0.953437950026551	1.40207127900915	0.330474374391977	1.05196768831981	0.560509670998075	1.62104922892437	1.22003280093863	1.18933464838617	1.738251302868	0.476469585808435
Motif:rnd-1_family-1007	3.35888810042461	3.53969129202437	3.86540029185051	2.58503202849257	3.38049879321964	2.25431861512131	4.82525259972893	3.14200412663704	3.81871647074411	2.67815933550939	4.13158363563203	3.20181548458752	5.05855122288968	33.4479616537525	1	1.05382668416625	1.15079308895494	0.76961631038996	1.00643369138232	0.671160048121733	1.43654947724255	0.935431752866242	1.13689490899398	0.797341120431725	1.23003818772378	0.953238114830703	1.50600450839651
Motif:rnd-1_family-1008	1.14577717933999	0.845878604240987	1.01975106520452	1.21982838982785	0.557602776015232	0.966333732596292	1.45201398969803	1.10134649757933	0.61988825095325	0.582103219200857	0.816069330879237	0.320612630658385	7.68771020228587	9.51052370465634	1	0.738280349320037	0.890017781654349	1.06462403809326	0.486703798688496	0.843400802477753	1.26725098979144	0.961225616006899	0.541059951390563	0.508085185478777	0.712265978932698	0.279883949554795	6.70910490312229
Motif:rnd-1_family-1009	0.6342636691026	0.80983941235162	0.705614419990133	0.391454625061468	0.833907529006854	1.10570109836292	1.77138324784104	0.941681407287519	1.57585494998759	0.869637294788827	0.568914594800592	1.57067120604389	0.533002738243363	9.63933765378057	1	1.27677458814342	1.11247609906234	0.617239990454339	1.31471515414286	1.74316587191577	2.79253578684142	1.48460804607522	2.48430833407753	1.37103894366964	0.89698484089662	2.47613676909646	0.840374006597059
Motif:rnd-1_family-101	0.475713258470678	0.257851996900266	0.437008919873012	0.648264390192937	0.831625553900376	0.72872306321244	1.00660857994712	0.583883772989268	1.18116551235185	0.62550985182726	0.72547312189455	0.028604543034147	0.86403117346359	6.77635489966521	1	0.542128644605985	0.918656452066791	1.36264464819005	1.74800836061955	1.53174181306962	2.11576403562777	1.22733816805833	2.4826242046062	1.31482223475245	1.52491152564061	0.0603273291005108	1.81611411216454
Motif:rnd-1_family-1010	0.00192933737550951	0.024235123741876	0.0527568041637358	0.0201285586889191	0.174812461191634	0.148844267620906	0.00318446859766219	0.0636664277791572	0.0376074380033863	0.192819353447057	0.206493955927402	0	0.34890489355517	0.719984240609843	1	11.9916599553912	26.0463365045277	9.96806097056202	86.1919084044457	73.3955178761295	1.61849312849597	31.4222901271639	18.581157799806	95.0651950608362	101.803651980505	0.0492771686003629	171.979729820698
Motif:rnd-1_family-1011	3.57430488302758	3.96570911122568	5.02207911468817	4.64689667890106	3.05309051399865	5.6179797134273	5.51456520152673	4.86241057697359	6.89829635026843	5.33726637222017	4.97039323582283	5.88035658131346	6.20638589041898	48.4925985162574	1	1.10950192857463	1.40503923842962	1.30007562964299	0.854181497036381	1.57175247272735	1.54282052033672	1.36036927435455	1.92994262709975	1.49321818509249	1.39057924283405	1.64515682295415	1.73636901624921
Motif:rnd-1_family-1012	1.8365659762094	1.19691479665079	1.87209071245727	2.0090105812096	3.26962245172546	3.00620353114939	3.9071031002683	2.51856591196796	2.91473782741069	1.56953556112351	2.1473632327282	0.268425254939141	4.33879319560283	24.1003504501724	1	0.651732439189213	1.01934196893068	1.09389001986964	1.78024882808232	1.63682649436015	2.12733461112628	1.37132496849868	1.5870266369427	0.854611334589537	1.16921817061164	0.146202553113842	2.36237467879579
Motif:rnd-1_family-1013	0.0450387323695855	0.0465984951656307	0.0940390439097515	0.0233408940724339	0.139136997303152	0.0549450392287572	0.0900227665550361	0.329810393039488	0.15533796400501	0.0700094067988936	0.0157472705897638	0.0010307529789663	0.0513268210656388	1.04827973244774	1	1.03455486483923	2.08554912749793	0.51930776169134	3.08464571320062	1.21946355910177	1.99657282834466	7.30880943528183	3.44356068159646	1.55319839788264	0.351079211972769	0.0250506143971425	1.13930583261771
Motif:rnd-1_family-1014	9.56970529584246	8.95887867494446	9.480340706132	10.1330741503181	10.3135793469892	9.24195174700021	13.1019997158428	10.7960083243787	8.97167091480053	13.7897382933592	11.4085131664571	28.3466999102426	56.7409598287735	104.356947169608	1	0.936171468278109	0.990661817357007	1.05886941657218	1.07773136737379	0.965751283468156	1.36910828494441	1.12814294446189	0.937508197653536	1.44097375725608	1.19214684246643	2.96210832236657	5.92917599414737
Motif:rnd-1_family-1015	2.8312675960679	2.02122686778634	3.09818996319184	2.37588263706176	1.76405212688057	2.06244465050663	5.52382249262537	2.46421245937415	3.5493752485891	2.65603611119286	2.13370631381121	3.74461946286253	16.4843751289183	28.3465101532765	1	0.713904782478081	1.09427330011639	0.839164310689095	0.623074209555326	0.728462335081823	1.95097326828801	0.870361186161944	1.25362572260786	0.938110655388444	0.753630972104986	1.32258328733544	5.8220893506768
Motif:rnd-1_family-1016	0.58135856595028	0.5405345345852	0.713782285951133	0.89170399763722	0.832580735014221	0.33584380992388	2.30310536042682	1.35666194727925	0.998781022990152	0.745224816831916	0.402841135270733	1.58486532864634	0.747069820179283	9.29957707659007	1	0.929790300193856	1.22774403501036	1.53373610754146	1.43205515194942	0.57776053118221	3.9610825178277	2.33337683324329	1.71788856761905	1.28181930833512	0.692983402200301	2.72584397489445	1.28499236907479
Motif:rnd-1_family-1017	70.9983169405351	75.9573049022267	84.6296548339231	68.931978386122	80.299851295774	21.5557717318245	27.8760838815095	19.5188274886617	108.642718307326	88.9570569162823	100.855408443088	605.260245758928	19.0047702507896	647.367564684185	1	1.06984645820829	1.19199495539182	0.97089599115789	1.13101044721926	0.303610596696525	0.392631062532806	0.274920601469323	1.53021465814259	1.25294563948924	1.42053179196319	8.5249836804934	0.267680197245907
Motif:rnd-1_family-1018	1.70711704470093	0.845404647608896	2.11704711616181	1.48928699774174	1.98766960989925	2.73323724596817	2.5521967629877	2.25293003527057	2.63760265500817	1.06205076372326	2.05394396392101	1.85535536213934	8.98441435579991	19.3845428790705	1	0.495253166686261	1.2401159669377	0.87240635416843	1.16433327330531	1.60104847503265	1.49500426492919	1.31970919706068	1.54503064692061	0.622153326678698	1.20315338362899	1.08683038744167	5.26266673806189
Motif:rnd-1_family-102	2.17700445633872	1.56941862610062	1.63348073326979	1.16222060998734	2.68897157097279	3.37990198542471	2.74305285123392	2.37137816504694	1.99664221535625	2.2084010667787	1.79812506154388	0.196424127731936	11.0395457189518	21.9304722805098	1	0.720920221136339	0.750345592520175	0.533883712654761	1.23515964663223	1.55252173389463	1.26000056784006	1.08928083728013	0.917154989758374	1.01442126965868	0.825970961709385	0.0902685799754572	5.07079285369586
Motif:rnd-1_family-1020	36.2108073748901	36.7824018607836	38.7536011056097	31.5180613128982	35.1752559434609	17.4419521406846	55.3138718214815	36.5131664040295	43.8263309681207	36.7220879969876	35.4114081559385	94.183465209883	59.8342116448046	368.257536928946	1	1.01578514672322	1.07022176231029	0.870405178931086	0.971402223625379	0.481679510543818	1.52755000720689	1.00834994345789	1.21031021162732	1.01411951975697	0.977923800398718	2.60097224946076	1.65238365957921
Motif:rnd-1_family-1021	1.32891893736075	1.27382042574732	1.80400439864413	1.52806337483255	2.66941270747506	2.65676231886823	2.41248174953275	1.78920277276604	1.67800806710347	1.4742580739119	1.90236827951399	0.300131014463717	19.9476709609237	18.6149328262422	1	0.958541966510388	1.35747079889383	1.14984319024624	2.00863406263898	1.99911547095363	1.81531028769523	1.3463335415817	1.26266678369231	1.10935821338993	1.43148319864579	0.22590424110881	15.0093955775658
Motif:rnd-1_family-1022	0.687267335025366	0.608013174138581	0.555973697849613	0.496067544324847	0.474080828478846	0.0710466371420181	0.785032717776053	0.664217670285458	0.839556372737692	0.654695332267487	0.929964678974703	0.468304753084807	0.556197639992729	5.83595131002596	1	0.884698971207498	0.80899057827514	0.721837537284976	0.689850687276763	0.103505990926078	1.14223163913816	0.966466744104072	1.22155408026002	0.952613397381362	1.35308245181651	0.681447501527726	0.809316375169617
Motif:rnd-1_family-1023	3.24745803922947	4.76619759265231	3.42813813641154	4.23825651192041	4.19004681758109	3.76957984513696	8.07256732389587	4.36820288441772	5.64173236551814	4.02054120673965	4.4458410206075	4.99011522696342	8.88466392646908	45.7427207235032	1	1.46765586175118	1.05563567917787	1.30509030499914	1.29024539883982	1.16077366427341	2.48576537397657	1.34510386932274	1.73725374492668	1.23805060854081	1.36901048938986	1.53660540217702	2.7358291427417
Motif:rnd-1_family-1024	0.35015354584142	0.345612188245856	0.26203491530429	0.67900337977287	0.298996557286358	0.365885278067263	1.54283401150876	0.600921491984876	0.549570027356152	0.311188253354855	0.842542936308393	0.20615059579326	1.46223921768838	5.3061996487227	1	0.987034085309103	0.748414736743232	1.93889080592018	0.853942981698681	1.04491526898907	4.40519169563906	1.71596119188753	1.56934892988926	0.888751183394995	2.40580843880994	0.588860835934668	4.17508754743761
Motif:rnd-1_family-1025	18.5105124157263	18.589567070368	17.4337033790688	20.3722154032982	15.8419336242646	16.9216913623498	29.677642928326	21.8539045212364	17.1384751448071	21.0467441244983	15.936700922273	9.43156674122622	5.34224610434158	197.386389973944	1	1.00427077467056	0.941827476451149	1.10057489972564	0.855835197046505	0.914167018481427	1.60328260685272	1.18062028583504	0.925878342644485	1.13701500802952	0.860954816855944	0.509527536388436	0.28860990573185
Motif:rnd-1_family-1026	1.35453627894189	1.08813000688872	1.16350521856545	1.06065552940426	1.36545286880347	1.8728986771498	1.82401230148937	1.83177145664959	2.28087015812329	1.67711741467683	1.72137461410644	0.586432841684221	1.50900477055164	15.5189499106927	1	0.803337415220224	0.858979813735939	0.783055603850222	1.00805868706699	1.38265799186539	1.34656979873165	1.35229765002342	1.68382479753529	1.23813118011789	1.27080208973223	0.432981790611989	1.1140294956004
Motif:rnd-1_family-1027	12.4232321992793	13.0921938822537	14.3007052431006	9.38782131609639	15.2686560337843	8.63742056147798	14.0814120484233	8.28196631865415	16.1289471970398	12.3796401446064	14.1954187740495	47.6522301792252	39.2667814610273	123.981994944716	1	1.05384720236437	1.15112475571813	0.755668540896057	1.22903869822221	0.695266006166933	1.13347303465331	0.666654178267455	1.29828671875775	0.996491114141226	1.14264985805282	3.83571246545187	3.16073665512263
Motif:rnd-1_family-1028	0	0	0	0	0	0	0	0	0	0	0.00202331703736256	0	0.0604235248016722	0	1	1	1	1	1	1	1	1	1	1	21.2331703736256	1	605.235248016722
Motif:rnd-1_family-1029	0.414183378894688	0.427235559946891	0.72890193503348	0.420937864775848	0.624607960474941	0.783304300566261	0.661473679335577	0.493107080059654	0.687812368971014	0.648588569178477	0.851926385768075	0.308765736109994	0.604066974809608	5.89015269723683	1	1.03150544220969	1.75966976270799	1.01630402334552	1.50792426706007	1.89098655769486	1.59691098663109	1.1905065594848	1.66048749241732	1.56580882126911	2.05662700743942	0.745542186447476	1.45834229802202
Motif:rnd-1_family-103	418.295739633295	480.586443251375	344.570923388496	466.580356873773	358.655382298306	682.043260338997	582.424879993914	576.550371607008	32.9897915962788	446.906999544607	284.109197088592	9.89233663729029	13.475106736462	4389.60414852605	1	1.1489154271118	0.823749582808591	1.11543174152248	0.857420629888948	1.63052867304853	1.39237574178243	1.3783318335474	0.0788673672327218	1.06839958039361	0.679206604917851	0.0236493785019775	0.0322145368413782
Motif:rnd-1_family-1030	1.56590413497224	2.05146327674363	1.60018933688648	1.6210275115645	2.03839428877344	1.13703324193645	3.72085882641198	1.90003476442261	1.73807478120725	1.1579646711467	1.71382660939037	3.77378150958698	2.96369820215211	18.5309448340653	1	1.31006249021175	1.02189343000352	1.03520001982194	1.30171705377366	0.726136806756648	2.37608493063011	1.21336510037778	1.10994265110166	0.739502945927553	1.09445854651	2.4098796582385	1.89258644722841
Motif:rnd-1_family-1031	23.6630684285995	23.1826117521667	23.2256336818243	18.7846602347768	19.288489983297	3.89370124044604	31.8259051414537	16.8910465892698	30.2944717626692	32.8821153088438	30.8756988886012	19.1059547704964	4.40927871286975	223.931704123347	1	0.979696012481062	0.981514109232874	0.79383960315616	0.815131331271118	0.164551135753231	1.34495958296897	0.713815930450591	1.28024156418778	1.38959477924782	1.30480408749001	0.807417435587563	0.186339319950939
Motif:rnd-1_family-1032	6.02919696989399	3.76110739660958	4.82964989126082	4.2955919603386	4.36831266781608	8.79825895398292	9.92024334559634	7.8573502268261	8.0246863329734	4.86647050898065	5.45165886612397	0.313118654123315	5.61088425274483	62.7508682542785	1	0.623821884274463	0.801046940526756	0.712469792380144	0.724531017401999	1.45926780483954	1.64535656397943	1.30321167891723	1.33096551273614	0.807153890956248	0.904211368812345	0.0519494487810611	0.930619984512636
Motif:rnd-1_family-1033	6.64895922439413	7.51780250526291	8.63434494182151	8.92799466134363	7.98432279280743	56.1133103541898	14.461115042868	17.158691663222	10.3299718542918	7.36192114280564	6.76346781232349	8.21487460282888	14.8795733287487	145.138434183007	1	1.13067161105757	1.29859648567174	1.34276058612746	1.20083496376662	8.43930072818729	2.17492649032401	2.58063450544547	1.55361405360818	1.10722748803256	1.01722177289522	1.23550931426354	2.23786145176118
Motif:rnd-1_family-1034	6.80757105281722	6.18773797113419	8.56021871021382	8.52595493411519	7.45895342484849	1.92754117646664	2.93831853508335	1.78876051100745	11.2582559030314	10.3410012245904	9.93433961460153	44.7715162064397	2.88666938714919	65.7943134433081	1	0.908950788474639	1.25745187213053	1.25241875936218	1.09568358502894	0.28315721507562	0.431633448838181	0.262771290964061	1.65377495705706	1.51903656101464	1.45930077078127	6.57664212314017	0.424046544662959
Motif:rnd-1_family-1035	9119.6463834806	6240.19995839501	5208.8647167869	6780.09589844212	6809.83294310207	10284.3162682206	10312.4553416005	11432.8108449907	748.73641317499	9111.29231720613	7399.04720275204	137.954930747764	174.851314385106	76048.2510853996	1	0.684258986321296	0.571169598100352	0.743460397365582	0.74672116462381	1.12770998161493	1.13079552593191	1.25364628614719	0.0821014843646908	0.999083948452431	0.811330495776863	0.015127234481913	0.01917304740944
[truncated: 5,001 more rows]
